# Supplementary material for: Genome dependent Cas9/gRNA search time underlies sequence dependent gRNA activity
Source: Nat Commun. 2021 Aug 19;12:5034. doi: 10.1038/s41467-021-25339-3 (PMC8377084; doi:10.1038/s41467-021-25339-3)
Supplement: Supplementary file 3 — Supplementary Data 2 [file 41467_2021_25339_MOESM3_ESM.xlsx]

## Sheet: SupplementalFile_HumanDatasets
Dataset	gRNA	Genome	GenomeName	Chrom	ChromStart	ChromStop	Cas9 Variant	Activity	Target Type	30bpSeq	gRNA Scaffold	gRNA_asExpressed	SS_gRNAwScaff	MFE_gRNAwScaff	MFE_gRNA
Chari2015-293T	AAACAGCTGCCCTTCATCTA	Human	hg38	chr2	166311565	166311588	Cas9	0.105374	Endogenous	TGGCAAACAGCTGCCCTTCATCTATGGGGA	GTTTTAGAGCTAGAAATAGCAAGTTAAAATAAGGCTAGTCCGTTATCAACTTGAAAAAGTGGCACCGAGTCGGTGC	GAAACAGCTGCCCTTCATCTA	(((((.((((.((((......(((((((.((((....))))...))))))))))).))))..))).)).((((....)))).((((((...))))))	-21.7	0
Chari2015-293T	AAACCCGCAGCCCCGATTCT	Human	hg38	chr13	48707515	48707538	Cas9	0	Endogenous	TGAGAAACCCGCAGCCCCGATTCTGGGACC	GTTTTAGAGCTAGAAATAGCAAGTTAAAATAAGGCTAGTCCGTTATCAACTTGAAAAAGTGGCACCGAGTCGGTGC	GAAACCCGCAGCCCCGATTCT	(((((..((((((.......((((((((.((((....))))...)))))))).)))).))..))).)).((((....)))).((((((...))))))	-21.8	0
Chari2015-293T	AAACGAGACGGGCCATCAGG	Human	hg38	chr19	9093723	9093746	Cas9	0	Endogenous	CAGAAAACGAGACGGGCCATCAGGAGGATG	GTTTTAGAGCTAGAAATAGCAAGTTAAAATAAGGCTAGTCCGTTATCAACTTGAAAAAGTGGCACCGAGTCGGTGC	GAAACGAGACGGGCCATCAGG	((((((.(((.((((......(((((((.((((....))))...)))))))..)))).))))))).)).((((....)))).((((((...))))))	-28.9	0
Chari2015-293T	AAACGGGATTGTACTATCAC	Human	hg38	chr7	30969874	30969897	Cas9	0	Endogenous	TGTGAAACGGGATTGTACTATCACTGGCTG	GTTTTAGAGCTAGAAATAGCAAGTTAAAATAAGGCTAGTCCGTTATCAACTTGAAAAAGTGGCACCGAGTCGGTGC	GAAACGGGATTGTACTATCAC	(((((((......((((((..(((((((.((((....))))...)))))))..)).))))))))).)).((((....)))).((((((...))))))	-22.9	-0.4
Chari2015-293T	AAACGTTTCCGACCCTGTCA	Human	hg38	chr8	42765102	42765125	Cas9	0.141443	Endogenous	TGGAAAACGTTTCCGACCCTGTCACGGTAC	GTTTTAGAGCTAGAAATAGCAAGTTAAAATAAGGCTAGTCCGTTATCAACTTGAAAAAGTGGCACCGAGTCGGTGC	GAAACGTTTCCGACCCTGTCA	((((((.....(((...(((.(((((((.((((....))))...)))))))..)))..))))))).)).((((....)))).((((((...))))))	-21.1	-0.7
Chari2015-293T	AAAGGTGACCGAAGAGCTGA	Human	hg38	chr4	87047081	87047104	Cas9	0	Endogenous	CAAGAAAGGTGACCGAAGAGCTGACGGAGA	GTTTTAGAGCTAGAAATAGCAAGTTAAAATAAGGCTAGTCCGTTATCAACTTGAAAAAGTGGCACCGAGTCGGTGC	GAAAGGTGACCGAAGAGCTGA	....((((((.((..((((..(((((((.((((....))))...)))))))..))))..)).)))))).((((....)))).((((((...))))))	-31.1	-0.1
Chari2015-293T	AAATTCCGAGTTTCGAGCGA	Human	hg38	chrX	77683994	77684017	Cas9	0	Endogenous	ACTTAAATTCCGAGTTTCGAGCGATGGATG	GTTTTAGAGCTAGAAATAGCAAGTTAAAATAAGGCTAGTCCGTTATCAACTTGAAAAAGTGGCACCGAGTCGGTGC	GAAATTCCGAGTTTCGAGCGA	.......((((((...(((((((((((..((((....)))).........)))))))....))))...))))))........((((((...))))))	-21.2	-2
Chari2015-293T	AACAAGTCGGATCTGCTGCC	Human	hg38	chr1	1331698	1331721	Cas9	0	Endogenous	CAACAACAAGTCGGATCTGCTGCCCGGGCT	GTTTTAGAGCTAGAAATAGCAAGTTAAAATAAGGCTAGTCCGTTATCAACTTGAAAAAGTGGCACCGAGTCGGTGC	GAACAAGTCGGATCTGCTGCC	...((((((((((..(((...(((((((.((((....))))...)))))))..)))..)))))......)))))........((((((...))))))	-27.8	0
Chari2015-293T	AACAGCGAAAAGACCAATAA	Human	hg38	chr5	159096377	159096400	Cas9	0	Endogenous	AGCCAACAGCGAAAAGACCAATAACGGAAT	GTTTTAGAGCTAGAAATAGCAAGTTAAAATAAGGCTAGTCCGTTATCAACTTGAAAAAGTGGCACCGAGTCGGTGC	GAACAGCGAAAAGACCAATAA	....(((...(((((......)))))...)))........((((((...((((.(......).)))).))))))........((((((...))))))	-18.5	0
Chari2015-293T	AACATGCTAATGAGTCCCCG	Human	hg38	chr19	15741791	15741814	Cas9	0.0724113	Endogenous	TTACAACATGCTAATGAGTCCCCGTGGCTG	GTTTTAGAGCTAGAAATAGCAAGTTAAAATAAGGCTAGTCCGTTATCAACTTGAAAAAGTGGCACCGAGTCGGTGC	GAACATGCTAATGAGTCCCCG	.....((.(((((.(.(.((.(((((((.((((....))))...)))))))..))...).)))))).))((((....)))).((((((...))))))	-20.5	-0.2
Chari2015-293T	AACCCAAGACGTTCACCGTG	Human	hg38	chr22	29604050	29604073	Cas9	0.0273075	Endogenous	AAGCAACCCAAGACGTTCACCGTGAGGATC	GTTTTAGAGCTAGAAATAGCAAGTTAAAATAAGGCTAGTCCGTTATCAACTTGAAAAAGTGGCACCGAGTCGGTGC	GAACCCAAGACGTTCACCGTG	........((((..(.((...(((((((.((((....))))...)))))))..))...)..))))....((((....)))).((((((...))))))	-20.6	-2.3
Chari2015-293T	AACCGCTGCCGCTTCTTCTT	Human	hg38	chr2	154698889	154698912	Cas9	0	Endogenous	CACGAACCGCTGCCGCTTCTTCTTGGGCAC	GTTTTAGAGCTAGAAATAGCAAGTTAAAATAAGGCTAGTCCGTTATCAACTTGAAAAAGTGGCACCGAGTCGGTGC	GAACCGCTGCCGCTTCTTCTT	((..((.((((((((.(((..(((....(((..((..((((.............)))).)).)))...)))..))).)))))))).))..)).....	-23.3	-0.8
Chari2015-293T	AACCTTTGTGAGCGAGTTCC	Human	hg38	chr20	45098659	45098682	Cas9	0.147929	Endogenous	CTGAAACCTTTGTGAGCGAGTTCCCGGGCC	GTTTTAGAGCTAGAAATAGCAAGTTAAAATAAGGCTAGTCCGTTATCAACTTGAAAAAGTGGCACCGAGTCGGTGC	GAACCTTTGTGAGCGAGTTCC	.......((..((((((((..(((((((.((((....))))...)))))))..))))....))))..))((((....)))).((((((...))))))	-21.2	-1.2
Chari2015-293T	AACGACCTGTGCCCGCCCAT	Human	hg38	chr20	58840157	58840180	Cas9	0	Endogenous	TTACAACGACCTGTGCCCGCCCATAGGCCG	GTTTTAGAGCTAGAAATAGCAAGTTAAAATAAGGCTAGTCCGTTATCAACTTGAAAAAGTGGCACCGAGTCGGTGC	GAACGACCTGTGCCCGCCCAT	...(((((.(((((.(((..((((((((.((((....))))...)))))))).))).............((((....))))))))).).))))....	-26	0
Chari2015-293T	AACGACTCCCAGCACGACCC	Human	hg38	chr17	57256781	57256804	Cas9	0	Endogenous	CGCCAACGACTCCCAGCACGACCCCGGGTA	GTTTTAGAGCTAGAAATAGCAAGTTAAAATAAGGCTAGTCCGTTATCAACTTGAAAAAGTGGCACCGAGTCGGTGC	GAACGACTCCCAGCACGACCC	.(((((((...(((.(.....(((((((.((((....))))...)))))))..))))))).))))....((((....)))).((((((...))))))	-21.3	0
Chari2015-293T	AACGAGCTATGCAGCGTGTG	Human	hg38	chr11	47260458	47260481	Cas9	0	Endogenous	GGGGAACGAGCTATGCAGCGTGTGTGGGGA	GTTTTAGAGCTAGAAATAGCAAGTTAAAATAAGGCTAGTCCGTTATCAACTTGAAAAAGTGGCACCGAGTCGGTGC	GAACGAGCTATGCAGCGTGTG	.((((.(((....(((.(...(((((((.((((....))))...))))))).).)))))).))))....((((....)))).((((((...))))))	-23.2	-4.6
Chari2015-293T	AACGATCCATCTCAGCTCCC	Human	hg38	chr7	152251980	152252003	Cas9	0	Endogenous	TGTAAACGATCCATCTCAGCTCCCAGGTGT	GTTTTAGAGCTAGAAATAGCAAGTTAAAATAAGGCTAGTCCGTTATCAACTTGAAAAAGTGGCACCGAGTCGGTGC	GAACGATCCATCTCAGCTCCC	..........(((.(((((........)))))))).....((((((...((((.(......).)))).))))))........((((((...))))))	-21.6	0
Chari2015-293T	AACGCCAGCGCATGTCCATT	Human	hg38	chr2	232771199	232771222	Cas9	0.0545703	Endogenous	ATCCAACGCCAGCGCATGTCCATTAGGATT	GTTTTAGAGCTAGAAATAGCAAGTTAAAATAAGGCTAGTCCGTTATCAACTTGAAAAAGTGGCACCGAGTCGGTGC	GAACGCCAGCGCATGTCCATT	.......((((.((..((.(((((((((.((((....))))...)))))))))))...)).))))....((((....)))).((((((...))))))	-22.4	-0.4
Chari2015-293T	AACGCTGCTGTCAACTATTC	Human	hg38	chr7	141919791	141919814	Cas9	0	Endogenous	GTGAAACGCTGCTGTCAACTATTCAGGAAT	GTTTTAGAGCTAGAAATAGCAAGTTAAAATAAGGCTAGTCCGTTATCAACTTGAAAAAGTGGCACCGAGTCGGTGC	GAACGCTGCTGTCAACTATTC	.(((..((((((...((((((......))).)))..)))))).)))...((((.(......).))))..((((....)))).((((((...))))))	-19.3	0
Chari2015-293T	AACGGCCACAACCCCATGCA	Human	hg38	chr11	124038182	124038205	Cas9	0	Endogenous	AGAAAACGGCCACAACCCCATGCAAGGCGT	GTTTTAGAGCTAGAAATAGCAAGTTAAAATAAGGCTAGTCCGTTATCAACTTGAAAAAGTGGCACCGAGTCGGTGC	GAACGGCCACAACCCCATGCA	.(((((............((.(((((((.((((....))))...)))))))...))....)))))....((((....)))).((((((...))))))	-19.5	-0.1
Chari2015-293T	AACGGCCATGATGGTCACAT	Human	hg38	chr1	158399319	158399342	Cas9	0	Endogenous	GAATAACGGCCATGATGGTCACATTGGCCA	GTTTTAGAGCTAGAAATAGCAAGTTAAAATAAGGCTAGTCCGTTATCAACTTGAAAAAGTGGCACCGAGTCGGTGC	GAACGGCCATGATGGTCACAT	.(((((......(((((...((((((((.((((....))))...)))))))).)))))..)))))....((((....)))).((((((...))))))	-25.2	-5
Chari2015-293T	AACGGCGACGAGCCGCTGAC	Human	hg38	chr7	138460878	138460901	Cas9	0	Endogenous	GGCGAACGGCGACGAGCCGCTGACCGGCGA	GTTTTAGAGCTAGAAATAGCAAGTTAAAATAAGGCTAGTCCGTTATCAACTTGAAAAAGTGGCACCGAGTCGGTGC	GAACGGCGACGAGCCGCTGAC	.(((((..((.((((......(((((((.((((....))))...)))))))..)))).)))))))....((((....)))).((((((...))))))	-26.6	-6.8
Chari2015-293T	AACGGTGACCTTGCGATGTG	Human	hg38	chr5	150080943	150080966	Cas9	0.0510204	Endogenous	GAGCAACGGTGACCTTGCGATGTGTGGGCA	GTTTTAGAGCTAGAAATAGCAAGTTAAAATAAGGCTAGTCCGTTATCAACTTGAAAAAGTGGCACCGAGTCGGTGC	GAACGGTGACCTTGCGATGTG	.(((((...((((........(((((((.((((....))))...))))))))))).....)))))....((((....)))).((((((...))))))	-22.2	0
Chari2015-293T	AACTACCTCCGTATGTTCCG	Human	hg38	chr22	23791761	23791784	Cas9	0	Endogenous	GGGAAACTACCTCCGTATGTTCCGAGGTTC	GTTTTAGAGCTAGAAATAGCAAGTTAAAATAAGGCTAGTCCGTTATCAACTTGAAAAAGTGGCACCGAGTCGGTGC	GAACTACCTCCGTATGTTCCG	(((((((....))).))))..(((((((.((((....))))...)))))))..................((((....)))).((((((...))))))	-19.3	-3.6
Chari2015-293T	AACTCTACACCTAGTGAGGG	Human	hg38	chr14	24315675	24315698	Cas9	0	Endogenous	GATGAACTCTACACCTAGTGAGGGGGGTGC	GTTTTAGAGCTAGAAATAGCAAGTTAAAATAAGGCTAGTCCGTTATCAACTTGAAAAAGTGGCACCGAGTCGGTGC	GAACTCTACACCTAGTGAGGG	...(((((.((((......))))..)))))(((....)))((((((...((((.(......).)))).))))))........((((((...))))))	-22	-3.7
Chari2015-293T	AACTCTCGCACCGTCATGAA	Human	hg38	chr3	14484938	14484961	Cas9	0	Endogenous	TTACAACTCTCGCACCGTCATGAACGGCGC	GTTTTAGAGCTAGAAATAGCAAGTTAAAATAAGGCTAGTCCGTTATCAACTTGAAAAAGTGGCACCGAGTCGGTGC	GAACTCTCGCACCGTCATGAA	........((((((.(.((..(((((((.((((....))))...)))))))...((((.(...(((......)))...).))))..)).).))))))	-20	0
Chari2015-293T	AACTGACGCTCAGGAGATCG	Human	hg38	chr20	4248926	4248949	Cas9	0	Endogenous	TCGAAACTGACGCTCAGGAGATCGCGGAAA	GTTTTAGAGCTAGAAATAGCAAGTTAAAATAAGGCTAGTCCGTTATCAACTTGAAAAAGTGGCACCGAGTCGGTGC	GAACTGACGCTCAGGAGATCG	...((((...))))(.(((.(((((((..((((....)))).........))))))).)))).......((((....)))).((((((...))))))	-20	-2.3
Chari2015-293T	AACTGGGTGTCGTTAGCTAT	Human	hg38	chr11	5841871	5841894	Cas9	0	Endogenous	ATGGAACTGGGTGTCGTTAGCTATAGGCAT	GTTTTAGAGCTAGAAATAGCAAGTTAAAATAAGGCTAGTCCGTTATCAACTTGAAAAAGTGGCACCGAGTCGGTGC	GAACTGGGTGTCGTTAGCTAT	((.((.((((((.((((((.((((((((.((((....))))...)))))))).))))))..........((((....)))))))))).)))).....	-28.3	-1.2
Chari2015-293T	AAGAACGGCAGGGAGTTCCG	Human	hg38	chr4	1801488	1801511	Cas9	0	Endogenous	GCTGAAGAACGGCAGGGAGTTCCGCGGCGA	GTTTTAGAGCTAGAAATAGCAAGTTAAAATAAGGCTAGTCCGTTATCAACTTGAAAAAGTGGCACCGAGTCGGTGC	GAAGAACGGCAGGGAGTTCCG	((..(((((.....((((...(((((((.((((....))))...)))))))..))))...))))).)).((((....)))).((((((...))))))	-23.6	-3.3
Chari2015-293T	AAGAACTCGCGGCCGCCACC	Human	hg38	chr12	75207675	75207698	Cas9	0	Endogenous	GAAGAAGAACTCGCGGCCGCCACCGGGATG	GTTTTAGAGCTAGAAATAGCAAGTTAAAATAAGGCTAGTCCGTTATCAACTTGAAAAAGTGGCACCGAGTCGGTGC	GAAGAACTCGCGGCCGCCACC	.........(((((.(((...(((((((.((((....))))...)))))))..)))..).)))).....((((....)))).((((((...))))))	-24.1	-0.4
Chari2015-293T	AAGACTCCATATAGACGGTG	Human	hg38	chr1	64137437	64137460	Cas9	0	Endogenous	TGCAAAGACTCCATATAGACGGTGCGGTTG	GTTTTAGAGCTAGAAATAGCAAGTTAAAATAAGGCTAGTCCGTTATCAACTTGAAAAAGTGGCACCGAGTCGGTGC	GAAGACTCCATATAGACGGTG	..............(((((((((((((..((((....)))).........))))))))..)))))....((((....)))).((((((...))))))	-22.1	0
Chari2015-293T	AAGAGCAATGCGTCGACCCC	Human	hg38	chr19	44778016	44778039	Cas9	0	Endogenous	CTAGAAGAGCAATGCGTCGACCCCCGGCTG	GTTTTAGAGCTAGAAATAGCAAGTTAAAATAAGGCTAGTCCGTTATCAACTTGAAAAAGTGGCACCGAGTCGGTGC	GAAGAGCAATGCGTCGACCCC	...((..((((.(.(..((..(((((((.((((....))))...)))))))..))...).))))).)).((((....)))).((((((...))))))	-20.1	-0.1
Chari2015-293T	AAGAGTGATCGAATGACTCG	Human	hg38	chr14	92809349	92809372	Cas9	0	Endogenous	TTCAAAGAGTGATCGAATGACTCGAGGACT	GTTTTAGAGCTAGAAATAGCAAGTTAAAATAAGGCTAGTCCGTTATCAACTTGAAAAAGTGGCACCGAGTCGGTGC	GAAGAGTGATCGAATGACTCG	...............((((((((......((((.......((((((...((((.(......).)))).))))))......)))))))))))).....	-22.3	-4
Chari2015-293T	AAGAGTTCGCACCCTCGTTC	Human	hg38	chr8	92014586	92014609	Cas9	0	Endogenous	GAGAAAGAGTTCGCACCCTCGTTCTGGGAC	GTTTTAGAGCTAGAAATAGCAAGTTAAAATAAGGCTAGTCCGTTATCAACTTGAAAAAGTGGCACCGAGTCGGTGC	GAAGAGTTCGCACCCTCGTTC	.........(((((((((.((......))((((.......((((((...((((.(......).)))).))))))......))))..))))..)))))	-19.8	-1.6
Chari2015-293T	AAGCAGAAACTACCCGTTGC	Human	hg38	chr2	102165202	102165225	Cas9	0	Endogenous	ATTTAAGCAGAAACTACCCGTTGCAGGAGA	GTTTTAGAGCTAGAAATAGCAAGTTAAAATAAGGCTAGTCCGTTATCAACTTGAAAAAGTGGCACCGAGTCGGTGC	GAAGCAGAAACTACCCGTTGC	(((((.((..(((.((.....(((((((.((((....))))...)))))))..)).))))).))).)).((((....)))).((((((...))))))	-19.9	-0.1
Chari2015-293T	AAGCCCGAAGTGAAGACCGC	Human	hg38	chrX	116172323	116172346	Cas9	0.0226398	Endogenous	TCACAAGCCCGAAGTGAAGACCGCTGGTAA	GTTTTAGAGCTAGAAATAGCAAGTTAAAATAAGGCTAGTCCGTTATCAACTTGAAAAAGTGGCACCGAGTCGGTGC	GAAGCCCGAAGTGAAGACCGC	..((((....(((.....)))(((((((.((((....))))...)))))))..))))............((((....)))).((((((...))))))	-20.2	0
Chari2015-293T	AAGCTATGGGCTGACACCTT	Human	hg38	chr12	1914908	1914931	Cas9	0.0925926	Endogenous	AGTGAAGCTATGGGCTGACACCTTCGGCGG	GTTTTAGAGCTAGAAATAGCAAGTTAAAATAAGGCTAGTCCGTTATCAACTTGAAAAAGTGGCACCGAGTCGGTGC	GAAGCTATGGGCTGACACCTT	((....((((((((...(((((((((((.((((....))))...))))))))))).))))))))..)).((((....)))).((((((...))))))	-32.7	-2.3
Chari2015-293T	AAGCTCAGCCTCGTTAAACG	Human	hg38	chr1	247588942	247588965	Cas9	0	Endogenous	CAAAAAGCTCAGCCTCGTTAAACGTGGTGC	GTTTTAGAGCTAGAAATAGCAAGTTAAAATAAGGCTAGTCCGTTATCAACTTGAAAAAGTGGCACCGAGTCGGTGC	GAAGCTCAGCCTCGTTAAACG	...(((.((((((((...)))(((((((.((((....))))...))))))).)))))))).........((((....)))).((((((...))))))	-22.7	-0.9
Chari2015-293T	AAGGAATTACACCGTAGTGA	Human	hg38	chr11	58190498	58190521	Cas9	0	Endogenous	CTGAAAGGAATTACACCGTAGTGACGGAGT	GTTTTAGAGCTAGAAATAGCAAGTTAAAATAAGGCTAGTCCGTTATCAACTTGAAAAAGTGGCACCGAGTCGGTGC	GAAGGAATTACACCGTAGTGA	...((((((.(((....)))))))))...((((....))))(((((...((((.(......).)))).))))).........((((((...))))))	-18.1	-0.8
Chari2015-293T	AAGGCCACCGACCGCTTCCG	Human	hg38	chrX	153905803	153905826	Cas9	0	Endogenous	CTGGAAGGCCACCGACCGCTTCCGTGGGCC	GTTTTAGAGCTAGAAATAGCAAGTTAAAATAAGGCTAGTCCGTTATCAACTTGAAAAAGTGGCACCGAGTCGGTGC	GAAGGCCACCGACCGCTTCCG	......(((((((((...(((.((((...((((....))))(((((...((((.(......).)))).)))))..)))).)))...)).))))))).	-23.8	-2.2
Chari2015-293T	AAGTAACCTTGTTATCATGC	Human	hg38	chr20	41101256	41101279	Cas9	0	Endogenous	AGCCAAGTAACCTTGTTATCATGCCGGACT	GTTTTAGAGCTAGAAATAGCAAGTTAAAATAAGGCTAGTCCGTTATCAACTTGAAAAAGTGGCACCGAGTCGGTGC	GAAGTAACCTTGTTATCATGC	(.(.((.(((((((..(.(((..(((........)))..))).)....))))))).)).).).......((((....)))).((((((...))))))	-18.4	-0.6
Chari2015-293T	AAGTAGACGTATACCAGACA	Human	hg38	chr13	20085890	20085913	Cas9	0.0832639	Endogenous	AGTGAAGTAGACGTATACCAGACAGGGCTA	GTTTTAGAGCTAGAAATAGCAAGTTAAAATAAGGCTAGTCCGTTATCAACTTGAAAAAGTGGCACCGAGTCGGTGC	GAAGTAGACGTATACCAGACA	......((((.......((((((((((..((((....)))).........))))))).)))))))....((((....)))).((((((...))))))	-19.4	-0.3
Chari2015-293T	AAGTTGTACTTACTACGTCT	Human	hg38	chr7	27185074	27185097	Cas9	0	Endogenous	TGCCAAGTTGTACTTACTACGTCTCGGGTC	GTTTTAGAGCTAGAAATAGCAAGTTAAAATAAGGCTAGTCCGTTATCAACTTGAAAAAGTGGCACCGAGTCGGTGC	GAAGTTGTACTTACTACGTCT	.((((((.((..((((.(((((((((((.((((....))))...))))))).))))))))..))...)))))).........((((((...))))))	-26.9	-0.3
Chari2015-293T	AATCGAAGCAGGACTCCATG	Human	hg38	chr8	118110730	118110753	Cas9	0.0694444	Endogenous	GTGAAATCGAAGCAGGACTCCATGCGGCAC	GTTTTAGAGCTAGAAATAGCAAGTTAAAATAAGGCTAGTCCGTTATCAACTTGAAAAAGTGGCACCGAGTCGGTGC	GAATCGAAGCAGGACTCCATG	.....(((((.(((((((...(((((((.((((....))))...)))))))..))..)))))))).)).((((....)))).((((((...))))))	-25	-0.1
Chari2015-293T	AATCGATGGCTTGATCCAGA	Human	hg38	chr5	181155403	181155426	Cas9	0.0346141	Endogenous	GGATAATCGATGGCTTGATCCAGATGGTGG	GTTTTAGAGCTAGAAATAGCAAGTTAAAATAAGGCTAGTCCGTTATCAACTTGAAAAAGTGGCACCGAGTCGGTGC	GAATCGATGGCTTGATCCAGA	.....((((((..(((((...(((((((.((((....))))...)))))))..))...))).)))))).((((....)))).((((((...))))))	-21.9	-1.4
Chari2015-293T	AATCTCAGATGTCTCTCCGG	Human	hg38	chr7	142863645	142863668	Cas9	0	Endogenous	AGCCAATCTCAGATGTCTCTCCGGTGGTGT	GTTTTAGAGCTAGAAATAGCAAGTTAAAATAAGGCTAGTCCGTTATCAACTTGAAAAAGTGGCACCGAGTCGGTGC	GAATCTCAGATGTCTCTCCGG	........((((.((..((..(((((((.((((....))))...)))))))..))..))..))))....((((....)))).((((((...))))))	-20.7	0
Chari2015-293T	AATCTCGACAAGCTCATATG	Human	hg38	chr3	45947000	45947023	Cas9	0.0532481	Endogenous	CTTTAATCTCGACAAGCTCATATGTGGTTA	GTTTTAGAGCTAGAAATAGCAAGTTAAAATAAGGCTAGTCCGTTATCAACTTGAAAAAGTGGCACCGAGTCGGTGC	GAATCTCGACAAGCTCATATG	.......(((.((((......(((((((.((((....))))...)))))))..)))).)))........((((....)))).((((((...))))))	-21.9	0
Chari2015-293T	AATGACGTCAATGGATACGG	Human	hg38	chr11	113977878	113977901	Cas9	0	Endogenous	AGACAATGACGTCAATGGATACGGTGGTTG	GTTTTAGAGCTAGAAATAGCAAGTTAAAATAAGGCTAGTCCGTTATCAACTTGAAAAAGTGGCACCGAGTCGGTGC	GAATGACGTCAATGGATACGG	.......(..(((((((...(((((((..((((....)))).........))))))).)))))))..).((((....)))).((((((...))))))	-22.2	-0.7
Chari2015-293T	AATGCCAGGCGGAAGGCCGT	Human	hg38	chr7	47929501	47929524	Cas9	0	Endogenous	GAGGAATGCCAGGCGGAAGGCCGTGGGAGC	GTTTTAGAGCTAGAAATAGCAAGTTAAAATAAGGCTAGTCCGTTATCAACTTGAAAAAGTGGCACCGAGTCGGTGC	GAATGCCAGGCGGAAGGCCGT	........((((((.((((.((((((((.((((....))))...)))))))).))))..))))))....((((....)))).((((((...))))))	-31.6	-4.8
Chari2015-293T	AATGCTTGGAACGAAGATCA	Human	hg38	chr17	58170397	58170420	Cas9	0	Endogenous	GGTAAATGCTTGGAACGAAGATCATGGAAA	GTTTTAGAGCTAGAAATAGCAAGTTAAAATAAGGCTAGTCCGTTATCAACTTGAAAAAGTGGCACCGAGTCGGTGC	GAATGCTTGGAACGAAGATCA	.......(((((((..(((.(((((((..((((....)))).........))))))).))))))).)))((((....)))).((((((...))))))	-20.9	-0.4
Chari2015-293T	AATTATGTGAGACGTGCAAG	Human	hg38	chr11	55603644	55603667	Cas9	0	Endogenous	CTACAATTATGTGAGACGTGCAAGCGGAGA	GTTTTAGAGCTAGAAATAGCAAGTTAAAATAAGGCTAGTCCGTTATCAACTTGAAAAAGTGGCACCGAGTCGGTGC	GAATTATGTGAGACGTGCAAG	...........(((..((...(((((((.((((....))))...)))))))...))..)))........((((....)))).((((((...))))))	-23.5	-0.3
Chari2015-293T	AATTTCACAGCGCTTGTTTA	Human	hg38	chr13	31777402	31777425	Cas9	0	Endogenous	CCAGAATTTCACAGCGCTTGTTTACGGGAT	GTTTTAGAGCTAGAAATAGCAAGTTAAAATAAGGCTAGTCCGTTATCAACTTGAAAAAGTGGCACCGAGTCGGTGC	GAATTTCACAGCGCTTGTTTA	.........((((((.((((.(((((((.((((....))))...))))))).)))).))..))))....((((....)))).((((((...))))))	-20.7	0
Chari2015-293T	ACAACGGGGACAGAACGCCC	Human	hg38	chr8	23068866	23068889	Cas9	0	Endogenous	TGGAACAACGGGGACAGAACGCCCCGGCCG	GTTTTAGAGCTAGAAATAGCAAGTTAAAATAAGGCTAGTCCGTTATCAACTTGAAAAAGTGGCACCGAGTCGGTGC	GACAACGGGGACAGAACGCCC	((.((((((........(((.(((((((.((((....))))...)))))))..)))...)))))).)).((((....)))).((((((...))))))	-26	-2.7
Chari2015-293T	ACACAGCTATGGAATACCGC	Human	hg38	chr3	148741294	148741317	Cas9	0	Endogenous	GTCTACACAGCTATGGAATACCGCTGGCCC	GTTTTAGAGCTAGAAATAGCAAGTTAAAATAAGGCTAGTCCGTTATCAACTTGAAAAAGTGGCACCGAGTCGGTGC	GACACAGCTATGGAATACCGC	.........(((((.((((..(((((((.((((....))))...)))))))..)).)).))))).....((((....)))).((((((...))))))	-23.7	-0.3
Chari2015-293T	ACACAGTAATCATGTCACGA	Human	hg38	chr11	56318700	56318723	Cas9	0	Endogenous	CTATACACAGTAATCATGTCACGAAGGGTA	GTTTTAGAGCTAGAAATAGCAAGTTAAAATAAGGCTAGTCCGTTATCAACTTGAAAAAGTGGCACCGAGTCGGTGC	GACACAGTAATCATGTCACGA	((((.........)))).(..(((((((.((((....))))...)))))))..)...............((((....)))).((((((...))))))	-18.1	-2.1
Chari2015-293T	ACACCTACCCCAGCAACGAC	Human	hg38	chr1	1214004	1214027	Cas9	0.0969932	Endogenous	GGGGACACCTACCCCAGCAACGACCGGTGC	GTTTTAGAGCTAGAAATAGCAAGTTAAAATAAGGCTAGTCCGTTATCAACTTGAAAAAGTGGCACCGAGTCGGTGC	GACACCTACCCCAGCAACGAC	............(((......(((((((.((((....))))...)))))))...)))............((((....)))).((((((...))))))	-16.8	0
Chari2015-293T	ACACTGCGTCGAATTGCACA	Human	hg38	chr4	22413326	22413349	Cas9	0	Endogenous	TGTGACACTGCGTCGAATTGCACATGGAGC	GTTTTAGAGCTAGAAATAGCAAGTTAAAATAAGGCTAGTCCGTTATCAACTTGAAAAAGTGGCACCGAGTCGGTGC	GACACTGCGTCGAATTGCACA	..(((((..(((...(((.((.((((...((((....))))(((((...((((.(......).)))).)))))..)))).))))).)))..))))).	-21.5	-2.7
Chari2015-293T	ACACTGTTAGGCTCCAATCT	Human	hg38	chr9	84670913	84670936	Cas9	0	Endogenous	ATCTACACTGTTAGGCTCCAATCTCGGAAA	GTTTTAGAGCTAGAAATAGCAAGTTAAAATAAGGCTAGTCCGTTATCAACTTGAAAAAGTGGCACCGAGTCGGTGC	GACACTGTTAGGCTCCAATCT	....(((((.(((((.((......)).)))))...)))))((((((...((((.(......).)))).))))))........((((((...))))))	-22.1	0
Chari2015-293T	ACAGAGGCGTTCGTCGTACC	Human	hg38	chrX	151962589	151962612	Cas9	0	Endogenous	TGTAACAGAGGCGTTCGTCGTACCAGGTCT	GTTTTAGAGCTAGAAATAGCAAGTTAAAATAAGGCTAGTCCGTTATCAACTTGAAAAAGTGGCACCGAGTCGGTGC	GACAGAGGCGTTCGTCGTACC	(((.((.....)))))((((((.(((.(.((((.......((((((...((((.(......).)))).))))))......)))).).))).))))))	-20.8	-2.1
Chari2015-293T	ACAGGGCGCTCCATATTCGC	Human	hg38	chr10	26777125	26777148	Cas9	0	Endogenous	CCTTACAGGGCGCTCCATATTCGCAGGTGC	GTTTTAGAGCTAGAAATAGCAAGTTAAAATAAGGCTAGTCCGTTATCAACTTGAAAAAGTGGCACCGAGTCGGTGC	GACAGGGCGCTCCATATTCGC	(((.((((...((........(((((((.((((....))))...)))))))..))...)))))))....((((....)))).((((((...))))))	-20.8	-0.6
Chari2015-293T	ACAGTCAGTCTCCGAGTATT	Human	hg38	chr9	110941860	110941883	Cas9	0	Endogenous	GCTAACAGTCAGTCTCCGAGTATTGGGTCC	GTTTTAGAGCTAGAAATAGCAAGTTAAAATAAGGCTAGTCCGTTATCAACTTGAAAAAGTGGCACCGAGTCGGTGC	GACAGTCAGTCTCCGAGTATT	(((.....)))....(((.(((((((((.((((....))))...))))))))).)))............((((....)))).((((((...))))))	-21.9	-1.6
Chari2015-293T	ACATAATGCGGTCACCAGTG	Human	hg38	chr7	143222236	143222259	Cas9	0	Endogenous	ATCAACATAATGCGGTCACCAGTGGGGAGT	GTTTTAGAGCTAGAAATAGCAAGTTAAAATAAGGCTAGTCCGTTATCAACTTGAAAAAGTGGCACCGAGTCGGTGC	GACATAATGCGGTCACCAGTG	........((((..((.(((.(((((((.((((....))))...)))))))...))).)))))).....((((....)))).((((((...))))))	-21.9	-2.2
Chari2015-293T	ACATCATCGAGTATTTCCGC	Human	hg38	chr3	122261630	122261653	Cas9	0.0317259	Endogenous	GCAGACATCATCGAGTATTTCCGCTGGAAC	GTTTTAGAGCTAGAAATAGCAAGTTAAAATAAGGCTAGTCCGTTATCAACTTGAAAAAGTGGCACCGAGTCGGTGC	GACATCATCGAGTATTTCCGC	.........((.((...((..(((((((.((((....))))...)))))))..)).)).))........((((....)))).((((((...))))))	-19.9	0
Chari2015-293T	ACATCGAGCGTGCACTGCCG	Human	hg38	chr7	1057897	1057920	Cas9	0.0680272	Endogenous	CACTACATCGAGCGTGCACTGCCGCGGACC	GTTTTAGAGCTAGAAATAGCAAGTTAAAATAAGGCTAGTCCGTTATCAACTTGAAAAAGTGGCACCGAGTCGGTGC	GACATCGAGCGTGCACTGCCG	.......((((.(.((((((.(((((((.((((....))))...)))))))..))).))))))))....((((....)))).((((((...))))))	-26.7	-1.4
Chari2015-293T	ACATCTCCGGGGTGCCCTGA	Human	hg38	chr11	19055429	19055452	Cas9	0.0463392	Endogenous	CTCGACATCTCCGGGGTGCCCTGACGGAAG	GTTTTAGAGCTAGAAATAGCAAGTTAAAATAAGGCTAGTCCGTTATCAACTTGAAAAAGTGGCACCGAGTCGGTGC	GACATCTCCGGGGTGCCCTGA	........((((.((.(((..(((((((.((((....))))...))))))).))).)).))))......((((....)))).((((((...))))))	-26.6	-4.2
Chari2015-293T	ACATGAACCCTATCGTATAT	Human	hg38	chr6	137207018	137207041	Cas9	0	Endogenous	TATAACATGAACCCTATCGTATATTGGGAG	GTTTTAGAGCTAGAAATAGCAAGTTAAAATAAGGCTAGTCCGTTATCAACTTGAAAAAGTGGCACCGAGTCGGTGC	GACATGAACCCTATCGTATAT	((((((.((......)).)))))).....((((....))))(((((...((((.(......).)))).))))).........((((((...))))))	-17.9	-0.4
Chari2015-293T	ACATTGCACGCGACAGTTTC	Human	hg38	chr11	73272351	73272374	Cas9	0	Endogenous	CAGAACATTGCACGCGACAGTTTCAGGCAC	GTTTTAGAGCTAGAAATAGCAAGTTAAAATAAGGCTAGTCCGTTATCAACTTGAAAAAGTGGCACCGAGTCGGTGC	GACATTGCACGCGACAGTTTC	........(((.((((((((.(((((((.((((....))))...))))))).))))).)))))).....((((....)))).((((((...))))))	-26	-0.1
Chari2015-293T	ACCAAAGGCGCCGAGACGCG	Human	hg38	chr11	120660321	120660344	Cas9	0	Endogenous	CAGCACCAAAGGCGCCGAGACGCGGGGCAT	GTTTTAGAGCTAGAAATAGCAAGTTAAAATAAGGCTAGTCCGTTATCAACTTGAAAAAGTGGCACCGAGTCGGTGC	GACCAAAGGCGCCGAGACGCG	........(((((((....((((......((((.......((((((...((((.(......).)))).))))))......))))))))..)))))))	-25	-3.1
Chari2015-293T	ACCAAGTTTATCCGGCGCCG	Human	hg38	chr1	22784487	22784510	Cas9	0	Endogenous	ACGGACCAAGTTTATCCGGCGCCGTGGCGC	GTTTTAGAGCTAGAAATAGCAAGTTAAAATAAGGCTAGTCCGTTATCAACTTGAAAAAGTGGCACCGAGTCGGTGC	GACCAAGTTTATCCGGCGCCG	...((((((....(((((((.(((((((.((((....))))...)))))))..)))..).))).....))))))........((((((...))))))	-26.7	0
Chari2015-293T	ACCACAGCATCATGACCGTG	Human	hg38	chr20	56249297	56249320	Cas9	0	Endogenous	CGCTACCACAGCATCATGACCGTGAGGAAG	GTTTTAGAGCTAGAAATAGCAAGTTAAAATAAGGCTAGTCCGTTATCAACTTGAAAAAGTGGCACCGAGTCGGTGC	GACCACAGCATCATGACCGTG	((((((.(((...)).).)))))).....((((....))))(((((...((((.(......).)))).))))).........((((((...))))))	-20.6	0
Chari2015-293T	ACCACCGGACCCTGAGGCGC	Human	hg38	chr11	44096256	44096279	Cas9	0	Endogenous	GGCCACCACCGGACCCTGAGGCGCAGGACA	GTTTTAGAGCTAGAAATAGCAAGTTAAAATAAGGCTAGTCCGTTATCAACTTGAAAAAGTGGCACCGAGTCGGTGC	GACCACCGGACCCTGAGGCGC	......(((((....((.(..(((((((.((((....))))...)))))))..).)).)))))......((((....)))).((((((...))))))	-25.3	-0.4
Chari2015-293T	ACCACCGGCGCGAATGAGAG	Human	hg38	chr6	142088602	142088625	Cas9	0	Endogenous	GGTGACCACCGGCGCGAATGAGAGCGGTTC	GTTTTAGAGCTAGAAATAGCAAGTTAAAATAAGGCTAGTCCGTTATCAACTTGAAAAAGTGGCACCGAGTCGGTGC	GACCACCGGCGCGAATGAGAG	...(((((((.((........(((((((.((((....))))...)))))))...((((.(...(((......)))...).))))..)).))))))).	-22.2	0
Chari2015-293T	ACCATCGCTACGCGCTTCGA	Human	hg38	chr12	49539464	49539487	Cas9	0	Endogenous	GGACACCATCGCTACGCGCTTCGACGGCAC	GTTTTAGAGCTAGAAATAGCAAGTTAAAATAAGGCTAGTCCGTTATCAACTTGAAAAAGTGGCACCGAGTCGGTGC	GACCATCGCTACGCGCTTCGA	...........(((..((((((((....(((..((..((((.............)))).)).)))...))))))))...)))((((((...))))))	-21.2	-0.9
Chari2015-293T	ACCCAAAATTCGACCTTTTC	Human	hg38	chr3	105867505	105867528	Cas9	0.0395883	Endogenous	TAATACCCAAAATTCGACCTTTTCGGGGAT	GTTTTAGAGCTAGAAATAGCAAGTTAAAATAAGGCTAGTCCGTTATCAACTTGAAAAAGTGGCACCGAGTCGGTGC	GACCCAAAATTCGACCTTTTC	..............((((...(((((((.((((....))))...)))))))))))..............((((....)))).((((((...))))))	-18.3	0
Chari2015-293T	ACCCAATGGAAGCCATGCGC	Human	hg38	chr5	148826869	148826892	Cas9	0.0632111	Endogenous	TGGCACCCAATGGAAGCCATGCGCCGGACC	GTTTTAGAGCTAGAAATAGCAAGTTAAAATAAGGCTAGTCCGTTATCAACTTGAAAAAGTGGCACCGAGTCGGTGC	GACCCAATGGAAGCCATGCGC	((...((((((((((......(((((((.((((....))))...)))))))..))))..)))))).)).((((....)))).((((((...))))))	-24.5	-1.7
Chari2015-293T	ACCCACTTCGGGCACTACGC	Human	hg38	chrX	70259186	70259209	Cas9	0	Endogenous	TGCCACCCACTTCGGGCACTACGCTGGGGC	GTTTTAGAGCTAGAAATAGCAAGTTAAAATAAGGCTAGTCCGTTATCAACTTGAAAAAGTGGCACCGAGTCGGTGC	GACCCACTTCGGGCACTACGC	...(((((((((((....(..(((((((.((((....))))...)))))))..)....)))))..............))))))(((((...))))).	-24	-3.7
Chari2015-293T	ACCCCAACGCCTTTCAACCA	Human	hg38	chr6	116806372	116806395	Cas9	0.04363	Endogenous	CAGAACCCCAACGCCTTTCAACCATGGGAG	GTTTTAGAGCTAGAAATAGCAAGTTAAAATAAGGCTAGTCCGTTATCAACTTGAAAAAGTGGCACCGAGTCGGTGC	GACCCCAACGCCTTTCAACCA	.........(((((.......(((((((.((((....))))...)))))))))))).............((((....)))).((((((...))))))	-20.6	0
Chari2015-293T	ACCCGAATAGCCCGGGCCTC	Human	hg38	chr3	9906986	9907009	Cas9	0	Endogenous	GGTCACCCGAATAGCCCGGGCCTCAGGCAG	GTTTTAGAGCTAGAAATAGCAAGTTAAAATAAGGCTAGTCCGTTATCAACTTGAAAAAGTGGCACCGAGTCGGTGC	GACCCGAATAGCCCGGGCCTC	.......(((((...(((((.(((((((.((((....))))...))))))).))))).....)))))..((((....)))).((((((...))))))	-26.4	-5.6
Chari2015-293T	ACCCGAGCCCGTCACGCTCC	Human	hg38	chr16	56932261	56932284	Cas9	0.136893	Endogenous	CCGAACCCGAGCCCGTCACGCTCCTGGTGA	GTTTTAGAGCTAGAAATAGCAAGTTAAAATAAGGCTAGTCCGTTATCAACTTGAAAAAGTGGCACCGAGTCGGTGC	GACCCGAGCCCGTCACGCTCC	(((........)))..(((..(((((((.((((....))))...)))))))..))).............((((....)))).((((((...))))))	-21.1	-4.1
Chari2015-293T	ACCCGATGATAGTGCTGTGT	Human	hg38	chr3	53856946	53856969	Cas9	0.0610687	Endogenous	GAAAACCCGATGATAGTGCTGTGTTGGATA	GTTTTAGAGCTAGAAATAGCAAGTTAAAATAAGGCTAGTCCGTTATCAACTTGAAAAAGTGGCACCGAGTCGGTGC	GACCCGATGATAGTGCTGTGT	.....((((((.(.(((((.((((((((.((((....))))...))))))))..)).)))).)))))).((((....)))).((((((...))))))	-24.1	0
Chari2015-293T	ACCGAGAAGTAAGTCCCAAA	Human	hg38	chr16	23603584	23603607	Cas9	0	Endogenous	ACTGACCGAGAAGTAAGTCCCAAATGGCAA	GTTTTAGAGCTAGAAATAGCAAGTTAAAATAAGGCTAGTCCGTTATCAACTTGAAAAAGTGGCACCGAGTCGGTGC	GACCGAGAAGTAAGTCCCAAA	((.((.((....((((.....(((((((.((((....))))...)))))))..))))..))))...)).((((....)))).((((((...))))))	-18.2	0
Chari2015-293T	ACCGCCTCGAGCGCTCGAGC	Human	hg38	chr8	23163885	23163908	Cas9	0.071582	Endogenous	CCCGACCGCCTCGAGCGCTCGAGCAGGGCG	GTTTTAGAGCTAGAAATAGCAAGTTAAAATAAGGCTAGTCCGTTATCAACTTGAAAAAGTGGCACCGAGTCGGTGC	GACCGCCTCGAGCGCTCGAGC	(((.((((.((((((....))))))....((((....))))...........))))..)))........((((....)))).((((((...))))))	-24.8	-4.9
Chari2015-293T	ACCGTGTACTCGAGGCCTCT	Human	hg38	chr16	11967637	11967660	Cas9	0	Endogenous	TTCCACCGTGTACTCGAGGCCTCTCGGAAG	GTTTTAGAGCTAGAAATAGCAAGTTAAAATAAGGCTAGTCCGTTATCAACTTGAAAAAGTGGCACCGAGTCGGTGC	GACCGTGTACTCGAGGCCTCT	((.((.(.(((...(((((.((((((((.((((....))))...)))))))))))))))))))...)).((((....)))).((((((...))))))	-25.8	-2
Chari2015-293T	ACCTATTCCAACAGCACCAT	Human	hg38	chr1	110604150	110604173	Cas9	0.0935891	Endogenous	CCACACCTATTCCAACAGCACCATCGGGTA	GTTTTAGAGCTAGAAATAGCAAGTTAAAATAAGGCTAGTCCGTTATCAACTTGAAAAAGTGGCACCGAGTCGGTGC	GACCTATTCCAACAGCACCAT	.................((.((((((((.((((....))))...)))))))).))..............((((....)))).((((((...))))))	-19.3	0
Chari2015-293T	ACCTCGCGCAGGGGGCGCCC	Human	hg38	chr3	96814740	96814763	Cas9	0.127551	Endogenous	CGGGACCTCGCGCAGGGGGCGCCCCGGGAC	GTTTTAGAGCTAGAAATAGCAAGTTAAAATAAGGCTAGTCCGTTATCAACTTGAAAAAGTGGCACCGAGTCGGTGC	GACCTCGCGCAGGGGGCGCCC	..(((.....)))(((((((.(((((((.((((....))))...)))))))..)))..)))).......((((....)))).((((((...))))))	-26.3	-6
Chari2015-293T	ACCTTGATGTGACCAAGATC	Human	hg38	chr6	89299825	89299848	Cas9	0	Endogenous	AAGAACCTTGATGTGACCAAGATCCGGAAG	GTTTTAGAGCTAGAAATAGCAAGTTAAAATAAGGCTAGTCCGTTATCAACTTGAAAAAGTGGCACCGAGTCGGTGC	GACCTTGATGTGACCAAGATC	.....(((((.(((..((...(((((((.((((....))))...)))))))....)).))))))))...((((....)))).((((((...))))))	-21.1	-2.1
Chari2015-293T	ACGACAATTCTGACGCCCAA	Human	hg38	chrX	71111444	71111467	Cas9	0	Endogenous	GAACACGACAATTCTGACGCCCAATGGGAA	GTTTTAGAGCTAGAAATAGCAAGTTAAAATAAGGCTAGTCCGTTATCAACTTGAAAAAGTGGCACCGAGTCGGTGC	GACGACAATTCTGACGCCCAA	((.(((....(((..(((...(((((((.((((....))))...)))))))..))))))...))).)).((((....)))).((((((...))))))	-21.9	0
Chari2015-293T	ACGACCTATCTGATGTCCAA	Human	hg38	chr2	102423969	102423992	Cas9	0.0667557	Endogenous	AGTAACGACCTATCTGATGTCCAATGGTAC	GTTTTAGAGCTAGAAATAGCAAGTTAAAATAAGGCTAGTCCGTTATCAACTTGAAAAAGTGGCACCGAGTCGGTGC	GACGACCTATCTGATGTCCAA	((((..(((......(.((..(((((((.((((....))))...)))))))..))))))..))))....((((....)))).((((((...))))))	-20.1	-0.3
Chari2015-293T	ACGAGAGAGAGATCGGCTTC	Human	hg38	chr1	36282657	36282680	Cas9	0	Endogenous	TTGAACGAGAGAGAGATCGGCTTCGGGACC	GTTTTAGAGCTAGAAATAGCAAGTTAAAATAAGGCTAGTCCGTTATCAACTTGAAAAAGTGGCACCGAGTCGGTGC	GACGAGAGAGAGATCGGCTTC	...((..((..(((.(((((.(((((((.((((....))))...))))))).))))).)))..)).)).((((....)))).((((((...))))))	-25.7	-2.1
Chari2015-293T	ACGAGCCATCGTCATGATTC	Human	hg38	chr1	158700057	158700080	Cas9	0	Endogenous	ACACACGAGCCATCGTCATGATTCAGGTAG	GTTTTAGAGCTAGAAATAGCAAGTTAAAATAAGGCTAGTCCGTTATCAACTTGAAAAAGTGGCACCGAGTCGGTGC	GACGAGCCATCGTCATGATTC	(((((....)))))..((((.((((((..((((....)))).........)))))).))))........((((....)))).((((((...))))))	-23.3	-6.7
Chari2015-293T	ACGAGCTGGGTCCCCCGAGA	Human	hg38	chr1	22576312	22576335	Cas9	0.0866301	Endogenous	GCGCACGAGCTGGGTCCCCCGAGACGGCGC	GTTTTAGAGCTAGAAATAGCAAGTTAAAATAAGGCTAGTCCGTTATCAACTTGAAAAAGTGGCACCGAGTCGGTGC	GACGAGCTGGGTCCCCCGAGA	((((.(((((.....((....(((((((.((((....))))...)))))))..))))))).))))....((((....)))).((((((...))))))	-24.1	-3.5
Chari2015-293T	ACGCAACAGTAACGTTAGTC	Human	hg38	chr2	165140787	165140810	Cas9	0	Endogenous	AGCGACGCAACAGTAACGTTAGTCAGGCCA	GTTTTAGAGCTAGAAATAGCAAGTTAAAATAAGGCTAGTCCGTTATCAACTTGAAAAAGTGGCACCGAGTCGGTGC	GACGCAACAGTAACGTTAGTC	.........(((((((((((((((((((.((((....))))...)))))))..))))))..))))))..((((....)))).((((((...))))))	-24.9	-1.9
Chari2015-293T	ACGCACAGGAGCACGTCCCA	Human	hg38	chr6	109979331	109979354	Cas9	0	Endogenous	CGACACGCACAGGAGCACGTCCCACGGATT	GTTTTAGAGCTAGAAATAGCAAGTTAAAATAAGGCTAGTCCGTTATCAACTTGAAAAAGTGGCACCGAGTCGGTGC	GACGCACAGGAGCACGTCCCA	........(((....(.((..(((((((.((((....))))...)))))))..)))...))).......((((....)))).((((((...))))))	-21.1	-2.7
Chari2015-293T	ACGCATTCCAGGTCTTGAGG	Human	hg38	chr11	73234338	73234361	Cas9	0	Endogenous	GTGGACGCATTCCAGGTCTTGAGGCGGCAC	GTTTTAGAGCTAGAAATAGCAAGTTAAAATAAGGCTAGTCCGTTATCAACTTGAAAAAGTGGCACCGAGTCGGTGC	GACGCATTCCAGGTCTTGAGG	((((.(((...((((((....(((((((.((((....))))...)))))))))))))))).))))....((((....)))).((((((...))))))	-22.3	-1.8
Chari2015-293T	ACGCGCGGGTCTAGGCTCAC	Human	hg38	chr11	2445347	2445370	Cas9	0	Endogenous	GGAGACGCGCGGGTCTAGGCTCACCGGCGG	GTTTTAGAGCTAGAAATAGCAAGTTAAAATAAGGCTAGTCCGTTATCAACTTGAAAAAGTGGCACCGAGTCGGTGC	GACGCGCGGGTCTAGGCTCAC	.....(((((.((((.((...(((((((.((((....))))...))))))).)).))))))))).....((((....)))).((((((...))))))	-29.8	-2.8
Chari2015-293T	ACGCTCTGTTCCTCTGACCG	Human	hg38	chr12	121160916	121160939	Cas9	0	Endogenous	CAGGACGCTCTGTTCCTCTGACCGAGGTTG	GTTTTAGAGCTAGAAATAGCAAGTTAAAATAAGGCTAGTCCGTTATCAACTTGAAAAAGTGGCACCGAGTCGGTGC	GACGCTCTGTTCCTCTGACCG	...((((((..((.......))...)))))).........((((((...((((.(......).)))).))))))........((((((...))))))	-22.2	0
Chari2015-293T	ACGGATAAATGGCCACCACC	Human	hg38	chr4	186534500	186534523	Cas9	0.126582	Endogenous	GGGTACGGATAAATGGCCACCACCAGGTCT	GTTTTAGAGCTAGAAATAGCAAGTTAAAATAAGGCTAGTCCGTTATCAACTTGAAAAAGTGGCACCGAGTCGGTGC	GACGGATAAATGGCCACCACC	(((((((...(((((......(((((((.((((....))))...)))))))..))))))))))))....((((....)))).((((((...))))))	-28.5	-0.6
Chari2015-293T	ACGGGATGGGCGACAGCGGG	Human	hg38	chr6	33200242	33200265	Cas9	0	Endogenous	CGGGACGGGATGGGCGACAGCGGGCGGGGT	GTTTTAGAGCTAGAAATAGCAAGTTAAAATAAGGCTAGTCCGTTATCAACTTGAAAAAGTGGCACCGAGTCGGTGC	GACGGGATGGGCGACAGCGGG	.....(((((((...(((...(((((((.((((....))))...)))))))...))).)))))))....((((....)))).((((((...))))))	-28.7	-1.7
Chari2015-293T	ACGGTAAGGATATAACCTCC	Human	hg38	chr7	6398674	6398697	Cas9	0	Endogenous	ACGTACGGTAAGGATATAACCTCCCGGGGC	GTTTTAGAGCTAGAAATAGCAAGTTAAAATAAGGCTAGTCCGTTATCAACTTGAAAAAGTGGCACCGAGTCGGTGC	GACGGTAAGGATATAACCTCC	...(((((((((.((.(((..(((((((.((((....))))...))))))).))).)))))).))))).((((....)))).((((((...))))))	-25.7	-1.4
Chari2015-293T	ACGGTCTCTCCCACATTGGC	Human	hg38	chr7	159109858	159109881	Cas9	0.0970403	Endogenous	CGTGACGGTCTCTCCCACATTGGCAGGCCG	GTTTTAGAGCTAGAAATAGCAAGTTAAAATAAGGCTAGTCCGTTATCAACTTGAAAAAGTGGCACCGAGTCGGTGC	GACGGTCTCTCCCACATTGGC	(((((..........(((((((((((((.((((....))))...)))))))...)))))))))))....((((....)))).((((((...))))))	-23.9	-0.4
Chari2015-293T	ACGTCCTCATTGATCAGCGG	Human	hg38	chr3	128650693	128650716	Cas9	0	Endogenous	CTTCACGTCCTCATTGATCAGCGGCGGTGC	GTTTTAGAGCTAGAAATAGCAAGTTAAAATAAGGCTAGTCCGTTATCAACTTGAAAAAGTGGCACCGAGTCGGTGC	GACGTCCTCATTGATCAGCGG	.((....((((((((.((((((((((((.((((....))))...))))))).........))))))))))..)))....)).((((((...))))))	-22.5	0
Chari2015-293T	ACGTGCGGAACTTTAAAGCC	Human	hg38	chr17	40555701	40555724	Cas9	0	Endogenous	AAGGACGTGCGGAACTTTAAAGCCTGGTTC	GTTTTAGAGCTAGAAATAGCAAGTTAAAATAAGGCTAGTCCGTTATCAACTTGAAAAAGTGGCACCGAGTCGGTGC	GACGTGCGGAACTTTAAAGCC	((...(((((.((....(((((((((((.((((....))))...)))))))..)))))))))))..)).((((....)))).((((((...))))))	-27.5	0
Chari2015-293T	ACGTGTTGCAGGCTTTCCAT	Human	hg38	chr11	59443875	59443898	Cas9	0	Endogenous	GCACACGTGTTGCAGGCTTTCCATCGGCCC	GTTTTAGAGCTAGAAATAGCAAGTTAAAATAAGGCTAGTCCGTTATCAACTTGAAAAAGTGGCACCGAGTCGGTGC	GACGTGTTGCAGGCTTTCCAT	........((.((((..((.((((((((.((((....))))...)))))))).))..)))).)).....((((....)))).((((((...))))))	-25.2	0
Chari2015-293T	ACGTTGAAGACGATCCAAGG	Human	hg38	chr1	155282501	155282524	Cas9	0.036049	Endogenous	CAATACGTTGAAGACGATCCAAGGCGGGGA	GTTTTAGAGCTAGAAATAGCAAGTTAAAATAAGGCTAGTCCGTTATCAACTTGAAAAAGTGGCACCGAGTCGGTGC	GACGTTGAAGACGATCCAAGG	...(((((.((((((((....(((((((.((((....))))...)))))))..))...)).)))).)))))...........((((((...))))))	-22.9	-1.6
Chari2015-293T	ACTAGAAAGCCTCCCCTCTA	Human	hg38	chr2	240045118	240045141	Cas9	0	Endogenous	GAAGACTAGAAAGCCTCCCCTCTACGGCGC	GTTTTAGAGCTAGAAATAGCAAGTTAAAATAAGGCTAGTCCGTTATCAACTTGAAAAAGTGGCACCGAGTCGGTGC	GACTAGAAAGCCTCCCCTCTA	((((((.........(((...(((((((.((((....))))...))))))).)))))))))........((((....)))).((((((...))))))	-22.9	0
Chari2015-293T	ACTAGTCCTCGAAAACCTCG	Human	hg38	chr11	118471666	118471689	Cas9	0	Endogenous	TAAAACTAGTCCTCGAAAACCTCGTGGGAG	GTTTTAGAGCTAGAAATAGCAAGTTAAAATAAGGCTAGTCCGTTATCAACTTGAAAAAGTGGCACCGAGTCGGTGC	GACTAGTCCTCGAAAACCTCG	((((((.((((((.....)))(((((((.((((....))))...))))))).)))))))))........((((....)))).((((((...))))))	-26.3	0
Chari2015-293T	ACTCTGGCAGCACTCGCGTC	Human	hg38	chr4	157143928	157143951	Cas9	0	Endogenous	GGGCACTCTGGCAGCACTCGCGTCCGGGTT	GTTTTAGAGCTAGAAATAGCAAGTTAAAATAAGGCTAGTCCGTTATCAACTTGAAAAAGTGGCACCGAGTCGGTGC	GACTCTGGCAGCACTCGCGTC	.....((((.(.(((.((.(.(((((((.((((....))))...))))))).).)).)))).))))...((((....)))).((((((...))))))	-23.5	-1.9
Chari2015-293T	ACTGGTGGTGGGTAACACAC	Human	hg38	chr11	6199795	6199818	Cas9	0	Endogenous	TAGAACTGGTGGTGGGTAACACACAGGCCA	GTTTTAGAGCTAGAAATAGCAAGTTAAAATAAGGCTAGTCCGTTATCAACTTGAAAAAGTGGCACCGAGTCGGTGC	GACTGGTGGTGGGTAACACAC	(((((((.(((.....)))..(((((((.((((....))))...)))))))...)))))))........((((....)))).((((((...))))))	-24.7	-2.7
Chari2015-293T	ACTGTAGGCGGGGTTGTCCC	Human	hg38	chr10	100330025	100330048	Cas9	0	Endogenous	GACCACTGTAGGCGGGGTTGTCCCAGGCTC	GTTTTAGAGCTAGAAATAGCAAGTTAAAATAAGGCTAGTCCGTTATCAACTTGAAAAAGTGGCACCGAGTCGGTGC	GACTGTAGGCGGGGTTGTCCC	...((..((((((.(.(((..(((((((.((((....))))...)))))))..))).).))))))..))((((....)))).((((((...))))))	-28.1	-2.7
Chari2015-293T	AGAAAAGTCTATGGCTACGT	Human	hg38	chr19	53571619	53571642	Cas9	0	Endogenous	CCTGAGAAAAGTCTATGGCTACGTCGGCGA	GTTTTAGAGCTAGAAATAGCAAGTTAAAATAAGGCTAGTCCGTTATCAACTTGAAAAAGTGGCACCGAGTCGGTGC	GAGAAAAGTCTATGGCTACGT	..((.((.....(((((...((((((((.((((....))))...)))))))).))))).....)).)).((((....)))).((((((...))))))	-22	-1.2
Chari2015-293T	AGAAACCGACCGCGTATGTG	Human	hg38	chr2	100006796	100006819	Cas9	0	Endogenous	CAGCAGAAACCGACCGCGTATGTGAGGCCA	GTTTTAGAGCTAGAAATAGCAAGTTAAAATAAGGCTAGTCCGTTATCAACTTGAAAAAGTGGCACCGAGTCGGTGC	GAGAAACCGACCGCGTATGTG	........((((((....)))))).....((((....))))(((((...((((.(......).)))).))))).........((((((...))))))	-21.3	-0.1
Chari2015-293T	AGAACACGCTTCGAAGCTTG	Human	hg38	chr7	143478732	143478755	Cas9	0.0989609	Endogenous	TGCGAGAACACGCTTCGAAGCTTGAGGTTG	GTTTTAGAGCTAGAAATAGCAAGTTAAAATAAGGCTAGTCCGTTATCAACTTGAAAAAGTGGCACCGAGTCGGTGC	GAGAACACGCTTCGAAGCTTG	((.(((..(((....(((((.(((((((.((((....))))...))))))).))))))))..))).)).((((....)))).((((((...))))))	-24.3	-1.5
Chari2015-293T	AGAACCATGTCGACCGGTAA	Human	hg38	chr18	26862413	26862436	Cas9	0.0301205	Endogenous	GATGAGAACCATGTCGACCGGTAAAGGCTT	GTTTTAGAGCTAGAAATAGCAAGTTAAAATAAGGCTAGTCCGTTATCAACTTGAAAAAGTGGCACCGAGTCGGTGC	GAGAACCATGTCGACCGGTAA	............(((.(((..(((((((.((((....))))...)))))))...))).)))........((((....)))).((((((...))))))	-20.7	-1.1
Chari2015-293T	AGAACTTGCCTTGCTCCTTG	Human	hg38	chr17	16948947	16948970	Cas9	0	Endogenous	TCATAGAACTTGCCTTGCTCCTTGCGGCAG	GTTTTAGAGCTAGAAATAGCAAGTTAAAATAAGGCTAGTCCGTTATCAACTTGAAAAAGTGGCACCGAGTCGGTGC	GAGAACTTGCCTTGCTCCTTG	....(((.(((((........(((((((.((((....))))...)))))))))))).))).........((((....)))).((((((...))))))	-22.4	0
Chari2015-293T	AGAAGAAGTATCTGCGCACG	Human	hg38	chr19	603758	603781	Cas9	0	Endogenous	ATCAAGAAGAAGTATCTGCGCACGTGGTTC	GTTTTAGAGCTAGAAATAGCAAGTTAAAATAAGGCTAGTCCGTTATCAACTTGAAAAAGTGGCACCGAGTCGGTGC	GAGAAGAAGTATCTGCGCACG	..((.((.....(((.((...(((((((.((((....))))...)))))))...)))))....)).)).((((....)))).((((((...))))))	-19.8	0
Chari2015-293T	AGACACGCACACCAACGAGC	Human	hg38	chr19	15087634	15087657	Cas9	0	Endogenous	GCTCAGACACGCACACCAACGAGCTGGTGA	GTTTTAGAGCTAGAAATAGCAAGTTAAAATAAGGCTAGTCCGTTATCAACTTGAAAAAGTGGCACCGAGTCGGTGC	GAGACACGCACACCAACGAGC	(.(((((((.(......).))))......((((....)))).((((.......)))).)))).......((((....)))).((((((...))))))	-18.6	0
Chari2015-293T	AGACAGACACTCGGTAGCAA	Human	hg38	chr17	43091771	43091794	Cas9	0	Endogenous	TCTTAGACAGACACTCGGTAGCAACGGTGC	GTTTTAGAGCTAGAAATAGCAAGTTAAAATAAGGCTAGTCCGTTATCAACTTGAAAAAGTGGCACCGAGTCGGTGC	GAGACAGACACTCGGTAGCAA	(((((.(((......((((..(((((((.((((....))))...)))))))...))))))).))).)).((((....)))).((((((...))))))	-22.7	-1.3
Chari2015-293T	AGACATTTGTAGTGATGCTC	Human	hg38	chr7	141765035	141765058	Cas9	0.0570939	Endogenous	AAGCAGACATTTGTAGTGATGCTCCGGTGT	GTTTTAGAGCTAGAAATAGCAAGTTAAAATAAGGCTAGTCCGTTATCAACTTGAAAAAGTGGCACCGAGTCGGTGC	GAGACATTTGTAGTGATGCTC	(((.((((......)))))))(((((((.((((....))))...)))))))..................((((....)))).((((((...))))))	-21.2	-4.1
Chari2015-293T	AGACATTTGTTCTCTGTACG	Human	hg38	chr3	4516526	4516549	Cas9	0.0447628	Endogenous	TTGGAGACATTTGTTCTCTGTACGCGGAGG	GTTTTAGAGCTAGAAATAGCAAGTTAAAATAAGGCTAGTCCGTTATCAACTTGAAAAAGTGGCACCGAGTCGGTGC	GAGACATTTGTTCTCTGTACG	....(((((.(((((((........))))((((....))))(((((...((((.(......).)))).)))))))).)))))((((((...))))))	-19.6	-2.4
Chari2015-293T	AGACCGCCCCGCAAGTACTC	Human	hg38	chr21	29939386	29939409	Cas9	0	Endogenous	CCTCAGACCGCCCCGCAAGTACTCAGGATC	GTTTTAGAGCTAGAAATAGCAAGTTAAAATAAGGCTAGTCCGTTATCAACTTGAAAAAGTGGCACCGAGTCGGTGC	GAGACCGCCCCGCAAGTACTC	..((..((...((.(((.((.(((((((.((((....))))...))))))).))))).))..))..)).((((....)))).((((((...))))))	-19.5	-1
Chari2015-293T	AGACGACGAGGTGCTGGACG	Human	hg38	chr21	33027094	33027117	Cas9	0	Endogenous	ACGTAGACGACGAGGTGCTGGACGAGGATG	GTTTTAGAGCTAGAAATAGCAAGTTAAAATAAGGCTAGTCCGTTATCAACTTGAAAAAGTGGCACCGAGTCGGTGC	GAGACGACGAGGTGCTGGACG	....((((..(((((((((((((((((..((((....)))).........))))))).)))).......((((....))))))))))..))))....	-29.8	-0.6
Chari2015-293T	AGACTGGCGGGGACAGTTAT	Human	hg38	chrX	71617562	71617585	Cas9	0	Endogenous	TGGAAGACTGGCGGGGACAGTTATAGGAGG	GTTTTAGAGCTAGAAATAGCAAGTTAAAATAAGGCTAGTCCGTTATCAACTTGAAAAAGTGGCACCGAGTCGGTGC	GAGACTGGCGGGGACAGTTAT	..((.(((((((...((((.((((((((.((((....))))...)))))))).))))..))))))))).((((....)))).((((((...))))))	-28.4	-4.7
Chari2015-293T	AGAGCGAGGTCCCCGAGTGA	Human	hg38	chr11	57659808	57659831	Cas9	0	Endogenous	AAGAAGAGCGAGGTCCCCGAGTGATGGTAG	GTTTTAGAGCTAGAAATAGCAAGTTAAAATAAGGCTAGTCCGTTATCAACTTGAAAAAGTGGCACCGAGTCGGTGC	GAGAGCGAGGTCCCCGAGTGA	((.((((.((....(.(((..(((((((.((((....))))...)))))))...))).))))))).)).((((....)))).((((((...))))))	-19.8	-1.1
Chari2015-293T	AGAGGCTGCTTTACGGATAA	Human	hg38	chr11	58227927	58227950	Cas9	0.0635324	Endogenous	CGTCAGAGGCTGCTTTACGGATAATGGCAC	GTTTTAGAGCTAGAAATAGCAAGTTAAAATAAGGCTAGTCCGTTATCAACTTGAAAAAGTGGCACCGAGTCGGTGC	GAGAGGCTGCTTTACGGATAA	.((((....))))((((((.(((((((..((((....)))).........))))))).)))))).....((((....)))).((((((...))))))	-25.7	-1.2
Chari2015-293T	AGATCCAAGACTGCAGCCAG	Human	hg38	chr12	12950213	12950236	Cas9	0	Endogenous	CGAAAGATCCAAGACTGCAGCCAGTGGAAT	GTTTTAGAGCTAGAAATAGCAAGTTAAAATAAGGCTAGTCCGTTATCAACTTGAAAAAGTGGCACCGAGTCGGTGC	GAGATCCAAGACTGCAGCCAG	..(((....((((..((((..(((((((.((((....))))...)))))))..))))))))....))).((((....)))).((((((...))))))	-26.5	0
Chari2015-293T	AGATGAAGAGGTCCGGCCAC	Human	hg38	chr3	178807422	178807445	Cas9	0	Endogenous	TATAAGATGAAGAGGTCCGGCCACTGGTCC	GTTTTAGAGCTAGAAATAGCAAGTTAAAATAAGGCTAGTCCGTTATCAACTTGAAAAAGTGGCACCGAGTCGGTGC	GAGATGAAGAGGTCCGGCCAC	..(((((...((.(.((((..(((((((.((((....))))...)))))))..)))).).)).))))).((((....)))).((((((...))))))	-28.9	-1.4
Chari2015-293T	AGATGCTCCACATCCGCTAC	Human	hg38	chr9	33447470	33447493	Cas9	0	Endogenous	GGGGAGATGCTCCACATCCGCTACCGGCTG	GTTTTAGAGCTAGAAATAGCAAGTTAAAATAAGGCTAGTCCGTTATCAACTTGAAAAAGTGGCACCGAGTCGGTGC	GAGATGCTCCACATCCGCTAC	(.((((.....)))))(((..(((((((.((((....))))...)))))))..))).............((((....)))).((((((...))))))	-21.8	-2.2
Chari2015-293T	AGATGTAATCGAAACGCTCG	Human	hg38	chr6	167864651	167864674	Cas9	0.0273523	Endogenous	CTCAAGATGTAATCGAAACGCTCGCGGAGA	GTTTTAGAGCTAGAAATAGCAAGTTAAAATAAGGCTAGTCCGTTATCAACTTGAAAAAGTGGCACCGAGTCGGTGC	GAGATGTAATCGAAACGCTCG	.....(((((.((...(((..(((((((.((((....))))...)))))))..)))...)).)))))..((((....)))).((((((...))))))	-21.3	-3
Chari2015-293T	AGATTCTGGAACGCGTAGTC	Human	hg38	chr1	202276480	202276503	Cas9	0.073692	Endogenous	GGTGAGATTCTGGAACGCGTAGTCGGGGAT	GTTTTAGAGCTAGAAATAGCAAGTTAAAATAAGGCTAGTCCGTTATCAACTTGAAAAAGTGGCACCGAGTCGGTGC	GAGATTCTGGAACGCGTAGTC	..(((..((((.(...((((((((((((.((((....))))...)))))))..))))))))))..))).((((....)))).((((((...))))))	-23.8	-0.6
Chari2015-293T	AGCAAGCGACCCCAGTCGAA	Human	hg38	chr6	35452713	35452736	Cas9	0	Endogenous	CTCGAGCAAGCGACCCCAGTCGAAGGGCTC	GTTTTAGAGCTAGAAATAGCAAGTTAAAATAAGGCTAGTCCGTTATCAACTTGAAAAAGTGGCACCGAGTCGGTGC	GAGCAAGCGACCCCAGTCGAA	((....(.(((...((((...(((((((.((((....))))...)))))))..)))).))))....)).((((....)))).((((((...))))))	-23.2	-3.7
Chari2015-293T	AGCACCACGGCGCGCTCCGA	Human	hg38	chr1	9128971	9128994	Cas9	0	Endogenous	CAGCAGCACCACGGCGCGCTCCGACGGCAC	GTTTTAGAGCTAGAAATAGCAAGTTAAAATAAGGCTAGTCCGTTATCAACTTGAAAAAGTGGCACCGAGTCGGTGC	GAGCACCACGGCGCGCTCCGA	..(((((((((.((...((..(((((((.((((....))))...)))))))..))...)))))).....((((....))))(((.....))))))))	-25.2	-4.8
Chari2015-293T	AGCAGGTTCCGGGATACCCG	Human	hg38	chr1	11823714	11823737	Cas9	0	Endogenous	TGGCAGCAGGTTCCGGGATACCCGAGGTCA	GTTTTAGAGCTAGAAATAGCAAGTTAAAATAAGGCTAGTCCGTTATCAACTTGAAAAAGTGGCACCGAGTCGGTGC	GAGCAGGTTCCGGGATACCCG	.....(((..((((.((.((.(((((((.((((....))))...)))))))..)).)).))))..))).((((....)))).((((((...))))))	-25.3	-3.9
Chari2015-293T	AGCAGTTCATCGCTCTGTAC	Human	hg38	chr4	121380557	121380580	Cas9	0.0827815	Endogenous	CGGGAGCAGTTCATCGCTCTGTACCGGCTG	GTTTTAGAGCTAGAAATAGCAAGTTAAAATAAGGCTAGTCCGTTATCAACTTGAAAAAGTGGCACCGAGTCGGTGC	GAGCAGTTCATCGCTCTGTAC	............((((((.......)))))).........((((((...((((.(......).)))).))))))........((((((...))))))	-21.2	-5.1
Chari2015-293T	AGCCAATGCCAGTAGCGCTC	Human	hg38	chr20	23035548	23035571	Cas9	0	Endogenous	CTGCAGCCAATGCCAGTAGCGCTCCGGCGG	GTTTTAGAGCTAGAAATAGCAAGTTAAAATAAGGCTAGTCCGTTATCAACTTGAAAAAGTGGCACCGAGTCGGTGC	GAGCCAATGCCAGTAGCGCTC	((...((((..(.((((.((.(((((((.((((....))))...))))))).)))))).).)))).)).((((....)))).((((((...))))))	-23.4	-3
Chari2015-293T	AGCCACCAATAAAGAGCTTA	Human	hg38	chr7	26197692	26197715	Cas9	0	Endogenous	CTTAAGCCACCAATAAAGAGCTTACGGAAC	GTTTTAGAGCTAGAAATAGCAAGTTAAAATAAGGCTAGTCCGTTATCAACTTGAAAAAGTGGCACCGAGTCGGTGC	GAGCCACCAATAAAGAGCTTA	...............(((((.(((((((.((((....))))...))))))).)))))............((((....)))).((((((...))))))	-22	-1.6
Chari2015-293T	AGCCACCTCAACGCCTAACA	Human	hg38	chr2	231109179	231109202	Cas9	0	Endogenous	AACAAGCCACCTCAACGCCTAACATGGTTG	GTTTTAGAGCTAGAAATAGCAAGTTAAAATAAGGCTAGTCCGTTATCAACTTGAAAAAGTGGCACCGAGTCGGTGC	GAGCCACCTCAACGCCTAACA	(((....)))...((((....(((((((.((((....))))...))))))).)))).............((((....)))).((((((...))))))	-21.4	-1.3
Chari2015-293T	AGCCAGGTGTGGCGTTCCGT	Human	hg38	chr21	38445552	38445575	Cas9	0.0846382	Endogenous	TCTTAGCCAGGTGTGGCGTTCCGTAGGCAC	GTTTTAGAGCTAGAAATAGCAAGTTAAAATAAGGCTAGTCCGTTATCAACTTGAAAAAGTGGCACCGAGTCGGTGC	GAGCCAGGTGTGGCGTTCCGT	((....((..((((.(....((((((((.((((....))))...))))))))).))))..))....)).((((....)))).((((((...))))))	-25.1	-5.7
Chari2015-293T	AGCCCGGGCCAAATTCCGCA	Human	hg38	chr3	156292011	156292034	Cas9	0	Endogenous	ACGCAGCCCGGGCCAAATTCCGCACGGTCG	GTTTTAGAGCTAGAAATAGCAAGTTAAAATAAGGCTAGTCCGTTATCAACTTGAAAAAGTGGCACCGAGTCGGTGC	GAGCCCGGGCCAAATTCCGCA	((...(((((......((...(((((((.((((....))))...)))))))..))...)))))...)).((((....)))).((((((...))))))	-24.1	-2.7
Chari2015-293T	AGCCGCGGAGCCCTGTACAC	Human	hg38	chr5	150407294	150407317	Cas9	0	Endogenous	GTGCAGCCGCGGAGCCCTGTACACAGGCTT	GTTTTAGAGCTAGAAATAGCAAGTTAAAATAAGGCTAGTCCGTTATCAACTTGAAAAAGTGGCACCGAGTCGGTGC	GAGCCGCGGAGCCCTGTACAC	((...((((((((........(((((((.((((....))))...)))))))..)))...)))))..)).((((....)))).((((((...))))))	-23.7	-2.2
Chari2015-293T	AGCCGGGCCGGGCTCCCGTT	Human	hg38	chr19	14177716	14177739	Cas9	0	Endogenous	CCTGAGCCGGGCCGGGCTCCCGTTCGGGCT	GTTTTAGAGCTAGAAATAGCAAGTTAAAATAAGGCTAGTCCGTTATCAACTTGAAAAAGTGGCACCGAGTCGGTGC	GAGCCGGGCCGGGCTCCCGTT	((..(((((((((((..(.(((((((((.((((....))))...))))))))).)..))))).......((((....))))))).)))..)).....	-30.5	-9
Chari2015-293T	AGCCGGGGTGTGCAGTTTCC	Human	hg38	chr6	77463151	77463174	Cas9	0.0812348	Endogenous	AGTTAGCCGGGGTGTGCAGTTTCCGGGTCC	GTTTTAGAGCTAGAAATAGCAAGTTAAAATAAGGCTAGTCCGTTATCAACTTGAAAAAGTGGCACCGAGTCGGTGC	GAGCCGGGGTGTGCAGTTTCC	((..((((.((.((.......(((((((.((((....))))...)))))))...)))).))))...)).((((....)))).((((((...))))))	-22.8	-1.1
Chari2015-293T	AGCCTGGCTCGGCAAGTAGA	Human	hg38	chr3	196075304	196075327	Cas9	0.0776398	Endogenous	GTTCAGCCTGGCTCGGCAAGTAGATGGCGA	GTTTTAGAGCTAGAAATAGCAAGTTAAAATAAGGCTAGTCCGTTATCAACTTGAAAAAGTGGCACCGAGTCGGTGC	GAGCCTGGCTCGGCAAGTAGA	..(((((((((((........(((((((.((((....))))...)))))))...((((.(...(((......)))...).)))).))))))))).))	-25.3	-4.2
Chari2015-293T	AGCGAATTCTTCCCGGGCGT	Human	hg38	chr6	31730907	31730930	Cas9	0.0714796	Endogenous	TGGAAGCGAATTCTTCCCGGGCGTAGGCAT	GTTTTAGAGCTAGAAATAGCAAGTTAAAATAAGGCTAGTCCGTTATCAACTTGAAAAAGTGGCACCGAGTCGGTGC	GAGCGAATTCTTCCCGGGCGT	..............(((((..((((((..((((....)))).........))))))..)))))......((((....)))).((((((...))))))	-23.8	-0.4
Chari2015-293T	AGCGAGCCGCACAACGCGTC	Human	hg38	chr15	39919967	39919990	Cas9	0	Endogenous	TGCCAGCGAGCCGCACAACGCGTCCGGCGC	GTTTTAGAGCTAGAAATAGCAAGTTAAAATAAGGCTAGTCCGTTATCAACTTGAAAAAGTGGCACCGAGTCGGTGC	GAGCGAGCCGCACAACGCGTC	((((((..(((.....)))))))))....((((....))))(((((...((((.(......).)))).))))).........((((((...))))))	-21.7	-2.6
Chari2015-293T	AGCGATCGCGGGTACCTTCT	Human	hg38	chr4	46993391	46993414	Cas9	0	Endogenous	ACAGAGCGATCGCGGGTACCTTCTTGGCAG	GTTTTAGAGCTAGAAATAGCAAGTTAAAATAAGGCTAGTCCGTTATCAACTTGAAAAAGTGGCACCGAGTCGGTGC	GAGCGATCGCGGGTACCTTCT	....(((.((((((((((..((((((((.((((....))))...))))))))))).)).))))).))).((((....)))).((((((...))))))	-27.8	-0.7
Chari2015-293T	AGCGATGCCGGACTCCCCAG	Human	hg38	chr16	88901605	88901628	Cas9	0	Endogenous	CCTCAGCGATGCCGGACTCCCCAGCGGAGG	GTTTTAGAGCTAGAAATAGCAAGTTAAAATAAGGCTAGTCCGTTATCAACTTGAAAAAGTGGCACCGAGTCGGTGC	GAGCGATGCCGGACTCCCCAG	....((((.((((((..((..(((((((.((((....))))...)))))))..))..)))))).)))).((((....)))).((((((...))))))	-31.7	-1.3
Chari2015-293T	AGCGGACCATCAATGCCATC	Human	hg38	chr19	47319976	47319999	Cas9	0.0623636	Endogenous	GCCAAGCGGACCATCAATGCCATCTGGTTC	GTTTTAGAGCTAGAAATAGCAAGTTAAAATAAGGCTAGTCCGTTATCAACTTGAAAAAGTGGCACCGAGTCGGTGC	GAGCGGACCATCAATGCCATC	.(((((((.......(((...(((((((.((((....))))...)))))))..)))..)))))))....((((....)))).((((((...))))))	-27.7	-0.6
Chari2015-293T	AGCGGCCGGTGTCCTCGTTG	Human	hg38	chr2	47570216	47570239	Cas9	0	Endogenous	ACGAAGCGGCCGGTGTCCTCGTTGAGGTGC	GTTTTAGAGCTAGAAATAGCAAGTTAAAATAAGGCTAGTCCGTTATCAACTTGAAAAAGTGGCACCGAGTCGGTGC	GAGCGGCCGGTGTCCTCGTTG	.(.(((((((((((((.(((.(((((((.((((....))))...)))))))..))).))..........((((....))))))))))).)))).)..	-25.6	-4.9
Chari2015-293T	AGCGTACCCCCAGGTCTTGC	Human	hg38	chr11	17461755	17461778	Cas9	0	Endogenous	AGGAAGCGTACCCCCAGGTCTTGCAGGTCC	GTTTTAGAGCTAGAAATAGCAAGTTAAAATAAGGCTAGTCCGTTATCAACTTGAAAAAGTGGCACCGAGTCGGTGC	GAGCGTACCCCCAGGTCTTGC	.((((.((.....((((((..(((((((.((((....))))...))))))))))))).)).))))....((((....)))).((((((...))))))	-22.4	-2.9
Chari2015-293T	AGCGTTGTTCTGTATCATAA	Human	hg38	chr4	46250565	46250588	Cas9	0.120773	Endogenous	CATAAGCGTTGTTCTGTATCATAACGGAAG	GTTTTAGAGCTAGAAATAGCAAGTTAAAATAAGGCTAGTCCGTTATCAACTTGAAAAAGTGGCACCGAGTCGGTGC	GAGCGTTGTTCTGTATCATAA	.(((.((((((((...(....)...))))((((....))))........)))).)))............((((....)))).((((((...))))))	-18.4	-1.3
Chari2015-293T	AGCTATATACTGTATCCTCT	Human	hg38	chr3	46265718	46265741	Cas9	0	Endogenous	CTCCAGCTATATACTGTATCCTCTGGGTAA	GTTTTAGAGCTAGAAATAGCAAGTTAAAATAAGGCTAGTCCGTTATCAACTTGAAAAAGTGGCACCGAGTCGGTGC	GAGCTATATACTGTATCCTCT	((...((..((((...(((.((((((((.((((....))))...))))))))))).))))..))..)).((((....)))).((((((...))))))	-21.3	-0.6
Chari2015-293T	AGCTGTACTAGAGTTACGGT	Human	hg38	chr2	207560261	207560284	Cas9	0	Endogenous	GGGCAGCTGTACTAGAGTTACGGTGGGAGC	GTTTTAGAGCTAGAAATAGCAAGTTAAAATAAGGCTAGTCCGTTATCAACTTGAAAAAGTGGCACCGAGTCGGTGC	GAGCTGTACTAGAGTTACGGT	..(((......(((((((((((((((((.((((....))))...))))))))........))))....))))).....))).((((((...))))))	-21	-3.5
Chari2015-293T	AGCTTCGATTCCAGTGGGAC	Human	hg38	chr7	34658436	34658459	Cas9	0.0616903	Endogenous	GGGCAGCTTCGATTCCAGTGGGACCGGGCA	GTTTTAGAGCTAGAAATAGCAAGTTAAAATAAGGCTAGTCCGTTATCAACTTGAAAAAGTGGCACCGAGTCGGTGC	GAGCTTCGATTCCAGTGGGAC	..((.(((((((..((((((((((((((.((((....))))...))))))).......)))).......((((....))))..))).))))))).))	-21.5	-1.7
Chari2015-293T	AGCTTCTCGTTCTCAGCGTG	Human	hg38	chr19	42289311	42289334	Cas9	0	Endogenous	CCCGAGCTTCTCGTTCTCAGCGTGCGGCCA	GTTTTAGAGCTAGAAATAGCAAGTTAAAATAAGGCTAGTCCGTTATCAACTTGAAAAAGTGGCACCGAGTCGGTGC	GAGCTTCTCGTTCTCAGCGTG	((((.....))))..(((.(.(((((((.((((....))))...))))))).).)))............((((....)))).((((((...))))))	-22.8	-2.4
Chari2015-293T	AGGAAATCTTTACCGCCCTC	Human	hg38	chr11	123645587	123645610	Cas9	0	Endogenous	TACAAGGAAATCTTTACCGCCCTCGGGCCT	GTTTTAGAGCTAGAAATAGCAAGTTAAAATAAGGCTAGTCCGTTATCAACTTGAAAAAGTGGCACCGAGTCGGTGC	GAGGAAATCTTTACCGCCCTC	((((....))))...(((...(((((((.((((....))))...)))))))..))).............((((....)))).((((((...))))))	-20	-2.5
Chari2015-293T	AGGAACGACAGGGCCCCACT	Human	hg38	chr1	109250174	109250197	Cas9	0	Endogenous	CCCAAGGAACGACAGGGCCCCACTTGGTCT	GTTTTAGAGCTAGAAATAGCAAGTTAAAATAAGGCTAGTCCGTTATCAACTTGAAAAAGTGGCACCGAGTCGGTGC	GAGGAACGACAGGGCCCCACT	((..((((((..((((....((((((((.((((....))))...)))))))).)))).)).)))).)).((((....)))).((((((...))))))	-26.3	-3.3
Chari2015-293T	AGGAGCGTCGTCTCAGCGCT	Human	hg38	chr6	146029606	146029629	Cas9	0	Endogenous	TGGCAGGAGCGTCGTCTCAGCGCTCGGTGG	GTTTTAGAGCTAGAAATAGCAAGTTAAAATAAGGCTAGTCCGTTATCAACTTGAAAAAGTGGCACCGAGTCGGTGC	GAGGAGCGTCGTCTCAGCGCT	((..((((..(.((.(((..((((((((.((((....))))...))))))))..))))).))))).)).((((....)))).((((((...))))))	-25.7	-4.5
Chari2015-293T	AGGAGGTCGACGGCGTGATG	Human	hg38	chr3	50476147	50476170	Cas9	0	Endogenous	GAGCAGGAGGTCGACGGCGTGATGCGGATT	GTTTTAGAGCTAGAAATAGCAAGTTAAAATAAGGCTAGTCCGTTATCAACTTGAAAAAGTGGCACCGAGTCGGTGC	GAGGAGGTCGACGGCGTGATG	(((..(((.((((((..(...(((((((.((((....))))...)))))))....)..).))))))))..))).........((((((...))))))	-24.9	-0.7
Chari2015-293T	AGGATTACCTACATATCCTC	Human	hg38	chr1	86567587	86567610	Cas9	0.0614251	Endogenous	TGGCAGGATTACCTACATATCCTCTGGGAG	GTTTTAGAGCTAGAAATAGCAAGTTAAAATAAGGCTAGTCCGTTATCAACTTGAAAAAGTGGCACCGAGTCGGTGC	GAGGATTACCTACATATCCTC	((((((.........))))))(((((((.((((....))))...)))))))..................((((....)))).((((((...))))))	-22.9	-5.8
Chari2015-293T	AGGCATCGTGCCAGATTTGG	Human	hg38	chr4	40337247	40337270	Cas9	0	Endogenous	AGATAGGCATCGTGCCAGATTTGGCGGATC	GTTTTAGAGCTAGAAATAGCAAGTTAAAATAAGGCTAGTCCGTTATCAACTTGAAAAAGTGGCACCGAGTCGGTGC	GAGGCATCGTGCCAGATTTGG	........(((((.((((((((((((((.((((....))))...)))))))...((((.(...(((......)))...).)))).))))))))))))	-22.4	-4.4
Chari2015-293T	AGGCGCTCGTACTGCACATG	Human	hg38	chr9	34564804	34564827	Cas9	0	Endogenous	GCCCAGGCGCTCGTACTGCACATGGGGTGC	GTTTTAGAGCTAGAAATAGCAAGTTAAAATAAGGCTAGTCCGTTATCAACTTGAAAAAGTGGCACCGAGTCGGTGC	GAGGCGCTCGTACTGCACATG	(((...)))((((((.((.((((......((((.......((((((...((((.(......).)))).))))))......)))))))).))))))))	-21.2	-1.3
Chari2015-293T	AGGCGTATTCATCGAAGGTC	Human	hg38	chr6	39057484	39057507	Cas9	0	Endogenous	CAGCAGGCGTATTCATCGAAGGTCCGGTTG	GTTTTAGAGCTAGAAATAGCAAGTTAAAATAAGGCTAGTCCGTTATCAACTTGAAAAAGTGGCACCGAGTCGGTGC	GAGGCGTATTCATCGAAGGTC	((.(((.(((.......(((((((((((.((((....))))...)))))))..))))))).)))..)).((((....)))).((((((...))))))	-19.5	0
Chari2015-293T	AGGCGTGACAATCCCTTCAA	Human	hg38	chr12	84870517	84870540	Cas9	0.0567859	Endogenous	CAATAGGCGTGACAATCCCTTCAATGGTTC	GTTTTAGAGCTAGAAATAGCAAGTTAAAATAAGGCTAGTCCGTTATCAACTTGAAAAAGTGGCACCGAGTCGGTGC	GAGGCGTGACAATCCCTTCAA	((.(((.(((....((((...(((((((.((((....))))...)))))))))))...))))))..)).((((....)))).((((((...))))))	-25	-2.4
Chari2015-293T	AGGCTCTAAGGGGCAGACGG	Human	hg38	chr19	45670636	45670659	Cas9	0	Endogenous	AGACAGGCTCTAAGGGGCAGACGGCGGGGG	GTTTTAGAGCTAGAAATAGCAAGTTAAAATAAGGCTAGTCCGTTATCAACTTGAAAAAGTGGCACCGAGTCGGTGC	GAGGCTCTAAGGGGCAGACGG	.......(((.((((((....(((((((.((((....))))...)))))))....)).)))).)))...((((....)))).((((((...))))))	-25.3	-3.8
Chari2015-293T	AGGGGTCCTAAAGGGTCGTT	Human	hg38	chr9	91775775	91775798	Cas9	0.0708215	Endogenous	ATCAAGGGGTCCTAAAGGGTCGTTCGGATC	GTTTTAGAGCTAGAAATAGCAAGTTAAAATAAGGCTAGTCCGTTATCAACTTGAAAAAGTGGCACCGAGTCGGTGC	GAGGGGTCCTAAAGGGTCGTT	.((.((..((....((((.(((((((((.((((....))))...))))))))))))))).)).))....((((....)))).((((((...))))))	-23.3	-2.3
Chari2015-293T	AGGTCCATGAGAACGGTGTA	Human	hg38	chr7	144110503	144110526	Cas9	0	Endogenous	GAAGAGGTCCATGAGAACGGTGTATGGGCT	GTTTTAGAGCTAGAAATAGCAAGTTAAAATAAGGCTAGTCCGTTATCAACTTGAAAAAGTGGCACCGAGTCGGTGC	GAGGTCCATGAGAACGGTGTA	........(((.(((((..((((((((..((((....)))).........))))))))..))))).)))((((....)))).((((((...))))))	-27	0
Chari2015-293T	AGGTCCGACGATCACCTTCA	Human	hg38	chr19	51769082	51769105	Cas9	0	Endogenous	TCCAAGGTCCGACGATCACCTTCATGGCCA	GTTTTAGAGCTAGAAATAGCAAGTTAAAATAAGGCTAGTCCGTTATCAACTTGAAAAAGTGGCACCGAGTCGGTGC	GAGGTCCGACGATCACCTTCA	((...(.(((.....((((..(((((((.((((....))))...)))))))))))...))).)...)).((((....)))).((((((...))))))	-22.2	-2.3
Chari2015-293T	AGTCAAGCCATTCTCAAGAA	Human	hg38	chr7	144095891	144095914	Cas9	0	Endogenous	CCCAAGTCAAGCCATTCTCAAGAACGGAGG	GTTTTAGAGCTAGAAATAGCAAGTTAAAATAAGGCTAGTCCGTTATCAACTTGAAAAAGTGGCACCGAGTCGGTGC	GAGTCAAGCCATTCTCAAGAA	((.((..((((((.(((((..(((((((.((((....))))...)))))))..((.....))........)))))...))))))...)).)).....	-19.1	-1.3
Chari2015-293T	AGTCCCACCTTAAGTCAAGT	Human	hg38	chr3	151213650	151213673	Cas9	0.107124	Endogenous	TTTAAGTCCCACCTTAAGTCAAGTCGGAAT	GTTTTAGAGCTAGAAATAGCAAGTTAAAATAAGGCTAGTCCGTTATCAACTTGAAAAAGTGGCACCGAGTCGGTGC	GAGTCCCACCTTAAGTCAAGT	.............((((...((((((((.((((....))))...)))))))).))))............((((....)))).((((((...))))))	-19.7	0
Chari2015-293T	AGTCCGGCACCGAGCCCTGG	Human	hg38	chr8	144517090	144517113	Cas9	0	Endogenous	CCGTAGTCCGGCACCGAGCCCTGGCGGCTC	GTTTTAGAGCTAGAAATAGCAAGTTAAAATAAGGCTAGTCCGTTATCAACTTGAAAAAGTGGCACCGAGTCGGTGC	GAGTCCGGCACCGAGCCCTGG	((...(((.((..((((....(((((((.((((....))))...)))))))..)))).)))))...)).((((....)))).((((((...))))))	-27.8	-3.6
Chari2015-293T	AGTCGCTGAACTCGAGCGCT	Human	hg38	chr5	142770769	142770792	Cas9	0	Endogenous	CAGCAGTCGCTGAACTCGAGCGCTGGGAGC	GTTTTAGAGCTAGAAATAGCAAGTTAAAATAAGGCTAGTCCGTTATCAACTTGAAAAAGTGGCACCGAGTCGGTGC	GAGTCGCTGAACTCGAGCGCT	((((......)))).(((..((((((((.((((....))))...))))))))..)))............((((....)))).((((((...))))))	-25.1	-5
Chari2015-293T	AGTCGTCCTCGGCCGCGCGC	Human	hg38	chr19	17245126	17245149	Cas9	0	Endogenous	GCCGAGTCGTCCTCGGCCGCGCGCGGGTAG	GTTTTAGAGCTAGAAATAGCAAGTTAAAATAAGGCTAGTCCGTTATCAACTTGAAAAAGTGGCACCGAGTCGGTGC	GAGTCGTCCTCGGCCGCGCGC	((..((..((.((((......(((((((.((((....))))...)))))))..))))))..))...)).((((....)))).((((((...))))))	-22.4	-3.6
Chari2015-293T	AGTCTGTTTCCCCCGAGGAA	Human	hg38	chr5	143400484	143400507	Cas9	0.0631313	Endogenous	TTTAAGTCTGTTTCCCCCGAGGAAAGGCTG	GTTTTAGAGCTAGAAATAGCAAGTTAAAATAAGGCTAGTCCGTTATCAACTTGAAAAAGTGGCACCGAGTCGGTGC	GAGTCTGTTTCCCCCGAGGAA	.(((((..((((.....))))(((((((.((((....))))...))))))).)))))............((((....)))).((((((...))))))	-20.8	-1.6
Chari2015-293T	AGTGCATTCTCGGTCAGTCA	Human	hg38	chr6	47286295	47286318	Cas9	0	Endogenous	GGCAAGTGCATTCTCGGTCAGTCAAGGCAG	GTTTTAGAGCTAGAAATAGCAAGTTAAAATAAGGCTAGTCCGTTATCAACTTGAAAAAGTGGCACCGAGTCGGTGC	GAGTGCATTCTCGGTCAGTCA	((((.......(((.(((((.(((((((.((((....))))...)))))))..)))).).)))......)))).........((((((...))))))	-24.4	-2.4
Chari2015-293T	AGTGCGGGGCGTACATCTCC	Human	hg38	chr3	6861489	6861512	Cas9	0	Endogenous	ATTGAGTGCGGGGCGTACATCTCCTGGCCG	GTTTTAGAGCTAGAAATAGCAAGTTAAAATAAGGCTAGTCCGTTATCAACTTGAAAAAGTGGCACCGAGTCGGTGC	GAGTGCGGGGCGTACATCTCC	((..(((((.(.....(((..(((((((.((((....))))...))))))).)))...))))))..)).((((....)))).((((((...))))))	-22.8	-4.6
Chari2015-293T	AGTGCTTGCGCCCCTTCACC	Human	hg38	chr17	63972775	63972798	Cas9	0.0459982	Endogenous	CCTGAGTGCTTGCGCCCCTTCACCCGGGAG	GTTTTAGAGCTAGAAATAGCAAGTTAAAATAAGGCTAGTCCGTTATCAACTTGAAAAAGTGGCACCGAGTCGGTGC	GAGTGCTTGCGCCCCTTCACC	((..((..((...((((....(((((((.((((....))))...)))))))))))...))..))..)).((((....)))).((((((...))))))	-21.3	-0.9
Chari2015-293T	AGTGGTTGACGAACTCGGTG	Human	hg38	chr12	51913276	51913299	Cas9	0	Endogenous	CAGTAGTGGTTGACGAACTCGGTGGGGCGC	GTTTTAGAGCTAGAAATAGCAAGTTAAAATAAGGCTAGTCCGTTATCAACTTGAAAAAGTGGCACCGAGTCGGTGC	GAGTGGTTGACGAACTCGGTG	((((...(((((.(((.(((.(((((((.((((....))))...)))))))...)))))).)))))...)))).........((((((...))))))	-25.5	-3.5
Chari2015-293T	AGTTACTATGATACGGCCAT	Human	hg38	chr11	6891828	6891851	Cas9	0	Endogenous	CCACAGTTACTATGATACGGCCATAGGATA	GTTTTAGAGCTAGAAATAGCAAGTTAAAATAAGGCTAGTCCGTTATCAACTTGAAAAAGTGGCACCGAGTCGGTGC	GAGTTACTATGATACGGCCAT	(((((...(((((((((((.((((((((.((((....))))...)))))))).)))).))..))))).))))).........((((((...))))))	-25.8	0
Chari2015-293T	AGTTCGTCACGTTGTGCAGC	Human	hg38	chr10	118594955	118594978	Cas9	0.0304692	Endogenous	AGGAAGTTCGTCACGTTGTGCAGCCGGCGC	GTTTTAGAGCTAGAAATAGCAAGTTAAAATAAGGCTAGTCCGTTATCAACTTGAAAAAGTGGCACCGAGTCGGTGC	GAGTTCGTCACGTTGTGCAGC	.(((((...(((((....)))))....)))))........((((((...((((.(......).)))).))))))........((((((...))))))	-22	-0.3
Chari2015-293T	AGTTCTACGAATCCGTTCAG	Human	hg38	chr17	3278214	3278237	Cas9	0	Endogenous	CTGCAGTTCTACGAATCCGTTCAGTGGAGG	GTTTTAGAGCTAGAAATAGCAAGTTAAAATAAGGCTAGTCCGTTATCAACTTGAAAAAGTGGCACCGAGTCGGTGC	GAGTTCTACGAATCCGTTCAG	.(((((((.(((((......))))))))))))........((((((...((((.(......).)))).))))))........((((((...))))))	-22.9	-0.5
Chari2015-293T	AGTTCTCGATGGAGATGCGC	Human	hg38	chr16	57651293	57651316	Cas9	0	Endogenous	TCGGAGTTCTCGATGGAGATGCGCAGGTCT	GTTTTAGAGCTAGAAATAGCAAGTTAAAATAAGGCTAGTCCGTTATCAACTTGAAAAAGTGGCACCGAGTCGGTGC	GAGTTCTCGATGGAGATGCGC	(((((...((((((...((..(((((((.((((....))))...)))))))...))...))))))...))))).........((((((...))))))	-26.2	-4.4
Chari2015-293T	AGTTCTGCGGCGCCAGGTTG	Human	hg38	chr13	27968915	27968938	Cas9	0	Endogenous	ACGAAGTTCTGCGGCGCCAGGTTGAGGCCG	GTTTTAGAGCTAGAAATAGCAAGTTAAAATAAGGCTAGTCCGTTATCAACTTGAAAAAGTGGCACCGAGTCGGTGC	GAGTTCTGCGGCGCCAGGTTG	(((((..((((.((.((.((.(((((((.((((....))))...))))))).)).)).))))))....))))).........((((((...))))))	-25.5	-1.3
Chari2015-293T	ATAACCGACGGAGCCCGGGC	Human	hg38	chr11	117228326	117228349	Cas9	0	Endogenous	CAGAATAACCGACGGAGCCCGGGCAGGGAC	GTTTTAGAGCTAGAAATAGCAAGTTAAAATAAGGCTAGTCCGTTATCAACTTGAAAAAGTGGCACCGAGTCGGTGC	GATAACCGACGGAGCCCGGGC	((((((.(((..((((.....(((((((.((((....))))...)))))))..)))).))).)))))).((((....)))).((((((...))))))	-31.1	-3.3
Chari2015-293T	ATAACTGGCTACGAACTGAT	Human	hg38	chr2	221564289	221564312	Cas9	0	Endogenous	CAGAATAACTGGCTACGAACTGATTGGATC	GTTTTAGAGCTAGAAATAGCAAGTTAAAATAAGGCTAGTCCGTTATCAACTTGAAAAAGTGGCACCGAGTCGGTGC	GATAACTGGCTACGAACTGAT	((((((.(((((.(..((..((((((((.((((....))))...)))))))))).)))))).)))))).((((....)))).((((((...))))))	-28.1	0
Chari2015-293T	ATAAGCTGATGCGGACGGTG	Human	hg38	chrX	53076667	53076690	Cas9	0	Endogenous	TCACATAAGCTGATGCGGACGGTGGGGACA	GTTTTAGAGCTAGAAATAGCAAGTTAAAATAAGGCTAGTCCGTTATCAACTTGAAAAAGTGGCACCGAGTCGGTGC	GATAAGCTGATGCGGACGGTG	..((((.(((((((((((((.(((((((.((((....))))...)))))))...))).))))).))))).))))........((((((...))))))	-30.1	-1.3
Chari2015-293T	ATAATATCGAGCTAGGCCAG	Human	hg38	chr7	82084772	82084795	Cas9	0.0937207	Endogenous	CTGGATAATATCGAGCTAGGCCAGTGGCAC	GTTTTAGAGCTAGAAATAGCAAGTTAAAATAAGGCTAGTCCGTTATCAACTTGAAAAAGTGGCACCGAGTCGGTGC	GATAATATCGAGCTAGGCCAG	(((((...((.(((((.((..(((((((.((((....))))...)))))))..))))))).))))))).((((....)))).((((((...))))))	-28.6	0
Chari2015-293T	ATAATATGTATGAGCCCAAC	Human	hg38	chr1	3186142	3186165	Cas9	0	Endogenous	GTAAATAATATGTATGAGCCCAACCGGGAC	GTTTTAGAGCTAGAAATAGCAAGTTAAAATAAGGCTAGTCCGTTATCAACTTGAAAAAGTGGCACCGAGTCGGTGC	GATAATATGTATGAGCCCAAC	((((((.......((((....(((((((.((((....))))...)))))))..)))).....)))))).((((....)))).((((((...))))))	-24.3	0
Chari2015-293T	ATAATCGCCCCAGTTACCAT	Human	hg38	chr3	186065987	186066010	Cas9	0.170648	Endogenous	GGAGATAATCGCCCCAGTTACCATCGGCAA	GTTTTAGAGCTAGAAATAGCAAGTTAAAATAAGGCTAGTCCGTTATCAACTTGAAAAAGTGGCACCGAGTCGGTGC	GATAATCGCCCCAGTTACCAT	(((((.((..(.((...((.((((((((.((((....))))...)))))))).)))).)..))))))).((((....)))).((((((...))))))	-23.1	0
Chari2015-293T	ATACCAGGGCGTCCGTGTGA	Human	hg38	chr11	111358858	111358881	Cas9	0	Endogenous	GGCCATACCAGGGCGTCCGTGTGAAGGAGC	GTTTTAGAGCTAGAAATAGCAAGTTAAAATAAGGCTAGTCCGTTATCAACTTGAAAAAGTGGCACCGAGTCGGTGC	GATACCAGGGCGTCCGTGTGA	((((...((((....((.(..(((((((.((((....))))...))))))).).))..))))..)))).((((....)))).((((((...))))))	-25.1	-2.4
Chari2015-293T	ATACCAGGTCTCCGTTCCAT	Human	hg38	chr11	74457530	74457553	Cas9	0	Endogenous	TCTCATACCAGGTCTCCGTTCCATTGGTAG	GTTTTAGAGCTAGAAATAGCAAGTTAAAATAAGGCTAGTCCGTTATCAACTTGAAAAAGTGGCACCGAGTCGGTGC	GATACCAGGTCTCCGTTCCAT	((((...((.((.....((.((((((((.((((....))))...)))))))).))..)).))..)))).((((....)))).((((((...))))))	-23.9	-0.9
Chari2015-293T	ATAGCTCCGTGCGGCCAGCG	Human	hg38	chr17	7445326	7445349	Cas9	0	Endogenous	TATGATAGCTCCGTGCGGCCAGCGCGGGAG	GTTTTAGAGCTAGAAATAGCAAGTTAAAATAAGGCTAGTCCGTTATCAACTTGAAAAAGTGGCACCGAGTCGGTGC	GATAGCTCCGTGCGGCCAGCG	((((((...(.((((((....(((((((.((((....))))...)))))))..)))).)).))))))).((((....)))).((((((...))))))	-26.1	-2.8
Chari2015-293T	ATAGGGTCAACATCTTCCTG	Human	hg38	chr5	151859981	151860004	Cas9	0	Endogenous	GACTATAGGGTCAACATCTTCCTGCGGCAG	GTTTTAGAGCTAGAAATAGCAAGTTAAAATAAGGCTAGTCCGTTATCAACTTGAAAAAGTGGCACCGAGTCGGTGC	GATAGGGTCAACATCTTCCTG	(((((.(...((.....(((.(((((((.((((....))))...))))))).)))...)).).))))).((((....)))).((((((...))))))	-22.8	-2.3
Chari2015-293T	ATAGTTTAGGGCTGACTCCA	Human	hg38	chr11	68980935	68980958	Cas9	0	Endogenous	TGGAATAGTTTAGGGCTGACTCCACGGTCC	GTTTTAGAGCTAGAAATAGCAAGTTAAAATAAGGCTAGTCCGTTATCAACTTGAAAAAGTGGCACCGAGTCGGTGC	GATAGTTTAGGGCTGACTCCA	((((.....((((((...((.(((((((.((((....))))...)))))))..)).))))))..)))).((((....)))).((((((...))))))	-25.7	-0.8
Chari2015-293T	ATATACCCCTCAGGGGTTAT	Human	hg38	chr12	6334197	6334220	Cas9	0	Endogenous	GGGAATATACCCCTCAGGGGTTATTGGACT	GTTTTAGAGCTAGAAATAGCAAGTTAAAATAAGGCTAGTCCGTTATCAACTTGAAAAAGTGGCACCGAGTCGGTGC	GATATACCCCTCAGGGGTTAT	((((.(((((...)))))..((((((((.((((....))))...)))))))).((.....))..)))).((((....)))).((((((...))))))	-23.7	-6.7
Chari2015-293T	ATATATTCTACGTAAGTTCC	Human	hg38	chr5	68226882	68226905	Cas9	0.0356633	Endogenous	TCCAATATATTCTACGTAAGTTCCCGGAAA	GTTTTAGAGCTAGAAATAGCAAGTTAAAATAAGGCTAGTCCGTTATCAACTTGAAAAAGTGGCACCGAGTCGGTGC	GATATATTCTACGTAAGTTCC	((((......(((..((((..(((((((.((((....))))...)))))))..))))....))))))).((((....)))).((((((...))))))	-19.2	0
Chari2015-293T	ATCAATAGTGTCATGGCATG	Human	hg38	chrX	78273689	78273712	Cas9	0	Endogenous	AGTCATCAATAGTGTCATGGCATGTGGCAG	GTTTTAGAGCTAGAAATAGCAAGTTAAAATAAGGCTAGTCCGTTATCAACTTGAAAAAGTGGCACCGAGTCGGTGC	GATCAATAGTGTCATGGCATG	.....((((((...((((...(((((((.((((....))))...)))))))...))))...))))))..((((....)))).((((((...))))))	-22.1	-0.6
Chari2015-293T	ATCACGAGTTCACGATACCG	Human	hg38	chrX	48686839	48686862	Cas9	0	Endogenous	TGACATCACGAGTTCACGATACCGTGGGCT	GTTTTAGAGCTAGAAATAGCAAGTTAAAATAAGGCTAGTCCGTTATCAACTTGAAAAAGTGGCACCGAGTCGGTGC	GATCACGAGTTCACGATACCG	...(((...((((.((((.(((((((((.((((....))))...))))))..........))).))))....))))...)))((((((...))))))	-21.7	0
Chari2015-293T	ATCACGGGGGCCGTAGTAGA	Human	hg38	chr9	95111489	95111512	Cas9	0.0584112	Endogenous	TCCCATCACGGGGGCCGTAGTAGAAGGCCA	GTTTTAGAGCTAGAAATAGCAAGTTAAAATAAGGCTAGTCCGTTATCAACTTGAAAAAGTGGCACCGAGTCGGTGC	GATCACGGGGGCCGTAGTAGA	(((.(((((((((........(((((((.((((....))))...)))))))..))))..))))).))).((((....)))).((((((...))))))	-27.6	-2.8
Chari2015-293T	ATCAGGTTCCCTCCTGGCAA	Human	hg38	chr11	5323948	5323971	Cas9	0	Endogenous	TGGAATCAGGTTCCCTCCTGGCAATGGCAT	GTTTTAGAGCTAGAAATAGCAAGTTAAAATAAGGCTAGTCCGTTATCAACTTGAAAAAGTGGCACCGAGTCGGTGC	GATCAGGTTCCCTCCTGGCAA	..(((((((.....(((((..(((((((.((((....))))...)))))))...))))).........))))))).......((((((...))))))	-23.8	-5.6
Chari2015-293T	ATCAGTCTTCGGAGAAGAAT	Human	hg38	chr11	58180234	58180257	Cas9	0	Endogenous	TCAGATCAGTCTTCGGAGAAGAATCGGGTA	GTTTTAGAGCTAGAAATAGCAAGTTAAAATAAGGCTAGTCCGTTATCAACTTGAAAAAGTGGCACCGAGTCGGTGC	GATCAGTCTTCGGAGAAGAAT	..........((((..((..((((((((.((((....))))...))))))).)..))..))))......((((....)))).((((((...))))))	-22.7	-2.7
Chari2015-293T	ATCATGAACCAGCGAATGTG	Human	hg38	chr11	48264256	48264279	Cas9	0.148699	Endogenous	GGCCATCATGAACCAGCGAATGTGTGGTCT	GTTTTAGAGCTAGAAATAGCAAGTTAAAATAAGGCTAGTCCGTTATCAACTTGAAAAAGTGGCACCGAGTCGGTGC	GATCATGAACCAGCGAATGTG	(((.(((.((.(((.......(((((((.((((....))))...)))))))...))).)).))).))).((((....)))).((((((...))))))	-22.7	0
Chari2015-293T	ATCCAGTCATTTATAGCTTA	Human	hg38	chr6	29307539	29307562	Cas9	0	Endogenous	CTCAATCCAGTCATTTATAGCTTACGGAAT	GTTTTAGAGCTAGAAATAGCAAGTTAAAATAAGGCTAGTCCGTTATCAACTTGAAAAAGTGGCACCGAGTCGGTGC	GATCCAGTCATTTATAGCTTA	..............((((((.(((((((.((((....))))...))))))).))))))...........((((....)))).((((((...))))))	-23	0
Chari2015-293T	ATCCGCATTCGCCGAGTCCC	Human	hg38	chr4	92304705	92304728	Cas9	0	Endogenous	TCGAATCCGCATTCGCCGAGTCCCAGGTTC	GTTTTAGAGCTAGAAATAGCAAGTTAAAATAAGGCTAGTCCGTTATCAACTTGAAAAAGTGGCACCGAGTCGGTGC	GATCCGCATTCGCCGAGTCCC	(((.((.(((.(((.......(((((((.((((....))))...)))))))..))).))).))..))).((((....)))).((((((...))))))	-20.9	-1.7
Chari2015-293T	ATCCGCCACATCTTCGTGTA	Human	hg38	chr17	34156425	34156448	Cas9	0	Endogenous	TGGCATCCGCCACATCTTCGTGTATGGGCC	GTTTTAGAGCTAGAAATAGCAAGTTAAAATAAGGCTAGTCCGTTATCAACTTGAAAAAGTGGCACCGAGTCGGTGC	GATCCGCCACATCTTCGTGTA	(((..(((((((....)))).(((((((.((((....))))...)))))))..)))..)))........((((....)))).((((((...))))))	-20.2	-1.4
Chari2015-293T	ATCCGGCACGATCCCCGATT	Human	hg38	chr3	69739604	69739627	Cas9	0	Endogenous	CGAAATCCGGCACGATCCCCGATTCGGACT	GTTTTAGAGCTAGAAATAGCAAGTTAAAATAAGGCTAGTCCGTTATCAACTTGAAAAAGTGGCACCGAGTCGGTGC	GATCCGGCACGATCCCCGATT	(((.(((.((...((....(((((((((.((((....))))...)))))))))))...)))))..))).((((....)))).((((((...))))))	-23.9	-2.4
Chari2015-293T	ATCCTCATAGTGCCGCTTCC	Human	hg38	chr2	127293683	127293706	Cas9	0	Endogenous	CTTCATCCTCATAGTGCCGCTTCCTGGATT	GTTTTAGAGCTAGAAATAGCAAGTTAAAATAAGGCTAGTCCGTTATCAACTTGAAAAAGTGGCACCGAGTCGGTGC	GATCCTCATAGTGCCGCTTCC	....(((...(((((((((..........((((....))))(((((...((((.(......).)))).)))))....))))))))).))).......	-21.3	0
Chari2015-293T	ATCCTCCATGGTACTGTGTA	Human	hg38	chr15	90540067	90540090	Cas9	0.133988	Endogenous	AAGGATCCTCCATGGTACTGTGTAAGGCGC	GTTTTAGAGCTAGAAATAGCAAGTTAAAATAAGGCTAGTCCGTTATCAACTTGAAAAAGTGGCACCGAGTCGGTGC	GATCCTCCATGGTACTGTGTA	........((((.(((((.(.(((((((.((((....))))...))))))).).)).))))))).....((((....)))).((((((...))))))	-23.8	-0.4
Chari2015-293T	ATCGGAGAAATCCCTTACGC	Human	hg38	chr12	4810046	4810069	Cas9	0	Endogenous	TGAGATCGGAGAAATCCCTTACGCTGGCGG	GTTTTAGAGCTAGAAATAGCAAGTTAAAATAAGGCTAGTCCGTTATCAACTTGAAAAAGTGGCACCGAGTCGGTGC	GATCGGAGAAATCCCTTACGC	(((((((......((((....(((((((.((((....))))...)))))))))))....))))..))).((((....)))).((((((...))))))	-23.4	-2.4
Chari2015-293T	ATCGGGGTACGCGCGGCGGA	Human	hg38	chr11	69641347	69641370	Cas9	0.0892857	Endogenous	TGGCATCGGGGTACGCGCGGCGGATGGTTT	GTTTTAGAGCTAGAAATAGCAAGTTAAAATAAGGCTAGTCCGTTATCAACTTGAAAAAGTGGCACCGAGTCGGTGC	GATCGGGGTACGCGCGGCGGA	......((((((.(((((...(((((((.((((....))))...)))))))...))).)).)).)))).((((....)))).((((((...))))))	-24.2	-3
Chari2015-293T	ATCGTTATGTTGCAGTTAGC	Human	hg38	chr12	54363773	54363796	Cas9	0	Endogenous	GGCTATCGTTATGTTGCAGTTAGCTGGGGG	GTTTTAGAGCTAGAAATAGCAAGTTAAAATAAGGCTAGTCCGTTATCAACTTGAAAAAGTGGCACCGAGTCGGTGC	GATCGTTATGTTGCAGTTAGC	............((.(((((((((((((.((((....))))...)))))))...))))).).)).....((((....)))).((((((...))))))	-19.5	0
Chari2015-293T	ATCGTTTAGTCATAATATAC	Human	hg38	chr12	68816828	68816851	Cas9	0.0503018	Endogenous	TATAATCGTTTAGTCATAATATACTGGCCA	GTTTTAGAGCTAGAAATAGCAAGTTAAAATAAGGCTAGTCCGTTATCAACTTGAAAAAGTGGCACCGAGTCGGTGC	GATCGTTTAGTCATAATATAC	(((((.((((((.........(((((((.((((....))))...)))))))..))))))..))..))).((((....)))).((((((...))))))	-18.9	-0.3
Chari2015-293T	ATCTACCGAATACAAGAACC	Human	hg38	chr3	151199000	151199023	Cas9	0	Endogenous	CAAGATCTACCGAATACAAGAACCCGGATT	GTTTTAGAGCTAGAAATAGCAAGTTAAAATAAGGCTAGTCCGTTATCAACTTGAAAAAGTGGCACCGAGTCGGTGC	GATCTACCGAATACAAGAACC	(((..((.((.....((....(((((((.((((....))))...)))))))....))..)).)).))).((((....)))).((((((...))))))	-16.8	0
Chari2015-293T	ATCTACGACCTGAGATCTGC	Human	hg38	chr6	47682321	47682344	Cas9	0	Endogenous	GGCTATCTACGACCTGAGATCTGCTGGCTC	GTTTTAGAGCTAGAAATAGCAAGTTAAAATAAGGCTAGTCCGTTATCAACTTGAAAAAGTGGCACCGAGTCGGTGC	GATCTACGACCTGAGATCTGC	(((..(((..((.((.(((..(((((((.((((....))))...))))))).)))))))..))).))).((((....)))).((((((...))))))	-22.4	-4.2
Chari2015-293T	ATCTCGGTTTCGCTTGCTTG	Human	hg38	chr18	25350915	25350938	Cas9	0	Endogenous	AGGGATCTCGGTTTCGCTTGCTTGCGGCGA	GTTTTAGAGCTAGAAATAGCAAGTTAAAATAAGGCTAGTCCGTTATCAACTTGAAAAAGTGGCACCGAGTCGGTGC	GATCTCGGTTTCGCTTGCTTG	(((..(((....(((.((((.(((((((.((((....))))...))))))).)))).))))))..))).((((....)))).((((((...))))))	-28.7	0
Chari2015-293T	ATCTCGTGGACTTCTCTTCC	Human	hg38	chr6	89217215	89217238	Cas9	0.0766871	Endogenous	AGACATCTCGTGGACTTCTCTTCCGGGCCA	GTTTTAGAGCTAGAAATAGCAAGTTAAAATAAGGCTAGTCCGTTATCAACTTGAAAAAGTGGCACCGAGTCGGTGC	GATCTCGTGGACTTCTCTTCC	(((....((((((..((((..(((((((.((((....))))...)))))))))))..))))))..))).((((....)))).((((((...))))))	-25.6	0
Chari2015-293T	ATGAACGACTTTGACGAGTG	Human	hg38	chr2	176107355	176107378	Cas9	0.153139	Endogenous	AGTCATGAACGACTTTGACGAGTGCGGCCA	GTTTTAGAGCTAGAAATAGCAAGTTAAAATAAGGCTAGTCCGTTATCAACTTGAAAAAGTGGCACCGAGTCGGTGC	GATGAACGACTTTGACGAGTG	(((((.((.....(((.(((.(((((((.((((....))))...)))))))...))).)))))))))).((((....)))).((((((...))))))	-23.7	-0.8
Chari2015-293T	ATGAACGTCTCGGGCTGCCC	Human	hg38	chr17	76074883	76074906	Cas9	0	Endogenous	CACCATGAACGTCTCGGGCTGCCCAGGGGC	GTTTTAGAGCTAGAAATAGCAAGTTAAAATAAGGCTAGTCCGTTATCAACTTGAAAAAGTGGCACCGAGTCGGTGC	GATGAACGTCTCGGGCTGCCC	(((((......(((((((((.(((((((.((((....))))...)))))))..))).))))))))))).((((....)))).((((((...))))))	-31.5	-1.5
Chari2015-293T	ATGAATCCCGACCTGGACAC	Human	hg38	chr5	159916905	159916928	Cas9	0	Endogenous	TAAGATGAATCCCGACCTGGACACCGGCCA	GTTTTAGAGCTAGAAATAGCAAGTTAAAATAAGGCTAGTCCGTTATCAACTTGAAAAAGTGGCACCGAGTCGGTGC	GATGAATCCCGACCTGGACAC	(((((....((..((((....(((((((.((((....))))...)))))))....))))..))))))).((((....)))).((((((...))))))	-23	-1.2
Chari2015-293T	ATGACCTCGCTCACCGGCGC	Human	hg38	chr19	10514967	10514990	Cas9	0	Endogenous	GACGATGACCTCGCTCACCGGCGCCGGCCG	GTTTTAGAGCTAGAAATAGCAAGTTAAAATAAGGCTAGTCCGTTATCAACTTGAAAAAGTGGCACCGAGTCGGTGC	GATGACCTCGCTCACCGGCGC	((((((...(((....(((..(((((((.((((....))))...)))))))...))))))..)))))).((((....)))).((((((...))))))	-24.4	-2.9
Chari2015-293T	ATGATCCGCCCTTGCCTTAA	Human	hg38	chr15	40165107	40165130	Cas9	0	Endogenous	GGACATGATCCGCCCTTGCCTTAAAGGTTG	GTTTTAGAGCTAGAAATAGCAAGTTAAAATAAGGCTAGTCCGTTATCAACTTGAAAAAGTGGCACCGAGTCGGTGC	GATGATCCGCCCTTGCCTTAA	(((((..((..((.(((((..(((((((.((((....))))...)))))))))))).))..))))))).((((....)))).((((((...))))))	-27.5	0
Chari2015-293T	ATGATCTTCAAGTAGCGGAA	Human	hg38	chrX	130385097	130385120	Cas9	0	Endogenous	ACTCATGATCTTCAAGTAGCGGAAGGGCTG	GTTTTAGAGCTAGAAATAGCAAGTTAAAATAAGGCTAGTCCGTTATCAACTTGAAAAAGTGGCACCGAGTCGGTGC	GATGATCTTCAAGTAGCGGAA	.......((((((((((((((((((((..((((....)))).........)))))))..))))))....)))))))......((((((...))))))	-26.9	0
Chari2015-293T	ATGATGCGGTCGGTCTCCAC	Human	hg38	chr16	79599774	79599797	Cas9	0	Endogenous	GCTGATGATGCGGTCGGTCTCCACCGGTTC	GTTTTAGAGCTAGAAATAGCAAGTTAAAATAAGGCTAGTCCGTTATCAACTTGAAAAAGTGGCACCGAGTCGGTGC	GATGATGCGGTCGGTCTCCAC	..((((((((.((((((....(((((((.((((....))))...))))))).))))).).))).)))))((((....)))).((((((...))))))	-27.6	-1.2
Chari2015-293T	ATGCACGGACACAGCCGCAA	Human	hg38	chr22	38428109	38428132	Cas9	0	Endogenous	GGACATGCACGGACACAGCCGCAACGGCCA	GTTTTAGAGCTAGAAATAGCAAGTTAAAATAAGGCTAGTCCGTTATCAACTTGAAAAAGTGGCACCGAGTCGGTGC	GATGCACGGACACAGCCGCAA	((((.((((((..((((....(((((((.((((....))))...)))))))..)))).)))))))))).((((....)))).((((((...))))))	-34.2	-2.7
Chari2015-293T	ATGCACGGAGTGCATCGTCC	Human	hg38	chr1	247451624	247451647	Cas9	0	Endogenous	TGGGATGCACGGAGTGCATCGTCCTGGCCG	GTTTTAGAGCTAGAAATAGCAAGTTAAAATAAGGCTAGTCCGTTATCAACTTGAAAAAGTGGCACCGAGTCGGTGC	GATGCACGGAGTGCATCGTCC	((((.(((((.((....(((.(((((((.((((....))))...)))))))..))))).))))))))).((((....)))).((((((...))))))	-27.7	-9.6
Chari2015-293T	ATGCCCAAATGCGTTAAGTT	Human	hg38	chr6	138842990	138843013	Cas9	0	Endogenous	ATGGATGCCCAAATGCGTTAAGTTCGGATG	GTTTTAGAGCTAGAAATAGCAAGTTAAAATAAGGCTAGTCCGTTATCAACTTGAAAAAGTGGCACCGAGTCGGTGC	GATGCCCAAATGCGTTAAGTT	(((((......))))).(((((((((((.((((....))))...))))))))..)))............((((....)))).((((((...))))))	-20.5	-3.1
Chari2015-293T	ATGCGACCCTCCGGGACGGC	Human	hg38	chr7	55019277	55019300	Cas9	0.0762777	Endogenous	AGCGATGCGACCCTCCGGGACGGCCGGGGC	GTTTTAGAGCTAGAAATAGCAAGTTAAAATAAGGCTAGTCCGTTATCAACTTGAAAAAGTGGCACCGAGTCGGTGC	GATGCGACCCTCCGGGACGGC	..............((((((((((((((.((((....))))...)))))))...))).)))).......((((....)))).((((((...))))))	-24	-4.2
Chari2015-293T	ATGCGCCCTTGGCCCCGTAG	Human	hg38	chr3	48662469	48662492	Cas9	0.0362056	Endogenous	CGATATGCGCCCTTGGCCCCGTAGTGGCAG	GTTTTAGAGCTAGAAATAGCAAGTTAAAATAAGGCTAGTCCGTTATCAACTTGAAAAAGTGGCACCGAGTCGGTGC	GATGCGCCCTTGGCCCCGTAG	((((((..((.((((......(((((((.((((....))))...)))))))..))))))..)).)))).((((....)))).((((((...))))))	-24.9	-2.4
Chari2015-293T	ATGCGCTGGCGGACCACTTC	Human	hg38	chr2	113246843	113246866	Cas9	0	Endogenous	TACGATGCGCTGGCGGACCACTTCCGGCAG	GTTTTAGAGCTAGAAATAGCAAGTTAAAATAAGGCTAGTCCGTTATCAACTTGAAAAAGTGGCACCGAGTCGGTGC	GATGCGCTGGCGGACCACTTC	.......((((((((..(((.(((((((.((((....))))...))))))).)))...))))))))...((((....)))).((((((...))))))	-27.9	-1.7
Chari2015-293T	ATGCGTGACAGACACGGGCA	Human	hg38	chr16	71986325	71986348	Cas9	0	Endogenous	CAGCATGCGTGACAGACACGGGCATGGTGA	GTTTTAGAGCTAGAAATAGCAAGTTAAAATAAGGCTAGTCCGTTATCAACTTGAAAAAGTGGCACCGAGTCGGTGC	GATGCGTGACAGACACGGGCA	((((..........(((((((((((((..((((....)))).........))))))).)))))))))).((((....)))).((((((...))))))	-25.2	-3.9
Chari2015-293T	ATGCTCATCATTGCGACGAT	Human	hg38	chr1	247758257	247758280	Cas9	0	Endogenous	GAACATGCTCATCATTGCGACGATTGGCTT	GTTTTAGAGCTAGAAATAGCAAGTTAAAATAAGGCTAGTCCGTTATCAACTTGAAAAAGTGGCACCGAGTCGGTGC	GATGCTCATCATTGCGACGAT	...((((..(((((...))))).....)))).........((((((...((((.(......).)))).))))))........((((((...))))))	-20.1	-1.5
Chari2015-293T	ATGGAACCGGCCCCCTCCGC	Human	hg38	chr1	28812383	28812406	Cas9	0.125945	Endogenous	AGCCATGGAACCGGCCCCCTCCGCCGGCGC	GTTTTAGAGCTAGAAATAGCAAGTTAAAATAAGGCTAGTCCGTTATCAACTTGAAAAAGTGGCACCGAGTCGGTGC	GATGGAACCGGCCCCCTCCGC	((((((.(.((((........(((((((.((((....))))...)))))))..)))).)))))))....((((....)))).((((((...))))))	-24.9	-1.5
Chari2015-293T	ATGGACATATTGGAGGTCTC	Human	hg38	chr2	132417645	132417668	Cas9	0	Endogenous	ACAGATGGACATATTGGAGGTCTCGGGCTG	GTTTTAGAGCTAGAAATAGCAAGTTAAAATAAGGCTAGTCCGTTATCAACTTGAAAAAGTGGCACCGAGTCGGTGC	GATGGACATATTGGAGGTCTC	(((((((........(((((.(((((((.((((....))))...))))))).))))).)))))))....((((....)))).((((((...))))))	-27.5	-1.7
Chari2015-293T	ATGGCCTTTACCGCCAGCAT	Human	hg38	chr1	27394149	27394172	Cas9	0.303951	Endogenous	GGCAATGGCCTTTACCGCCAGCATCGGCAG	GTTTTAGAGCTAGAAATAGCAAGTTAAAATAAGGCTAGTCCGTTATCAACTTGAAAAAGTGGCACCGAGTCGGTGC	GATGGCCTTTACCGCCAGCAT	((((((.......((.(((.((((((((.((((....))))...))))))))..))).))..)))))).((((....)))).((((((...))))))	-24.1	-4.4
Chari2015-293T	ATGGCGAACGCGAGCGAGCC	Human	hg38	chr3	71754049	71754072	Cas9	0	Endogenous	CGCGATGGCGAACGCGAGCGAGCCGGGTGG	GTTTTAGAGCTAGAAATAGCAAGTTAAAATAAGGCTAGTCCGTTATCAACTTGAAAAAGTGGCACCGAGTCGGTGC	GATGGCGAACGCGAGCGAGCC	(((((((.....((.(.(((((((((((.((((....))))...)))))))..)))).)))))))))).((((....)))).((((((...))))))	-27.8	-2.4
Chari2015-293T	ATGGCGGATGAGCCACTCAA	Human	hg38	chr17	73169325	73169348	Cas9	0.0656168	Endogenous	GGACATGGCGGATGAGCCACTCAATGGAAG	GTTTTAGAGCTAGAAATAGCAAGTTAAAATAAGGCTAGTCCGTTATCAACTTGAAAAAGTGGCACCGAGTCGGTGC	GATGGCGGATGAGCCACTCAA	((((((((((.((((......(((((((.((((....))))...)))))))..)))).)))))))))).((((....)))).((((((...))))))	-35.3	-7.1
Chari2015-293T	ATGGTGCAGAAGTCGCGCAA	Human	hg38	chr20	63472440	63472463	Cas9	0	Endogenous	CACCATGGTGCAGAAGTCGCGCAACGGCGG	GTTTTAGAGCTAGAAATAGCAAGTTAAAATAAGGCTAGTCCGTTATCAACTTGAAAAAGTGGCACCGAGTCGGTGC	GATGGTGCAGAAGTCGCGCAA	(((((.((...((((......(((((((.((((....))))...)))))))..)))).)))))))....((((....)))).((((((...))))))	-21.6	-4.2
Chari2015-293T	ATGGTTCACAATTTTCCTTA	Human	hg38	chr14	19921495	19921518	Cas9	0	Endogenous	GGTAATGGTTCACAATTTTCCTTACGGCAG	GTTTTAGAGCTAGAAATAGCAAGTTAAAATAAGGCTAGTCCGTTATCAACTTGAAAAAGTGGCACCGAGTCGGTGC	GATGGTTCACAATTTTCCTTA	(((((......(((..(((((.((((((.((((....))))...)))))))))))..))))))))....((((....)))).((((((...))))))	-22.2	0
Chari2015-293T	ATGTACCTAGTCACTTTCAC	Human	hg38	chr19	14800014	14800037	Cas9	0.0388954	Endogenous	CTCCATGTACCTAGTCACTTTCACCGGGAA	GTTTTAGAGCTAGAAATAGCAAGTTAAAATAAGGCTAGTCCGTTATCAACTTGAAAAAGTGGCACCGAGTCGGTGC	GATGTACCTAGTCACTTTCAC	((((.((((((((........(((((((.((((....))))...)))))))..))))))...)))))).((((....)))).((((((...))))))	-21.1	-0.4
Chari2015-293T	ATGTACGCCTCCCTGGGCTC	Human	hg38	chr5	112707717	112707740	Cas9	0.0526316	Endogenous	CCCTATGTACGCCTCCCTGGGCTCGGGTCC	GTTTTAGAGCTAGAAATAGCAAGTTAAAATAAGGCTAGTCCGTTATCAACTTGAAAAAGTGGCACCGAGTCGGTGC	GATGTACGCCTCCCTGGGCTC	((((.(((.....((((.((.(((((((.((((....))))...))))))).)).))))..))))))).((((....)))).((((((...))))))	-27.2	-4.6
Chari2015-293T	ATGTGATCTATGCCCGTCTC	Human	hg38	chr18	51048710	51048733	Cas9	0	Endogenous	CCTCATGTGATCTATGCCCGTCTCTGGAGG	GTTTTAGAGCTAGAAATAGCAAGTTAAAATAAGGCTAGTCCGTTATCAACTTGAAAAAGTGGCACCGAGTCGGTGC	GATGTGATCTATGCCCGTCTC	((((.((.(((.....((((.(((((((.((((....))))...))))))).)))))))))))))....((((....)))).((((((...))))))	-22.8	-1.9
Chari2015-293T	ATTAATTGTTGTGTCAGTGC	Human	hg38	chr11	55935809	55935832	Cas9	0	Endogenous	ACTCATTAATTGTTGTGTCAGTGCAGGATA	GTTTTAGAGCTAGAAATAGCAAGTTAAAATAAGGCTAGTCCGTTATCAACTTGAAAAAGTGGCACCGAGTCGGTGC	GATTAATTGTTGTGTCAGTGC	..(((((((((((.(((((.(......).))).)).))))).)))))).((((.(......).))))..((((....)))).((((((...))))))	-18.4	-0.9
Chari2015-293T	ATTATGACCCTAACGAACAG	Human	hg38	chr14	19936254	19936277	Cas9	0	Endogenous	GGAAATTATGACCCTAACGAACAGTGGCCT	GTTTTAGAGCTAGAAATAGCAAGTTAAAATAAGGCTAGTCCGTTATCAACTTGAAAAAGTGGCACCGAGTCGGTGC	GATTATGACCCTAACGAACAG	.....(((...(((((.((.(((((((..((((....)))).........))))))).)).))))))))((((....)))).((((((...))))))	-20.9	0
Chari2015-293T	ATTCACCAGGAGGACGCCTG	Human	hg38	chr4	8581100	8581123	Cas9	0	Endogenous	ACAGATTCACCAGGAGGACGCCTGAGGCTC	GTTTTAGAGCTAGAAATAGCAAGTTAAAATAAGGCTAGTCCGTTATCAACTTGAAAAAGTGGCACCGAGTCGGTGC	GATTCACCAGGAGGACGCCTG	............((((((((.(((((((.((((....))))...))))))).))))..)))).......((((....)))).((((((...))))))	-28.5	-3.7
Chari2015-293T	ATTCAGCTGGTCGATATCAC	Human	hg38	chr3	12405938	12405961	Cas9	0	Endogenous	CTGGATTCAGCTGGTCGATATCACTGGAGA	GTTTTAGAGCTAGAAATAGCAAGTTAAAATAAGGCTAGTCCGTTATCAACTTGAAAAAGTGGCACCGAGTCGGTGC	GATTCAGCTGGTCGATATCAC	(((...(((((((........(((((((.((((....))))...)))))))..))))))).....))).((((....)))).((((((...))))))	-22.5	-0.7
Chari2015-293T	ATTCGACTTGCGTACTCAAA	Human	hg38	chr2	61495569	61495592	Cas9	0.107585	Endogenous	CAATATTCGACTTGCGTACTCAAATGGAAA	GTTTTAGAGCTAGAAATAGCAAGTTAAAATAAGGCTAGTCCGTTATCAACTTGAAAAAGTGGCACCGAGTCGGTGC	GATTCGACTTGCGTACTCAAA	(((..((((.((.(.......(((((((.((((....))))...))))))).).)).))))....))).((((....)))).((((((...))))))	-20.6	0
Chari2015-293T	ATTCGATACCGAATCCCAGC	Human	hg38	chr17	78997302	78997325	Cas9	0.0796178	Endogenous	TGCGATTCGATACCGAATCCCAGCCGGTGT	GTTTTAGAGCTAGAAATAGCAAGTTAAAATAAGGCTAGTCCGTTATCAACTTGAAAAAGTGGCACCGAGTCGGTGC	GATTCGATACCGAATCCCAGC	((((((....))))))..((((((((((.((((....))))...)))))))...)))............((((....)))).((((((...))))))	-23.1	-5.9
Chari2015-293T	ATTCGCCTAAGACCCGACTT	Human	hg38	chr15	26772682	26772705	Cas9	0	Endogenous	CGACATTCGCCTAAGACCCGACTTCGGGGG	GTTTTAGAGCTAGAAATAGCAAGTTAAAATAAGGCTAGTCCGTTATCAACTTGAAAAAGTGGCACCGAGTCGGTGC	GATTCGCCTAAGACCCGACTT	(((.((.....(((....((((((((((.((((....))))...))))))))))....)))))..))).((((....)))).((((((...))))))	-23.8	0
Chari2015-293T	ATTCGCGTGGATGGCATTGC	Human	hg38	chr17	81811417	81811440	Cas9	0	Endogenous	ACAGATTCGCGTGGATGGCATTGCGGGTGC	GTTTTAGAGCTAGAAATAGCAAGTTAAAATAAGGCTAGTCCGTTATCAACTTGAAAAAGTGGCACCGAGTCGGTGC	GATTCGCGTGGATGGCATTGC	(((..(((.((.((((.....(((((((.((((....))))...)))))))...)))).))))).))).((((....)))).((((((...))))))	-24.4	-1.3
Chari2015-293T	ATTCTCGGTAGGACAGGCGT	Human	hg38	chrX	103724237	103724260	Cas9	0	Endogenous	GGATATTCTCGGTAGGACAGGCGTGGGTCA	GTTTTAGAGCTAGAAATAGCAAGTTAAAATAAGGCTAGTCCGTTATCAACTTGAAAAAGTGGCACCGAGTCGGTGC	GATTCTCGGTAGGACAGGCGT	.......((((((((((.(.((((((((.((((....))))...)))))))).).)).))))..)))).((((....)))).((((((...))))))	-27.9	0
Chari2015-293T	ATTGAATCGGATGTCTGAAC	Human	hg38	chr11	5200088	5200111	Cas9	0	Endogenous	AACTATTGAATCGGATGTCTGAACAGGCTA	GTTTTAGAGCTAGAAATAGCAAGTTAAAATAAGGCTAGTCCGTTATCAACTTGAAAAAGTGGCACCGAGTCGGTGC	GATTGAATCGGATGTCTGAAC	...(((..(((((((((....(((((((.((((....))))...))))))).))))..)))))...)))((((....)))).((((((...))))))	-24.2	-2.1
Chari2015-293T	ATTGACAGCGTAGATGTCGG	Human	hg38	chr11	118145155	118145178	Cas9	0	Endogenous	TGCCATTGACAGCGTAGATGTCGGTGGCCT	GTTTTAGAGCTAGAAATAGCAAGTTAAAATAAGGCTAGTCCGTTATCAACTTGAAAAAGTGGCACCGAGTCGGTGC	GATTGACAGCGTAGATGTCGG	...(((.((((.....(((..(((((((.((((....))))...)))))))..))).....)))).)))((((....)))).((((((...))))))	-24.5	-3.8
Chari2015-293T	ATTGCTCTATGCCATACGCA	Human	hg38	chrX	111952101	111952124	Cas9	0	Endogenous	ATGCATTGCTCTATGCCATACGCAAGGAAG	GTTTTAGAGCTAGAAATAGCAAGTTAAAATAAGGCTAGTCCGTTATCAACTTGAAAAAGTGGCACCGAGTCGGTGC	GATTGCTCTATGCCATACGCA	....(((((((((.....)))....)))))).........((((((...((((.(......).)))).))))))........((((((...))))))	-22.6	-0.7
Chari2015-293T	ATTGGATTCACGCACTGTCA	Human	hg38	chr4	65643397	65643420	Cas9	0	Endogenous	ATTTATTGGATTCACGCACTGTCATGGGGG	GTTTTAGAGCTAGAAATAGCAAGTTAAAATAAGGCTAGTCCGTTATCAACTTGAAAAAGTGGCACCGAGTCGGTGC	GATTGGATTCACGCACTGTCA	.....(((..(((.((((((.(((((((.((((....))))...)))))))..))).))).))).))).((((....)))).((((((...))))))	-24	-0.5
Chari2015-293T	ATTGGCCGACCTTCCTTGAT	Human	hg38	chr15	90761128	90761151	Cas9	0	Endogenous	TTTAATTGGCCGACCTTCCTTGATGGGTTG	GTTTTAGAGCTAGAAATAGCAAGTTAAAATAAGGCTAGTCCGTTATCAACTTGAAAAAGTGGCACCGAGTCGGTGC	GATTGGCCGACCTTCCTTGAT	((((((((.......((((.((((((.......)))))).)))).........))))))))........((((....)))).((((((...))))))	-25.4	0
Chari2015-293T	ATTGGCGCAAGGTCGTACGA	Human	hg38	chr12	26715342	26715365	Cas9	0.0406669	Endogenous	GCTGATTGGCGCAAGGTCGTACGAAGGAAA	GTTTTAGAGCTAGAAATAGCAAGTTAAAATAAGGCTAGTCCGTTATCAACTTGAAAAAGTGGCACCGAGTCGGTGC	GATTGGCGCAAGGTCGTACGA	(((((((((......)).(..(((((((.((((....))))...)))))))..))))))))........((((....)))).((((((...))))))	-21.6	-2.2
Chari2015-293T	ATTGGGCACATTATAGCGTT	Human	hg38	chr3	52628938	52628961	Cas9	0	Endogenous	CTGAATTGGGCACATTATAGCGTTTGGCAT	GTTTTAGAGCTAGAAATAGCAAGTTAAAATAAGGCTAGTCCGTTATCAACTTGAAAAAGTGGCACCGAGTCGGTGC	GATTGGGCACATTATAGCGTT	((((((((......((((.(((((((((.((((....))))...))))))))).)))))))))..))).((((....)))).((((((...))))))	-30.4	-1
Chari2015-293T	ATTGGTTGTCCCAGGACGAG	Human	hg38	chr10	6025851	6025874	Cas9	0	Endogenous	TGACATTGGTTGTCCCAGGACGAGTGGCTA	GTTTTAGAGCTAGAAATAGCAAGTTAAAATAAGGCTAGTCCGTTATCAACTTGAAAAAGTGGCACCGAGTCGGTGC	GATTGGTTGTCCCAGGACGAG	....(((((.....((((..(((((((..((((....)))).........))))))).)))).....)))))..........((((((...))))))	-25.4	-4.2
Chari2015-293T	ATTTGAACGCGATTGCAAAG	Human	hg38	chr9	129957430	129957453	Cas9	0	Endogenous	GGCGATTTGAACGCGATTGCAAAGAGGCGG	GTTTTAGAGCTAGAAATAGCAAGTTAAAATAAGGCTAGTCCGTTATCAACTTGAAAAAGTGGCACCGAGTCGGTGC	GATTTGAACGCGATTGCAAAG	(((...((((.((((((....(((((((.((((....))))...)))))))...)).))))))))))).((((....)))).((((((...))))))	-25.4	-0.8
Chari2015-293T	ATTTGACACAATTGTCTTGC	Human	hg38	chr3	151295106	151295129	Cas9	0.0861326	Endogenous	ATGAATTTGACACAATTGTCTTGCCGGTGC	GTTTTAGAGCTAGAAATAGCAAGTTAAAATAAGGCTAGTCCGTTATCAACTTGAAAAAGTGGCACCGAGTCGGTGC	GATTTGACACAATTGTCTTGC	(((..(((......(((((..(((((((.((((....))))...))))))))))))......)))))).((((....)))).((((((...))))))	-21.1	-2.5
Chari2015-293T	ATTTTTTGGACCAGTTACCA	Human	hg38	chrX	116437845	116437868	Cas9	0.0728332	Endogenous	TCCGATTTTTTGGACCAGTTACCACGGTCC	GTTTTAGAGCTAGAAATAGCAAGTTAAAATAAGGCTAGTCCGTTATCAACTTGAAAAAGTGGCACCGAGTCGGTGC	GATTTTTTGGACCAGTTACCA	(((....(((((.((((....(((((((.((((....))))...)))))))..)))).)))))..))).((((....)))).((((((...))))))	-25.5	-0.7
Chari2015-293T	CAAAAATGAAACGCTTCGCC	Human	hg38	chr9	105662612	105662635	Cas9	0.0359712	Endogenous	TGAGCAAAAATGAAACGCTTCGCCTGGCAA	GTTTTAGAGCTAGAAATAGCAAGTTAAAATAAGGCTAGTCCGTTATCAACTTGAAAAAGTGGCACCGAGTCGGTGC	GCAAAAATGAAACGCTTCGCC	.......(((((((((..((((((((((.((((....))))...)))))))..))).))..)))).)))((((....)))).((((((...))))))	-23	0
Chari2015-293T	CAAACACCGTCGCCTTGGAC	Human	hg38	chr7	27165267	27165290	Cas9	0	Endogenous	GCGCCAAACACCGTCGCCTTGGACTGGAAG	GTTTTAGAGCTAGAAATAGCAAGTTAAAATAAGGCTAGTCCGTTATCAACTTGAAAAAGTGGCACCGAGTCGGTGC	GCAAACACCGTCGCCTTGGAC	............(((((....(((((((.((((....))))...)))))))))))).............((((....)))).((((((...))))))	-21.6	-1.9
Chari2015-293T	CAAACACGATCCTGCCCACC	Human	hg38	chr18	63350985	63351008	Cas9	0	Endogenous	GACACAAACACGATCCTGCCCACCCGGCGC	GTTTTAGAGCTAGAAATAGCAAGTTAAAATAAGGCTAGTCCGTTATCAACTTGAAAAAGTGGCACCGAGTCGGTGC	GCAAACACGATCCTGCCCACC	......(((..(..(((....(((((((.((((....))))...)))))))..)))..)..))).....((((....)))).((((((...))))))	-22.1	-0.3
Chari2015-293T	CAAAGCTGGCAATCGAAGAA	Human	hg38	chr4	47936806	47936829	Cas9	0	Endogenous	GGAGCAAAGCTGGCAATCGAAGAACGGCCA	GTTTTAGAGCTAGAAATAGCAAGTTAAAATAAGGCTAGTCCGTTATCAACTTGAAAAAGTGGCACCGAGTCGGTGC	GCAAAGCTGGCAATCGAAGAA	.....((((((..........(((((((.((((....))))...)))))))...)))))).........((((....)))).((((((...))))))	-20.7	-0.5
Chari2015-293T	CAAATGCCCGTTTCTTCTGT	Human	hg38	chr12	56720219	56720242	Cas9	0.0760456	Endogenous	GGCCCAAATGCCCGTTTCTTCTGTTGGAAC	GTTTTAGAGCTAGAAATAGCAAGTTAAAATAAGGCTAGTCCGTTATCAACTTGAAAAAGTGGCACCGAGTCGGTGC	GCAAATGCCCGTTTCTTCTGT	((....))..((((((((((.....))))...))))))..((((((...((((.(......).)))).))))))........((((((...))))))	-18.5	-0.1
Chari2015-293T	CAACAAGGAGCTCCGGCCCG	Human	hg38	chr2	232526589	232526612	Cas9	0	Endogenous	GCTACAACAAGGAGCTCCGGCCCGTGGCAC	GTTTTAGAGCTAGAAATAGCAAGTTAAAATAAGGCTAGTCCGTTATCAACTTGAAAAAGTGGCACCGAGTCGGTGC	GCAACAAGGAGCTCCGGCCCG	.......(((.((..((((..(((((((.((((....))))...)))))))..))))))))).......((((....)))).((((((...))))))	-25.5	-3
Chari2015-293T	CAACAGGTAAAGGACTGACT	Human	hg38	chr5	170881855	170881878	Cas9	0	Endogenous	TGCTCAACAGGTAAAGGACTGACTCGGCTG	GTTTTAGAGCTAGAAATAGCAAGTTAAAATAAGGCTAGTCCGTTATCAACTTGAAAAAGTGGCACCGAGTCGGTGC	GCAACAGGTAAAGGACTGACT	......(((((.((((((.(((((((((.((((....))))...))))))).))..)))))).))))).((((....)))).((((((...))))))	-28.9	-2.3
Chari2015-293T	CAACATCTCCAGTCACAGTG	Human	hg38	chrX	16124009	16124032	Cas9	0	Endogenous	ACTGCAACATCTCCAGTCACAGTGCGGATC	GTTTTAGAGCTAGAAATAGCAAGTTAAAATAAGGCTAGTCCGTTATCAACTTGAAAAAGTGGCACCGAGTCGGTGC	GCAACATCTCCAGTCACAGTG	...........((((......(((((((.((((....))))...)))))))..))))............((((....)))).((((((...))))))	-16.9	0
Chari2015-293T	CAACATTCCCTATAATGGTC	Human	hg38	chr1	247841766	247841789	Cas9	0	Endogenous	ATGACAACATTCCCTATAATGGTCAGGCAG	GTTTTAGAGCTAGAAATAGCAAGTTAAAATAAGGCTAGTCCGTTATCAACTTGAAAAAGTGGCACCGAGTCGGTGC	GCAACATTCCCTATAATGGTC	............(((((((.((((((((.((((....))))...))))))).......).)))))))..((((....)))).((((((...))))))	-20	-1
Chari2015-293T	CAACCCACTACGTCATAGCA	Human	hg38	chr11	4545576	4545599	Cas9	0.050025	Endogenous	TCTGCAACCCACTACGTCATAGCATGGTGC	GTTTTAGAGCTAGAAATAGCAAGTTAAAATAAGGCTAGTCCGTTATCAACTTGAAAAAGTGGCACCGAGTCGGTGC	GCAACCCACTACGTCATAGCA	.....((((((((...((((.(((((((.((((....))))...)))))))...))))...)))..............)))))(((((...))))).	-21.9	0
Chari2015-293T	CAACCGTCGTATCCTGAACA	Human	hg38	chr18	26035877	26035900	Cas9	0	Endogenous	TCAGCAACCGTCGTATCCTGAACAAGGCTA	GTTTTAGAGCTAGAAATAGCAAGTTAAAATAAGGCTAGTCCGTTATCAACTTGAAAAAGTGGCACCGAGTCGGTGC	GCAACCGTCGTATCCTGAACA	(((.((((((....(((((....))))).((((.......((((((...((((.(......).)))).))))))......))))..)))..))))))	-17.1	0
Chari2015-293T	CAACCTCTACTATGCCGAGT	Human	hg38	chr1	16148821	16148844	Cas9	0	Endogenous	CTTTCAACCTCTACTATGCCGAGTCGGACC	GTTTTAGAGCTAGAAATAGCAAGTTAAAATAAGGCTAGTCCGTTATCAACTTGAAAAAGTGGCACCGAGTCGGTGC	GCAACCTCTACTATGCCGAGT	.........((((.(((...((((((((.((((....))))...)))))))).))))))).........((((....)))).((((((...))))))	-23.7	-0.5
Chari2015-293T	CAACGCGCGCTTTCTGCTGC	Human	hg38	chr14	90062252	90062275	Cas9	0	Endogenous	AGGACAACGCGCGCTTTCTGCTGCTGGCCG	GTTTTAGAGCTAGAAATAGCAAGTTAAAATAAGGCTAGTCCGTTATCAACTTGAAAAAGTGGCACCGAGTCGGTGC	GCAACGCGCGCTTTCTGCTGC	..((((((.((.....)))))))).....((((....))))(((((...((((.(......).)))).))))).........((((((...))))))	-23.1	-3.2
Chari2015-293T	CAACGCGTCGGAGCGCGTCC	Human	hg38	chr20	62709326	62709349	Cas9	0	Endogenous	CGGGCAACGCGTCGGAGCGCGTCCTGGCGG	GTTTTAGAGCTAGAAATAGCAAGTTAAAATAAGGCTAGTCCGTTATCAACTTGAAAAAGTGGCACCGAGTCGGTGC	GCAACGCGTCGGAGCGCGTCC	...((((((....))))))(((((((((.((((....))))...)))))))..))..............((((....)))).((((((...))))))	-23.3	-7.7
Chari2015-293T	CAACGGCTTCGGCAACGGCA	Human	hg38	chr17	21415425	21415448	Cas9	0	Endogenous	GCGCCAACGGCTTCGGCAACGGCAAGGTGC	GTTTTAGAGCTAGAAATAGCAAGTTAAAATAAGGCTAGTCCGTTATCAACTTGAAAAAGTGGCACCGAGTCGGTGC	GCAACGGCTTCGGCAACGGCA	(((.(((((.(((.(((((((((((((..((((....)))).........))))))).).)))))....((((....))))....)))))))).)))	-25.3	-3.2
Chari2015-293T	CAACGTGTTCCTGATGCATC	Human	hg38	chr2	127650932	127650955	Cas9	0	Endogenous	CGGCCAACGTGTTCCTGATGCATCTGGCCG	GTTTTAGAGCTAGAAATAGCAAGTTAAAATAAGGCTAGTCCGTTATCAACTTGAAAAAGTGGCACCGAGTCGGTGC	GCAACGTGTTCCTGATGCATC	..((((.(...(((..((...(((((((.((((....))))...)))))))...))))).)))))....((((....)))).((((((...))))))	-19.4	-2.3
Chari2015-293T	CAACTTCCGTCGCTTTACTC	Human	hg38	chr3	38793955	38793978	Cas9	0	Endogenous	CTAACAACTTCCGTCGCTTTACTCCGGAGT	GTTTTAGAGCTAGAAATAGCAAGTTAAAATAAGGCTAGTCCGTTATCAACTTGAAAAAGTGGCACCGAGTCGGTGC	GCAACTTCCGTCGCTTTACTC	...........((((((.(((......)))(((....)))((((((...((((.(......).)))).))))))..))))))((((((...))))))	-20.5	-1.4
Chari2015-293T	CAACTTCTTATAGCGGGTGA	Human	hg38	chr20	5314117	5314140	Cas9	0.0472144	Endogenous	TGCGCAACTTCTTATAGCGGGTGAGGGCAG	GTTTTAGAGCTAGAAATAGCAAGTTAAAATAAGGCTAGTCCGTTATCAACTTGAAAAAGTGGCACCGAGTCGGTGC	GCAACTTCTTATAGCGGGTGA	..........((((((((..(((((((..((((....)))).........)))))))..))))))))..((((....)))).((((((...))))))	-25.3	0
Chari2015-293T	CAAGACCGCGTGGAGTTCTC	Human	hg38	chr11	118168224	118168247	Cas9	0	Endogenous	GTTTCAAGACCGCGTGGAGTTCTCAGGGAA	GTTTTAGAGCTAGAAATAGCAAGTTAAAATAAGGCTAGTCCGTTATCAACTTGAAAAAGTGGCACCGAGTCGGTGC	GCAAGACCGCGTGGAGTTCTC	((......))..(((.((((.(((((((.((((....))))...))))))).)))..).))).......((((....)))).((((((...))))))	-22.1	-1.2
Chari2015-293T	CAAGAGGGTGGAATAGCGTA	Human	hg38	chr12	55637279	55637302	Cas9	0	Endogenous	GGCTCAAGAGGGTGGAATAGCGTAGGGGCT	GTTTTAGAGCTAGAAATAGCAAGTTAAAATAAGGCTAGTCCGTTATCAACTTGAAAAAGTGGCACCGAGTCGGTGC	GCAAGAGGGTGGAATAGCGTA	.((((..((((((.((((.(.(((((((.((((....))))...))))))).).)))).)))...)))..))))........((((((...))))))	-29.1	0
Chari2015-293T	CAAGATGATCCAATCCCACG	Human	hg38	chr1	211019139	211019162	Cas9	0	Endogenous	AGATCAAGATGATCCAATCCCACGTGGTCT	GTTTTAGAGCTAGAAATAGCAAGTTAAAATAAGGCTAGTCCGTTATCAACTTGAAAAAGTGGCACCGAGTCGGTGC	GCAAGATGATCCAATCCCACG	....((((((......((...(((((((.((((....))))...)))))))..)).......)))))).((((....)))).((((((...))))))	-20.2	-0.6
Chari2015-293T	CAAGCAGTGCATCCGATCCA	Human	hg38	chr2	24039420	24039443	Cas9	0	Endogenous	GCATCAAGCAGTGCATCCGATCCATGGCCT	GTTTTAGAGCTAGAAATAGCAAGTTAAAATAAGGCTAGTCCGTTATCAACTTGAAAAAGTGGCACCGAGTCGGTGC	GCAAGCAGTGCATCCGATCCA	(((.....)))...((..(.(((((((..((((....)))).........))))))).)..))......((((....)))).((((((...))))))	-18.5	-1.8
Chari2015-293T	CAAGCCGTGCACCGAGTGCG	Human	hg38	chr17	49506338	49506361	Cas9	0	Endogenous	CGTGCAAGCCGTGCACCGAGTGCGTGGGGC	GTTTTAGAGCTAGAAATAGCAAGTTAAAATAAGGCTAGTCCGTTATCAACTTGAAAAAGTGGCACCGAGTCGGTGC	GCAAGCCGTGCACCGAGTGCG	.........(((((((.(.((((......((((.......((((((...((((.(......).)))).))))))......))))))))).)))))))	-26.8	-3.8
Chari2015-293T	CAAGCCGTGGAGTGCTGCCA	Human	hg38	chr2	157780380	157780403	Cas9	0.0409836	Endogenous	TGGCCAAGCCGTGGAGTGCTGCCAAGGGGA	GTTTTAGAGCTAGAAATAGCAAGTTAAAATAAGGCTAGTCCGTTATCAACTTGAAAAAGTGGCACCGAGTCGGTGC	GCAAGCCGTGGAGTGCTGCCA	.((((..((((.(.((((((.(((((((.((((....))))...)))))))..))).))).).))))...))))........((((((...))))))	-25	-4.1
Chari2015-293T	CAAGCTCGCTGATATCTGTC	Human	hg38	chr11	56093767	56093790	Cas9	0	Endogenous	TTCACAAGCTCGCTGATATCTGTCTGGGTG	GTTTTAGAGCTAGAAATAGCAAGTTAAAATAAGGCTAGTCCGTTATCAACTTGAAAAAGTGGCACCGAGTCGGTGC	GCAAGCTCGCTGATATCTGTC	...(((((..((((....)))).....)))))........((((((...((((.(......).)))).))))))........((((((...))))))	-20.6	-0.7
Chari2015-293T	CAATAAGGAGCGACTCTTTG	Human	hg38	chr12	53227514	53227537	Cas9	0	Endogenous	CCACCAATAAGGAGCGACTCTTTGCGGCTG	GTTTTAGAGCTAGAAATAGCAAGTTAAAATAAGGCTAGTCCGTTATCAACTTGAAAAAGTGGCACCGAGTCGGTGC	GCAATAAGGAGCGACTCTTTG	.........((((((((((((.((((((.((((....))))...)))))))))))..))).))))....((((....)))).((((((...))))))	-21.6	-3.5
Chari2015-293T	CAATCGGGAAGAGAGTGTAT	Human	hg38	chr1	28150960	28150983	Cas9	0	Endogenous	TAAACAATCGGGAAGAGAGTGTATCGGAAC	GTTTTAGAGCTAGAAATAGCAAGTTAAAATAAGGCTAGTCCGTTATCAACTTGAAAAAGTGGCACCGAGTCGGTGC	GCAATCGGGAAGAGAGTGTAT	.......(((....(((.(.((((((((.((((....))))...))))))))).)))..))).......((((....)))).((((((...))))))	-22.8	-1.6
Chari2015-293T	CAATGCAGCCACCGTTTTGG	Human	hg38	chr11	58507856	58507879	Cas9	0.185071	Endogenous	ACCGCAATGCAGCCACCGTTTTGGGGGCTA	GTTTTAGAGCTAGAAATAGCAAGTTAAAATAAGGCTAGTCCGTTATCAACTTGAAAAAGTGGCACCGAGTCGGTGC	GCAATGCAGCCACCGTTTTGG	((......))(((((.((((((((((((.((((....))))...)))))))...((((.(...(((......)))...).)))).))))).))))).	-21.2	-0.8
Chari2015-293T	CAATGCGCTGTCCGCGCACG	Human	hg38	chr2	11669960	11669983	Cas9	0	Endogenous	CGGGCAATGCGCTGTCCGCGCACGTGGTGC	GTTTTAGAGCTAGAAATAGCAAGTTAAAATAAGGCTAGTCCGTTATCAACTTGAAAAAGTGGCACCGAGTCGGTGC	GCAATGCGCTGTCCGCGCACG	((..(((((.....)))))..))......((((....))))(((((...((((.(......).)))).))))).........((((((...))))))	-22.9	-7.1
Chari2015-293T	CAATGCGTTGGAGCGCAGGG	Human	hg38	chr12	6823929	6823952	Cas9	0.0543478	Endogenous	AGGACAATGCGTTGGAGCGCAGGGAGGCCT	GTTTTAGAGCTAGAAATAGCAAGTTAAAATAAGGCTAGTCCGTTATCAACTTGAAAAAGTGGCACCGAGTCGGTGC	GCAATGCGTTGGAGCGCAGGG	.(..(((((....)))))..)(((((((.((((....))))...)))))))..................((((....)))).((((((...))))))	-22.3	-5.4
Chari2015-293T	CAATGGATTCTCGACTTCAA	Human	hg38	chr9	15469307	15469330	Cas9	0	Endogenous	ACATCAATGGATTCTCGACTTCAAAGGATA	GTTTTAGAGCTAGAAATAGCAAGTTAAAATAAGGCTAGTCCGTTATCAACTTGAAAAAGTGGCACCGAGTCGGTGC	GCAATGGATTCTCGACTTCAA	..((((((((...(.(((...(((((((.((((....))))...))))))).)))).))))))))....((((....)))).((((((...))))))	-22.4	0
Chari2015-293T	CAATTACACGCTGGCACCAG	Human	hg38	chr3	46408084	46408107	Cas9	0	Endogenous	TGGCCAATTACACGCTGGCACCAGAGGATG	GTTTTAGAGCTAGAAATAGCAAGTTAAAATAAGGCTAGTCCGTTATCAACTTGAAAAAGTGGCACCGAGTCGGTGC	GCAATTACACGCTGGCACCAG	..........((((((.....(((((((.((((....))))...)))))))...)))))).........((((....)))).((((((...))))))	-23.7	-0.6
Chari2015-293T	CAATTGATGGATAGCGAAGA	Human	hg38	chr11	5736926	5736949	Cas9	0	Endogenous	GTGACAATTGATGGATAGCGAAGAGGGTGA	GTTTTAGAGCTAGAAATAGCAAGTTAAAATAAGGCTAGTCCGTTATCAACTTGAAAAAGTGGCACCGAGTCGGTGC	GCAATTGATGGATAGCGAAGA	.....(((((((((((.....(((((((.((((....))))...)))))))...))).))))))))...((((....)))).((((((...))))))	-27.1	-1.8
Chari2015-293T	CAATTTGCTCCTGACCATGA	Human	hg38	chr19	14941820	14941843	Cas9	0	Endogenous	TGGACAATTTGCTCCTGACCATGACGGCCT	GTTTTAGAGCTAGAAATAGCAAGTTAAAATAAGGCTAGTCCGTTATCAACTTGAAAAAGTGGCACCGAGTCGGTGC	GCAATTTGCTCCTGACCATGA	.......((((..(((.....)))...)))).........((((((...((((.(......).)))).))))))........((((((...))))))	-18.7	-0.8
Chari2015-293T	CACAAAAGTGGCAGCGAACA	Human	hg38	chr21	38299463	38299486	Cas9	0.0270197	Endogenous	TCATCACAAAAGTGGCAGCGAACAGGGTGA	GTTTTAGAGCTAGAAATAGCAAGTTAAAATAAGGCTAGTCCGTTATCAACTTGAAAAAGTGGCACCGAGTCGGTGC	GCACAAAAGTGGCAGCGAACA	.(((..((((((.((((.(((((((((..((((....)))).........))))))).)).)))).)).))))......)))((((((...))))))	-22.2	-1.6
Chari2015-293T	CACAACAGATAGACTATGCT	Human	hg38	chr1	77962793	77962816	Cas9	0	Endogenous	ACTCCACAACAGATAGACTATGCTCGGCAA	GTTTTAGAGCTAGAAATAGCAAGTTAAAATAAGGCTAGTCCGTTATCAACTTGAAAAAGTGGCACCGAGTCGGTGC	GCACAACAGATAGACTATGCT	........(((((((((.((((((((((.((((....))))...)))))))..))))))))...)))).((((....)))).((((((...))))))	-25.7	0
Chari2015-293T	CACAATGCAACCACCGTCAA	Human	hg38	chr15	34062735	34062758	Cas9	0	Endogenous	TTACCACAATGCAACCACCGTCAATGGCAC	GTTTTAGAGCTAGAAATAGCAAGTTAAAATAAGGCTAGTCCGTTATCAACTTGAAAAAGTGGCACCGAGTCGGTGC	GCACAATGCAACCACCGTCAA	(((...)))..((((..(((((((....(((..((..((((.............)))).)).)))...)))))))....))))(((((...))))).	-21.9	-1.3
Chari2015-293T	CACACAGCGTTTGAGCCGGC	Human	hg38	chr12	47865068	47865091	Cas9	0	Endogenous	TGTCCACACAGCGTTTGAGCCGGCAGGCCT	GTTTTAGAGCTAGAAATAGCAAGTTAAAATAAGGCTAGTCCGTTATCAACTTGAAAAAGTGGCACCGAGTCGGTGC	GCACACAGCGTTTGAGCCGGC	......((((....((((...(((((((.((((....))))...)))))))..))))....))))....((((....)))).((((((...))))))	-25.3	-1.4
Chari2015-293T	CACACCACTACACCATCGAG	Human	hg38	chr9	90844079	90844102	Cas9	0	Endogenous	AAGGCACACCACTACACCATCGAGCGGGAG	GTTTTAGAGCTAGAAATAGCAAGTTAAAATAAGGCTAGTCCGTTATCAACTTGAAAAAGTGGCACCGAGTCGGTGC	GCACACCACTACACCATCGAG	.....(((((..(((.....)))......((((....))))(((((...((((.(......).)))).))))).....)))))(((((...))))).	-19.3	0
Chari2015-293T	CACAGACCGTACGCGCCTGC	Human	hg38	chr11	128911380	128911403	Cas9	0	Endogenous	TTGCCACAGACCGTACGCGCCTGCTGGCCG	GTTTTAGAGCTAGAAATAGCAAGTTAAAATAAGGCTAGTCCGTTATCAACTTGAAAAAGTGGCACCGAGTCGGTGC	GCACAGACCGTACGCGCCTGC	........((.((..((((..(((((((.((((....))))...))))))).))))..)).))......((((....)))).((((((...))))))	-24.8	-0.9
Chari2015-293T	CACATGGTTCCTCTTTGGCG	Human	hg38	chr1	160042279	160042302	Cas9	0.0495417	Endogenous	CAGGCACATGGTTCCTCTTTGGCGTGGTGT	GTTTTAGAGCTAGAAATAGCAAGTTAAAATAAGGCTAGTCCGTTATCAACTTGAAAAAGTGGCACCGAGTCGGTGC	GCACATGGTTCCTCTTTGGCG	.....((((......(((((.(((((((.((((....))))...)))))))...)))))......))))((((....)))).((((((...))))))	-21.6	-3.1
Chari2015-293T	CACCATCGTGGGGCTCTACC	Human	hg38	chr20	64092875	64092898	Cas9	0	Endogenous	AGGTCACCATCGTGGGGCTCTACCTGGCCG	GTTTTAGAGCTAGAAATAGCAAGTTAAAATAAGGCTAGTCCGTTATCAACTTGAAAAAGTGGCACCGAGTCGGTGC	GCACCATCGTGGGGCTCTACC	(((((..(.((((((((((......)))))))........((((((...((((.(......).)))).))))))...........))).)..)))))	-25.5	-3.6
Chari2015-293T	CACCATCTTGCGAACGAACT	Human	hg38	chr9	104526518	104526541	Cas9	0.0661813	Endogenous	TCTACACCATCTTGCGAACGAACTCGGCCA	GTTTTAGAGCTAGAAATAGCAAGTTAAAATAAGGCTAGTCCGTTATCAACTTGAAAAAGTGGCACCGAGTCGGTGC	GCACCATCTTGCGAACGAACT	(((......))).((((.(((((((((..((((....)))).........)))))).))).))))....((((....)))).((((((...))))))	-22.1	-2
Chari2015-293T	CACCCCGGCCGAGAACATGA	Human	hg38	chr14	52314633	52314656	Cas9	0	Endogenous	CCAGCACCCCGGCCGAGAACATGACGGAGC	GTTTTAGAGCTAGAAATAGCAAGTTAAAATAAGGCTAGTCCGTTATCAACTTGAAAAAGTGGCACCGAGTCGGTGC	GCACCCCGGCCGAGAACATGA	(((((..((((((((((....)))))...((((.......((((((...((((.(......).)))).))))))......))))..)).))))))))	-20.7	-0.2
Chari2015-293T	CACCCGATGAGAGCTTCTCG	Human	hg38	chr3	184572801	184572824	Cas9	0.059453	Endogenous	ATTGCACCCGATGAGAGCTTCTCGCGGCTG	GTTTTAGAGCTAGAAATAGCAAGTTAAAATAAGGCTAGTCCGTTATCAACTTGAAAAAGTGGCACCGAGTCGGTGC	GCACCCGATGAGAGCTTCTCG	(((((.((.........((((((......((((.......((((((...((((.(......).)))).))))))......)))))))))))))))))	-22.9	-2.5
Chari2015-293T	CACCCGGAACCGCACATCAG	Human	hg38	chr10	103089820	103089843	Cas9	0	Endogenous	TTGCCACCCGGAACCGCACATCAGTGGATT	GTTTTAGAGCTAGAAATAGCAAGTTAAAATAAGGCTAGTCCGTTATCAACTTGAAAAAGTGGCACCGAGTCGGTGC	GCACCCGGAACCGCACATCAG	((((((((..((((...(((((((....(((..((..((((.............)))).)).)))...)))))))....))))..)))....)))))	-24.7	-0.1
Chari2015-293T	CACCGCTCCCTCGTTACCTG	Human	hg38	chr1	1281248	1281271	Cas9	0	Endogenous	ACAACACCGCTCCCTCGTTACCTGTGGCCC	GTTTTAGAGCTAGAAATAGCAAGTTAAAATAAGGCTAGTCCGTTATCAACTTGAAAAAGTGGCACCGAGTCGGTGC	GCACCGCTCCCTCGTTACCTG	(((((((((....(((((((((((....))))))......((((((...((((.(......).)))).)))))).....)))))...))).))))))	-25.6	0
Chari2015-293T	CACCTATGAGACCACCAAGT	Human	hg38	chr11	57338573	57338596	Cas9	0	Endogenous	TCTTCACCTATGAGACCACCAAGTCGGTGG	GTTTTAGAGCTAGAAATAGCAAGTTAAAATAAGGCTAGTCCGTTATCAACTTGAAAAAGTGGCACCGAGTCGGTGC	GCACCTATGAGACCACCAAGT	......(((.(((..((...((((((((.((((....))))...)))))))).))...)))))).....((((....)))).((((((...))))))	-20.7	0
Chari2015-293T	CACGATGTAGGTGACGAAGG	Human	hg38	chr10	133097070	133097093	Cas9	0.0527983	Endogenous	GGTGCACGATGTAGGTGACGAAGGAGGCCA	GTTTTAGAGCTAGAAATAGCAAGTTAAAATAAGGCTAGTCCGTTATCAACTTGAAAAAGTGGCACCGAGTCGGTGC	GCACGATGTAGGTGACGAAGG	..........(((((((...(((((((..((((....)))).........)))))))....))))))).((((....)))).((((((...))))))	-23.4	-2
Chari2015-293T	CACGCAGAGCCCATTAGCTT	Human	hg38	chr10	101131577	101131600	Cas9	0	Endogenous	GGGTCACGCAGAGCCCATTAGCTTCGGCAT	GTTTTAGAGCTAGAAATAGCAAGTTAAAATAAGGCTAGTCCGTTATCAACTTGAAAAAGTGGCACCGAGTCGGTGC	GCACGCAGAGCCCATTAGCTT	........(((..(((((((((((((((.((((....))))...))))))))).))))))..)))....((((....)))).((((((...))))))	-25.6	-2.2
Chari2015-293T	CACGCTGAGCAGGAATATCA	Human	hg38	chr4	26489428	26489451	Cas9	0	Endogenous	CCAGCACGCTGAGCAGGAATATCAAGGAGT	GTTTTAGAGCTAGAAATAGCAAGTTAAAATAAGGCTAGTCCGTTATCAACTTGAAAAAGTGGCACCGAGTCGGTGC	GCACGCTGAGCAGGAATATCA	.((((((((.........)))))......((((....))))(((((...((((.(......).)))).)))))......)))((((((...))))))	-20	-0.6
Chari2015-293T	CACGGAAGACATGAGTCCCA	Human	hg38	chr5	1443155	1443178	Cas9	0	Endogenous	CCACCACGGAAGACATGAGTCCCACGGAGC	GTTTTAGAGCTAGAAATAGCAAGTTAAAATAAGGCTAGTCCGTTATCAACTTGAAAAAGTGGCACCGAGTCGGTGC	GCACGGAAGACATGAGTCCCA	..(((((.......((.((..(((((((.((((....))))...)))))))..))))..))))).....((((....)))).((((((...))))))	-23.7	-2.5
Chari2015-293T	CACGGAGAACTGTCTGCCGC	Human	hg38	chr11	101504748	101504771	Cas9	0	Endogenous	TTCTCACGGAGAACTGTCTGCCGCCGGTGA	GTTTTAGAGCTAGAAATAGCAAGTTAAAATAAGGCTAGTCCGTTATCAACTTGAAAAAGTGGCACCGAGTCGGTGC	GCACGGAGAACTGTCTGCCGC	..(((((...(((...(((..(((((((.((((....))))...)))))))..))))))))))).....((((....)))).((((((...))))))	-26.9	-4.6
Chari2015-293T	CACGTCCGGGGAGGAGGACT	Human	hg38	chr2	223053209	223053232	Cas9	0	Endogenous	GGTGCACGTCCGGGGAGGAGGACTCGGAGC	GTTTTAGAGCTAGAAATAGCAAGTTAAAATAAGGCTAGTCCGTTATCAACTTGAAAAAGTGGCACCGAGTCGGTGC	GCACGTCCGGGGAGGAGGACT	.....(((.....)))(((((((((((..((((....)))).........)))))).))))).......((((....)))).((((((...))))))	-24.9	-6.1
Chari2015-293T	CACGTGATCGCTCTTGTTCC	Human	hg38	chr19	50770658	50770681	Cas9	0	Endogenous	CTGACACGTGATCGCTCTTGTTCCAGGAAG	GTTTTAGAGCTAGAAATAGCAAGTTAAAATAAGGCTAGTCCGTTATCAACTTGAAAAAGTGGCACCGAGTCGGTGC	GCACGTGATCGCTCTTGTTCC	..(((.(((.((.((((((.....((((.((((....))))...))))))))))))..)))))).....((((....)))).((((((...))))))	-21.1	-0.6
Chari2015-293T	CACTGTCATTGCGAGCCCGA	Human	hg38	chr12	71440188	71440211	Cas9	0	Endogenous	CACACACTGTCATTGCGAGCCCGACGGCAG	GTTTTAGAGCTAGAAATAGCAAGTTAAAATAAGGCTAGTCCGTTATCAACTTGAAAAAGTGGCACCGAGTCGGTGC	GCACTGTCATTGCGAGCCCGA	(((.......))).((((...(((((((.((((....))))...)))))))..))))............((((....)))).((((((...))))))	-22.6	-1.4
Chari2015-293T	CACTTCATGAAGTTTCCCGC	Human	hg38	chr1	165444852	165444875	Cas9	0	Endogenous	TTCTCACTTCATGAAGTTTCCCGCAGGCTA	GTTTTAGAGCTAGAAATAGCAAGTTAAAATAAGGCTAGTCCGTTATCAACTTGAAAAAGTGGCACCGAGTCGGTGC	GCACTTCATGAAGTTTCCCGC	.(((((..(.(((((..((..(((((((.((((....))))...)))))))..)).............))))).)..)))))((((((...))))))	-22.3	0
Chari2015-293T	CACTTTCCGCTCCTCGTCGC	Human	hg38	chr8	132480403	132480426	Cas9	0	Endogenous	GCCCCACTTTCCGCTCCTCGTCGCCGGCCG	GTTTTAGAGCTAGAAATAGCAAGTTAAAATAAGGCTAGTCCGTTATCAACTTGAAAAAGTGGCACCGAGTCGGTGC	GCACTTTCCGCTCCTCGTCGC	.((((((.(((........))).......((((....))))(((((...((((.(......).)))).)))))...))))))((((((...))))))	-21.4	-0.1
Chari2015-293T	CAGAATGCCAGACTCGAGAA	Human	hg38	chr11	5343185	5343208	Cas9	0	Endogenous	CAAGCAGAATGCCAGACTCGAGAAAGGAAA	GTTTTAGAGCTAGAAATAGCAAGTTAAAATAAGGCTAGTCCGTTATCAACTTGAAAAAGTGGCACCGAGTCGGTGC	GCAGAATGCCAGACTCGAGAA	.......(((.((((((....(((((((.((((....))))...)))))))...((((.(...(((......)))...).))))..)))))))))..	-21.1	-0.4
Chari2015-293T	CAGACACACCATCGGTCAAT	Human	hg38	chr1	162759813	162759836	Cas9	0	Endogenous	AGGCCAGACACACCATCGGTCAATTGGCCT	GTTTTAGAGCTAGAAATAGCAAGTTAAAATAAGGCTAGTCCGTTATCAACTTGAAAAAGTGGCACCGAGTCGGTGC	GCAGACACACCATCGGTCAAT	.......((((.(((((...((((((((.((((....))))...))))))))..((((.(...(((......)))...).)))))))))...)))).	-20.3	-1.7
Chari2015-293T	CAGACACGTTGGCTACAGGC	Human	hg38	chr15	78618825	78618848	Cas9	0.0865052	Endogenous	GGGTCAGACACGTTGGCTACAGGCCGGATG	GTTTTAGAGCTAGAAATAGCAAGTTAAAATAAGGCTAGTCCGTTATCAACTTGAAAAAGTGGCACCGAGTCGGTGC	GCAGACACGTTGGCTACAGGC	...((.(((..((((...((((((((((.((((....))))...)))))))...))))))))))..)).((((....)))).((((((...))))))	-20.8	0
Chari2015-293T	CAGAGAACGACACGGCGGGA	Human	hg38	chr2	202034993	202035016	Cas9	0.0420345	Endogenous	CGCACAGAGAACGACACGGCGGGATGGCCT	GTTTTAGAGCTAGAAATAGCAAGTTAAAATAAGGCTAGTCCGTTATCAACTTGAAAAAGTGGCACCGAGTCGGTGC	GCAGAGAACGACACGGCGGGA	...((.((((((..(((....(((((((.((((....))))...)))))))...))).)).)))).)).((((....)))).((((((...))))))	-23.5	0
Chari2015-293T	CAGAGAGCACAACGCCGCAC	Human	hg38	chr12	49054721	49054744	Cas9	0.0481232	Endogenous	GTTACAGAGAGCACAACGCCGCACCGGACC	GTTTTAGAGCTAGAAATAGCAAGTTAAAATAAGGCTAGTCCGTTATCAACTTGAAAAAGTGGCACCGAGTCGGTGC	GCAGAGAGCACAACGCCGCAC	((.....)).....(((....(((((((.((((....))))...)))))))..))).............((((....)))).((((((...))))))	-21.2	-0.9
Chari2015-293T	CAGCACGTGGGGGCCGCCAA	Human	hg38	chr11	3228752	3228775	Cas9	0.0344709	Endogenous	TGGACAGCACGTGGGGGCCGCCAACGGCGC	GTTTTAGAGCTAGAAATAGCAAGTTAAAATAAGGCTAGTCCGTTATCAACTTGAAAAAGTGGCACCGAGTCGGTGC	GCAGCACGTGGGGGCCGCCAA	...........((((.(((..(((((((.((((....))))...)))))))..)))..)))).......((((....)))).((((((...))))))	-26.8	-3.4
Chari2015-293T	CAGCAGCGATGAGAGCGAGC	Human	hg38	chr1	156767791	156767814	Cas9	0	Endogenous	ACGCCAGCAGCGATGAGAGCGAGCCGGATG	GTTTTAGAGCTAGAAATAGCAAGTTAAAATAAGGCTAGTCCGTTATCAACTTGAAAAAGTGGCACCGAGTCGGTGC	GCAGCAGCGATGAGAGCGAGC	((....))((((((.((.((((((((((.((((....))))...)))))))...))).)).).))))).((((....)))).((((((...))))))	-23.6	-2.2
Chari2015-293T	CAGCGACTGCTCGAGGGCAT	Human	hg38	chr6	34133136	34133159	Cas9	0	Endogenous	AGGTCAGCGACTGCTCGAGGGCATGGGTGT	GTTTTAGAGCTAGAAATAGCAAGTTAAAATAAGGCTAGTCCGTTATCAACTTGAAAAAGTGGCACCGAGTCGGTGC	GCAGCGACTGCTCGAGGGCAT	((((...))))..((.(((.((((((((.((((....))))...))))))))..)))..))........((((....)))).((((((...))))))	-24	-3.4
Chari2015-293T	CAGCGCCGGGCATCAGATGA	Human	hg38	chr3	12618584	12618607	Cas9	0.0223264	Endogenous	CTATCAGCGCCGGGCATCAGATGATGGCAA	GTTTTAGAGCTAGAAATAGCAAGTTAAAATAAGGCTAGTCCGTTATCAACTTGAAAAAGTGGCACCGAGTCGGTGC	GCAGCGCCGGGCATCAGATGA	.......(((((...((....(((((((.((((....))))...)))))))....)).)))))......((((....)))).((((((...))))))	-22.7	-1.6
Chari2015-293T	CAGCGCGAACAGACGGGCGG	Human	hg38	chr20	45348357	45348380	Cas9	0	Endogenous	GCAGCAGCGCGAACAGACGGGCGGGGGCCA	GTTTTAGAGCTAGAAATAGCAAGTTAAAATAAGGCTAGTCCGTTATCAACTTGAAAAAGTGGCACCGAGTCGGTGC	GCAGCGCGAACAGACGGGCGG	............(((((((.(((((((..((((....)))).........))))))).)))))))....((((....)))).((((((...))))))	-27.2	-5.1
Chari2015-293T	CAGCTCCGGTGGTGTGGGAA	Human	hg38	chr5	150135726	150135749	Cas9	0.0605327	Endogenous	GGTTCAGCTCCGGTGGTGTGGGAACGGATG	GTTTTAGAGCTAGAAATAGCAAGTTAAAATAAGGCTAGTCCGTTATCAACTTGAAAAAGTGGCACCGAGTCGGTGC	GCAGCTCCGGTGGTGTGGGAA	...((.((((((((((.((((((((((..((((....)))).........)))))))..))).......((((....)))).))))))..)))).))	-22.5	-2.9
Chari2015-293T	CAGCTCTAACCTCACCTGGA	Human	hg38	chr19	6270732	6270755	Cas9	0.128617	Endogenous	GCCCCAGCTCTAACCTCACCTGGACGGTGC	GTTTTAGAGCTAGAAATAGCAAGTTAAAATAAGGCTAGTCCGTTATCAACTTGAAAAAGTGGCACCGAGTCGGTGC	GCAGCTCTAACCTCACCTGGA	..((((((((.(((.....)))..))))))))........((((((...((((.(......).)))).))))))........((((((...))))))	-25.6	-1.1
Chari2015-293T	CAGCTGATAATCAACCCTCG	Human	hg38	chr4	163326114	163326137	Cas9	0.0505561	Endogenous	ACATCAGCTGATAATCAACCCTCGAGGGTG	GTTTTAGAGCTAGAAATAGCAAGTTAAAATAAGGCTAGTCCGTTATCAACTTGAAAAAGTGGCACCGAGTCGGTGC	GCAGCTGATAATCAACCCTCG	.....(((((((..(((((..(((((((.((((....))))...))))))).)))...))..)))))))((((....)))).((((((...))))))	-24.3	0
Chari2015-293T	CAGCTTTTCGATCTTTTACA	Human	hg38	chr6	132538777	132538800	Cas9	0	Endogenous	CATACAGCTTTTCGATCTTTTACACGGGAG	GTTTTAGAGCTAGAAATAGCAAGTTAAAATAAGGCTAGTCCGTTATCAACTTGAAAAAGTGGCACCGAGTCGGTGC	GCAGCTTTTCGATCTTTTACA	..((((((..(((........)))..))))))........((((((...((((.(......).)))).))))))........((((((...))))))	-19.1	0
Chari2015-293T	CAGGACCTCGCCCGAAGCTA	Human	hg38	chr11	533489	533512	Cas9	0	Endogenous	GGCTCAGGACCTCGCCCGAAGCTACGGCAT	GTTTTAGAGCTAGAAATAGCAAGTTAAAATAAGGCTAGTCCGTTATCAACTTGAAAAAGTGGCACCGAGTCGGTGC	GCAGGACCTCGCCCGAAGCTA	...((((...(((........(((((((.((((....))))...)))))))..)))..)))).......((((....)))).((((((...))))))	-22.3	-1.1
Chari2015-293T	CAGGAGCGCCACTTCATAGC	Human	hg38	chr11	117988477	117988500	Cas9	0	Endogenous	ACCTCAGGAGCGCCACTTCATAGCAGGTAC	GTTTTAGAGCTAGAAATAGCAAGTTAAAATAAGGCTAGTCCGTTATCAACTTGAAAAAGTGGCACCGAGTCGGTGC	GCAGGAGCGCCACTTCATAGC	((....))(((((((..((((........)))).......((((((...((((.(......).)))).))))))...)))))))((((...))))..	-22.6	-1.8
Chari2015-293T	CAGGATTCCAGCGTAACTTG	Human	hg38	chr8	42730604	42730627	Cas9	0	Endogenous	TCATCAGGATTCCAGCGTAACTTGTGGTCT	GTTTTAGAGCTAGAAATAGCAAGTTAAAATAAGGCTAGTCCGTTATCAACTTGAAAAAGTGGCACCGAGTCGGTGC	GCAGGATTCCAGCGTAACTTG	...(((((..(((....((((.((((((.((((....))))...)))))))))))))))))).......((((....)))).((((((...))))))	-22.5	-2.1
Chari2015-293T	CAGGCGAGCTTTAGGACAGG	Human	hg38	chr11	123977083	123977106	Cas9	0.0826446	Endogenous	TGTACAGGCGAGCTTTAGGACAGGGGGTAT	GTTTTAGAGCTAGAAATAGCAAGTTAAAATAAGGCTAGTCCGTTATCAACTTGAAAAAGTGGCACCGAGTCGGTGC	GCAGGCGAGCTTTAGGACAGG	.......(((((((((((...)))))))))))........((((((...((((.(......).)))).))))))........((((((...))))))	-24.4	-0.7
Chari2015-293T	CAGGCGTCTGCGAAATCATA	Human	hg38	chr8	99891951	99891974	Cas9	0	Endogenous	TGGCCAGGCGTCTGCGAAATCATATGGCTG	GTTTTAGAGCTAGAAATAGCAAGTTAAAATAAGGCTAGTCCGTTATCAACTTGAAAAAGTGGCACCGAGTCGGTGC	GCAGGCGTCTGCGAAATCATA	((((....)))).......((((((((..((((....)))).........))))))))...........((((....)))).((((((...))))))	-21.5	-5.2
Chari2015-293T	CAGGGGTGGTATTGTTCAGC	Human	hg38	chr17	39708457	39708480	Cas9	0	Endogenous	GTGACAGGGGTGGTATTGTTCAGCGGGTCT	GTTTTAGAGCTAGAAATAGCAAGTTAAAATAAGGCTAGTCCGTTATCAACTTGAAAAAGTGGCACCGAGTCGGTGC	GCAGGGGTGGTATTGTTCAGC	.((((..(((((.((..(((((((((((.((((....))))...)))))))...))).)..)).))))).))))........((((((...))))))	-24	-0.6
Chari2015-293T	CAGGTGGAAGGATGACCGTC	Human	hg38	chr17	10019836	10019859	Cas9	0.0917431	Endogenous	CAGCCAGGTGGAAGGATGACCGTCTGGCTT	GTTTTAGAGCTAGAAATAGCAAGTTAAAATAAGGCTAGTCCGTTATCAACTTGAAAAAGTGGCACCGAGTCGGTGC	GCAGGTGGAAGGATGACCGTC	...(((((..((((..((...(((((((.((((....))))...)))))))..))...)))).))))).((((....)))).((((((...))))))	-25.1	-2
Chari2015-293T	CAGTACACATGTACCGGGCC	Human	hg38	chr6	43129068	43129091	Cas9	0	Endogenous	CAGCCAGTACACATGTACCGGGCCCGGAGC	GTTTTAGAGCTAGAAATAGCAAGTTAAAATAAGGCTAGTCCGTTATCAACTTGAAAAAGTGGCACCGAGTCGGTGC	GCAGTACACATGTACCGGGCC	...((((....))))(((((((((((((.((((....))))...)))))))..)))....)))......((((....)))).((((((...))))))	-24.2	-3.5
Chari2015-293T	CAGTCATCCTCTGTCGTATA	Human	hg38	chr14	20144390	20144413	Cas9	0.0628536	Endogenous	TATGCAGTCATCCTCTGTCGTATAAGGGAG	GTTTTAGAGCTAGAAATAGCAAGTTAAAATAAGGCTAGTCCGTTATCAACTTGAAAAAGTGGCACCGAGTCGGTGC	GCAGTCATCCTCTGTCGTATA	((((.......)))).(..((((((((..((((....)))).........))))))))..)........((((....)))).((((((...))))))	-19.1	-1.9
Chari2015-293T	CAGTCTATCTTACTTTTACT	Human	hg38	chrX	115009628	115009651	Cas9	0.069541	Endogenous	CCGCCAGTCTATCTTACTTTTACTCGGGAG	GTTTTAGAGCTAGAAATAGCAAGTTAAAATAAGGCTAGTCCGTTATCAACTTGAAAAAGTGGCACCGAGTCGGTGC	GCAGTCTATCTTACTTTTACT	...........(((((((.(((((((.......)))))))((((((...((((.(......).)))).)))))).)))))))((((((...))))))	-19.4	0
Chari2015-293T	CAGTGCCGCGCCGACCACTA	Human	hg38	chr19	35030836	35030859	Cas9	0	Endogenous	CACCCAGTGCCGCGCCGACCACTAAGGCCA	GTTTTAGAGCTAGAAATAGCAAGTTAAAATAAGGCTAGTCCGTTATCAACTTGAAAAAGTGGCACCGAGTCGGTGC	GCAGTGCCGCGCCGACCACTA	........((((((((.((((((((((..((((....)))).........)))))))))).((...(((.(((....))))))...)).))))))))	-25.1	-1.4
Chari2015-293T	CAGTTACTATAGCTGCTACT	Human	hg38	chrX	114731341	114731364	Cas9	0.0275786	Endogenous	ATGTCAGTTACTATAGCTGCTACTGGGCTC	GTTTTAGAGCTAGAAATAGCAAGTTAAAATAAGGCTAGTCCGTTATCAACTTGAAAAAGTGGCACCGAGTCGGTGC	GCAGTTACTATAGCTGCTACT	(((((((...)))))))..(((((((.......)))))))((((((...((((.(......).)))).))))))........((((((...))))))	-24.3	-7.3
Chari2015-293T	CAGTTGATGCCGTGGCAAAC	Human	hg38	chr2	136115621	136115644	Cas9	0	Endogenous	TGGGCAGTTGATGCCGTGGCAAACTGGTAC	GTTTTAGAGCTAGAAATAGCAAGTTAAAATAAGGCTAGTCCGTTATCAACTTGAAAAAGTGGCACCGAGTCGGTGC	GCAGTTGATGCCGTGGCAAAC	..((((((((.((((((....(((((((.((((....))))...)))))))...))))...)).))))))))..........((((((...))))))	-26.7	-1.8
Chari2015-293T	CATAAGGATTCGCTCACTCC	Human	hg38	chrX	131544744	131544767	Cas9	0	Endogenous	CTATCATAAGGATTCGCTCACTCCAGGGCA	GTTTTAGAGCTAGAAATAGCAAGTTAAAATAAGGCTAGTCCGTTATCAACTTGAAAAAGTGGCACCGAGTCGGTGC	GCATAAGGATTCGCTCACTCC	(.(((((((((.(((......(((((((.((((....))))...)))))))..))).))))).))))).((((....)))).((((((...))))))	-22.9	0
Chari2015-293T	CATAATAACCTGTAGAATCG	Human	hg38	chr2	197423884	197423907	Cas9	0	Endogenous	TGGTCATAATAACCTGTAGAATCGAGGCCC	GTTTTAGAGCTAGAAATAGCAAGTTAAAATAAGGCTAGTCCGTTATCAACTTGAAAAAGTGGCACCGAGTCGGTGC	GCATAATAACCTGTAGAATCG	.....(((((...(((..(..(((((((.((((....))))...))))))).)..)))....)))))..((((....)))).((((((...))))))	-19.7	0
Chari2015-293T	CATACAAACGGCCTATCTCG	Human	hg38	chr9	99128991	99129014	Cas9	0	Endogenous	TGCACATACAAACGGCCTATCTCGAGGAAT	GTTTTAGAGCTAGAAATAGCAAGTTAAAATAAGGCTAGTCCGTTATCAACTTGAAAAAGTGGCACCGAGTCGGTGC	GCATACAAACGGCCTATCTCG	.......(((((.((((((..(((((((.((((....))))...))))))).))).))).)))))....((((....)))).((((((...))))))	-25.9	0
Chari2015-293T	CATCATCCGCTCAACCGTGC	Human	hg38	chrX	137031559	137031582	Cas9	0	Endogenous	ACGGCATCATCCGCTCAACCGTGCTGGTTA	GTTTTAGAGCTAGAAATAGCAAGTTAAAATAAGGCTAGTCCGTTATCAACTTGAAAAAGTGGCACCGAGTCGGTGC	GCATCATCCGCTCAACCGTGC	........(((........))).......((((....))))(((((...((((.(......).)))).))))).........((((((...))))))	-18	-0.6
Chari2015-293T	CATCCCGAAACCAGGACACT	Human	hg38	chr9	34656741	34656764	Cas9	0	Endogenous	TCCCCATCCCGAAACCAGGACACTGGGTCC	GTTTTAGAGCTAGAAATAGCAAGTTAAAATAAGGCTAGTCCGTTATCAACTTGAAAAAGTGGCACCGAGTCGGTGC	GCATCCCGAAACCAGGACACT	..............((((.(((((((((.((((....))))...)))))))..))...)))).......((((....)))).((((((...))))))	-20.4	-1.3
Chari2015-293T	CATCCTCGACAGTTGCTCCA	Human	hg38	chr3	51709243	51709266	Cas9	0	Endogenous	CACACATCCTCGACAGTTGCTCCAAGGACA	GTTTTAGAGCTAGAAATAGCAAGTTAAAATAAGGCTAGTCCGTTATCAACTTGAAAAAGTGGCACCGAGTCGGTGC	GCATCCTCGACAGTTGCTCCA	........(((....(((...(((((((.((((....))))...)))))))..)))..)))........((((....)))).((((((...))))))	-19.7	-1.3
Chari2015-293T	CATCGACACGCTCAACATGC	Human	hg38	chr19	54144241	54144264	Cas9	0	Endogenous	ATACCATCGACACGCTCAACATGCAGGTGG	GTTTTAGAGCTAGAAATAGCAAGTTAAAATAAGGCTAGTCCGTTATCAACTTGAAAAAGTGGCACCGAGTCGGTGC	GCATCGACACGCTCAACATGC	((((((((((((.......))))......((((.......((((((...((((.(......).)))).))))))......)))).....))))))))	-24.7	-0.6
Chari2015-293T	CATCTCCCGCTCGGGAATCA	Human	hg38	chr9	131125723	131125746	Cas9	0	Endogenous	CCTTCATCTCCCGCTCGGGAATCATGGCAT	GTTTTAGAGCTAGAAATAGCAAGTTAAAATAAGGCTAGTCCGTTATCAACTTGAAAAAGTGGCACCGAGTCGGTGC	GCATCTCCCGCTCGGGAATCA	(((....((((((((...(((.((((...((((....))))(((((...((((.(......).)))).)))))..)))).)))..))))).))))))	-22.3	-5.4
Chari2015-293T	CATCTTTATGTTCTGCGCGA	Human	hg38	chrX	151176804	151176827	Cas9	0	Endogenous	TAATCATCTTTATGTTCTGCGCGATGGTTA	GTTTTAGAGCTAGAAATAGCAAGTTAAAATAAGGCTAGTCCGTTATCAACTTGAAAAAGTGGCACCGAGTCGGTGC	GCATCTTTATGTTCTGCGCGA	........(((..((((.(..(((((((.((((....))))...)))))))..))).))..))).....((((....)))).((((((...))))))	-20.3	-0.9
Chari2015-293T	CATGAGCCGCGGCCATCCTG	Human	hg38	chr1	44017075	44017098	Cas9	0	Endogenous	GGTCCATGAGCCGCGGCCATCCTGGGGCGA	GTTTTAGAGCTAGAAATAGCAAGTTAAAATAAGGCTAGTCCGTTATCAACTTGAAAAAGTGGCACCGAGTCGGTGC	GCATGAGCCGCGGCCATCCTG	...(((...(((((...(((.(((((((.((((....))))...))))))).)))...).))))..)))((((....)))).((((((...))))))	-26.3	-2.6
Chari2015-293T	CATGATAGGGCTTTTAACAA	Human	hg38	chr4	148436302	148436325	Cas9	0	Endogenous	GACACATGATAGGGCTTTTAACAACGGCGC	GTTTTAGAGCTAGAAATAGCAAGTTAAAATAAGGCTAGTCCGTTATCAACTTGAAAAAGTGGCACCGAGTCGGTGC	GCATGATAGGGCTTTTAACAA	...((((((((((.....(..(((((((.((((....))))...)))))))..)...)))))..)))))((((....)))).((((((...))))))	-24.2	-0.5
Chari2015-293T	CATGATTGCCAACTCCGTGG	Human	hg38	chr2	236580638	236580661	Cas9	0	Endogenous	TCGGCATGATTGCCAACTCCGTGGTGGTCT	GTTTTAGAGCTAGAAATAGCAAGTTAAAATAAGGCTAGTCCGTTATCAACTTGAAAAAGTGGCACCGAGTCGGTGC	GCATGATTGCCAACTCCGTGG	...((((.((..(((((....(((((((.((((....))))...)))))))..))..)))..)).))))((((....)))).((((((...))))))	-22	-1.9
Chari2015-293T	CATGCGGGTAGTATGGACTG	Human	hg38	chr11	124319708	124319731	Cas9	0	Endogenous	CTGACATGCGGGTAGTATGGACTGTGGCCC	GTTTTAGAGCTAGAAATAGCAAGTTAAAATAAGGCTAGTCCGTTATCAACTTGAAAAAGTGGCACCGAGTCGGTGC	GCATGCGGGTAGTATGGACTG	.((.(..((((..((((((((((((((..((((....)))).........))))))))))))))))))..).))........((((((...))))))	-30.5	-4.7
Chari2015-293T	CATTCGACTCTTGCAGGAAG	Human	hg38	chr17	42346612	42346635	Cas9	0	Endogenous	AGAACATTCGACTCTTGCAGGAAGCGGCTA	GTTTTAGAGCTAGAAATAGCAAGTTAAAATAAGGCTAGTCCGTTATCAACTTGAAAAAGTGGCACCGAGTCGGTGC	GCATTCGACTCTTGCAGGAAG	((((.((((((.(((.(((.(((((((..((((....)))).........)))))))..))).......((((....)))).)))..))))))))))	-23.5	-2
Chari2015-293T	CATTCGTGTTTGGGTTCATT	Human	hg38	chr13	46156474	46156497	Cas9	0	Endogenous	AGATCATTCGTGTTTGGGTTCATTGGGATG	GTTTTAGAGCTAGAAATAGCAAGTTAAAATAAGGCTAGTCCGTTATCAACTTGAAAAAGTGGCACCGAGTCGGTGC	GCATTCGTGTTTGGGTTCATT	...((((.(((((((....(((((((((.((((....))))...)))))))))......)))).....))).))))......((((((...))))))	-19.4	-0.7
Chari2015-293T	CATTGGACTCTGCGCCATAG	Human	hg38	chr1	111503269	111503292	Cas9	0.0400962	Endogenous	TTTTCATTGGACTCTGCGCCATAGTGGGCA	GTTTTAGAGCTAGAAATAGCAAGTTAAAATAAGGCTAGTCCGTTATCAACTTGAAAAAGTGGCACCGAGTCGGTGC	GCATTGGACTCTGCGCCATAG	.....(((((....(((....(((((((.((((....))))...)))))))..))).))))).......((((....)))).((((((...))))))	-25.7	-2
Chari2015-293T	CCAATTGCCTTCAGATCAAT	Human	hg38	chr12	21915737	21915760	Cas9	0	Endogenous	TTTTCCAATTGCCTTCAGATCAATAGGCTT	GTTTTAGAGCTAGAAATAGCAAGTTAAAATAAGGCTAGTCCGTTATCAACTTGAAAAAGTGGCACCGAGTCGGTGC	GCCAATTGCCTTCAGATCAAT	.......((((.........((((((((.((((....))))...)))))))))))).............((((....)))).((((((...))))))	-20.3	0
Chari2015-293T	CCACAGGCGGTCCGGGTGGT	Human	hg38	chr14	95714009	95714032	Cas9	0	Endogenous	AGGCCCACAGGCGGTCCGGGTGGTCGGTGA	GTTTTAGAGCTAGAAATAGCAAGTTAAAATAAGGCTAGTCCGTTATCAACTTGAAAAAGTGGCACCGAGTCGGTGC	GCCACAGGCGGTCCGGGTGGT	......(((((.(..(((..((((((((.((((....))))...))))))))..))).).)))))....((((....)))).((((((...))))))	-26.4	-6.7
Chari2015-293T	CCACCACAATGGCGCAACAG	Human	hg38	chr19	10224757	10224780	Cas9	0.0324781	Endogenous	TTTTCCACCACAATGGCGCAACAGAGGATG	GTTTTAGAGCTAGAAATAGCAAGTTAAAATAAGGCTAGTCCGTTATCAACTTGAAAAAGTGGCACCGAGTCGGTGC	GCCACCACAATGGCGCAACAG	((((......))))((.....(((((((.((((....))))...)))))))...)).............((((....)))).((((((...))))))	-22.5	-5.2
Chari2015-293T	CCACCCAGCCTGAGTGATGA	Human	hg38	chr17	40097198	40097221	Cas9	0	Endogenous	CATTCCACCCAGCCTGAGTGATGACGGCTC	GTTTTAGAGCTAGAAATAGCAAGTTAAAATAAGGCTAGTCCGTTATCAACTTGAAAAAGTGGCACCGAGTCGGTGC	GCCACCCAGCCTGAGTGATGA	(((((..((((((((........))))).)))........((((((...((((.(......).)))).)))))).....)))))((((...))))..	-21.5	-1.7
Chari2015-293T	CCACCCTATAGTGTATATTG	Human	hg38	chr19	14662078	14662101	Cas9	0.0646412	Endogenous	TACACCACCCTATAGTGTATATTGTGGATT	GTTTTAGAGCTAGAAATAGCAAGTTAAAATAAGGCTAGTCCGTTATCAACTTGAAAAAGTGGCACCGAGTCGGTGC	GCCACCCTATAGTGTATATTG	..(((......)))...((((((((((..((((....)))).........)))))))))).........((((....)))).((((((...))))))	-18.6	-0.9
Chari2015-293T	CCACCGTGGCAAGGTACACG	Human	hg38	chr11	48216898	48216921	Cas9	0	Endogenous	CCCACCACCGTGGCAAGGTACACGGGGAGA	GTTTTAGAGCTAGAAATAGCAAGTTAAAATAAGGCTAGTCCGTTATCAACTTGAAAAAGTGGCACCGAGTCGGTGC	GCCACCGTGGCAAGGTACACG	(((((((((........))))))......((((....))))............))).............((((....)))).((((((...))))))	-25.7	-4.6
Chari2015-293T	CCATCCGTGTGTGAGCGACC	Human	hg38	chr11	64293164	64293187	Cas9	0	Endogenous	GGGCCCATCCGTGTGTGAGCGACCAGGAGC	GTTTTAGAGCTAGAAATAGCAAGTTAAAATAAGGCTAGTCCGTTATCAACTTGAAAAAGTGGCACCGAGTCGGTGC	GCCATCCGTGTGTGAGCGACC	(((...(((......)))...(((((((.((((....))))...)))))))..))).............((((....)))).((((((...))))))	-20.1	-2.7
Chari2015-293T	CCATCGTCCGAGCTATACTG	Human	hg38	chr6	29112557	29112580	Cas9	0	Endogenous	GGTGCCATCGTCCGAGCTATACTGAGGATG	GTTTTAGAGCTAGAAATAGCAAGTTAAAATAAGGCTAGTCCGTTATCAACTTGAAAAAGTGGCACCGAGTCGGTGC	GCCATCGTCCGAGCTATACTG	.........((.((((..((.(((((((.((((....))))...))))))).))..)))).))......((((....)))).((((((...))))))	-22.9	0
Chari2015-293T	CCATGACGGCCAGCATTGAG	Human	hg38	chr11	6170112	6170135	Cas9	0	Endogenous	ATGTCCATGACGGCCAGCATTGAGAGGAAG	GTTTTAGAGCTAGAAATAGCAAGTTAAAATAAGGCTAGTCCGTTATCAACTTGAAAAAGTGGCACCGAGTCGGTGC	GCCATGACGGCCAGCATTGAG	...((((((((.(((......(((((((.((((....))))...)))))))...))).).)))))))..((((....)))).((((((...))))))	-27.1	-3.3
Chari2015-293T	CCCAAACCGAATGGCAGCAT	Human	hg38	chr3	25428852	25428875	Cas9	0.0302755	Endogenous	TTGACCCAAACCGAATGGCAGCATCGGCAC	GTTTTAGAGCTAGAAATAGCAAGTTAAAATAAGGCTAGTCCGTTATCAACTTGAAAAAGTGGCACCGAGTCGGTGC	GCCCAAACCGAATGGCAGCAT	..........(((((((((.((((((((.((((....))))...))))))))..))).).)))))....((((....)))).((((((...))))))	-25.2	-2.7
Chari2015-293T	CCCACCGCACGTTCAGAAGT	Human	hg38	chr3	30606954	30606977	Cas9	0.0766284	Endogenous	CGATCCCACCGCACGTTCAGAAGTCGGGTG	GTTTTAGAGCTAGAAATAGCAAGTTAAAATAAGGCTAGTCCGTTATCAACTTGAAAAAGTGGCACCGAGTCGGTGC	GCCCACCGCACGTTCAGAAGT	((.....))(((..(((...((((((((.((((....))))...))))))))...)).)..))).....((((....)))).((((((...))))))	-20.4	-0.5
Chari2015-293T	CCCACTACTATGATGATGCC	Human	hg38	chr5	131990892	131990915	Cas9	0.184672	Endogenous	CTTACCCACTACTATGATGATGCCCGGACC	GTTTTAGAGCTAGAAATAGCAAGTTAAAATAAGGCTAGTCCGTTATCAACTTGAAAAAGTGGCACCGAGTCGGTGC	GCCCACTACTATGATGATGCC	...........(((((((((((((((((.((((....))))...)))))))..)))......)))))))((((....)))).((((((...))))))	-23.2	0
Chari2015-293T	CCCAGCGTCTACGACGAGAG	Human	hg38	chr19	16889255	16889278	Cas9	0.0968054	Endogenous	GACCCCCAGCGTCTACGACGAGAGCGGGAG	GTTTTAGAGCTAGAAATAGCAAGTTAAAATAAGGCTAGTCCGTTATCAACTTGAAAAAGTGGCACCGAGTCGGTGC	GCCCAGCGTCTACGACGAGAG	....(((.((((.(((.....))).)))))))........((((((...((((.(......).)))).))))))........((((((...))))))	-22	-2.9
Chari2015-293T	CCCATCTATCAGACTAGCAG	Human	hg38	chr12	50809558	50809581	Cas9	0	Endogenous	AACTCCCATCTATCAGACTAGCAGCGGACA	GTTTTAGAGCTAGAAATAGCAAGTTAAAATAAGGCTAGTCCGTTATCAACTTGAAAAAGTGGCACCGAGTCGGTGC	GCCCATCTATCAGACTAGCAG	............(((((((..(((((((.((((....))))...)))))))...)))))))........((((....)))).((((((...))))))	-27.3	-1
Chari2015-293T	CCCCAGACGGAAGCTCATGT	Human	hg38	chr7	141779145	141779168	Cas9	0.1221	Endogenous	GAATCCCCAGACGGAAGCTCATGTAGGTGC	GTTTTAGAGCTAGAAATAGCAAGTTAAAATAAGGCTAGTCCGTTATCAACTTGAAAAAGTGGCACCGAGTCGGTGC	GCCCCAGACGGAAGCTCATGT	......((((((((((....((((((((.((((....))))...)))))))).))))..))))))....((((....)))).((((((...))))))	-26.8	-1.5
Chari2015-293T	CCCCATAGATGATTATGCAT	Human	hg38	chr9	5534988	5535011	Cas9	0	Endogenous	GCGACCCCATAGATGATTATGCATTGGTAC	GTTTTAGAGCTAGAAATAGCAAGTTAAAATAAGGCTAGTCCGTTATCAACTTGAAAAAGTGGCACCGAGTCGGTGC	GCCCCATAGATGATTATGCAT	........((((((((.((.((((((((.((((....))))...))))))))..)))))))....))).((((....)))).((((((...))))))	-22.5	-0.3
Chari2015-293T	CCCCATGATCTCGTGGGTCG	Human	hg38	chr11	86068672	86068695	Cas9	0	Endogenous	TGGGCCCCATGATCTCGTGGGTCGTGGCCT	GTTTTAGAGCTAGAAATAGCAAGTTAAAATAAGGCTAGTCCGTTATCAACTTGAAAAAGTGGCACCGAGTCGGTGC	GCCCCATGATCTCGTGGGTCG	(.((((((....)))))).).(((((((.((((....))))...)))))))..................((((....)))).((((((...))))))	-24.3	-8.6
Chari2015-293T	CCCCCGCCGGTTGATGAAGG	Human	hg38	chr3	134951467	134951490	Cas9	0	Endogenous	GGGCCCCCCGCCGGTTGATGAAGGTGGTGA	GTTTTAGAGCTAGAAATAGCAAGTTAAAATAAGGCTAGTCCGTTATCAACTTGAAAAAGTGGCACCGAGTCGGTGC	GCCCCCGCCGGTTGATGAAGG	.........(((((((((.(((((((((.((((....))))...))))))).........)).)))))))))..........((((((...))))))	-23.4	-1.1
Chari2015-293T	CCCCGACGGCGCCAGCTACC	Human	hg38	chr5	171309475	171309498	Cas9	0.0501002	Endogenous	GGGGCCCCGACGGCGCCAGCTACCTGGGAG	GTTTTAGAGCTAGAAATAGCAAGTTAAAATAAGGCTAGTCCGTTATCAACTTGAAAAAGTGGCACCGAGTCGGTGC	GCCCCGACGGCGCCAGCTACC	.....(((((.((.((((...(((((((.((((....))))...)))))))..)))).)))))))....((((....)))).((((((...))))))	-27.2	-3.8
Chari2015-293T	CCCGAACGGCCGGCGCCACA	Human	hg38	chr17	81977693	81977716	Cas9	0	Endogenous	TGGCCCCGAACGGCCGGCGCCACACGGTGA	GTTTTAGAGCTAGAAATAGCAAGTTAAAATAAGGCTAGTCCGTTATCAACTTGAAAAAGTGGCACCGAGTCGGTGC	GCCCGAACGGCCGGCGCCACA	.......(((((((.(((((..(((((..((((....)))).((((...((((.(......).)))).)))))))))..))))).))).))))....	-26.8	-5.5
Chari2015-293T	CCCGACGGCTCTGCAGTTAA	Human	hg38	chr15	66387389	66387412	Cas9	0	Endogenous	GGCCCCCGACGGCTCTGCAGTTAACGGGAC	GTTTTAGAGCTAGAAATAGCAAGTTAAAATAAGGCTAGTCCGTTATCAACTTGAAAAAGTGGCACCGAGTCGGTGC	GCCCGACGGCTCTGCAGTTAA	....(((((((....((((..(((((((.((((....))))...)))))))..)))))).)))))....((((....)))).((((((...))))))	-24.7	-3.4
Chari2015-293T	CCCGGTGTCACTCCTGTATT	Human	hg38	chr1	100539061	100539084	Cas9	0.0512033	Endogenous	GCATCCCGGTGTCACTCCTGTATTCGGGCC	GTTTTAGAGCTAGAAATAGCAAGTTAAAATAAGGCTAGTCCGTTATCAACTTGAAAAAGTGGCACCGAGTCGGTGC	GCCCGGTGTCACTCCTGTATT	(((((((((((((.((((.(((((((((.((((....))))...))))))))).)).)).......(((...)))...))))))))))....)))..	-24.6	-0.3
Chari2015-293T	CCCGTAGCCGCTGCCTATGT	Human	hg38	chr1	26913814	26913837	Cas9	0	Endogenous	CGACCCCGTAGCCGCTGCCTATGTAGGCAG	GTTTTAGAGCTAGAAATAGCAAGTTAAAATAAGGCTAGTCCGTTATCAACTTGAAAAAGTGGCACCGAGTCGGTGC	GCCCGTAGCCGCTGCCTATGT	....(((((.(((((((...((((((((.((((....))))...)))))))))))).)))..)))))..((((....)))).((((((...))))))	-26.5	-2
Chari2015-293T	CCCTAATGCTTCACACTCTC	Human	hg38	chr9	122629498	122629521	Cas9	0	Endogenous	TTGCCCCTAATGCTTCACACTCTCCGGTTT	GTTTTAGAGCTAGAAATAGCAAGTTAAAATAAGGCTAGTCCGTTATCAACTTGAAAAAGTGGCACCGAGTCGGTGC	GCCCTAATGCTTCACACTCTC	..............(((((((......)))(((....)))((((((...((((.(......).)))).))))))....))))((((((...))))))	-18.3	0
Chari2015-293T	CCCTATCGAGCGTACACCAA	Human	hg38	chr5	150194883	150194906	Cas9	0	Endogenous	CTTCCCCTATCGAGCGTACACCAATGGAGG	GTTTTAGAGCTAGAAATAGCAAGTTAAAATAAGGCTAGTCCGTTATCAACTTGAAAAAGTGGCACCGAGTCGGTGC	GCCCTATCGAGCGTACACCAA	.........((((.((.((..(((((((.((((....))))...)))))))..))...)).))))....((((....)))).((((((...))))))	-21.6	-0.6
Chari2015-293T	CCCTCGTTCTTACGTATGAC	Human	hg38	chr3	151338172	151338195	Cas9	0	Endogenous	ACACCCCTCGTTCTTACGTATGACCGGTAC	GTTTTAGAGCTAGAAATAGCAAGTTAAAATAAGGCTAGTCCGTTATCAACTTGAAAAAGTGGCACCGAGTCGGTGC	GCCCTCGTTCTTACGTATGAC	...((.(((((.((((...))))...))))).))......((((((...((((.(......).)))).))))))........((((((...))))))	-21	-0.8
Chari2015-293T	CCCTGCAACTGCGTGCCCGA	Human	hg38	chr2	48755552	48755575	Cas9	0	Endogenous	TGAGCCCTGCAACTGCGTGCCCGACGGCGC	GTTTTAGAGCTAGAAATAGCAAGTTAAAATAAGGCTAGTCCGTTATCAACTTGAAAAAGTGGCACCGAGTCGGTGC	GCCCTGCAACTGCGTGCCCGA	.......(((.((..(((...(((((((.((((....))))...)))))))..)))..))..)))....((((....)))).((((((...))))))	-21.9	-1.9
Chari2015-293T	CCCTTGGAAGAGCTTTCGAC	Human	hg38	chr11	119273876	119273899	Cas9	0	Endogenous	TAGTCCCTTGGAAGAGCTTTCGACAGGCTC	GTTTTAGAGCTAGAAATAGCAAGTTAAAATAAGGCTAGTCCGTTATCAACTTGAAAAAGTGGCACCGAGTCGGTGC	GCCCTTGGAAGAGCTTTCGAC	......(((..((((((....(((((((.((((....))))...)))))))))))))..))).......((((....)))).((((((...))))))	-25.5	-1.5
Chari2015-293T	CCCTTGGATCTGATGCAGTA	Human	hg38	chr6	151807949	151807972	Cas9	0	Endogenous	CGTTCCCTTGGATCTGATGCAGTAGGGCCA	GTTTTAGAGCTAGAAATAGCAAGTTAAAATAAGGCTAGTCCGTTATCAACTTGAAAAAGTGGCACCGAGTCGGTGC	GCCCTTGGATCTGATGCAGTA	......(((.(((..((....(((((((.((((....))))...)))))))...)))))))).......((((....)))).((((((...))))))	-21.3	0
Chari2015-293T	CCGCAACACCGAGTGCGCGC	Human	hg38	chr18	62354490	62354513	Cas9	0	Endogenous	GCCGCCGCAACACCGAGTGCGCGCCGGGCC	GTTTTAGAGCTAGAAATAGCAAGTTAAAATAAGGCTAGTCCGTTATCAACTTGAAAAAGTGGCACCGAGTCGGTGC	GCCGCAACACCGAGTGCGCGC	((((((........)))).))(((((((.((((....))))...)))))))..................((((....)))).((((((...))))))	-22.7	-5.6
Chari2015-293T	CCGCAAGGGCATCATCCCCG	Human	hg38	chr11	17388060	17388083	Cas9	0	Endogenous	TGTCCCGCAAGGGCATCATCCCCGAGGAAT	GTTTTAGAGCTAGAAATAGCAAGTTAAAATAAGGCTAGTCCGTTATCAACTTGAAAAAGTGGCACCGAGTCGGTGC	GCCGCAAGGGCATCATCCCCG	(((.....))).......((.(((((((.((((....))))...)))))))..))..............((((....)))).((((((...))))))	-22.3	-5.1
Chari2015-293T	CCGCAGCAAACTTCGGGGGG	Human	hg38	chr3	181712399	181712422	Cas9	0.121951	Endogenous	GGGCCCGCAGCAAACTTCGGGGGGCGGCGG	GTTTTAGAGCTAGAAATAGCAAGTTAAAATAAGGCTAGTCCGTTATCAACTTGAAAAAGTGGCACCGAGTCGGTGC	GCCGCAGCAAACTTCGGGGGG	.(((.((....)).)))((((((((((..((((....)))).........)))))))..))).......((((....)))).((((((...))))))	-20.8	-3.5
Chari2015-293T	CCGCCCGGCCGTCAGTACCA	Human	hg38	chr6	154039525	154039548	Cas9	0.0617475	Endogenous	GTGCCCGCCCGGCCGTCAGTACCATGGACA	GTTTTAGAGCTAGAAATAGCAAGTTAAAATAAGGCTAGTCCGTTATCAACTTGAAAAAGTGGCACCGAGTCGGTGC	GCCGCCCGGCCGTCAGTACCA	...(((((((((...((.(((.((((...((((....))))(((((...((((.(......).)))).)))))..)))).))).)))).))))).))	-21.9	-3.4
Chari2015-293T	CCGCTTCGGAGACGAGATGC	Human	hg38	chr19	13506196	13506219	Cas9	0	Endogenous	TGGCCCGCTTCGGAGACGAGATGCCGGCCC	GTTTTAGAGCTAGAAATAGCAAGTTAAAATAAGGCTAGTCCGTTATCAACTTGAAAAAGTGGCACCGAGTCGGTGC	GCCGCTTCGGAGACGAGATGC	((((.(((((.((((.((((((((((((.((((....))))...)))))))...))..)))))))....((((....))))....))))).))))..	-23.6	-2.8
Chari2015-293T	CCGGACCTGAAGAACTCGAA	Human	hg38	chr1	26696694	26696717	Cas9	0	Endogenous	GGAGCCGGACCTGAAGAACTCGAACGGGAA	GTTTTAGAGCTAGAAATAGCAAGTTAAAATAAGGCTAGTCCGTTATCAACTTGAAAAAGTGGCACCGAGTCGGTGC	GCCGGACCTGAAGAACTCGAA	..(((((....((((((...))))))...((((....)))).((((.......)))).)))))......((((....)))).((((((...))))))	-22	0
Chari2015-293T	CCGGCGGCCCGGGACTTCTT	Human	hg38	chr7	91264898	91264921	Cas9	0.171821	Endogenous	ACCGCCGGCGGCCCGGGACTTCTTAGGCGC	GTTTTAGAGCTAGAAATAGCAAGTTAAAATAAGGCTAGTCCGTTATCAACTTGAAAAAGTGGCACCGAGTCGGTGC	GCCGGCGGCCCGGGACTTCTT	..(((....)))((((((((((((((((.((((....))))...)))))))))))..))))).......((((....)))).((((((...))))))	-30.7	-5.5
Chari2015-293T	CCGGCGGGCATGACGAAGCA	Human	hg38	chr20	49482454	49482477	Cas9	0	Endogenous	GATGCCGGCGGGCATGACGAAGCATGGCTC	GTTTTAGAGCTAGAAATAGCAAGTTAAAATAAGGCTAGTCCGTTATCAACTTGAAAAAGTGGCACCGAGTCGGTGC	GCCGGCGGGCATGACGAAGCA	(((....)))((((((.(((.(((((((.((((....))))...)))))))...)))....))))))..((((....)))).((((((...))))))	-26.4	-5.2
Chari2015-293T	CCGGCTGCGAAGGTTCTGCT	Human	hg38	chr17	7929390	7929413	Cas9	0	Endogenous	TGCTCCGGCTGCGAAGGTTCTGCTCGGTAC	GTTTTAGAGCTAGAAATAGCAAGTTAAAATAAGGCTAGTCCGTTATCAACTTGAAAAAGTGGCACCGAGTCGGTGC	GCCGGCTGCGAAGGTTCTGCT	(((((((.((..((..((((((((((((.((((....))))...)))))))..))).)).)).......((((....)))).....)))))))))..	-22.8	-1.9
Chari2015-293T	CCGGGCACCACGGTCATGTC	Human	hg38	chr1	110674636	110674659	Cas9	0	Endogenous	GTCCCCGGGCACCACGGTCATGTCGGGCGG	GTTTTAGAGCTAGAAATAGCAAGTTAAAATAAGGCTAGTCCGTTATCAACTTGAAAAAGTGGCACCGAGTCGGTGC	GCCGGGCACCACGGTCATGTC	.....(((((((((.(..((((((((((.((((....))))...)))))))..)))..).)))).....((((....))))(((.....))))))))	-23.5	-4.3
Chari2015-293T	CCGTCATCCTTGTAATCCTA	Human	hg38	chr20	64106615	64106638	Cas9	0	Endogenous	ACGGCCGTCATCCTTGTAATCCTAAGGGCG	GTTTTAGAGCTAGAAATAGCAAGTTAAAATAAGGCTAGTCCGTTATCAACTTGAAAAAGTGGCACCGAGTCGGTGC	GCCGTCATCCTTGTAATCCTA	(((......(((((....((((((....)))))).....))))).........))).............((((....)))).((((((...))))))	-21	0
Chari2015-293T	CCGTGCCCCGAGTACTTCAA	Human	hg38	chr7	30681934	30681957	Cas9	0	Endogenous	GAGGCCGTGCCCCGAGTACTTCAACGGCGT	GTTTTAGAGCTAGAAATAGCAAGTTAAAATAAGGCTAGTCCGTTATCAACTTGAAAAAGTGGCACCGAGTCGGTGC	GCCGTGCCCCGAGTACTTCAA	...((((.....))))((((((((....(((..((..((((.............)))).)).)))...))))))))......((((((...))))))	-21.1	-2.4
Chari2015-293T	CCGTGGAACACGCAGACATC	Human	hg38	chr10	5966292	5966315	Cas9	0	Endogenous	ATGTCCGTGGAACACGCAGACATCTGGGTC	GTTTTAGAGCTAGAAATAGCAAGTTAAAATAAGGCTAGTCCGTTATCAACTTGAAAAAGTGGCACCGAGTCGGTGC	GCCGTGGAACACGCAGACATC	((((((.....))).......(((((((.((((....))))...)))))))..))).............((((....)))).((((((...))))))	-20.3	-2.6
Chari2015-293T	CCGTGGTCTTTGTTATAGCC	Human	hg38	chr11	6002530	6002553	Cas9	0.141243	Endogenous	AGGGCCGTGGTCTTTGTTATAGCCCGGAAT	GTTTTAGAGCTAGAAATAGCAAGTTAAAATAAGGCTAGTCCGTTATCAACTTGAAAAAGTGGCACCGAGTCGGTGC	GCCGTGGTCTTTGTTATAGCC	....((((........((((((((((((.((((....))))...)))))))..))))).......))))((((....)))).((((((...))))))	-23.3	-0.6
Chari2015-293T	CCGTGTACTCGTAAGCCACC	Human	hg38	chr12	70366745	70366768	Cas9	0	Endogenous	GCTTCCGTGTACTCGTAAGCCACCCGGAGC	GTTTTAGAGCTAGAAATAGCAAGTTAAAATAAGGCTAGTCCGTTATCAACTTGAAAAAGTGGCACCGAGTCGGTGC	GCCGTGTACTCGTAAGCCACC	((((...(((((...(((((..(((((..((((....)))).((((...((((.(......).)))).)))))))))..)))))..)))))))))..	-24.4	0
Chari2015-293T	CCTATGGATCGATGCTCACC	Human	hg38	chr12	65121058	65121081	Cas9	0	Endogenous	TGTACCTATGGATCGATGCTCACCAGGCAA	GTTTTAGAGCTAGAAATAGCAAGTTAAAATAAGGCTAGTCCGTTATCAACTTGAAAAAGTGGCACCGAGTCGGTGC	GCCTATGGATCGATGCTCACC	....((((((....(((....(((((((.((((....))))...)))))))..)))..)))))).....((((....)))).((((((...))))))	-22.6	0
Chari2015-293T	CCTCACGGATTCCAGCCGAG	Human	hg38	chr1	168136261	168136284	Cas9	0	Endogenous	TGGTCCTCACGGATTCCAGCCGAGGGGCGT	GTTTTAGAGCTAGAAATAGCAAGTTAAAATAAGGCTAGTCCGTTATCAACTTGAAAAAGTGGCACCGAGTCGGTGC	GCCTCACGGATTCCAGCCGAG	.....(((((((..((((...(((((((.((((....))))...)))))))..))))))))))).....((((....)))).((((((...))))))	-30.8	-2.1
Chari2015-293T	CCTCAGTCGGGAATGCACAT	Human	hg38	chr6	159907022	159907045	Cas9	0	Endogenous	AACGCCTCAGTCGGGAATGCACATCGGCAA	GTTTTAGAGCTAGAAATAGCAAGTTAAAATAAGGCTAGTCCGTTATCAACTTGAAAAAGTGGCACCGAGTCGGTGC	GCCTCAGTCGGGAATGCACAT	........((((...((.(.((((((((.((((....))))...)))))))).)))...))))......((((....)))).((((((...))))))	-24.4	-1.4
Chari2015-293T	CCTCATACGTCCCCACATCA	Human	hg38	chrX	10185094	10185117	Cas9	0	Endogenous	AAGTCCTCATACGTCCCCACATCAGGGAAC	GTTTTAGAGCTAGAAATAGCAAGTTAAAATAAGGCTAGTCCGTTATCAACTTGAAAAAGTGGCACCGAGTCGGTGC	GCCTCATACGTCCCCACATCA	((((.................(((((((.((((....))))...))))))).)))).............((((....)))).((((((...))))))	-17.6	0
Chari2015-293T	CCTCATACTAGTATGTTGTC	Human	hg38	chr1	248521777	248521800	Cas9	0	Endogenous	CTGCCCTCATACTAGTATGTTGTCTGGACT	GTTTTAGAGCTAGAAATAGCAAGTTAAAATAAGGCTAGTCCGTTATCAACTTGAAAAAGTGGCACCGAGTCGGTGC	GCCTCATACTAGTATGTTGTC	((((....((((.(((....))).)))).((((....))))...........)))).............((((....)))).((((((...))))))	-19.5	-0.9
Chari2015-293T	CCTCATTCCACTCGAAGTCG	Human	hg38	chr1	6254664	6254687	Cas9	0	Endogenous	AGACCCTCATTCCACTCGAAGTCGGGGCGC	GTTTTAGAGCTAGAAATAGCAAGTTAAAATAAGGCTAGTCCGTTATCAACTTGAAAAAGTGGCACCGAGTCGGTGC	GCCTCATTCCACTCGAAGTCG	.........(((.(((..(((((......((((.......((((((...((((.(......).)))).))))))......))))))))).)))))).	-20.8	0
Chari2015-293T	CCTCGCGTCGGGATGTGGCC	Human	hg38	chr9	122800904	122800927	Cas9	0	Endogenous	TCTGCCTCGCGTCGGGATGTGGCCTGGAAG	GTTTTAGAGCTAGAAATAGCAAGTTAAAATAAGGCTAGTCCGTTATCAACTTGAAAAAGTGGCACCGAGTCGGTGC	GCCTCGCGTCGGGATGTGGCC	...........((((.((((((((((((.((((....))))...)))))))..))))))))).......((((....)))).((((((...))))))	-27.1	-4.4
Chari2015-293T	CCTCGTCGGAAGTGCCCACG	Human	hg38	chr12	13866066	13866089	Cas9	0	Endogenous	GCCACCTCGTCGGAAGTGCCCACGAGGATG	GTTTTAGAGCTAGAAATAGCAAGTTAAAATAAGGCTAGTCCGTTATCAACTTGAAAAAGTGGCACCGAGTCGGTGC	GCCTCGTCGGAAGTGCCCACG	.......((((...(((....(((((((.((((....))))...)))))))..)))...))))......((((....)))).((((((...))))))	-26.2	-2.4
Chari2015-293T	CCTCGTGAAGATCGCGTCCA	Human	hg38	chr13	23659065	23659088	Cas9	0	Endogenous	TCAACCTCGTGAAGATCGCGTCCACGGCCT	GTTTTAGAGCTAGAAATAGCAAGTTAAAATAAGGCTAGTCCGTTATCAACTTGAAAAAGTGGCACCGAGTCGGTGC	GCCTCGTGAAGATCGCGTCCA	(((((((((...)))))....(((((((.((((....))))...))))))).)))).............((((....)))).((((((...))))))	-22.7	-3.5
Chari2015-293T	CCTCTACACCATCCGTGATA	Human	hg38	chr16	57684438	57684461	Cas9	0.062383	Endogenous	ACGGCCTCTACACCATCCGTGATAGGGAGA	GTTTTAGAGCTAGAAATAGCAAGTTAAAATAAGGCTAGTCCGTTATCAACTTGAAAAAGTGGCACCGAGTCGGTGC	GCCTCTACACCATCCGTGATA	((((...(((.....)))...(((((((.((((....))))...))))))).)))).............((((....)))).((((((...))))))	-20	-0.8
Chari2015-293T	CCTCTATACTTCTTATATTG	Human	hg38	chr11	5059126	5059149	Cas9	0	Endogenous	ATTCCCTCTATACTTCTTATATTGCGGTTG	GTTTTAGAGCTAGAAATAGCAAGTTAAAATAAGGCTAGTCCGTTATCAACTTGAAAAAGTGGCACCGAGTCGGTGC	GCCTCTATACTTCTTATATTG	((((.(((((((((....((((((....))))))....)).))))....))))))).............((((....)))).((((((...))))))	-18.8	0
Chari2015-293T	CCTGCGTCTTTTCGTCGGAG	Human	hg38	chr11	101128844	101128867	Cas9	0	Endogenous	TGGTCCTGCGTCTTTTCGTCGGAGGGGTCC	GTTTTAGAGCTAGAAATAGCAAGTTAAAATAAGGCTAGTCCGTTATCAACTTGAAAAAGTGGCACCGAGTCGGTGC	GCCTGCGTCTTTTCGTCGGAG	((((.((.(.....).)).))))......((((....))))(((((...((((.(......).)))).))))).........((((((...))))))	-22.2	-4.5
Chari2015-293T	CCTGGATATCTGTTACTCTA	Human	hg38	chr6	29396896	29396919	Cas9	0	Endogenous	CCTACCTGGATATCTGTTACTCTACGGTGA	GTTTTAGAGCTAGAAATAGCAAGTTAAAATAAGGCTAGTCCGTTATCAACTTGAAAAAGTGGCACCGAGTCGGTGC	GCCTGGATATCTGTTACTCTA	((((....((.(((((.(((((((....)))))))..))))).)).......)))).............((((....)))).((((((...))))))	-23.4	0
Chari2015-293T	CCTTACAACGTTTGCTTTAT	Human	hg38	chr3	19347871	19347894	Cas9	0	Endogenous	TGTACCTTACAACGTTTGCTTTATTGGCAA	GTTTTAGAGCTAGAAATAGCAAGTTAAAATAAGGCTAGTCCGTTATCAACTTGAAAAAGTGGCACCGAGTCGGTGC	GCCTTACAACGTTTGCTTTAT	.......((((...(((((((........((((....))))........))))))).....))))....((((....)))).((((((...))))))	-21.7	0
Chari2015-293T	CCTTCTCCGTCTGGCGGGAT	Human	hg38	chr1	86482327	86482350	Cas9	0.053135	Endogenous	GAAGCCTTCTCCGTCTGGCGGGATTGGAGA	GTTTTAGAGCTAGAAATAGCAAGTTAAAATAAGGCTAGTCCGTTATCAACTTGAAAAAGTGGCACCGAGTCGGTGC	GCCTTCTCCGTCTGGCGGGAT	((((((.((((...))))))((((((((.((((....))))...)))))))))))).............((((....)))).((((((...))))))	-24.5	-4.5
Chari2015-293T	CCTTGGATGGCCTTATTCGG	Human	hg38	chr17	74367705	74367728	Cas9	0	Endogenous	GAGTCCTTGGATGGCCTTATTCGGAGGTCC	GTTTTAGAGCTAGAAATAGCAAGTTAAAATAAGGCTAGTCCGTTATCAACTTGAAAAAGTGGCACCGAGTCGGTGC	GCCTTGGATGGCCTTATTCGG	.....(((((((((((((......((((.((((....))))...)))))))))))))).))).......((((....)))).((((((...))))))	-27.1	-4.2
Chari2015-293T	CGAAATTTGCCCGATTGACA	Human	hg38	chr14	62987158	62987181	Cas9	0.0502008	Endogenous	TGGACGAAATTTGCCCGATTGACACGGGCT	GTTTTAGAGCTAGAAATAGCAAGTTAAAATAAGGCTAGTCCGTTATCAACTTGAAAAAGTGGCACCGAGTCGGTGC	GCGAAATTTGCCCGATTGACA	((((...))))..(((.((((((((((..((((....)))).........))))))).))).)))....((((....)))).((((((...))))))	-20.4	-1
Chari2015-293T	CGAAGCGGCTGACCACGGCC	Human	hg38	chr17	31095338	31095361	Cas9	0	Endogenous	TCGTCGAAGCGGCTGACCACGGCCTGGACC	GTTTTAGAGCTAGAAATAGCAAGTTAAAATAAGGCTAGTCCGTTATCAACTTGAAAAAGTGGCACCGAGTCGGTGC	GCGAAGCGGCTGACCACGGCC	..((((((((((....))))))))))...((((....))))(((((...((((.(......).)))).))))).........((((((...))))))	-28.3	-6
Chari2015-293T	CGAAGGGCATTAATGAGTTT	Human	hg38	chr7	117509067	117509090	Cas9	0	Endogenous	TCGCCGAAGGGCATTAATGAGTTTAGGATT	GTTTTAGAGCTAGAAATAGCAAGTTAAAATAAGGCTAGTCCGTTATCAACTTGAAAAAGTGGCACCGAGTCGGTGC	GCGAAGGGCATTAATGAGTTT	...((.((.((((.....((((((((((.((((....))))...))))))))))..)))))).))....((((....)))).((((((...))))))	-21.4	-1.8
Chari2015-293T	CGACCGCACAGAGATCGACT	Human	hg38	chr1	154571356	154571379	Cas9	0	Endogenous	CCTACGACCGCACAGAGATCGACTTGGTGC	GTTTTAGAGCTAGAAATAGCAAGTTAAAATAAGGCTAGTCCGTTATCAACTTGAAAAAGTGGCACCGAGTCGGTGC	GCGACCGCACAGAGATCGACT	((....))...(((((.((((((((((..((((....)))).........)))))).)))).))).)).((((....)))).((((((...))))))	-20.3	-1.2
Chari2015-293T	CGACCGCATGTGGCTGGTGA	Human	hg38	chr19	3179000	3179023	Cas9	0	Endogenous	GTCGCGACCGCATGTGGCTGGTGATGGCCG	GTTTTAGAGCTAGAAATAGCAAGTTAAAATAAGGCTAGTCCGTTATCAACTTGAAAAAGTGGCACCGAGTCGGTGC	GCGACCGCATGTGGCTGGTGA	((....))(((.(((((((..(((((((.((((....))))...)))))))...)))))))))).....((((....)))).((((((...))))))	-26.9	-3.9
Chari2015-293T	CGACCTTGGGCAGGTACCAG	Human	hg38	chr19	35449932	35449955	Cas9	0.0404367	Endogenous	CAGACGACCTTGGGCAGGTACCAGCGGAAG	GTTTTAGAGCTAGAAATAGCAAGTTAAAATAAGGCTAGTCCGTTATCAACTTGAAAAAGTGGCACCGAGTCGGTGC	GCGACCTTGGGCAGGTACCAG	..((...(((((.(((.....(((((((.((((....))))...)))))))...))).)))))...)).((((....)))).((((((...))))))	-24	-2.6
Chari2015-293T	CGACGCCGAGGTCCTCTGCA	Human	hg38	chr2	207768294	207768317	Cas9	0	Endogenous	GCCGCGACGCCGAGGTCCTCTGCATGGATT	GTTTTAGAGCTAGAAATAGCAAGTTAAAATAAGGCTAGTCCGTTATCAACTTGAAAAAGTGGCACCGAGTCGGTGC	GCGACGCCGAGGTCCTCTGCA	(.(((((((((...)))....(((((((.((((....))))...)))))))..)))..)))).......((((....)))).((((((...))))))	-20.6	-3.5
Chari2015-293T	CGACGCCGTTCAGCAGGACC	Human	hg38	chr1	47225776	47225799	Cas9	0.116414	Endogenous	TTGGCGACGCCGTTCAGCAGGACCAGGTGC	GTTTTAGAGCTAGAAATAGCAAGTTAAAATAAGGCTAGTCCGTTATCAACTTGAAAAAGTGGCACCGAGTCGGTGC	GCGACGCCGTTCAGCAGGACC	(.((((((((((....)))).(((((((.((((....))))...)))))))..)))..)))).......((((....)))).((((((...))))))	-21.9	-2
Chari2015-293T	CGACGCGCCCTTGCGCAGCC	Human	hg38	chr10	93566749	93566772	Cas9	0	Endogenous	CGGGCGACGCGCCCTTGCGCAGCCTGGAGC	GTTTTAGAGCTAGAAATAGCAAGTTAAAATAAGGCTAGTCCGTTATCAACTTGAAAAAGTGGCACCGAGTCGGTGC	GCGACGCGCCCTTGCGCAGCC	(.(((((((....))))(((((((((((.((((....))))...)))))))..)))).)))).......((((....)))).((((((...))))))	-27.4	-6.5
Chari2015-293T	CGACGGGGGTTTTGTGCACT	Human	hg38	chr11	117167533	117167556	Cas9	0	Endogenous	ATACCGACGGGGGTTTTGTGCACTCGGACG	GTTTTAGAGCTAGAAATAGCAAGTTAAAATAAGGCTAGTCCGTTATCAACTTGAAAAAGTGGCACCGAGTCGGTGC	GCGACGGGGGTTTTGTGCACT	..((((((....(((.((..((((((((.((((....))))...))))))))..)))))))))))....((((....)))).((((((...))))))	-24.9	-2.3
Chari2015-293T	CGACGTCACCTACACGCCCG	Human	hg38	chr16	2109072	2109095	Cas9	0	Endogenous	GCCGCGACGTCACCTACACGCCCGTGGCCG	GTTTTAGAGCTAGAAATAGCAAGTTAAAATAAGGCTAGTCCGTTATCAACTTGAAAAAGTGGCACCGAGTCGGTGC	GCGACGTCACCTACACGCCCG	..((((....(((...(((..(((((((.((((....))))...)))))))..))))))..))))....((((....)))).((((((...))))))	-22.3	-1
Chari2015-293T	CGACGTTGAACTGACTCCCC	Human	hg38	chr5	170789137	170789160	Cas9	0.088968	Endogenous	ACCTCGACGTTGAACTGACTCCCCTGGATG	GTTTTAGAGCTAGAAATAGCAAGTTAAAATAAGGCTAGTCCGTTATCAACTTGAAAAAGTGGCACCGAGTCGGTGC	GCGACGTTGAACTGACTCCCC	.(((.(((((((.((((..(((((((((.((((....))))...)))))))..))..)))).))..))))))))........((((((...))))))	-26.3	0
Chari2015-293T	CGAGACATACCGCTACCTGA	Human	hg38	chr1	160084146	160084169	Cas9	0.0711744	Endogenous	TGCGCGAGACATACCGCTACCTGACGGACC	GTTTTAGAGCTAGAAATAGCAAGTTAAAATAAGGCTAGTCCGTTATCAACTTGAAAAAGTGGCACCGAGTCGGTGC	GCGAGACATACCGCTACCTGA	............(((((((..(((((((.((((....))))...))))))).))).)))).........((((....)))).((((((...))))))	-22.3	-3
Chari2015-293T	CGAGATAGACTTCCGCCACG	Human	hg38	chr9	132921949	132921972	Cas9	0.0576037	Endogenous	TGGACGAGATAGACTTCCGCCACGTGGCCT	GTTTTAGAGCTAGAAATAGCAAGTTAAAATAAGGCTAGTCCGTTATCAACTTGAAAAAGTGGCACCGAGTCGGTGC	GCGAGATAGACTTCCGCCACG	....((((((((...(((...(((((((.((((....))))...)))))))..))).))))...)))).((((....)))).((((((...))))))	-25.3	-4.3
Chari2015-293T	CGAGCCCGGTAACCTGTCGT	Human	hg38	chr10	114044164	114044187	Cas9	0.826446	Endogenous	CCTCCGAGCCCGGTAACCTGTCGTCGGCCG	GTTTTAGAGCTAGAAATAGCAAGTTAAAATAAGGCTAGTCCGTTATCAACTTGAAAAAGTGGCACCGAGTCGGTGC	GCGAGCCCGGTAACCTGTCGT	..((...(((..((..(((.((((((((.((((....))))...)))))))).)))..)))))...)).((((....)))).((((((...))))))	-25.4	-2
Chari2015-293T	CGAGCGGTGCCAATCCATCC	Human	hg38	chr1	202127835	202127858	Cas9	0	Endogenous	CCATCGAGCGGTGCCAATCCATCCTGGCCA	GTTTTAGAGCTAGAAATAGCAAGTTAAAATAAGGCTAGTCCGTTATCAACTTGAAAAAGTGGCACCGAGTCGGTGC	GCGAGCGGTGCCAATCCATCC	.(((.(((((((.........(((((((.((((....))))...)))))))..((.....)).......((((....)))))))))))..)))....	-23.7	-1.4
Chari2015-293T	CGAGCTCGACGTGGAAAATG	Human	hg38	chr5	1232264	1232287	Cas9	0	Endogenous	ATGGCGAGCTCGACGTGGAAAATGGGGATC	GTTTTAGAGCTAGAAATAGCAAGTTAAAATAAGGCTAGTCCGTTATCAACTTGAAAAAGTGGCACCGAGTCGGTGC	GCGAGCTCGACGTGGAAAATG	...(((((..(((.....)))......)))))........((((((...((((.(......).)))).))))))........((((((...))))))	-20.3	-0.2
Chari2015-293T	CGAGGAAAGATATGCACCAT	Human	hg38	chr9	70843054	70843077	Cas9	0	Endogenous	GTCTCGAGGAAAGATATGCACCATAGGTAT	GTTTTAGAGCTAGAAATAGCAAGTTAAAATAAGGCTAGTCCGTTATCAACTTGAAAAAGTGGCACCGAGTCGGTGC	GCGAGGAAAGATATGCACCAT	..((.((..(((..((....((((((((.((((....))))...))))))))..))..)))..)).)).((((....)))).((((((...))))))	-20.7	-0.2
Chari2015-293T	CGAGGATTTTGCGGATGAGA	Human	hg38	chr11	18173528	18173551	Cas9	0	Endogenous	GAAACGAGGATTTTGCGGATGAGATGGCTG	GTTTTAGAGCTAGAAATAGCAAGTTAAAATAAGGCTAGTCCGTTATCAACTTGAAAAAGTGGCACCGAGTCGGTGC	GCGAGGATTTTGCGGATGAGA	.((((......((((((...(((((((..((((....)))).........))))))).))))))......))))........((((((...))))))	-25.6	-2.6
Chari2015-293T	CGAGGCCACGGAGATTTTCT	Human	hg38	chr19	9186583	9186606	Cas9	0	Endogenous	TCACCGAGGCCACGGAGATTTTCTGGGAAG	GTTTTAGAGCTAGAAATAGCAAGTTAAAATAAGGCTAGTCCGTTATCAACTTGAAAAAGTGGCACCGAGTCGGTGC	GCGAGGCCACGGAGATTTTCT	.((((...(((((.......((((((((.((((....))))...)))))))).......)))))......))))........((((((...))))))	-23.6	0
Chari2015-293T	CGAGGCGGAAGACCGCGCGC	Human	hg38	chr19	16076630	16076653	Cas9	0.408998	Endogenous	CGGACGAGGCGGAAGACCGCGCGCAGGGCC	GTTTTAGAGCTAGAAATAGCAAGTTAAAATAAGGCTAGTCCGTTATCAACTTGAAAAAGTGGCACCGAGTCGGTGC	GCGAGGCGGAAGACCGCGCGC	(((..((((....)))).)))(((((((.((((....))))...)))))))..................((((....)))).((((((...))))))	-26.7	-9.6
Chari2015-293T	CGAGGTCGAGCGCCTAGTGT	Human	hg38	chr4	53377849	53377872	Cas9	0	Endogenous	CCGGCGAGGTCGAGCGCCTAGTGTCGGAGC	GTTTTAGAGCTAGAAATAGCAAGTTAAAATAAGGCTAGTCCGTTATCAACTTGAAAAAGTGGCACCGAGTCGGTGC	GCGAGGTCGAGCGCCTAGTGT	.((((....((((.(((((.((((((((.((((....))))...))))))))..)))))..)))).....))))........((((((...))))))	-27.2	-3.8
Chari2015-293T	CGAGTCGCTACGTTCGCACC	Human	hg38	chr11	6240110	6240133	Cas9	0.0420698	Endogenous	ATCTCGAGTCGCTACGTTCGCACCTGGAGT	GTTTTAGAGCTAGAAATAGCAAGTTAAAATAAGGCTAGTCCGTTATCAACTTGAAAAAGTGGCACCGAGTCGGTGC	GCGAGTCGCTACGTTCGCACC	(((((.((...))))))).(((((((((.((((....))))...)))))))..))..............((((....)))).((((((...))))))	-22.4	-6.2
Chari2015-293T	CGAGTGGGCGCTCAGTTTTC	Human	hg38	chr2	26346204	26346227	Cas9	0	Endogenous	CTGCCGAGTGGGCGCTCAGTTTTCGGGTCG	GTTTTAGAGCTAGAAATAGCAAGTTAAAATAAGGCTAGTCCGTTATCAACTTGAAAAAGTGGCACCGAGTCGGTGC	GCGAGTGGGCGCTCAGTTTTC	.((((((((((..(((((((.(((((((.((((....))))...))))))))))))).)..)))..)).)))))........((((((...))))))	-24.5	-3.2
Chari2015-293T	CGATAAACTCCTCATTATCT	Human	hg38	chr12	10909144	10909167	Cas9	0.0396825	Endogenous	CAGTCGATAAACTCCTCATTATCTTGGCAA	GTTTTAGAGCTAGAAATAGCAAGTTAAAATAAGGCTAGTCCGTTATCAACTTGAAAAAGTGGCACCGAGTCGGTGC	GCGATAAACTCCTCATTATCT	..(((((((((((.......((((((((.((((....))))...)))))))))))..)))...))))).((((....)))).((((((...))))))	-19.9	-1.9
Chari2015-293T	CGATCTCGGCTGATGTGTCT	Human	hg38	chr21	37715013	37715036	Cas9	0	Endogenous	GGTCCGATCTCGGCTGATGTGTCTTGGCAG	GTTTTAGAGCTAGAAATAGCAAGTTAAAATAAGGCTAGTCCGTTATCAACTTGAAAAAGTGGCACCGAGTCGGTGC	GCGATCTCGGCTGATGTGTCT	..(((..((((((....(((((((((((.((((....))))...))))))).))))))).)))..))).((((....)))).((((((...))))))	-26.9	-2.1
Chari2015-293T	CGATGGAACAGCTCGTAAAT	Human	hg38	chr4	158599385	158599408	Cas9	0	Endogenous	AAACCGATGGAACAGCTCGTAAATTGGTTT	GTTTTAGAGCTAGAAATAGCAAGTTAAAATAAGGCTAGTCCGTTATCAACTTGAAAAAGTGGCACCGAGTCGGTGC	GCGATGGAACAGCTCGTAAAT	..((((((..((((......((((((((.((((....))))...)))))))).))))..))))))....((((....)))).((((((...))))))	-25.1	-2.6
Chari2015-293T	CGCAACTACCCTTTCTTGTT	Human	hg38	chr5	152404769	152404792	Cas9	0	Endogenous	GTGGCGCAACTACCCTTTCTTGTTCGGGCC	GTTTTAGAGCTAGAAATAGCAAGTTAAAATAAGGCTAGTCCGTTATCAACTTGAAAAAGTGGCACCGAGTCGGTGC	GCGCAACTACCCTTTCTTGTT	(((..((((.((((.(((((((((((.......))))))))))).......)))).)))).))).....((((....)))).((((((...))))))	-24.1	0
Chari2015-293T	CGCAAGTGACTGGATTGTAC	Human	hg38	chr1	65601908	65601931	Cas9	0.058326	Endogenous	TTTCCGCAAGTGACTGGATTGTACTGGTTG	GTTTTAGAGCTAGAAATAGCAAGTTAAAATAAGGCTAGTCCGTTATCAACTTGAAAAAGTGGCACCGAGTCGGTGC	GCGCAAGTGACTGGATTGTAC	...(((((((.((((((((..(((((((.((((....))))...)))))))...)).))))))...)).)))))........((((((...))))))	-25.4	-0.6
Chari2015-293T	CGCACAGGGACACGTACTGA	Human	hg38	chr16	19872697	19872720	Cas9	0.0361141	Endogenous	AGGTCGCACAGGGACACGTACTGAGGGAGG	GTTTTAGAGCTAGAAATAGCAAGTTAAAATAAGGCTAGTCCGTTATCAACTTGAAAAAGTGGCACCGAGTCGGTGC	GCGCACAGGGACACGTACTGA	........((((..((.((..(((((((.((((....))))...))))))).))))..)))).......((((....)))).((((((...))))))	-23	-1.4
Chari2015-293T	CGCAGAACGCCGCGTCCTTC	Human	hg38	chr16	1079160	1079183	Cas9	0	Endogenous	GCCACGCAGAACGCCGCGTCCTTCTGGCCC	GTTTTAGAGCTAGAAATAGCAAGTTAAAATAAGGCTAGTCCGTTATCAACTTGAAAAAGTGGCACCGAGTCGGTGC	GCGCAGAACGCCGCGTCCTTC	((((........))))((((.(((((((.((((....))))...)))))))))))..............((((....)))).((((((...))))))	-23	-3.9
Chari2015-293T	CGCAGCCACAAGTTCGTGCC	Human	hg38	chr10	70600783	70600806	Cas9	0	Endogenous	CAAGCGCAGCCACAAGTTCGTGCCTGGTGC	GTTTTAGAGCTAGAAATAGCAAGTTAAAATAAGGCTAGTCCGTTATCAACTTGAAAAAGTGGCACCGAGTCGGTGC	GCGCAGCCACAAGTTCGTGCC	.(((.....(((((((..((((((((((.((((....))))...)))))))..)))..).........)))))).....)))((((((...))))))	-23	-4.8
Chari2015-293T	CGCATCCCAACGTCGACGGG	Human	hg38	chr4	47032418	47032441	Cas9	0	Endogenous	GATCCGCATCCCAACGTCGACGGGGGGCCC	GTTTTAGAGCTAGAAATAGCAAGTTAAAATAAGGCTAGTCCGTTATCAACTTGAAAAAGTGGCACCGAGTCGGTGC	GCGCATCCCAACGTCGACGGG	(((........))).((((((((((((..((((....)))).........)))))))...)))))....((((....)))).((((((...))))))	-20.6	-1.8
Chari2015-293T	CGCCACCTTGATCCTTTTGT	Human	hg38	chr15	90091618	90091641	Cas9	0	Endogenous	GCTTCGCCACCTTGATCCTTTTGTCGGCAT	GTTTTAGAGCTAGAAATAGCAAGTTAAAATAAGGCTAGTCCGTTATCAACTTGAAAAAGTGGCACCGAGTCGGTGC	GCGCCACCTTGATCCTTTTGT	(((((..((((.........((((((((.((((....))))...))))))))..((((.(...(((......)))...).))))..))))..)))))	-19.6	0
Chari2015-293T	CGCCACGACAGTCGCCCCCG	Human	hg38	chr9	134053446	134053469	Cas9	0	Endogenous	CCACCGCCACGACAGTCGCCCCCGCGGGGA	GTTTTAGAGCTAGAAATAGCAAGTTAAAATAAGGCTAGTCCGTTATCAACTTGAAAAAGTGGCACCGAGTCGGTGC	GCGCCACGACAGTCGCCCCCG	.......(((....(((....(((((((.((((....))))...)))))))..)))..)))........((((....)))).((((((...))))))	-21.2	-2.2
Chari2015-293T	CGCCATCCTCGAAGAAGACG	Human	hg38	chr14	99257794	99257817	Cas9	0	Endogenous	AGGCCGCCATCCTCGAAGAAGACGAGGGTC	GTTTTAGAGCTAGAAATAGCAAGTTAAAATAAGGCTAGTCCGTTATCAACTTGAAAAAGTGGCACCGAGTCGGTGC	GCGCCATCCTCGAAGAAGACG	(((((...((((..((.(((((((((((.((((....))))...))))))..........))))).)).((((....)))).....))))..)))))	-21.3	0
Chari2015-293T	CGCCGAGAGCTACACGTTCA	Human	hg38	chr16	68738346	68738369	Cas9	0	Endogenous	TTGACGCCGAGAGCTACACGTTCACGGTGC	GTTTTAGAGCTAGAAATAGCAAGTTAAAATAAGGCTAGTCCGTTATCAACTTGAAAAAGTGGCACCGAGTCGGTGC	GCGCCGAGAGCTACACGTTCA	(((((((..(((((...(((((((....(((..((..((((.............)))).)).)))...))).))))...)))))......)))))))	-23.3	-2.7
Chari2015-293T	CGCCGCAGTGCGAGTTCCTG	Human	hg38	chr5	157222925	157222948	Cas9	0	Endogenous	GTTGCGCCGCAGTGCGAGTTCCTGAGGATC	GTTTTAGAGCTAGAAATAGCAAGTTAAAATAAGGCTAGTCCGTTATCAACTTGAAAAAGTGGCACCGAGTCGGTGC	GCGCCGCAGTGCGAGTTCCTG	(((((((.((((((.(.(((.(((((((.((((....))))...))))))).)))..).))........((((....)))).))))...).))))))	-25.6	-4.4
Chari2015-293T	CGCCGGGCTTTTTCAACTTG	Human	hg38	chr14	21570016	21570039	Cas9	0	Endogenous	GCGGCGCCGGGCTTTTTCAACTTGTGGAGC	GTTTTAGAGCTAGAAATAGCAAGTTAAAATAAGGCTAGTCCGTTATCAACTTGAAAAAGTGGCACCGAGTCGGTGC	GCGCCGGGCTTTTTCAACTTG	(((((((((((((((((.(((((....(.(((((.....................))))).)...))))).)))))))))).........)))))))	-25.3	-1.3
Chari2015-293T	CGCCGTCTTGGAACCCTTCC	Human	hg38	chr11	46278116	46278139	Cas9	0	Endogenous	TGGACGCCGTCTTGGAACCCTTCCCGGCCG	GTTTTAGAGCTAGAAATAGCAAGTTAAAATAAGGCTAGTCCGTTATCAACTTGAAAAAGTGGCACCGAGTCGGTGC	GCGCCGTCTTGGAACCCTTCC	((((((.(((((..(((((..........((((....))))(((((...((((.(......).)))).)))))....))).))..))))).))))))	-26.5	-0.7
Chari2015-293T	CGCCGTGGGCGCCACGCTGG	Human	hg38	chr19	53993014	53993037	Cas9	0	Endogenous	TGGCCGCCGTGGGCGCCACGCTGGCGGTGC	GTTTTAGAGCTAGAAATAGCAAGTTAAAATAAGGCTAGTCCGTTATCAACTTGAAAAAGTGGCACCGAGTCGGTGC	GCGCCGTGGGCGCCACGCTGG	((((((..((.((((((((..(((((((.((((....))))...)))))))..)))..........(((...)))....))))).))....))))))	-30.4	-7.9
Chari2015-293T	CGCCTCGCAGCAGTTGGCGA	Human	hg38	chr11	92969741	92969764	Cas9	0	Endogenous	CGCCCGCCTCGCAGCAGTTGGCGAAGGAGC	GTTTTAGAGCTAGAAATAGCAAGTTAAAATAAGGCTAGTCCGTTATCAACTTGAAAAAGTGGCACCGAGTCGGTGC	GCGCCTCGCAGCAGTTGGCGA	(((...)))(((.((((((..(((((((.((((....))))...)))))))...))))).).)))....((((....)))).((((((...))))))	-23.3	-6.6
Chari2015-293T	CGCGAACCTGCTCCTAGCCC	Human	hg38	chr2	218262813	218262836	Cas9	0	Endogenous	TCACCGCGAACCTGCTCCTAGCCCTGGGCA	GTTTTAGAGCTAGAAATAGCAAGTTAAAATAAGGCTAGTCCGTTATCAACTTGAAAAAGTGGCACCGAGTCGGTGC	GCGCGAACCTGCTCCTAGCCC	..(((....)))..((((((.(((((((.((((....))))...)))))))..))))))..........((((....)))).((((((...))))))	-26.4	-1.1
Chari2015-293T	CGCGACGCCCAGCGAAGAGC	Human	hg38	chr3	172448382	172448405	Cas9	0	Endogenous	GGAACGCGACGCCCAGCGAAGAGCCGGGGT	GTTTTAGAGCTAGAAATAGCAAGTTAAAATAAGGCTAGTCCGTTATCAACTTGAAAAAGTGGCACCGAGTCGGTGC	GCGCGACGCCCAGCGAAGAGC	(((.((((((..((.....))(((((((.((((....))))...)))))))..)))..)))))).....((((....)))).((((((...))))))	-23.7	-4.1
Chari2015-293T	CGCGCTCTCGCGGATCGCCA	Human	hg38	chr3	138946509	138946532	Cas9	0	Endogenous	TCTCCGCGCTCTCGCGGATCGCCATGGCGA	GTTTTAGAGCTAGAAATAGCAAGTTAAAATAAGGCTAGTCCGTTATCAACTTGAAAAAGTGGCACCGAGTCGGTGC	GCGCGCTCTCGCGGATCGCCA	..........((((((.(((.(((((((.((((....))))...)))))))..)))..)))))).....((((....)))).((((((...))))))	-27.9	-5
Chari2015-293T	CGCGGACCTGGACAAGTGCA	Human	hg38	chr16	3021248	3021271	Cas9	0	Endogenous	GGAGCGCGGACCTGGACAAGTGCATGGACT	GTTTTAGAGCTAGAAATAGCAAGTTAAAATAAGGCTAGTCCGTTATCAACTTGAAAAAGTGGCACCGAGTCGGTGC	GCGCGGACCTGGACAAGTGCA	.........(((((.(((...(((((((.((((....))))...)))))))...))).)))))......((((....)))).((((((...))))))	-25.7	-4.6
Chari2015-293T	CGCTCTTGCGGGCGGATTCC	Human	hg38	chr15	61229100	61229123	Cas9	0	Endogenous	GGCTCGCTCTTGCGGGCGGATTCCTGGTTC	GTTTTAGAGCTAGAAATAGCAAGTTAAAATAAGGCTAGTCCGTTATCAACTTGAAAAAGTGGCACCGAGTCGGTGC	GCGCTCTTGCGGGCGGATTCC	.(((....)))(((((((((((((((((.((((....))))...)))))))..))..))))))))....((((....)))).((((((...))))))	-29.2	-6.6
Chari2015-293T	CGCTGAGCGTTGCTCGCTAC	Human	hg38	chr1	155942109	155942132	Cas9	0	Endogenous	ACAGCGCTGAGCGTTGCTCGCTACTGGGTG	GTTTTAGAGCTAGAAATAGCAAGTTAAAATAAGGCTAGTCCGTTATCAACTTGAAAAAGTGGCACCGAGTCGGTGC	GCGCTGAGCGTTGCTCGCTAC	(((((((.((.((((.(((..(((((((.((((....))))...)))))))..))).............((((....)))))))).))..)))))))	-25.1	-5.9
Chari2015-293T	CGCTGGCCCTACGGCTCGGA	Human	hg38	chr10	84248922	84248945	Cas9	0	Endogenous	CAGGCGCTGGCCCTACGGCTCGGACGGCTG	GTTTTAGAGCTAGAAATAGCAAGTTAAAATAAGGCTAGTCCGTTATCAACTTGAAAAAGTGGCACCGAGTCGGTGC	GCGCTGGCCCTACGGCTCGGA	(.((((((((((.((((...)))).))).((((....))))............))))))).).......((((....)))).((((((...))))))	-25.1	-6.5
Chari2015-293T	CGCTTCTCGCCCGCATGTCG	Human	hg38	chr7	124764937	124764960	Cas9	0	Endogenous	GGCGCGCTTCTCGCCCGCATGTCGCGGCTA	GTTTTAGAGCTAGAAATAGCAAGTTAAAATAAGGCTAGTCCGTTATCAACTTGAAAAAGTGGCACCGAGTCGGTGC	GCGCTTCTCGCCCGCATGTCG	(((((.((((.((((..(((.(((((((.((((....))))...)))))))..)))..........(((...)))....))))...))))..)))))	-21.5	-1.8
Chari2015-293T	CGCTTTAAGTACTCTGTTAA	Human	hg38	chr8	86668053	86668076	Cas9	0	Endogenous	AATTCGCTTTAAGTACTCTGTTAAAGGCAT	GTTTTAGAGCTAGAAATAGCAAGTTAAAATAAGGCTAGTCCGTTATCAACTTGAAAAAGTGGCACCGAGTCGGTGC	GCGCTTTAAGTACTCTGTTAA	.((((((.....(((((........)))))(((....)))((((((...((((.(......).)))).))))))..))))))((((((...))))))	-22.1	0
Chari2015-293T	CGGAGCGTGTGCTGAGACGC	Human	hg38	chr11	32435289	32435312	Cas9	0	Endogenous	GGAGCGGAGCGTGTGCTGAGACGCCGGCTC	GTTTTAGAGCTAGAAATAGCAAGTTAAAATAAGGCTAGTCCGTTATCAACTTGAAAAAGTGGCACCGAGTCGGTGC	GCGGAGCGTGTGCTGAGACGC	(((((((((((......))))))......((((....)))).((((.......))))..))))).....((((....)))).((((((...))))))	-25.8	-4.8
Chari2015-293T	CGGCATATGGTGAGCCCCCT	Human	hg38	chrX	48791883	48791906	Cas9	0.307692	Endogenous	CAGCCGGCATATGGTGAGCCCCCTGGGATC	GTTTTAGAGCTAGAAATAGCAAGTTAAAATAAGGCTAGTCCGTTATCAACTTGAAAAAGTGGCACCGAGTCGGTGC	GCGGCATATGGTGAGCCCCCT	.......((((..((((...((((((((.((((....))))...)))))))).))))...)))).....((((....)))).((((((...))))))	-25.5	-2.9
Chari2015-293T	CGGCCTGTTGCTGGTACTGT	Human	hg38	chr3	100744842	100744865	Cas9	0	Endogenous	TAGCCGGCCTGTTGCTGGTACTGTTGGTAC	GTTTTAGAGCTAGAAATAGCAAGTTAAAATAAGGCTAGTCCGTTATCAACTTGAAAAAGTGGCACCGAGTCGGTGC	GCGGCCTGTTGCTGGTACTGT	((((......((((((....((((((((.((((....))))...))))))))..)))))))))).....((((....)))).((((((...))))))	-26.2	-3.4
Chari2015-293T	CGGCGCCAGAGTCGACGCGT	Human	hg38	chr8	52939977	52940000	Cas9	0	Endogenous	GCAGCGGCGCCAGAGTCGACGCGTTGGAGC	GTTTTAGAGCTAGAAATAGCAAGTTAAAATAAGGCTAGTCCGTTATCAACTTGAAAAAGTGGCACCGAGTCGGTGC	GCGGCGCCAGAGTCGACGCGT	...(((((.((.(((..((.((((((((.((((....))))...)))))))).((.....)).......((((....)))).))..))).)))))))	-23.8	-4.6
Chari2015-293T	CGGCGCTGCTTGGTGTGTTG	Human	hg38	chr17	63524274	63524297	Cas9	0	Endogenous	GACACGGCGCTGCTTGGTGTGTTGGGGCCT	GTTTTAGAGCTAGAAATAGCAAGTTAAAATAAGGCTAGTCCGTTATCAACTTGAAAAAGTGGCACCGAGTCGGTGC	GCGGCGCTGCTTGGTGTGTTG	...(((((((((((((((((.(((((((.((((....))))...)))))))..))).............((((....)))).)))))))).))))))	-27.7	-5.1
Chari2015-293T	CGGCGTGCGAACGGAATGTG	Human	hg38	chr16	11255291	11255314	Cas9	0	Endogenous	TAATCGGCGTGCGAACGGAATGTGCGGAAG	GTTTTAGAGCTAGAAATAGCAAGTTAAAATAAGGCTAGTCCGTTATCAACTTGAAAAAGTGGCACCGAGTCGGTGC	GCGGCGTGCGAACGGAATGTG	((.....)).((((((...((((((((..((((....)))).........)))))))).))))))....((((....)))).((((((...))))))	-24.7	-1.9
Chari2015-293T	CGGCGTTCTTCTTTATCGTT	Human	hg38	chr2	102375941	102375964	Cas9	0	Endogenous	AACTCGGCGTTCTTCTTTATCGTTGGGTTT	GTTTTAGAGCTAGAAATAGCAAGTTAAAATAAGGCTAGTCCGTTATCAACTTGAAAAAGTGGCACCGAGTCGGTGC	GCGGCGTTCTTCTTTATCGTT	(((((............(.(((((((((.((((....))))...))))))))).)...).)))).....((((....)))).((((((...))))))	-20.9	-0.2
Chari2015-293T	CGGCTGGGCCTACTACTGCA	Human	hg38	chr13	39344018	39344041	Cas9	0.0657895	Endogenous	AAATCGGCTGGGCCTACTACTGCACGGGAG	GTTTTAGAGCTAGAAATAGCAAGTTAAAATAAGGCTAGTCCGTTATCAACTTGAAAAAGTGGCACCGAGTCGGTGC	GCGGCTGGGCCTACTACTGCA	((((((((.(((.........(((((((.((((....))))...))))))).))))))).)))).....((((....)))).((((((...))))))	-25.8	-6.9
Chari2015-293T	CGGCTGTTAGACGAAGAGTT	Human	hg38	chr5	45696052	45696075	Cas9	0	Endogenous	GTCCCGGCTGTTAGACGAAGAGTTGGGCTT	GTTTTAGAGCTAGAAATAGCAAGTTAAAATAAGGCTAGTCCGTTATCAACTTGAAAAAGTGGCACCGAGTCGGTGC	GCGGCTGTTAGACGAAGAGTT	..........(((..((..(((((((((.((((....))))...)))))))))..)).)))........((((....)))).((((((...))))))	-22.5	-1.3
Chari2015-293T	CGGCTTCGTGCGCTTCTTTC	Human	hg38	chr2	47403241	47403264	Cas9	0	Endogenous	AGGTCGGCTTCGTGCGCTTCTTTCAGGGCA	GTTTTAGAGCTAGAAATAGCAAGTTAAAATAAGGCTAGTCCGTTATCAACTTGAAAAAGTGGCACCGAGTCGGTGC	GCGGCTTCGTGCGCTTCTTTC	.((((((.((((((((.((((........((((....))))(((((...((((.(......).)))).))))))))))))).)))).))))))....	-23.1	-3.7
Chari2015-293T	CGGGACGAACCGCCGCCTAG	Human	hg38	chr9	124771090	124771113	Cas9	0	Endogenous	GGAGCGGGACGAACCGCCGCCTAGCGGAGG	GTTTTAGAGCTAGAAATAGCAAGTTAAAATAAGGCTAGTCCGTTATCAACTTGAAAAAGTGGCACCGAGTCGGTGC	GCGGGACGAACCGCCGCCTAG	((((......)))).((((..(((((((.((((....))))...))))))).)))).............((((....)))).((((((...))))))	-29.7	-7
Chari2015-293T	CGGGATTCCCAGTGCACTTC	Human	hg38	chr3	120168133	120168156	Cas9	0.0649351	Endogenous	TGCCCGGGATTCCCAGTGCACTTCAGGGCC	GTTTTAGAGCTAGAAATAGCAAGTTAAAATAAGGCTAGTCCGTTATCAACTTGAAAAAGTGGCACCGAGTCGGTGC	GCGGGATTCCCAGTGCACTTC	(((((.........((.(((.(((((((.((((....))))...))))))))))))...))))).....((((....)))).((((((...))))))	-22.5	-3.1
Chari2015-293T	CGGGCAATCCAATGGCAGTC	Human	hg38	chr3	100633264	100633287	Cas9	0	Endogenous	AAAGCGGGCAATCCAATGGCAGTCCGGTTG	GTTTTAGAGCTAGAAATAGCAAGTTAAAATAAGGCTAGTCCGTTATCAACTTGAAAAAGTGGCACCGAGTCGGTGC	GCGGGCAATCCAATGGCAGTC	((((((.......((((....(((((((.((((....))))...)))))))...)))))))))).....((((....)))).((((((...))))))	-25.7	-1.1
Chari2015-293T	CGGGCCACGTAGGTGCTGCT	Human	hg38	chr22	36929698	36929721	Cas9	0	Endogenous	TACTCGGGCCACGTAGGTGCTGCTGGGCAT	GTTTTAGAGCTAGAAATAGCAAGTTAAAATAAGGCTAGTCCGTTATCAACTTGAAAAAGTGGCACCGAGTCGGTGC	GCGGGCCACGTAGGTGCTGCT	(((((((((....))).(((((((((.......)))))))))((((.......)))).)))))).....((((....)))).((((((...))))))	-26.8	-7.4
Chari2015-293T	CGGGCCTGACCCCGTGCTTG	Human	hg38	chr16	65004646	65004669	Cas9	0.277008	Endogenous	ACACCGGGCCTGACCCCGTGCTTGTGGGCA	GTTTTAGAGCTAGAAATAGCAAGTTAAAATAAGGCTAGTCCGTTATCAACTTGAAAAAGTGGCACCGAGTCGGTGC	GCGGGCCTGACCCCGTGCTTG	(((((......)))))((((.(((((((.((((....))))...))))))).)))).............((((....)))).((((((...))))))	-27.5	-7
Chari2015-293T	CGGGCGGGGTGCGCACGATA	Human	hg38	chr1	43304992	43305015	Cas9	0	Endogenous	GGCCCGGGCGGGGTGCGCACGATACGGTCG	GTTTTAGAGCTAGAAATAGCAAGTTAAAATAAGGCTAGTCCGTTATCAACTTGAAAAAGTGGCACCGAGTCGGTGC	GCGGGCGGGGTGCGCACGATA	...((((((.((.((.(....(((((((.((((....))))...)))))))..))))).))))))....((((....)))).((((((...))))))	-25.9	-6
Chari2015-293T	CGGGGAGATCCGCATCAATG	Human	hg38	chr8	98428026	98428049	Cas9	0.0396354	Endogenous	AGGACGGGGAGATCCGCATCAATGTGGGCG	GTTTTAGAGCTAGAAATAGCAAGTTAAAATAAGGCTAGTCCGTTATCAACTTGAAAAAGTGGCACCGAGTCGGTGC	GCGGGGAGATCCGCATCAATG	(((((....))))).....((((((((..((((....)))).........))))))))...........((((....)))).((((((...))))))	-23.7	-7.7
Chari2015-293T	CGGGGATGGTCATCTTCTCG	Human	hg38	chr7	1091988	1092011	Cas9	0	Endogenous	AGGTCGGGGATGGTCATCTTCTCGCGGAAG	GTTTTAGAGCTAGAAATAGCAAGTTAAAATAAGGCTAGTCCGTTATCAACTTGAAAAAGTGGCACCGAGTCGGTGC	GCGGGGATGGTCATCTTCTCG	(((((..(((((.........(((((((.((((....))))...)))))))..))))).))))).....((((....)))).((((((...))))))	-23.4	-4
Chari2015-293T	CGGGGCGCCTATGCCTCCTT	Human	hg38	chr19	1627389	1627412	Cas9	0	Endogenous	TGAGCGGGGCGCCTATGCCTCCTTCGGGAG	GTTTTAGAGCTAGAAATAGCAAGTTAAAATAAGGCTAGTCCGTTATCAACTTGAAAAAGTGGCACCGAGTCGGTGC	GCGGGGCGCCTATGCCTCCTT	(((((((......))).(((((((((((.((((....))))...))))))))))).....)))).....((((....)))).((((((...))))))	-29.4	-7.5
Chari2015-293T	CGGGTCGTGCTGCCGCATCG	Human	hg38	chr12	122730308	122730331	Cas9	0	Endogenous	ACAACGGGTCGTGCTGCCGCATCGAGGGGG	GTTTTAGAGCTAGAAATAGCAAGTTAAAATAAGGCTAGTCCGTTATCAACTTGAAAAAGTGGCACCGAGTCGGTGC	GCGGGTCGTGCTGCCGCATCG	((((.....((((((......(((((((.((((....))))...)))))))..))).))))))).....((((....)))).((((((...))))))	-24.4	-6.6
Chari2015-293T	CGGGTCTTGAAGATCTCTGA	Human	hg38	chr12	237263	237286	Cas9	0.0711238	Endogenous	GCGGCGGGTCTTGAAGATCTCTGATGGGAT	GTTTTAGAGCTAGAAATAGCAAGTTAAAATAAGGCTAGTCCGTTATCAACTTGAAAAAGTGGCACCGAGTCGGTGC	GCGGGTCTTGAAGATCTCTGA	(((((.((...((....((..(((((((.((((....))))...)))))))..))))))))))).....((((....)))).((((((...))))))	-20.5	-3.7
Chari2015-293T	CGGGTGAACGACGCTTCGTG	Human	hg38	chr22	31345573	31345596	Cas9	0	Endogenous	GGAGCGGGTGAACGACGCTTCGTGCGGCCC	GTTTTAGAGCTAGAAATAGCAAGTTAAAATAAGGCTAGTCCGTTATCAACTTGAAAAAGTGGCACCGAGTCGGTGC	GCGGGTGAACGACGCTTCGTG	(((((.((((.(((...))).))))....((((....)))).((((.......))))..))))).....((((....)))).((((((...))))))	-22.4	-4.2
Chari2015-293T	CGGTACCACCGATGACCCTC	Human	hg38	chr1	239907609	239907632	Cas9	0	Endogenous	CAGACGGTACCACCGATGACCCTCTGGGAG	GTTTTAGAGCTAGAAATAGCAAGTTAAAATAAGGCTAGTCCGTTATCAACTTGAAAAAGTGGCACCGAGTCGGTGC	GCGGTACCACCGATGACCCTC	..(((...)))(((((((((.(((((((.((((....))))...))))))).))).......)))))).((((....)))).((((((...))))))	-24.6	-3.3
Chari2015-293T	CGGTGGTCGCCCTCTCCTTG	Human	hg38	chr1	17053989	17054012	Cas9	0	Endogenous	GCGGCGGTGGTCGCCCTCTCCTTGAGGCGC	GTTTTAGAGCTAGAAATAGCAAGTTAAAATAAGGCTAGTCCGTTATCAACTTGAAAAAGTGGCACCGAGTCGGTGC	GCGGTGGTCGCCCTCTCCTTG	..(((((.((..((..(((((.((((((.((((....))))...)))))))))))..))..))))))).((((....)))).((((((...))))))	-25.1	-2.4
Chari2015-293T	CGGTTCAACACCAGTTTGAT	Human	hg38	chr2	147896369	147896392	Cas9	0	Endogenous	AACACGGTTCAACACCAGTTTGATTGGTTC	GTTTTAGAGCTAGAAATAGCAAGTTAAAATAAGGCTAGTCCGTTATCAACTTGAAAAAGTGGCACCGAGTCGGTGC	GCGGTTCAACACCAGTTTGAT	((((......((.(((((..((((((((.((((....))))...))))))))))))).)))))).....((((....)))).((((((...))))))	-21.9	-1.4
Chari2015-293T	CGGTTGCTGGAATGTCCATC	Human	hg38	chrX	50042385	50042408	Cas9	0	Endogenous	ATAGCGGTTGCTGGAATGTCCATCAGGTCT	GTTTTAGAGCTAGAAATAGCAAGTTAAAATAAGGCTAGTCCGTTATCAACTTGAAAAAGTGGCACCGAGTCGGTGC	GCGGTTGCTGGAATGTCCATC	((((..(((((.....((...(((((((.((((....))))...)))))))..))))))))))).....((((....)))).((((((...))))))	-23.3	-2.7
Chari2015-293T	CGTACATGCTGACGAAGTAA	Human	hg38	chr2	230910643	230910666	Cas9	0	Endogenous	CTTCCGTACATGCTGACGAAGTAAAGGCAC	GTTTTAGAGCTAGAAATAGCAAGTTAAAATAAGGCTAGTCCGTTATCAACTTGAAAAAGTGGCACCGAGTCGGTGC	GCGTACATGCTGACGAAGTAA	........((.(((..(((..(((((((.((((....))))...)))))))...))).))).)).....((((....)))).((((((...))))))	-20.9	-1.7
Chari2015-293T	CGTACCTTTCACCCTCACCA	Human	hg38	chr9	136995660	136995683	Cas9	0	Endogenous	AGGGCGTACCTTTCACCCTCACCACGGTGG	GTTTTAGAGCTAGAAATAGCAAGTTAAAATAAGGCTAGTCCGTTATCAACTTGAAAAAGTGGCACCGAGTCGGTGC	GCGTACCTTTCACCCTCACCA	..............((..((.(((((((.((((....))))...)))))))..))..))..........((((....)))).((((((...))))))	-16.9	0
Chari2015-293T	CGTATTTCTCCAGCTCCGTA	Human	hg38	chr1	164792710	164792733	Cas9	0	Endogenous	TGCTCGTATTTCTCCAGCTCCGTATGGTAG	GTTTTAGAGCTAGAAATAGCAAGTTAAAATAAGGCTAGTCCGTTATCAACTTGAAAAAGTGGCACCGAGTCGGTGC	GCGTATTTCTCCAGCTCCGTA	((.(((((((..(((((..........))))))))))))))(((((...((((.(......).)))).))))).........((((((...))))))	-23.5	-0.3
Chari2015-293T	CGTCAACGAGAACACCTTCA	Human	hg38	chr9	135750115	135750138	Cas9	0	Endogenous	TCTACGTCAACGAGAACACCTTCAAGGAGC	GTTTTAGAGCTAGAAATAGCAAGTTAAAATAAGGCTAGTCCGTTATCAACTTGAAAAAGTGGCACCGAGTCGGTGC	GCGTCAACGAGAACACCTTCA	..(..((((.((...((((..(((((((.((((....))))...)))))))))))....))))))..).((((....)))).((((((...))))))	-22.8	0
Chari2015-293T	CGTCAGAGATGGCCAGGACC	Human	hg38	chr3	10844216	10844239	Cas9	0	Endogenous	ATCCCGTCAGAGATGGCCAGGACCCGGTGC	GTTTTAGAGCTAGAAATAGCAAGTTAAAATAAGGCTAGTCCGTTATCAACTTGAAAAAGTGGCACCGAGTCGGTGC	GCGTCAGAGATGGCCAGGACC	........((((((..((((.((((((..((((....)))).........))))))..)))))))))).((((....)))).((((((...))))))	-24.4	-2.9
Chari2015-293T	CGTCCAGCCGGTGAGCATCC	Human	hg38	chr12	50058801	50058824	Cas9	0.0479616	Endogenous	GTGGCGTCCAGCCGGTGAGCATCCAGGCCT	GTTTTAGAGCTAGAAATAGCAAGTTAAAATAAGGCTAGTCCGTTATCAACTTGAAAAAGTGGCACCGAGTCGGTGC	GCGTCCAGCCGGTGAGCATCC	((.....))(((..(((....(((((((.((((....))))...)))))))...)))...)))......((((....)))).((((((...))))))	-23	-3.1
Chari2015-293T	CGTCGCACAGGCTTAGCTGG	Human	hg38	chr9	2718137	2718160	Cas9	0	Endogenous	TAGTCGTCGCACAGGCTTAGCTGGCGGCTG	GTTTTAGAGCTAGAAATAGCAAGTTAAAATAAGGCTAGTCCGTTATCAACTTGAAAAAGTGGCACCGAGTCGGTGC	GCGTCGCACAGGCTTAGCTGG	..........((.((((((..(((((((.((((....))))...)))))))..)))))).)).......((((....)))).((((((...))))))	-26.4	-2.8
Chari2015-293T	CGTCGCACGCGATCCAAAGC	Human	hg38	chr7	155071240	155071263	Cas9	0	Endogenous	AGCACGTCGCACGCGATCCAAAGCTGGCAC	GTTTTAGAGCTAGAAATAGCAAGTTAAAATAAGGCTAGTCCGTTATCAACTTGAAAAAGTGGCACCGAGTCGGTGC	GCGTCGCACGCGATCCAAAGC	((((...)))).......((((((((((.((((....))))...)))))))...)))............((((....)))).((((((...))))))	-21.2	-3.8
Chari2015-293T	CGTCGCGGTAGATACCCTCT	Human	hg38	chrX	155065940	155065963	Cas9	0	Endogenous	TATTCGTCGCGGTAGATACCCTCTTGGTGA	GTTTTAGAGCTAGAAATAGCAAGTTAAAATAAGGCTAGTCCGTTATCAACTTGAAAAAGTGGCACCGAGTCGGTGC	GCGTCGCGGTAGATACCCTCT	.....((((....((.(((.((((((((.((((....))))...))))))))))).))..)))).....((((....)))).((((((...))))))	-24.7	-1.3
Chari2015-293T	CGTGATGTTCAAGGTCGGGG	Human	hg38	chr5	180631731	180631754	Cas9	0	Endogenous	CCTCCGTGATGTTCAAGGTCGGGGGGGTCA	GTTTTAGAGCTAGAAATAGCAAGTTAAAATAAGGCTAGTCCGTTATCAACTTGAAAAAGTGGCACCGAGTCGGTGC	GCGTGATGTTCAAGGTCGGGG	..((((((..(..((((....(((((((.((((....))))...)))))))..)))).)..))))))..((((....)))).((((((...))))))	-22.5	-3.1
Chari2015-293T	CGTGCCCTTCTCCAATGCGA	Human	hg38	chr3	129528762	129528785	Cas9	0	Endogenous	TCTACGTGCCCTTCTCCAATGCGACGGGTG	GTTTTAGAGCTAGAAATAGCAAGTTAAAATAAGGCTAGTCCGTTATCAACTTGAAAAAGTGGCACCGAGTCGGTGC	GCGTGCCCTTCTCCAATGCGA	((((...........))))..(((((((.((((....))))...)))))))..................((((....)))).((((((...))))))	-18.4	-2.8
Chari2015-293T	CGTGCGGCCCGCCGCGAGTG	Human	hg38	chr9	21994268	21994291	Cas9	0	Endogenous	CGCGCGTGCGGCCCGCCGCGAGTGAGGGTT	GTTTTAGAGCTAGAAATAGCAAGTTAAAATAAGGCTAGTCCGTTATCAACTTGAAAAAGTGGCACCGAGTCGGTGC	GCGTGCGGCCCGCCGCGAGTG	(((.(((...))))))((.((((((((..((((....)))).........)))))))).))........((((....)))).((((((...))))))	-27.3	-8.9
Chari2015-293T	CGTGCTCTCCTTCAGCACCG	Human	hg38	chr14	59465084	59465107	Cas9	0	Endogenous	CGGCCGTGCTCTCCTTCAGCACCGTGGCGA	GTTTTAGAGCTAGAAATAGCAAGTTAAAATAAGGCTAGTCCGTTATCAACTTGAAAAAGTGGCACCGAGTCGGTGC	GCGTGCTCTCCTTCAGCACCG	(((.(((..((((........(((((((.((((....))))...)))))))))))..))).))).....((((....)))).((((((...))))))	-22	-5.1
Chari2015-293T	CGTGTCAAACACATTCCGAC	Human	hg38	chr11	128842384	128842407	Cas9	0	Endogenous	CCAACGTGTCAAACACATTCCGACTGGAAG	GTTTTAGAGCTAGAAATAGCAAGTTAAAATAAGGCTAGTCCGTTATCAACTTGAAAAAGTGGCACCGAGTCGGTGC	GCGTGTCAAACACATTCCGAC	..((((...))))...((...(((((((.((((....))))...)))))))..))..............((((....)))).((((((...))))))	-18.8	-2.1
Chari2015-293T	CGTGTCAGTGACGAGTAAAG	Human	hg38	chr7	138919177	138919200	Cas9	0	Endogenous	CTTACGTGTCAGTGACGAGTAAAGAGGTGG	GTTTTAGAGCTAGAAATAGCAAGTTAAAATAAGGCTAGTCCGTTATCAACTTGAAAAAGTGGCACCGAGTCGGTGC	GCGTGTCAGTGACGAGTAAAG	........(((((((((....(((((((.((((....))))...)))))))...)))....))))))..((((....)))).((((((...))))))	-21.6	-3.5
Chari2015-293T	CGTGTTCATCGTGGGTGCCT	Human	hg38	chr3	45900958	45900981	Cas9	0	Endogenous	GGCTCGTGTTCATCGTGGGTGCCTTGGGCA	GTTTTAGAGCTAGAAATAGCAAGTTAAAATAAGGCTAGTCCGTTATCAACTTGAAAAAGTGGCACCGAGTCGGTGC	GCGTGTTCATCGTGGGTGCCT	(((.......)))(((.(((((((((((.((((....))))...))))))).))))...))).......((((....)))).((((((...))))))	-25.1	-0.7
Chari2015-293T	CGTGTTCGACGCCCTCGAGT	Human	hg38	chr8	139702898	139702921	Cas9	0.0484496	Endogenous	CCGCCGTGTTCGACGCCCTCGAGTCGGACC	GTTTTAGAGCTAGAAATAGCAAGTTAAAATAAGGCTAGTCCGTTATCAACTTGAAAAAGTGGCACCGAGTCGGTGC	GCGTGTTCGACGCCCTCGAGT	((((.....))))(((....((((((((.((((....))))...)))))))))))..............((((....)))).((((((...))))))	-22.2	-4.6
Chari2015-293T	CGTTAATCAGGCGGTCATAG	Human	hg38	chr11	61438051	61438074	Cas9	0	Endogenous	GGCTCGTTAATCAGGCGGTCATAGAGGTTC	GTTTTAGAGCTAGAAATAGCAAGTTAAAATAAGGCTAGTCCGTTATCAACTTGAAAAAGTGGCACCGAGTCGGTGC	GCGTTAATCAGGCGGTCATAG	..........(((((.(.((((((((((.((((....))))...)))))))....)))).)))))....((((....)))).((((((...))))))	-22.5	-1.6
Chari2015-293T	CGTTACAGCGCTGGCTCCGG	Human	hg38	chr1	151816774	151816797	Cas9	0.0423908	Endogenous	GCCGCGTTACAGCGCTGGCTCCGGCGGAAG	GTTTTAGAGCTAGAAATAGCAAGTTAAAATAAGGCTAGTCCGTTATCAACTTGAAAAAGTGGCACCGAGTCGGTGC	GCGTTACAGCGCTGGCTCCGG	((......))(((((((....(((((((.((((....))))...)))))))..))))))).........((((....)))).((((((...))))))	-26.6	-4.1
Chari2015-293T	CGTTCAAGAACAGAGACAGG	Human	hg38	chr3	38138792	38138815	Cas9	0	Endogenous	CGCACGTTCAAGAACAGAGACAGGCGGCGC	GTTTTAGAGCTAGAAATAGCAAGTTAAAATAAGGCTAGTCCGTTATCAACTTGAAAAAGTGGCACCGAGTCGGTGC	GCGTTCAAGAACAGAGACAGG	...(((((((((.(.(((..(((((((..((((....)))).........))))))).))))))).....))))))......((((((...))))))	-21.1	0
Chari2015-293T	CGTTCGTAGAATCAGCTCTG	Human	hg38	chr11	5422469	5422492	Cas9	0	Endogenous	TCAACGTTCGTAGAATCAGCTCTGAGGCCT	GTTTTAGAGCTAGAAATAGCAAGTTAAAATAAGGCTAGTCCGTTATCAACTTGAAAAAGTGGCACCGAGTCGGTGC	GCGTTCGTAGAATCAGCTCTG	..((((.((((((((....)))))))))))).........((((((...((((.(......).)))).))))))........((((((...))))))	-23	-0.6
Chari2015-293T	CGTTCGTGGCAGGGGTTATT	Human	hg38	chr3	36993551	36993574	Cas9	0.0503525	Endogenous	ATGTCGTTCGTGGCAGGGGTTATTCGGCGG	GTTTTAGAGCTAGAAATAGCAAGTTAAAATAAGGCTAGTCCGTTATCAACTTGAAAAAGTGGCACCGAGTCGGTGC	GCGTTCGTGGCAGGGGTTATT	..(((.(((((.(((.(..(((((((((.((((....))))...)))))))))....).)))))))).)))...........((((((...))))))	-24.4	-1.5
Chari2015-293T	CGTTCTGCGCTTTTCCGAGT	Human	hg38	chr16	1465309	1465332	Cas9	0	Endogenous	ACCACGTTCTGCGCTTTTCCGAGTCGGACA	GTTTTAGAGCTAGAAATAGCAAGTTAAAATAAGGCTAGTCCGTTATCAACTTGAAAAAGTGGCACCGAGTCGGTGC	GCGTTCTGCGCTTTTCCGAGT	........(((((((.((((((((((((.((((....))))...)))))))..((.....)).......))))).)))))))((((((...))))))	-23.1	-3.6
Chari2015-293T	CGTTGACCGCATCGCCACCT	Human	hg38	chr19	3114955	3114978	Cas9	0	Endogenous	CCGACGTTGACCGCATCGCCACCTTGGGCT	GTTTTAGAGCTAGAAATAGCAAGTTAAAATAAGGCTAGTCCGTTATCAACTTGAAAAAGTGGCACCGAGTCGGTGC	GCGTTGACCGCATCGCCACCT	(((.....)))...(((...((((((((.((((....))))...)))))))).))).............((((....)))).((((((...))))))	-24	-3.6
Chari2015-293T	CGTTGCAGTTCACTCTTCGT	Human	hg38	chr17	31988356	31988379	Cas9	0	Endogenous	CCTACGTTGCAGTTCACTCTTCGTTGGACA	GTTTTAGAGCTAGAAATAGCAAGTTAAAATAAGGCTAGTCCGTTATCAACTTGAAAAAGTGGCACCGAGTCGGTGC	GCGTTGCAGTTCACTCTTCGT	..((((......(((..((.((((((((.((((....))))...)))))))).))..))).......))))...........((((((...))))))	-18.7	-1.2
Chari2015-293T	CGTTGCGCACGTCCCTCGGT	Human	hg38	chr12	63150694	63150717	Cas9	0	Endogenous	TCCTCGTTGCGCACGTCCCTCGGTGGGCCG	GTTTTAGAGCTAGAAATAGCAAGTTAAAATAAGGCTAGTCCGTTATCAACTTGAAAAAGTGGCACCGAGTCGGTGC	GCGTTGCGCACGTCCCTCGGT	.....((((.((...(((((((((.....((((....))))........((((.(......).))))..((((....))))))))))))).))))))	-24.5	-2.1
Chari2015-293T	CGTTGCGCCAGCCCTGTTAC	Human	hg38	chr14	64280099	64280122	Cas9	0	Endogenous	GAACCGTTGCGCCAGCCCTGTTACTGGTCC	GTTTTAGAGCTAGAAATAGCAAGTTAAAATAAGGCTAGTCCGTTATCAACTTGAAAAAGTGGCACCGAGTCGGTGC	GCGTTGCGCCAGCCCTGTTAC	.....(.((.((((.((((.....((((.((((....))))...)))))))).)))).)).).......((((....)))).((((((...))))))	-19.4	-1.2
Chari2015-293T	CGTTGGCGATGATGAACTTA	Human	hg38	chr7	150974917	150974940	Cas9	0	Endogenous	CGAGCGTTGGCGATGATGAACTTACGGCCT	GTTTTAGAGCTAGAAATAGCAAGTTAAAATAAGGCTAGTCCGTTATCAACTTGAAAAAGTGGCACCGAGTCGGTGC	GCGTTGGCGATGATGAACTTA	((....))(((((((.(((.(((((((..((((....)))).........)))))))))).))))))).((((....)))).((((((...))))))	-27.3	-1.9
Chari2015-293T	CGTTGTACAGGCGAATCTTC	Human	hg38	chr21	33414918	33414941	Cas9	0	Endogenous	TCTGCGTTGTACAGGCGAATCTTCGGGTGC	GTTTTAGAGCTAGAAATAGCAAGTTAAAATAAGGCTAGTCCGTTATCAACTTGAAAAAGTGGCACCGAGTCGGTGC	GCGTTGTACAGGCGAATCTTC	..((((.((.(((...((((.(((((((.((((....))))...)))))))))))...))).))...))))...........((((((...))))))	-22.7	-1.9
Chari2015-293T	CGTTTTCCCTAAAGATAAGC	Human	hg38	chr5	38883857	38883880	Cas9	0.146735	Endogenous	TGTTCGTTTTCCCTAAAGATAAGCTGGTGG	GTTTTAGAGCTAGAAATAGCAAGTTAAAATAAGGCTAGTCCGTTATCAACTTGAAAAAGTGGCACCGAGTCGGTGC	GCGTTTTCCCTAAAGATAAGC	..............(((.((((((((((.((((....))))...)))))))...))).)))........((((....)))).((((((...))))))	-19.8	0
Chari2015-293T	CTAACTACGGTGCCCTCCTC	Human	hg38	chr2	237877259	237877282	Cas9	0.0505051	Endogenous	GAGGCTAACTACGGTGCCCTCCTCCGGGAG	GTTTTAGAGCTAGAAATAGCAAGTTAAAATAAGGCTAGTCCGTTATCAACTTGAAAAAGTGGCACCGAGTCGGTGC	GCTAACTACGGTGCCCTCCTC	(((.(((.(((((((..(((.(((((((.((((....))))...))))))).)))..............((((....)))))))))))))).)))..	-27.8	-0.9
Chari2015-293T	CTAAGGCCCTGGTCCCGATA	Human	hg38	chr11	65595740	65595763	Cas9	0	Endogenous	GGGTCTAAGGCCCTGGTCCCGATACGGGCT	GTTTTAGAGCTAGAAATAGCAAGTTAAAATAAGGCTAGTCCGTTATCAACTTGAAAAAGTGGCACCGAGTCGGTGC	GCTAAGGCCCTGGTCCCGATA	(.(((.(..((((((......(((((((.((((....))))...)))))))..))))))..).))).).((((....)))).((((((...))))))	-22	-0.4
Chari2015-293T	CTACAACCGCTGGGCGCGCC	Human	hg38	chr8	27469825	27469848	Cas9	0	Endogenous	GGGGCTACAACCGCTGGGCGCGCCCGGTGC	GTTTTAGAGCTAGAAATAGCAAGTTAAAATAAGGCTAGTCCGTTATCAACTTGAAAAAGTGGCACCGAGTCGGTGC	GCTACAACCGCTGGGCGCGCC	...........(((((..((((((((((.((((....))))...)))))))..)))..)))))......((((....)))).((((((...))))))	-26.6	-2.2
Chari2015-293T	CTACACCGATTACCTCCAGA	Human	hg38	chr16	27434371	27434394	Cas9	0	Endogenous	TCTGCTACACCGATTACCTCCAGACGGTCA	GTTTTAGAGCTAGAAATAGCAAGTTAAAATAAGGCTAGTCCGTTATCAACTTGAAAAAGTGGCACCGAGTCGGTGC	GCTACACCGATTACCTCCAGA	.....((.((((((((.....(((((((.((((....))))...))))))).))).))))).)).....((((....)))).((((((...))))))	-20.6	0
Chari2015-293T	CTACAGCATTGAGACTGTCG	Human	hg38	chr10	47922127	47922150	Cas9	0	Endogenous	CTTCCTACAGCATTGAGACTGTCGTGGGGG	GTTTTAGAGCTAGAAATAGCAAGTTAAAATAAGGCTAGTCCGTTATCAACTTGAAAAAGTGGCACCGAGTCGGTGC	GCTACAGCATTGAGACTGTCG	((....)).....(((((((.(((((((.((((....))))...)))))))..))).))))........((((....)))).((((((...))))))	-23.7	-2
Chari2015-293T	CTACCACTGCACGGCGCACA	Human	hg38	chr11	73392412	73392435	Cas9	0	Endogenous	AGGGCTACCACTGCACGGCGCACAAGGAGG	GTTTTAGAGCTAGAAATAGCAAGTTAAAATAAGGCTAGTCCGTTATCAACTTGAAAAAGTGGCACCGAGTCGGTGC	GCTACCACTGCACGGCGCACA	((.......))(((((((...(((((((.((((....))))...)))))))...))..).)))).....((((....)))).((((((...))))))	-22.6	-1.6
Chari2015-293T	CTACCCGCTAACGCTGGAAA	Human	hg38	chr11	118883946	118883969	Cas9	0	Endogenous	TGAACTACCCGCTAACGCTGGAAATGGACC	GTTTTAGAGCTAGAAATAGCAAGTTAAAATAAGGCTAGTCCGTTATCAACTTGAAAAAGTGGCACCGAGTCGGTGC	GCTACCCGCTAACGCTGGAAA	((.....))(((((((((...(((((((.((((....))))...)))))))....))))..)))))...((((....)))).((((((...))))))	-22.3	-3.1
Chari2015-293T	CTACTGTGCCTCCCGTATTG	Human	hg38	chr19	8731528	8731551	Cas9	0	Endogenous	TTCCCTACTGTGCCTCCCGTATTGTGGATC	GTTTTAGAGCTAGAAATAGCAAGTTAAAATAAGGCTAGTCCGTTATCAACTTGAAAAAGTGGCACCGAGTCGGTGC	GCTACTGTGCCTCCCGTATTG	((......))....((.((((((((((..((((....)))).........)))))))))).))......((((....)))).((((((...))))))	-20.8	-0.9
Chari2015-293T	CTAGAACACGATTGGCCACA	Human	hg38	chr8	75558563	75558586	Cas9	0	Endogenous	TCATCTAGAACACGATTGGCCACACGGCTA	GTTTTAGAGCTAGAAATAGCAAGTTAAAATAAGGCTAGTCCGTTATCAACTTGAAAAAGTGGCACCGAGTCGGTGC	GCTAGAACACGATTGGCCACA	....((..((((((((((...(((((((.((((....))))...)))))))..))))))).)))..)).((((....)))).((((((...))))))	-27.9	-1.7
Chari2015-293T	CTAGCGGCCCGGGAGGAGTA	Human	hg38	chr1	110212153	110212176	Cas9	0	Endogenous	CACCCTAGCGGCCCGGGAGGAGTAGGGATC	GTTTTAGAGCTAGAAATAGCAAGTTAAAATAAGGCTAGTCCGTTATCAACTTGAAAAAGTGGCACCGAGTCGGTGC	GCTAGCGGCCCGGGAGGAGTA	((.(.((((.(((..(((.((((((((..((((....)))).........)))))))).))).......((((....))))....))).)))).)))	-25.7	-2.6
Chari2015-293T	CTAGGGTCGTCGCGCCCAGG	Human	hg38	chr21	33325066	33325089	Cas9	0	Endogenous	AGCACTAGGGTCGTCGCGCCCAGGAGGACG	GTTTTAGAGCTAGAAATAGCAAGTTAAAATAAGGCTAGTCCGTTATCAACTTGAAAAAGTGGCACCGAGTCGGTGC	GCTAGGGTCGTCGCGCCCAGG	(((.((((......))))...(((((((.((((....))))...)))))))..))).............((((....)))).((((((...))))))	-21.6	-5.6
Chari2015-293T	CTATCAATAAATCTTGCTGA	Human	hg38	chr2	174847037	174847060	Cas9	0	Endogenous	GCTGCTATCAATAAATCTTGCTGACGGCCC	GTTTTAGAGCTAGAAATAGCAAGTTAAAATAAGGCTAGTCCGTTATCAACTTGAAAAAGTGGCACCGAGTCGGTGC	GCTATCAATAAATCTTGCTGA	.......((((..((.(((..(((((((.((((....))))...)))))))..))).))....))))..((((....)))).((((((...))))))	-21.4	0
Chari2015-293T	CTATGACCTCGACTACGACT	Human	hg38	chr8	127738294	127738317	Cas9	0	Endogenous	GGAACTATGACCTCGACTACGACTCGGTGC	GTTTTAGAGCTAGAAATAGCAAGTTAAAATAAGGCTAGTCCGTTATCAACTTGAAAAAGTGGCACCGAGTCGGTGC	GCTATGACCTCGACTACGACT	...(((((...(((((....((((((((.((((....))))...))))))))....))))).)))))..((((....)))).((((((...))))))	-23.7	-0.5
Chari2015-293T	CTATGAGACTATTGTCATCT	Human	hg38	chr13	37745998	37746021	Cas9	0.0554324	Endogenous	TCTTCTATGAGACTATTGTCATCTCGGTAA	GTTTTAGAGCTAGAAATAGCAAGTTAAAATAAGGCTAGTCCGTTATCAACTTGAAAAAGTGGCACCGAGTCGGTGC	GCTATGAGACTATTGTCATCT	...(((.(((((..(((...((((((((.((((....))))...)))))))).))))))))))).....((((....)))).((((((...))))))	-24.1	-3
Chari2015-293T	CTATGGAGTGTACAGCTGCG	Human	hg38	chr9	134408946	134408969	Cas9	0	Endogenous	AGCACTATGGAGTGTACAGCTGCGAGGGGT	GTTTTAGAGCTAGAAATAGCAAGTTAAAATAAGGCTAGTCCGTTATCAACTTGAAAAAGTGGCACCGAGTCGGTGC	GCTATGGAGTGTACAGCTGCG	...(((((.(....((((...(((((((.((((....))))...)))))))..))))).))))).....((((....)))).((((((...))))))	-24.9	-2.7
Chari2015-293T	CTATTCGTACGACGAGGACC	Human	hg38	chr9	124503367	124503390	Cas9	0	Endogenous	TGGACTATTCGTACGACGAGGACCTGGACG	GTTTTAGAGCTAGAAATAGCAAGTTAAAATAAGGCTAGTCCGTTATCAACTTGAAAAAGTGGCACCGAGTCGGTGC	GCTATTCGTACGACGAGGACC	.....((((...))))((((.((((((..((((....)))).........))))))..)))).......((((....)))).((((((...))))))	-21.2	-1.8
Chari2015-293T	CTATTGCTACCAGGCGTAAA	Human	hg38	chr7	143443526	143443549	Cas9	0.0996347	Endogenous	CCTGCTATTGCTACCAGGCGTAAAAGGAGT	GTTTTAGAGCTAGAAATAGCAAGTTAAAATAAGGCTAGTCCGTTATCAACTTGAAAAAGTGGCACCGAGTCGGTGC	GCTATTGCTACCAGGCGTAAA	(((((((((...((((.....))))...)))....))))))(((((...((((.(......).)))).))))).........((((((...))))))	-20.2	-1.9
Chari2015-293T	CTCATACACCGAAACCTGAC	Human	hg38	chr7	13935772	13935795	Cas9	0.0847458	Endogenous	TCAACTCATACACCGAAACCTGACCGGGCC	GTTTTAGAGCTAGAAATAGCAAGTTAAAATAAGGCTAGTCCGTTATCAACTTGAAAAAGTGGCACCGAGTCGGTGC	GCTCATACACCGAAACCTGAC	.......((((((...((((....)))).((((.......((((((...((((.(......).)))).))))))......))))......)))))).	-17.9	0
Chari2015-293T	CTCATCGTGGTGGCCAACAG	Human	hg38	chr11	48306804	48306827	Cas9	0	Endogenous	AGGTCTCATCGTGGTGGCCAACAGCGGTAT	GTTTTAGAGCTAGAAATAGCAAGTTAAAATAAGGCTAGTCCGTTATCAACTTGAAAAAGTGGCACCGAGTCGGTGC	GCTCATCGTGGTGGCCAACAG	......((.(.(((((.....(((((((.((((....))))...)))))))..))))).).))......((((....)))).((((((...))))))	-23.7	-1.8
Chari2015-293T	CTCATGCGGCCGAACCAGCT	Human	hg38	chrX	49043199	49043222	Cas9	0	Endogenous	ATGTCTCATGCGGCCGAACCAGCTCGGGAT	GTTTTAGAGCTAGAAATAGCAAGTTAAAATAAGGCTAGTCCGTTATCAACTTGAAAAAGTGGCACCGAGTCGGTGC	GCTCATGCGGCCGAACCAGCT	((((..(((((.......)))))....)))).........((((((...((((.(......).)))).))))))........((((((...))))))	-24	-1.9
Chari2015-293T	CTCATGTGTCAATTCCCTAC	Human	hg38	chr1	248349007	248349030	Cas9	0	Endogenous	CTACCTCATGTGTCAATTCCCTACTGGACA	GTTTTAGAGCTAGAAATAGCAAGTTAAAATAAGGCTAGTCCGTTATCAACTTGAAAAAGTGGCACCGAGTCGGTGC	GCTCATGTGTCAATTCCCTAC	(((((((((.........)))))....)))).........((((((...((((.(......).)))).))))))........((((((...))))))	-18.7	0
Chari2015-293T	CTCATTCCAGGCAATTGAAT	Human	hg38	chr11	5132299	5132322	Cas9	0.115207	Endogenous	TTCACTCATTCCAGGCAATTGAATCGGGTA	GTTTTAGAGCTAGAAATAGCAAGTTAAAATAAGGCTAGTCCGTTATCAACTTGAAAAAGTGGCACCGAGTCGGTGC	GCTCATTCCAGGCAATTGAAT	((((.....(((((......)))))..)))).........((((((...((((.(......).)))).))))))........((((((...))))))	-18.9	-1.4
Chari2015-293T	CTCCAACTGATAACAAGAAC	Human	hg38	chr5	38527269	38527292	Cas9	0	Endogenous	TTTTCTCCAACTGATAACAAGAACGGGACC	GTTTTAGAGCTAGAAATAGCAAGTTAAAATAAGGCTAGTCCGTTATCAACTTGAAAAAGTGGCACCGAGTCGGTGC	GCTCCAACTGATAACAAGAAC	........(((((((......((((((..((((....)))).........))))))......)))))))((((....)))).((((((...))))))	-20.4	0
Chari2015-293T	CTCCACGGTGGTATTAGTTG	Human	hg38	chr7	137015877	137015900	Cas9	0	Endogenous	CTACCTCCACGGTGGTATTAGTTGGGGTAC	GTTTTAGAGCTAGAAATAGCAAGTTAAAATAAGGCTAGTCCGTTATCAACTTGAAAAAGTGGCACCGAGTCGGTGC	GCTCCACGGTGGTATTAGTTG	.....((((....(((((((.(((((((.((((....))))...)))))))..))))))))))).....((((....)))).((((((...))))))	-24.8	-0.2
Chari2015-293T	CTCCAGATCGTGCACGAGAC	Human	hg38	chr10	3784955	3784978	Cas9	0.0609756	Endogenous	GGAGCTCCAGATCGTGCACGAGACCGGCTA	GTTTTAGAGCTAGAAATAGCAAGTTAAAATAAGGCTAGTCCGTTATCAACTTGAAAAAGTGGCACCGAGTCGGTGC	GCTCCAGATCGTGCACGAGAC	((((.(((.(((.......))).))).)))).........((((((...((((.(......).)))).))))))........((((((...))))))	-22.9	-0.9
Chari2015-293T	CTCCCGGGACAGCGAATACC	Human	hg38	chr2	42493426	42493449	Cas9	0.163399	Endogenous	GCAGCTCCCGGGACAGCGAATACCGGGCGC	GTTTTAGAGCTAGAAATAGCAAGTTAAAATAAGGCTAGTCCGTTATCAACTTGAAAAAGTGGCACCGAGTCGGTGC	GCTCCCGGGACAGCGAATACC	.......(((((((.......(((((((.((((....))))...)))))))...))).)))).......((((....)))).((((((...))))))	-23.8	-1.8
Chari2015-293T	CTCCCGGTCAGTTCGGGATG	Human	hg38	chr12	57751302	57751325	Cas9	0	Endogenous	TGATCTCCCGGTCAGTTCGGGATGTGGCAC	GTTTTAGAGCTAGAAATAGCAAGTTAAAATAAGGCTAGTCCGTTATCAACTTGAAAAAGTGGCACCGAGTCGGTGC	GCTCCCGGTCAGTTCGGGATG	..((((((.....))))))((((((((..((((....)))).........))))))))...........((((....)))).((((((...))))))	-24.5	-8.5
Chari2015-293T	CTCCGAACATGAGACCCGTC	Human	hg38	chr2	174759594	174759617	Cas9	0.062422	Endogenous	TGGGCTCCGAACATGAGACCCGTCTGGTGG	GTTTTAGAGCTAGAAATAGCAAGTTAAAATAAGGCTAGTCCGTTATCAACTTGAAAAAGTGGCACCGAGTCGGTGC	GCTCCGAACATGAGACCCGTC	.....((..(((.(((..((((((((((.((((....))))...)))))))..)))..))))))..)).((((....)))).((((((...))))))	-22.6	-0.6
Chari2015-293T	CTCCGAGGCCGACGCCATTG	Human	hg38	chr17	80273258	80273281	Cas9	0	Endogenous	CACCCTCCGAGGCCGACGCCATTGTGGAGT	GTTTTAGAGCTAGAAATAGCAAGTTAAAATAAGGCTAGTCCGTTATCAACTTGAAAAAGTGGCACCGAGTCGGTGC	GCTCCGAGGCCGACGCCATTG	((((.((((((((.....)))))))).)))).........((((((...((((.(......).)))).))))))........((((((...))))))	-27	-3.7
Chari2015-293T	CTCCTGCCAGTTAGCAGTCC	Human	hg38	chr1	154434581	154434604	Cas9	0.0390778	Endogenous	AGTTCTCCTGCCAGTTAGCAGTCCCGGAGG	GTTTTAGAGCTAGAAATAGCAAGTTAAAATAAGGCTAGTCCGTTATCAACTTGAAAAAGTGGCACCGAGTCGGTGC	GCTCCTGCCAGTTAGCAGTCC	((((((((......)))).........)))).........((((((...((((.(......).)))).))))))........((((((...))))))	-21.3	-4.2
Chari2015-293T	CTCGGAGATCGGGCGGGTGC	Human	hg38	chr15	73994818	73994841	Cas9	0.0551268	Endogenous	GGGCCTCGGAGATCGGGCGGGTGCAGGCTC	GTTTTAGAGCTAGAAATAGCAAGTTAAAATAAGGCTAGTCCGTTATCAACTTGAAAAAGTGGCACCGAGTCGGTGC	GCTCGGAGATCGGGCGGGTGC	.....((...(((((.(((..(((((((.((((....))))...)))))))...))).)))))...)).((((....)))).((((((...))))))	-27.6	-6.9
Chari2015-293T	CTCGGCCCTCAAGTGGCCGT	Human	hg38	chr12	49962106	49962129	Cas9	0	Endogenous	TGGGCTCGGCCCTCAAGTGGCCGTCGGCGC	GTTTTAGAGCTAGAAATAGCAAGTTAAAATAAGGCTAGTCCGTTATCAACTTGAAAAAGTGGCACCGAGTCGGTGC	GCTCGGCCCTCAAGTGGCCGT	...(((......(.(((((.((((((((.((((....))))...)))))))).))))).))))......((((....)))).((((((...))))))	-26.9	-8
Chari2015-293T	CTCGGGGGACCGGTAGGTAA	Human	hg38	chr11	3218721	3218744	Cas9	0	Endogenous	GGGCCTCGGGGGACCGGTAGGTAACGGGCT	GTTTTAGAGCTAGAAATAGCAAGTTAAAATAAGGCTAGTCCGTTATCAACTTGAAAAAGTGGCACCGAGTCGGTGC	GCTCGGGGGACCGGTAGGTAA	....((.((((...(((.(..(((((((.((((....))))...)))))))..).))))))).))....((((....)))).((((((...))))))	-24.2	-4.8
Chari2015-293T	CTCGTACTAAACAGACAGCT	Human	hg38	chr6	26032033	26032056	Cas9	0.0415628	Endogenous	ATGGCTCGTACTAAACAGACAGCTCGGAAA	GTTTTAGAGCTAGAAATAGCAAGTTAAAATAAGGCTAGTCCGTTATCAACTTGAAAAAGTGGCACCGAGTCGGTGC	GCTCGTACTAAACAGACAGCT	..........(((.((((((((((((((.((((....))))...)))))))..)))).))).)))....((((....)))).((((((...))))))	-24.9	-2.6
Chari2015-293T	CTCGTCCTCCAGCTGTTATC	Human	hg38	chr9	130835499	130835522	Cas9	0.193673	Endogenous	TGTCCTCGTCCTCCAGCTGTTATCTGGAAG	GTTTTAGAGCTAGAAATAGCAAGTTAAAATAAGGCTAGTCCGTTATCAACTTGAAAAAGTGGCACCGAGTCGGTGC	GCTCGTCCTCCAGCTGTTATC	........((.((((.(((......))))))).)).....((((((...((((.(......).)))).))))))........((((((...))))))	-18.3	-1.5
Chari2015-293T	CTCGTGGTGCGGTGCGCTTC	Human	hg38	chr19	11382038	11382061	Cas9	0	Endogenous	ACGGCTCGTGGTGCGGTGCGCTTCTGGTGT	GTTTTAGAGCTAGAAATAGCAAGTTAAAATAAGGCTAGTCCGTTATCAACTTGAAAAAGTGGCACCGAGTCGGTGC	GCTCGTGGTGCGGTGCGCTTC	.....((((((((...((((.(((((((.((((....))))...))))))).))))....))).)))))((((....)))).((((((...))))))	-27.9	-4
Chari2015-293T	CTCTACTGCTACCCATATTG	Human	hg38	chr11	5301446	5301469	Cas9	0.0422297	Endogenous	TTCACTCTACTGCTACCCATATTGTGGTTC	GTTTTAGAGCTAGAAATAGCAAGTTAAAATAAGGCTAGTCCGTTATCAACTTGAAAAAGTGGCACCGAGTCGGTGC	GCTCTACTGCTACCCATATTG	((((((..((((.......))))..)))))).........((((((...((((.(......).)))).))))))........((((((...))))))	-23.5	-1.3
Chari2015-293T	CTCTATCATGTTCTAGTTGA	Human	hg38	chr11	108227659	108227682	Cas9	0	Endogenous	GTAGCTCTATCATGTTCTAGTTGACGGCAG	GTTTTAGAGCTAGAAATAGCAAGTTAAAATAAGGCTAGTCCGTTATCAACTTGAAAAAGTGGCACCGAGTCGGTGC	GCTCTATCATGTTCTAGTTGA	........(((..((((((..(((((((.((((....))))...)))))))..))))))..))).....((((....)))).((((((...))))))	-25.2	0
Chari2015-293T	CTCTCCAGTGGACGGATTGA	Human	hg38	chr12	111781969	111781992	Cas9	0.0686813	Endogenous	TGACCTCTCCAGTGGACGGATTGACGGTGG	GTTTTAGAGCTAGAAATAGCAAGTTAAAATAAGGCTAGTCCGTTATCAACTTGAAAAAGTGGCACCGAGTCGGTGC	GCTCTCCAGTGGACGGATTGA	...........((((((((.(((((((..((((....)))).........)))))))))))))))....((((....)))).((((((...))))))	-26.4	-1.8
Chari2015-293T	CTCTGCCTACGAGTCCTGTA	Human	hg38	chr4	41748555	41748578	Cas9	0	Endogenous	ATTCCTCTGCCTACGAGTCCTGTATGGCTG	GTTTTAGAGCTAGAAATAGCAAGTTAAAATAAGGCTAGTCCGTTATCAACTTGAAAAAGTGGCACCGAGTCGGTGC	GCTCTGCCTACGAGTCCTGTA	((((((.(((((.....)))))...)))))).........((((((...((((.(......).)))).))))))........((((((...))))))	-24.8	-2
Chari2015-293T	CTCTGGTCGGGCACGACGCG	Human	hg38	chr16	67029410	67029433	Cas9	0	Endogenous	GCTTCTCTGGTCGGGCACGACGCGCGGCAT	GTTTTAGAGCTAGAAATAGCAAGTTAAAATAAGGCTAGTCCGTTATCAACTTGAAAAAGTGGCACCGAGTCGGTGC	GCTCTGGTCGGGCACGACGCG	((((.....)))).((((.((((......((((.......((((((...((((.(......).)))).))))))......)))))))).))))....	-24.8	-5.5
Chari2015-293T	CTCTGTACCCCCGATCTTGA	Human	hg38	chr1	156842103	156842126	Cas9	0	Endogenous	CACCCTCTGTACCCCCGATCTTGACGGTGA	GTTTTAGAGCTAGAAATAGCAAGTTAAAATAAGGCTAGTCCGTTATCAACTTGAAAAAGTGGCACCGAGTCGGTGC	GCTCTGTACCCCCGATCTTGA	((((((.((.(........).))..)))))).........((((((...((((.(......).)))).))))))........((((((...))))))	-20.2	0
Chari2015-293T	CTGAACGTGCGAGACAATGT	Human	hg38	chr20	45795362	45795385	Cas9	0	Endogenous	AGCACTGAACGTGCGAGACAATGTTGGGGA	GTTTTAGAGCTAGAAATAGCAAGTTAAAATAAGGCTAGTCCGTTATCAACTTGAAAAAGTGGCACCGAGTCGGTGC	GCTGAACGTGCGAGACAATGT	..(((....(((.(((....((((((((.((((....))))...))))))))......))))))..)))((((....)))).((((((...))))))	-22.5	-1.2
Chari2015-293T	CTGAGGACCGGAAGCGAGCT	Human	hg38	chr2	206176292	206176315	Cas9	0	Endogenous	GCAACTGAGGACCGGAAGCGAGCTTGGAAC	GTTTTAGAGCTAGAAATAGCAAGTTAAAATAAGGCTAGTCCGTTATCAACTTGAAAAAGTGGCACCGAGTCGGTGC	GCTGAGGACCGGAAGCGAGCT	..(((.(((.(((....(((((((((((.((((....))))...)))))))..))))..)))))).)))((((....)))).((((((...))))))	-26.8	-2.2
Chari2015-293T	CTGAGTAGTAACGCTCCTTG	Human	hg38	chr22	36348914	36348937	Cas9	0	Endogenous	AGCCCTGAGTAGTAACGCTCCTTGAGGTTG	GTTTTAGAGCTAGAAATAGCAAGTTAAAATAAGGCTAGTCCGTTATCAACTTGAAAAAGTGGCACCGAGTCGGTGC	GCTGAGTAGTAACGCTCCTTG	...((((.(((((((((((((.((((((.((((....))))...)))))))))))..))..))))))..)))).........((((((...))))))	-23.3	-2.7
Chari2015-293T	CTGATCGACCAGATCGACAG	Human	hg38	chr6	393233	393256	Cas9	0	Endogenous	GTGGCTGATCGACCAGATCGACAGCGGCAA	GTTTTAGAGCTAGAAATAGCAAGTTAAAATAAGGCTAGTCCGTTATCAACTTGAAAAAGTGGCACCGAGTCGGTGC	GCTGATCGACCAGATCGACAG	...((((.....))))(((.(((((((..((((....)))).........))))))).)))........((((....)))).((((((...))))))	-22.2	-4.4
Chari2015-293T	CTGATTCACTACTATGCCAG	Human	hg38	chr13	96987472	96987495	Cas9	0.0535045	Endogenous	CTTCCTGATTCACTACTATGCCAGTGGCGA	GTTTTAGAGCTAGAAATAGCAAGTTAAAATAAGGCTAGTCCGTTATCAACTTGAAAAAGTGGCACCGAGTCGGTGC	GCTGATTCACTACTATGCCAG	..((((.....((((.(((..(((((((.((((....))))...)))))))..))))))).....))))((((....)))).((((((...))))))	-26.2	0
Chari2015-293T	CTGATTGGCCGAGGTCGATA	Human	hg38	chr2	202518821	202518844	Cas9	0	Endogenous	GCAGCTGATTGGCCGAGGTCGATATGGAGC	GTTTTAGAGCTAGAAATAGCAAGTTAAAATAAGGCTAGTCCGTTATCAACTTGAAAAAGTGGCACCGAGTCGGTGC	GCTGATTGGCCGAGGTCGATA	((.((((((((..........(((((((.((((....))))...)))))))..)))))))).)).....((((....)))).((((((...))))))	-25.5	-4.9
Chari2015-293T	CTGCAAGGCCCGGCGCACGG	Human	hg38	chr11	22625702	22625725	Cas9	0	Endogenous	CCCACTGCAAGGCCCGGCGCACGGTGGCGG	GTTTTAGAGCTAGAAATAGCAAGTTAAAATAAGGCTAGTCCGTTATCAACTTGAAAAAGTGGCACCGAGTCGGTGC	GCTGCAAGGCCCGGCGCACGG	(((..((((((((.....))))))))..))).........((((((...((((.(......).)))).))))))........((((((...))))))	-29.6	-4.4
Chari2015-293T	CTGCACAAACCGTTCGTACC	Human	hg38	chr16	25217270	25217293	Cas9	0.0849257	Endogenous	ATGGCTGCACAAACCGTTCGTACCAGGACA	GTTTTAGAGCTAGAAATAGCAAGTTAAAATAAGGCTAGTCCGTTATCAACTTGAAAAAGTGGCACCGAGTCGGTGC	GCTGCACAAACCGTTCGTACC	................((((((.(((.(.((((.......((((((...((((.(......).)))).))))))......)))).).))).))))))	-18.7	0
Chari2015-293T	CTGCCACCCTCTGAGGTATT	Human	hg38	chr11	5389811	5389834	Cas9	0	Endogenous	CCATCTGCCACCCTCTGAGGTATTCGGTCA	GTTTTAGAGCTAGAAATAGCAAGTTAAAATAAGGCTAGTCCGTTATCAACTTGAAAAAGTGGCACCGAGTCGGTGC	GCTGCCACCCTCTGAGGTATT	(((((((((......))).(((((((((.((((....))))...)))))))))))).))).........((((....)))).((((((...))))))	-22.8	-2.2
Chari2015-293T	CTGCCACGTGGACTCGCGCG	Human	hg38	chr19	45591820	45591843	Cas9	0.0956023	Endogenous	AGGGCTGCCACGTGGACTCGCGCGTGGACC	GTTTTAGAGCTAGAAATAGCAAGTTAAAATAAGGCTAGTCCGTTATCAACTTGAAAAAGTGGCACCGAGTCGGTGC	GCTGCCACGTGGACTCGCGCG	..........(((((.((...(((((((.((((....))))...)))))))...)).))))).......((((....)))).((((((...))))))	-27.9	-3.6
Chari2015-293T	CTGCGGATGAGCACGATGCG	Human	hg38	chr12	121210215	121210238	Cas9	0	Endogenous	GCGGCTGCGGATGAGCACGATGCGCGGCGT	GTTTTAGAGCTAGAAATAGCAAGTTAAAATAAGGCTAGTCCGTTATCAACTTGAAAAAGTGGCACCGAGTCGGTGC	GCTGCGGATGAGCACGATGCG	...((((((.(((.(......(((((((.((((....))))...)))))))..)))).)))))).....((((....)))).((((((...))))))	-26.6	-3.4
Chari2015-293T	CTGCTCGTAACCTTCGAAGT	Human	hg38	chr10	112447380	112447403	Cas9	0	Endogenous	AGTCCTGCTCGTAACCTTCGAAGTCGGACG	GTTTTAGAGCTAGAAATAGCAAGTTAAAATAAGGCTAGTCCGTTATCAACTTGAAAAAGTGGCACCGAGTCGGTGC	GCTGCTCGTAACCTTCGAAGT	.((((((..(((((....)).)))...)))).))......((((((...((((.(......).)))).))))))........((((((...))))))	-20.8	-0.9
Chari2015-293T	CTGGAAGCGTAGGTACGATG	Human	hg38	chrX	78960948	78960971	Cas9	0	Endogenous	GAGACTGGAAGCGTAGGTACGATGTGGGCA	GTTTTAGAGCTAGAAATAGCAAGTTAAAATAAGGCTAGTCCGTTATCAACTTGAAAAAGTGGCACCGAGTCGGTGC	GCTGGAAGCGTAGGTACGATG	(((...)))...((((((.((((((((..((((....)))).........))))))))...)).)))).((((....)))).((((((...))))))	-20.5	-1.3
Chari2015-293T	CTGGAGTATCGCTTACAGGG	Human	hg38	chr7	50327647	50327670	Cas9	0.0636943	Endogenous	TCATCTGGAGTATCGCTTACAGGGGGGCTT	GTTTTAGAGCTAGAAATAGCAAGTTAAAATAAGGCTAGTCCGTTATCAACTTGAAAAAGTGGCACCGAGTCGGTGC	GCTGGAGTATCGCTTACAGGG	..((((.((..((((......(((((((.((((....))))...))))))).)))))).))))......((((....)))).((((((...))))))	-20.8	-3.3
Chari2015-293T	CTGGCGGGGTATCCATGTTC	Human	hg38	chr6	117602192	117602215	Cas9	0.058072	Endogenous	GCCCCTGGCGGGGTATCCATGTTCCGGTGG	GTTTTAGAGCTAGAAATAGCAAGTTAAAATAAGGCTAGTCCGTTATCAACTTGAAAAAGTGGCACCGAGTCGGTGC	GCTGGCGGGGTATCCATGTTC	(.(((((((.((.((......(((((((.((((....))))...)))))))..)).)).))))))).).((((....)))).((((((...))))))	-25.5	-1.9
Chari2015-293T	CTGGCTGACCGCGCGAACGC	Human	hg38	chr2	218982192	218982215	Cas9	0	Endogenous	GCTGCTGGCTGACCGCGCGAACGCCGGCTG	GTTTTAGAGCTAGAAATAGCAAGTTAAAATAAGGCTAGTCCGTTATCAACTTGAAAAAGTGGCACCGAGTCGGTGC	GCTGGCTGACCGCGCGAACGC	.((((((....((((....)))).....))))))......((((((...((((.(......).)))).))))))........((((((...))))))	-26.6	-3.6
Chari2015-293T	CTGGGTCGTCTGAAACAAAT	Human	hg38	chr3	60014066	60014089	Cas9	0	Endogenous	CTCTCTGGGTCGTCTGAAACAAATCGGCCA	GTTTTAGAGCTAGAAATAGCAAGTTAAAATAAGGCTAGTCCGTTATCAACTTGAAAAAGTGGCACCGAGTCGGTGC	GCTGGGTCGTCTGAAACAAAT	(((((.(((((((((((....))))))))((((.......((((((...((((.(......).)))).))))))......))))..))).)))))..	-24.8	-1.3
Chari2015-293T	CTGGGTGAGCCTTCTCGTGG	Human	hg38	chr2	212538481	212538504	Cas9	0	Endogenous	GGGTCTGGGTGAGCCTTCTCGTGGCGGCGG	GTTTTAGAGCTAGAAATAGCAAGTTAAAATAAGGCTAGTCCGTTATCAACTTGAAAAAGTGGCACCGAGTCGGTGC	GCTGGGTGAGCCTTCTCGTGG	..((((..((((((.......(((((((.((((....))))...)))))))))))))..))))......((((....)))).((((((...))))))	-25.7	-2.1
Chari2015-293T	CTGGTTGACGGCAGTTCGGA	Human	hg38	chr4	40243882	40243905	Cas9	0.0462107	Endogenous	TGGCCTGGTTGACGGCAGTTCGGACGGCGC	GTTTTAGAGCTAGAAATAGCAAGTTAAAATAAGGCTAGTCCGTTATCAACTTGAAAAAGTGGCACCGAGTCGGTGC	GCTGGTTGACGGCAGTTCGGA	..((((.((((((((((....(((((((.((((....))))...)))))))..)))).).)))))))))((((....)))).((((((...))))))	-25.4	-5.4
Chari2015-293T	CTGTACCGTTAACCATTGAC	Human	hg38	chr16	20032418	20032441	Cas9	0	Endogenous	ATTACTGTACCGTTAACCATTGACAGGTAT	GTTTTAGAGCTAGAAATAGCAAGTTAAAATAAGGCTAGTCCGTTATCAACTTGAAAAAGTGGCACCGAGTCGGTGC	GCTGTACCGTTAACCATTGAC	(((.((.((((((...))))))...)).))).........((((((...((((.(......).)))).))))))........((((((...))))))	-21.4	0
Chari2015-293T	CTGTATTATAATGTGATCAT	Human	hg38	chr1	110173990	110174013	Cas9	0.0375516	Endogenous	GGGGCTGTATTATAATGTGATCATCGGGTG	GTTTTAGAGCTAGAAATAGCAAGTTAAAATAAGGCTAGTCCGTTATCAACTTGAAAAAGTGGCACCGAGTCGGTGC	GCTGTATTATAATGTGATCAT	........((((((.((((.((((((((.((((....))))...)))))))).)....)))))))))..((((....)))).((((((...))))))	-20.2	0
Chari2015-293T	CTGTCATTCGCCGAGAAACC	Human	hg38	chr16	3879836	3879859	Cas9	0	Endogenous	TGTGCTGTCATTCGCCGAGAAACCGGGCGA	GTTTTAGAGCTAGAAATAGCAAGTTAAAATAAGGCTAGTCCGTTATCAACTTGAAAAAGTGGCACCGAGTCGGTGC	GCTGTCATTCGCCGAGAAACC	..........(((........(((((((.((((....))))...)))))))..))).............((((....)))).((((((...))))))	-18	-0.2
Chari2015-293T	CTGTCTGGACGCGAAGCAGT	Human	hg38	chr4	54658058	54658081	Cas9	0.0360101	Endogenous	CCACCTGTCTGGACGCGAAGCAGTAGGAGC	GTTTTAGAGCTAGAAATAGCAAGTTAAAATAAGGCTAGTCCGTTATCAACTTGAAAAAGTGGCACCGAGTCGGTGC	GCTGTCTGGACGCGAAGCAGT	......(((((....(((..((((((((.((((....))))...))))))))..))).)))))......((((....)))).((((((...))))))	-26.2	-3.9
Chari2015-293T	CTGTGCTACGCGAACGTGAA	Human	hg38	chr6	132570357	132570380	Cas9	0	Endogenous	GCAGCTGTGCTACGCGAACGTGAATGGGTC	GTTTTAGAGCTAGAAATAGCAAGTTAAAATAAGGCTAGTCCGTTATCAACTTGAAAAAGTGGCACCGAGTCGGTGC	GCTGTGCTACGCGAACGTGAA	(((((.(((.((((((.....))))....)))))..)))))(((((...((((.(......).)))).))))).........((((((...))))))	-20.4	-1.6
Chari2015-293T	CTGTGGCCGGCTGTCCCCAA	Human	hg38	chr3	152835794	152835817	Cas9	0.156006	Endogenous	GGTGCTGTGGCCGGCTGTCCCCAACGGGAC	GTTTTAGAGCTAGAAATAGCAAGTTAAAATAAGGCTAGTCCGTTATCAACTTGAAAAAGTGGCACCGAGTCGGTGC	GCTGTGGCCGGCTGTCCCCAA	...(((((.(((((...((..(((((((.((((....))))...)))))))..)).))))).)))))..((((....)))).((((((...))))))	-25.8	-3.5
Chari2015-293T	CTTACAGCCACAGCGGGTGT	Human	hg38	chr1	6464660	6464683	Cas9	0.0949668	Endogenous	CTGGCTTACAGCCACAGCGGGTGTCGGCCA	GTTTTAGAGCTAGAAATAGCAAGTTAAAATAAGGCTAGTCCGTTATCAACTTGAAAAAGTGGCACCGAGTCGGTGC	GCTTACAGCCACAGCGGGTGT	(((...)))...(((((((..((((((..((((....)))).........))))))..)))))))....((((....)))).((((((...))))))	-22.4	-4.5
Chari2015-293T	CTTCGGTGAAACTTGCTCCG	Human	hg38	chr16	346970	346993	Cas9	0	Endogenous	GCATCTTCGGTGAAACTTGCTCCGAGGTCC	GTTTTAGAGCTAGAAATAGCAAGTTAAAATAAGGCTAGTCCGTTATCAACTTGAAAAAGTGGCACCGAGTCGGTGC	GCTTCGGTGAAACTTGCTCCG	(.(((((((..((((((((........)))).........((((((...((((.(......).)))).))))))...))))..))))))).).....	-23.4	-1.2
Chari2015-293T	CTTCTACTATGAGAGCGATG	Human	hg38	chr7	100823693	100823716	Cas9	0	Endogenous	CCGTCTTCTACTATGAGAGCGATGCGGACA	GTTTTAGAGCTAGAAATAGCAAGTTAAAATAAGGCTAGTCCGTTATCAACTTGAAAAAGTGGCACCGAGTCGGTGC	GCTTCTACTATGAGAGCGATG	..........(((.((((.((((((((..((((....)))).........))))))))...)))).)))((((....)))).((((((...))))))	-21.1	-3.4
Chari2015-293T	CTTCTCCGGAACCTGATTGA	Human	hg38	chr17	5137162	5137185	Cas9	0	Endogenous	CTGCCTTCTCCGGAACCTGATTGACGGGGT	GTTTTAGAGCTAGAAATAGCAAGTTAAAATAAGGCTAGTCCGTTATCAACTTGAAAAAGTGGCACCGAGTCGGTGC	GCTTCTCCGGAACCTGATTGA	.......((((..(((.((..(((((((.((((....))))...)))))))..)).)))))))......((((....)))).((((((...))))))	-21.5	0
Chari2015-293T	CTTGAGCGAGCCCCGCTTGA	Human	hg38	chr15	31160929	31160952	Cas9	0	Endogenous	AGCTCTTGAGCGAGCCCCGCTTGAAGGAGC	GTTTTAGAGCTAGAAATAGCAAGTTAAAATAAGGCTAGTCCGTTATCAACTTGAAAAAGTGGCACCGAGTCGGTGC	GCTTGAGCGAGCCCCGCTTGA	(((((((((.....)))))))))......((((....))))(((((...((((.(......).)))).))))).........((((((...))))))	-24.8	-5.6
Chari2015-293T	CTTGCAAACTCAGTAGCCCG	Human	hg38	chr11	20601360	20601383	Cas9	0.0524659	Endogenous	GGGTCTTGCAAACTCAGTAGCCCGCGGGCG	GTTTTAGAGCTAGAAATAGCAAGTTAAAATAAGGCTAGTCCGTTATCAACTTGAAAAAGTGGCACCGAGTCGGTGC	GCTTGCAAACTCAGTAGCCCG	...((..(((..(.(((((..(((((((.((((....))))...)))))))..))))).)..)))..))((((....)))).((((((...))))))	-25.4	-1.5
Chari2015-293T	CTTGGACTTGTAGACGCGGG	Human	hg38	chr19	53979941	53979964	Cas9	0	Endogenous	TCCTCTTGGACTTGTAGACGCGGGAGGCCG	GTTTTAGAGCTAGAAATAGCAAGTTAAAATAAGGCTAGTCCGTTATCAACTTGAAAAAGTGGCACCGAGTCGGTGC	GCTTGGACTTGTAGACGCGGG	....(((((.......((...(((((((.((((....))))...)))))))...)).))))).......((((....)))).((((((...))))))	-23.1	-1.7
Chari2015-293T	CTTGGCCGTTGTGACTCTCA	Human	hg38	chr12	55551822	55551845	Cas9	0	Endogenous	TCCTCTTGGCCGTTGTGACTCTCATGGTTA	GTTTTAGAGCTAGAAATAGCAAGTTAAAATAAGGCTAGTCCGTTATCAACTTGAAAAAGTGGCACCGAGTCGGTGC	GCTTGGCCGTTGTGACTCTCA	((((....((((((((.((.(((((((..((((....)))).........)))))))))...)))).))))......)))).((((((...))))))	-20.7	0
Chari2015-293T	CTTGGTCTGGCGAACCTCCG	Human	hg38	chr8	70166719	70166742	Cas9	0.109409	Endogenous	GGATCTTGGTCTGGCGAACCTCCGAGGCGG	GTTTTAGAGCTAGAAATAGCAAGTTAAAATAAGGCTAGTCCGTTATCAACTTGAAAAAGTGGCACCGAGTCGGTGC	GCTTGGTCTGGCGAACCTCCG	(((...(((((((((((...)))))....))))))...)))(((((...((((.(......).)))).))))).........((((((...))))))	-25.1	-2.7
Chari2015-293T	CTTGTTGTCCCACTTCGGCC	Human	hg38	chr5	1201741	1201764	Cas9	0	Endogenous	GCGCCTTGTTGTCCCACTTCGGCCGGGAGC	GTTTTAGAGCTAGAAATAGCAAGTTAAAATAAGGCTAGTCCGTTATCAACTTGAAAAAGTGGCACCGAGTCGGTGC	GCTTGTTGTCCCACTTCGGCC	.(..((((.........(((((((((((.((((....))))...)))))))..))))..........))))..)........((((((...))))))	-21.9	-1.3
Chari2015-293T	CTTTTCGATCTCGTACTATT	Human	hg38	chrX	78755296	78755319	Cas9	0	Endogenous	TATCCTTTTCGATCTCGTACTATTAGGACT	GTTTTAGAGCTAGAAATAGCAAGTTAAAATAAGGCTAGTCCGTTATCAACTTGAAAAAGTGGCACCGAGTCGGTGC	GCTTTTCGATCTCGTACTATT	.......(((..((.(((((((((((((.((((....))))...)))))))))...)))).))..))).((((....)))).((((((...))))))	-23.8	0
Chari2015-293T	GAAACAGCTCGTTGTACCGC	Human	hg38	chr3	41225462	41225485	Cas9	0.156006	Endogenous	TGTAGAAACAGCTCGTTGTACCGCTGGGAC	GTTTTAGAGCTAGAAATAGCAAGTTAAAATAAGGCTAGTCCGTTATCAACTTGAAAAAGTGGCACCGAGTCGGTGC	GGAAACAGCTCGTTGTACCGC	(((.(((......))).((..(((((((.((((....))))...)))))))..))....))).......((((....)))).((((((...))))))	-19.5	-1.4
Chari2015-293T	GAAAGATCTCTTCGGTTGAT	Human	hg38	chr12	10939069	10939092	Cas9	0	Endogenous	GGAAGAAAGATCTCTTCGGTTGATCGGATC	GTTTTAGAGCTAGAAATAGCAAGTTAAAATAAGGCTAGTCCGTTATCAACTTGAAAAAGTGGCACCGAGTCGGTGC	GGAAAGATCTCTTCGGTTGAT	(((...........((((..((((((((.((((....))))...)))))))).))))..))).......((((....)))).((((((...))))))	-19.6	0
Chari2015-293T	GAAAGCGTGCCAAATGATGT	Human	hg38	chr6	47714327	47714350	Cas9	0	Endogenous	ATGAGAAAGCGTGCCAAATGATGTTGGATA	GTTTTAGAGCTAGAAATAGCAAGTTAAAATAAGGCTAGTCCGTTATCAACTTGAAAAAGTGGCACCGAGTCGGTGC	GGAAAGCGTGCCAAATGATGT	((...((..(((........((((((((.((((....))))...)))))))).)))..)))).......((((....)))).((((((...))))))	-21	-1.1
Chari2015-293T	GAAATGTTCACCGGTGCCGG	Human	hg38	chr8	26864898	26864921	Cas9	0	Endogenous	CTTGGAAATGTTCACCGGTGCCGGCGGTTG	GTTTTAGAGCTAGAAATAGCAAGTTAAAATAAGGCTAGTCCGTTATCAACTTGAAAAAGTGGCACCGAGTCGGTGC	GGAAATGTTCACCGGTGCCGG	............(((.(((..(((((((.((((....))))...)))))))..)))....)))......((((....)))).((((((...))))))	-23.4	-2.1
Chari2015-293T	GAACAACCAGACGGCGGTCC	Human	hg38	chr7	30912028	30912051	Cas9	0	Endogenous	TGGGGAACAACCAGACGGCGGTCCAGGACA	GTTTTAGAGCTAGAAATAGCAAGTTAAAATAAGGCTAGTCCGTTATCAACTTGAAAAAGTGGCACCGAGTCGGTGC	GGAACAACCAGACGGCGGTCC	((.....)).((((((((((.(((((((.((((....))))...)))))))..)))).).)))))....((((....)))).((((((...))))))	-25.5	-4
Chari2015-293T	GAACCCACTGAGTTTGTCGT	Human	hg38	chr19	10113668	10113691	Cas9	0	Endogenous	CCTGGAACCCACTGAGTTTGTCGTCGGCAG	GTTTTAGAGCTAGAAATAGCAAGTTAAAATAAGGCTAGTCCGTTATCAACTTGAAAAAGTGGCACCGAGTCGGTGC	GGAACCCACTGAGTTTGTCGT	.......((.((.(..(((.((((((((.((((....))))...)))))))).))).).)).)).....((((....)))).((((((...))))))	-21.6	0
Chari2015-293T	GAACGCCAGTATCAACATCA	Human	hg38	chr15	88255930	88255953	Cas9	0	Endogenous	ATGGGAACGCCAGTATCAACATCACGGACA	GTTTTAGAGCTAGAAATAGCAAGTTAAAATAAGGCTAGTCCGTTATCAACTTGAAAAAGTGGCACCGAGTCGGTGC	GGAACGCCAGTATCAACATCA	(((..(((.((....))....(((((((.((((....))))...)))))))..)))...))).......((((....)))).((((((...))))))	-19.9	-0.7
Chari2015-293T	GAACTCGCGCGAGCCCTCCC	Human	hg38	chr3	10142044	10142067	Cas9	0	Endogenous	CGGTGAACTCGCGCGAGCCCTCCCAGGTCA	GTTTTAGAGCTAGAAATAGCAAGTTAAAATAAGGCTAGTCCGTTATCAACTTGAAAAAGTGGCACCGAGTCGGTGC	GGAACTCGCGCGAGCCCTCCC	.((...((.((.((((.....(((((((.((((....))))...)))))))..)))).)).))...)).((((....)))).((((((...))))))	-23.5	-3.9
Chari2015-293T	GAAGATACGGTCACCAAAAA	Human	hg38	chr4	109945092	109945115	Cas9	0.0873362	Endogenous	AATAGAAGATACGGTCACCAAAAAGGGACA	GTTTTAGAGCTAGAAATAGCAAGTTAAAATAAGGCTAGTCCGTTATCAACTTGAAAAAGTGGCACCGAGTCGGTGC	GGAAGATACGGTCACCAAAAA	....(((((((.(.((.....(((((((.((((....))))...)))))))..))...).))).)))).((((....)))).((((((...))))))	-22.5	-0.4
Chari2015-293T	GAAGGCGCCCGAGGCGACGC	Human	hg38	chrX	30309059	30309082	Cas9	0.0769823	Endogenous	CACCGAAGGCGCCCGAGGCGACGCTGGGTC	GTTTTAGAGCTAGAAATAGCAAGTTAAAATAAGGCTAGTCCGTTATCAACTTGAAAAAGTGGCACCGAGTCGGTGC	GGAAGGCGCCCGAGGCGACGC	(((.((((((...)))..(..(((((((.((((....))))...)))))))..))))..))).......((((....)))).((((((...))))))	-22.7	-5
Chari2015-293T	GAAGGCTTTGCAGCACCTGG	Human	hg38	chr9	35869687	35869710	Cas9	0	Endogenous	TGGAGAAGGCTTTGCAGCACCTGGCGGCCG	GTTTTAGAGCTAGAAATAGCAAGTTAAAATAAGGCTAGTCCGTTATCAACTTGAAAAAGTGGCACCGAGTCGGTGC	GGAAGGCTTTGCAGCACCTGG	(((.((((((.(((...))).(((((((.((((....))))...)))))))))))))..))).......((((....)))).((((((...))))))	-22.4	-2.2
Chari2015-293T	GAATACGGTTGCTCTTGTTA	Human	hg38	chr17	59647494	59647517	Cas9	0	Endogenous	CTTTGAATACGGTTGCTCTTGTTACGGATA	GTTTTAGAGCTAGAAATAGCAAGTTAAAATAAGGCTAGTCCGTTATCAACTTGAAAAAGTGGCACCGAGTCGGTGC	GGAATACGGTTGCTCTTGTTA	.((..((((..((((((((((.(((((....))))).))))))).........)))....))))..)).((((....)))).((((((...))))))	-23.7	0
Chari2015-293T	GAATCAAGACGACAAGAACC	Human	hg38	chrX	152364457	152364480	Cas9	0	Endogenous	AGGGGAATCAAGACGACAAGAACCCGGGGA	GTTTTAGAGCTAGAAATAGCAAGTTAAAATAAGGCTAGTCCGTTATCAACTTGAAAAAGTGGCACCGAGTCGGTGC	GGAATCAAGACGACAAGAACC	........((((((.((....(((((((.((((....))))...)))))))....)).)).))))....((((....)))).((((((...))))))	-21	0
Chari2015-293T	GAATGACATCGGCGACTACG	Human	hg38	chr1	2024947	2024970	Cas9	0	Endogenous	CGATGAATGACATCGGCGACTACGTGGGCT	GTTTTAGAGCTAGAAATAGCAAGTTAAAATAAGGCTAGTCCGTTATCAACTTGAAAAAGTGGCACCGAGTCGGTGC	GGAATGACATCGGCGACTACG	..........((.(((((.((((......((((.......((((((...((((.(......).)))).))))))......))))))))))))).)).	-22.7	0
Chari2015-293T	GAATGACCGGCTCGTTCGAC	Human	hg38	chr9	35079445	35079468	Cas9	0.0614251	Endogenous	AAAAGAATGACCGGCTCGTTCGACAGGCCA	GTTTTAGAGCTAGAAATAGCAAGTTAAAATAAGGCTAGTCCGTTATCAACTTGAAAAAGTGGCACCGAGTCGGTGC	GGAATGACCGGCTCGTTCGAC	......(((((((((......(((((((.((((....))))...)))))))...((((.(...(((......)))...).))))..)))))))))..	-23.7	-4.6
Chari2015-293T	GACACAGGACGCGCTGTACG	Human	hg38	chr17	15945259	15945282	Cas9	0	Endogenous	TGGAGACACAGGACGCGCTGTACGTGGCGC	GTTTTAGAGCTAGAAATAGCAAGTTAAAATAAGGCTAGTCCGTTATCAACTTGAAAAAGTGGCACCGAGTCGGTGC	GGACACAGGACGCGCTGTACG	.((....((((..(((.....(((((((.((((....))))...)))))))..)))..))))....)).((((....)))).((((((...))))))	-25.9	-3.5
Chari2015-293T	GACAGAGTCAGCGAGAGCTT	Human	hg38	chr7	27895338	27895361	Cas9	0	Endogenous	GCTGGACAGAGTCAGCGAGAGCTTCGGCTG	GTTTTAGAGCTAGAAATAGCAAGTTAAAATAAGGCTAGTCCGTTATCAACTTGAAAAAGTGGCACCGAGTCGGTGC	GGACAGAGTCAGCGAGAGCTT	((((..(((((((....)))((((((((.((((....))))...)))))))).)))).)))).......((((....)))).((((((...))))))	-27.6	-2.9
Chari2015-293T	GACATCGTCAGTGCTGCAGC	Human	hg38	chr2	98377707	98377730	Cas9	0	Endogenous	AGGAGACATCGTCAGTGCTGCAGCCGGGGA	GTTTTAGAGCTAGAAATAGCAAGTTAAAATAAGGCTAGTCCGTTATCAACTTGAAAAAGTGGCACCGAGTCGGTGC	GGACATCGTCAGTGCTGCAGC	...(((((((.((((((((((........)))........((((((...((((.(......).)))).)))))).....))))))).))..))))).	-22.4	-0.6
Chari2015-293T	GACCAGGTCGTACCACCAGA	Human	hg38	chr11	67452184	67452207	Cas9	0	Endogenous	AGATGACCAGGTCGTACCACCAGACGGCAG	GTTTTAGAGCTAGAAATAGCAAGTTAAAATAAGGCTAGTCCGTTATCAACTTGAAAAAGTGGCACCGAGTCGGTGC	GGACCAGGTCGTACCACCAGA	((((..((((...........(((((((.((((....))))...)))))))..)))).)))).......((((....)))).((((((...))))))	-22.3	-1.7
Chari2015-293T	GACCATCCACCGCTACCTGT	Human	hg38	chr3	46021556	46021579	Cas9	0	Endogenous	TCATGACCATCCACCGCTACCTGTCGGTAG	GTTTTAGAGCTAGAAATAGCAAGTTAAAATAAGGCTAGTCCGTTATCAACTTGAAAAAGTGGCACCGAGTCGGTGC	GGACCATCCACCGCTACCTGT	(((...)))...(((((((.((((((((.((((....))))...))))))))))).)))).........((((....)))).((((((...))))))	-24.5	-1.5
Chari2015-293T	GACCATTCGGAATGGTAGGA	Human	hg38	chr19	51823974	51823997	Cas9	0.0411353	Endogenous	CTGAGACCATTCGGAATGGTAGGATGGCAC	GTTTTAGAGCTAGAAATAGCAAGTTAAAATAAGGCTAGTCCGTTATCAACTTGAAAAAGTGGCACCGAGTCGGTGC	GGACCATTCGGAATGGTAGGA	........((((.((((....(((((((.((((....))))...)))))))...)))).))))......((((....)))).((((((...))))))	-24.3	-4.3
Chari2015-293T	GACCCACTGGTTACCTACGA	Human	hg38	chr1	32274766	32274789	Cas9	0	Endogenous	GCGGGACCCACTGGTTACCTACGAAGGCTC	GTTTTAGAGCTAGAAATAGCAAGTTAAAATAAGGCTAGTCCGTTATCAACTTGAAAAAGTGGCACCGAGTCGGTGC	GGACCCACTGGTTACCTACGA	((((..(((.((.....)).)))......((((....)))).((((.......)))).)))).......((((....)))).((((((...))))))	-21.8	-2.6
Chari2015-293T	GACCCCTGGTATGAACTTAC	Human	hg38	chr4	163351249	163351272	Cas9	0	Endogenous	TGGGGACCCCTGGTATGAACTTACTGGATG	GTTTTAGAGCTAGAAATAGCAAGTTAAAATAAGGCTAGTCCGTTATCAACTTGAAAAAGTGGCACCGAGTCGGTGC	GGACCCCTGGTATGAACTTAC	((((.(((......(((((..........((((....)))))))))......)))...)))).......((((....)))).((((((...))))))	-23.2	-0.7
Chari2015-293T	GACCCTTATTTGCCTTATGA	Human	hg38	chr4	169660384	169660407	Cas9	0.215054	Endogenous	TTCCGACCCTTATTTGCCTTATGACGGGGG	GTTTTAGAGCTAGAAATAGCAAGTTAAAATAAGGCTAGTCCGTTATCAACTTGAAAAAGTGGCACCGAGTCGGTGC	GGACCCTTATTTGCCTTATGA	((((........(((((((....(((((.((((....))))...))))))))))))..)))).......((((....)))).((((((...))))))	-25	0
Chari2015-293T	GACCGCCGCACTCTAGTAAG	Human	hg38	chr3	71198287	71198310	Cas9	0.0466853	Endogenous	CGAAGACCGCCGCACTCTAGTAAGTGGTTG	GTTTTAGAGCTAGAAATAGCAAGTTAAAATAAGGCTAGTCCGTTATCAACTTGAAAAAGTGGCACCGAGTCGGTGC	GGACCGCCGCACTCTAGTAAG	((((.(((.............(((((((.((((....))))...)))))))..)))..)))).......((((....)))).((((((...))))))	-24.3	-0.7
Chari2015-293T	GACCGTGCGCACCGCGTGCT	Human	hg38	chrX	133985418	133985441	Cas9	0	Endogenous	CCGGGACCGTGCGCACCGCGTGCTTGGTGG	GTTTTAGAGCTAGAAATAGCAAGTTAAAATAAGGCTAGTCCGTTATCAACTTGAAAAAGTGGCACCGAGTCGGTGC	GGACCGTGCGCACCGCGTGCT	((((.((((((...))))))((((((((.((((....))))...))))))))......)))).......((((....)))).((((((...))))))	-27.1	-6.5
Chari2015-293T	GACCTGAAGGTCAATTTAAG	Human	hg38	chr13	26759795	26759818	Cas9	0	Endogenous	TGAAGACCTGAAGGTCAATTTAAGCGGGCT	GTTTTAGAGCTAGAAATAGCAAGTTAAAATAAGGCTAGTCCGTTATCAACTTGAAAAAGTGGCACCGAGTCGGTGC	GGACCTGAAGGTCAATTTAAG	((((((((((.(........).)))))).((((....)))).((((.......)))).)))).......((((....)))).((((((...))))))	-21.4	-4.7
Chari2015-293T	GACGACCGAGCGGTCAGCGA	Human	hg38	chr12	6450279	6450302	Cas9	0	Endogenous	CTGAGACGACCGAGCGGTCAGCGAAGGGTT	GTTTTAGAGCTAGAAATAGCAAGTTAAAATAAGGCTAGTCCGTTATCAACTTGAAAAAGTGGCACCGAGTCGGTGC	GGACGACCGAGCGGTCAGCGA	((((((((....))))(((..(((((((.((((....))))...)))))))...))).)))).......((((....)))).((((((...))))))	-28	-5.3
Chari2015-293T	GACGACTTCGGGCACAGCAG	Human	hg38	chrX	152638311	152638334	Cas9	0	Endogenous	TCAGGACGACTTCGGGCACAGCAGAGGAGA	GTTTTAGAGCTAGAAATAGCAAGTTAAAATAAGGCTAGTCCGTTATCAACTTGAAAAAGTGGCACCGAGTCGGTGC	GGACGACTTCGGGCACAGCAG	....((...(((((..(((..(((((((.((((....))))...)))))))...))).)))))...)).((((....)))).((((((...))))))	-26.8	-0.9
Chari2015-293T	GACGATGGCATTACCCGTCA	Human	hg38	chr10	69416161	69416184	Cas9	0.0441696	Endogenous	AGATGACGATGGCATTACCCGTCACGGCCA	GTTTTAGAGCTAGAAATAGCAAGTTAAAATAAGGCTAGTCCGTTATCAACTTGAAAAAGTGGCACCGAGTCGGTGC	GGACGATGGCATTACCCGTCA	.((.(((((.((((.((....(((((((.((((....))))...)))))))..)).))))))))).)).((((....)))).((((((...))))))	-25.5	-5.3
Chari2015-293T	GACGCGCCACCAGGTGACGT	Human	hg38	chr19	41879094	41879117	Cas9	0	Endogenous	GGAGGACGCGCCACCAGGTGACGTTGGCGT	GTTTTAGAGCTAGAAATAGCAAGTTAAAATAAGGCTAGTCCGTTATCAACTTGAAAAAGTGGCACCGAGTCGGTGC	GGACGCGCCACCAGGTGACGT	((((.((((....)))).(.((((((((.((((....))))...)))))))).)....)))).......((((....)))).((((((...))))))	-25.3	-7.2
Chari2015-293T	GACGCGCTCAAGTTGCTGAG	Human	hg38	chr5	114362811	114362834	Cas9	0	Endogenous	GCGGGACGCGCTCAAGTTGCTGAGCGGCCG	GTTTTAGAGCTAGAAATAGCAAGTTAAAATAAGGCTAGTCCGTTATCAACTTGAAAAAGTGGCACCGAGTCGGTGC	GGACGCGCTCAAGTTGCTGAG	...(((..((((((((.(((((((((((.((((....))))...))))))..........)).))).))))))))....)))((((((...))))))	-24.6	-1.9
Chari2015-293T	GACTACGTACCTGAGCCCTT	Human	hg38	chr6	47795323	47795346	Cas9	0	Endogenous	GGGGGACTACGTACCTGAGCCCTTCGGAAC	GTTTTAGAGCTAGAAATAGCAAGTTAAAATAAGGCTAGTCCGTTATCAACTTGAAAAAGTGGCACCGAGTCGGTGC	GGACTACGTACCTGAGCCCTT	(((((.........((((.(((((((((.((((....))))...)))))))))))))))))).......((((....)))).((((((...))))))	-30	-0.8
Chari2015-293T	GACTCAATATCTATCGCTTG	Human	hg38	chr13	102858292	102858315	Cas9	0	Endogenous	CTCAGACTCAATATCTATCGCTTGAGGATT	GTTTTAGAGCTAGAAATAGCAAGTTAAAATAAGGCTAGTCCGTTATCAACTTGAAAAAGTGGCACCGAGTCGGTGC	GGACTCAATATCTATCGCTTG	(((((...........((((.(((((((.((((....))))...))))))).)))).))))).......((((....)))).((((((...))))))	-24.6	0
Chari2015-293T	GACTCCAATACACCGCTCAA	Human	hg38	chr1	78493131	78493154	Cas9	0	Endogenous	TTGTGACTCCAATACACCGCTCAATGGCCA	GTTTTAGAGCTAGAAATAGCAAGTTAAAATAAGGCTAGTCCGTTATCAACTTGAAAAAGTGGCACCGAGTCGGTGC	GGACTCCAATACACCGCTCAA	(((((..........(((...(((((((.((((....))))...)))))))..))).))))).......((((....)))).((((((...))))))	-22	0
Chari2015-293T	GACTTCCCATCCGGCGTTCC	Human	hg38	chr4	54258773	54258796	Cas9	0	Endogenous	TGGGGACTTCCCATCCGGCGTTCCTGGTCT	GTTTTAGAGCTAGAAATAGCAAGTTAAAATAAGGCTAGTCCGTTATCAACTTGAAAAAGTGGCACCGAGTCGGTGC	GGACTTCCCATCCGGCGTTCC	(((((........(((.((..(((((((.((((....))))...))))))))).)))))))).......((((....)))).((((((...))))))	-25.1	-2.7
Chari2015-293T	GAGACCGGCGGCAACACTAC	Human	hg38	chr5	63961639	63961662	Cas9	0	Endogenous	CTTTGAGACCGGCGGCAACACTACTGGTAT	GTTTTAGAGCTAGAAATAGCAAGTTAAAATAAGGCTAGTCCGTTATCAACTTGAAAAAGTGGCACCGAGTCGGTGC	GGAGACCGGCGGCAACACTAC	.......(((((....((((.((((((..((((....)))).........)))))))))))))))....((((....)))).((((((...))))))	-21.4	0
Chari2015-293T	GAGACGCCGAAAGCGCTTGC	Human	hg38	chr19	43780803	43780826	Cas9	0.0440141	Endogenous	CCTTGAGACGCCGAAAGCGCTTGCTGGAGC	GTTTTAGAGCTAGAAATAGCAAGTTAAAATAAGGCTAGTCCGTTATCAACTTGAAAAAGTGGCACCGAGTCGGTGC	GGAGACGCCGAAAGCGCTTGC	(((...(((......((((((..(((........)))..))))))........)))...))).......((((....)))).((((((...))))))	-26.1	-4.4
Chari2015-293T	GAGAGCCGAAGATAAAGAAC	Human	hg38	chr6	29427319	29427342	Cas9	0.0618429	Endogenous	GCTAGAGAGCCGAAGATAAAGAACTGGAGC	GTTTTAGAGCTAGAAATAGCAAGTTAAAATAAGGCTAGTCCGTTATCAACTTGAAAAAGTGGCACCGAGTCGGTGC	GGAGAGCCGAAGATAAAGAAC	(((.((((.............(((((((.((((....))))...)))))))..))))..))).......((((....)))).((((((...))))))	-23.1	-0.7
Chari2015-293T	GAGAGGAACTTTAACGAGAC	Human	hg38	chr22	27800463	27800486	Cas9	0	Endogenous	GGGCGAGAGGAACTTTAACGAGACCGGACT	GTTTTAGAGCTAGAAATAGCAAGTTAAAATAAGGCTAGTCCGTTATCAACTTGAAAAAGTGGCACCGAGTCGGTGC	GGAGAGGAACTTTAACGAGAC	............(((((.((((((((((.((((....))))...))))))).......))))))))...((((....)))).((((((...))))))	-21.2	0
Chari2015-293T	GAGCAATGCTCGTGTGGAAG	Human	hg38	chr12	48203211	48203234	Cas9	0.155039	Endogenous	CAAAGAGCAATGCTCGTGTGGAAGTGGAGC	GTTTTAGAGCTAGAAATAGCAAGTTAAAATAAGGCTAGTCCGTTATCAACTTGAAAAAGTGGCACCGAGTCGGTGC	GGAGCAATGCTCGTGTGGAAG	.((((...))))....(((.(((((((..((((....)))).........)))))))..))).......((((....)))).((((((...))))))	-22.3	-4.1
Chari2015-293T	GAGCACGTTGTAGTGGAAGC	Human	hg38	chr19	50378250	50378273	Cas9	0	Endogenous	AGCTGAGCACGTTGTAGTGGAAGCCGGAGG	GTTTTAGAGCTAGAAATAGCAAGTTAAAATAAGGCTAGTCCGTTATCAACTTGAAAAAGTGGCACCGAGTCGGTGC	GGAGCACGTTGTAGTGGAAGC	....((.(((((((((((((((((((((.((((....))))...)))))))...)))..))))))).)))).))........((((((...))))))	-24.9	-2.6
Chari2015-293T	GAGCAGCGTGATCATTATGT	Human	hg38	chr11	94400878	94400901	Cas9	0	Endogenous	TGTTGAGCAGCGTGATCATTATGTCGGCAA	GTTTTAGAGCTAGAAATAGCAAGTTAAAATAAGGCTAGTCCGTTATCAACTTGAAAAAGTGGCACCGAGTCGGTGC	GGAGCAGCGTGATCATTATGT	(((..(((.(..........((((((((.((((....))))...))))))))).)))..))).......((((....)))).((((((...))))))	-23.5	-1.5
Chari2015-293T	GAGCCGGCGGTTCAAGCCCA	Human	hg38	chr5	175683357	175683380	Cas9	0.0700771	Endogenous	TGCGGAGCCGGCGGTTCAAGCCCACGGCCA	GTTTTAGAGCTAGAAATAGCAAGTTAAAATAAGGCTAGTCCGTTATCAACTTGAAAAAGTGGCACCGAGTCGGTGC	GGAGCCGGCGGTTCAAGCCCA	......(((((..(.((((..(((((((.((((....))))...)))))))..)))).).)))))....((((....)))).((((((...))))))	-28.6	-4.8
Chari2015-293T	GAGCCTCCGTGCGCGCGCCG	Human	hg38	chr12	58920201	58920224	Cas9	0	Endogenous	CGCCGAGCCTCCGTGCGCGCGCCGCGGGGT	GTTTTAGAGCTAGAAATAGCAAGTTAAAATAAGGCTAGTCCGTTATCAACTTGAAAAAGTGGCACCGAGTCGGTGC	GGAGCCTCCGTGCGCGCGCCG	((((((((((.((....)))))((((((.((((....))))...))))))..))))...))).......((((....)))).((((((...))))))	-25.1	-3.4
Chari2015-293T	GAGCCTTATGTACGTCTATG	Human	hg38	chr12	53938944	53938967	Cas9	0	Endogenous	CGGAGAGCCTTATGTACGTCTATGAGGACA	GTTTTAGAGCTAGAAATAGCAAGTTAAAATAAGGCTAGTCCGTTATCAACTTGAAAAAGTGGCACCGAGTCGGTGC	GGAGCCTTATGTACGTCTATG	((((((((((..((.((((......))))((((....))))..))....)))))))...))).......((((....)))).((((((...))))))	-25.3	0
Chari2015-293T	GAGCGACGTGGCTATTGTGA	Human	hg38	chr14	104792618	104792641	Cas9	0	Endogenous	CCATGAGCGACGTGGCTATTGTGAAGGAGG	GTTTTAGAGCTAGAAATAGCAAGTTAAAATAAGGCTAGTCCGTTATCAACTTGAAAAAGTGGCACCGAGTCGGTGC	GGAGCGACGTGGCTATTGTGA	.((..((((.(((((.(.(..(((((((.((((....))))...))))))).).).))))))))).)).((((....)))).((((((...))))))	-25.3	-3.1
Chari2015-293T	GAGCGATAACGATGACATCG	Human	hg38	chr14	65102314	65102337	Cas9	0.0575043	Endogenous	AAATGAGCGATAACGATGACATCGAGGTGG	GTTTTAGAGCTAGAAATAGCAAGTTAAAATAAGGCTAGTCCGTTATCAACTTGAAAAAGTGGCACCGAGTCGGTGC	GGAGCGATAACGATGACATCG	.....(((((((..(((.((.(((((((.((((....))))...)))))))..))...)))))))))).((((....)))).((((((...))))))	-25.3	-0.5
Chari2015-293T	GAGCGCGATCAGCAGCGAGT	Human	hg38	chr1	19665880	19665903	Cas9	0	Endogenous	AGATGAGCGCGATCAGCAGCGAGTTGGCCG	GTTTTAGAGCTAGAAATAGCAAGTTAAAATAAGGCTAGTCCGTTATCAACTTGAAAAAGTGGCACCGAGTCGGTGC	GGAGCGCGATCAGCAGCGAGT	((((((.(((.(((......((((((((.((((....))))...))))))))..))).))))))).)).((((....)))).((((((...))))))	-25.4	-3.9
Chari2015-293T	GAGCGGGATTCCCCCAAAAA	Human	hg38	chr17	30218878	30218901	Cas9	0	Endogenous	AAAAGAGCGGGATTCCCCCAAAAATGGCCA	GTTTTAGAGCTAGAAATAGCAAGTTAAAATAAGGCTAGTCCGTTATCAACTTGAAAAAGTGGCACCGAGTCGGTGC	GGAGCGGGATTCCCCCAAAAA	((((((((.....))).....(((((((.((((....))))...)))))))...))...))).......((((....)))).((((((...))))))	-21.6	-3.9
Chari2015-293T	GAGCTACAGTTACCACTCTT	Human	hg38	chr2	156330104	156330127	Cas9	0.0512821	Endogenous	CTCAGAGCTACAGTTACCACTCTTCGGGAG	GTTTTAGAGCTAGAAATAGCAAGTTAAAATAAGGCTAGTCCGTTATCAACTTGAAAAAGTGGCACCGAGTCGGTGC	GGAGCTACAGTTACCACTCTT	(((((....))).))..(((((((((((.((((....))))...)))))))))))..............((((....)))).((((((...))))))	-22.9	-2.1
Chari2015-293T	GAGGATCCAGTAGAACTTGG	Human	hg38	chr7	127243129	127243152	Cas9	0	Endogenous	TTGTGAGGATCCAGTAGAACTTGGCGGTCA	GTTTTAGAGCTAGAAATAGCAAGTTAAAATAAGGCTAGTCCGTTATCAACTTGAAAAAGTGGCACCGAGTCGGTGC	GGAGGATCCAGTAGAACTTGG	(((((((((((......))))))))....((((....)))).((((.......))))..))).......((((....)))).((((((...))))))	-21.5	-1.5
Chari2015-293T	GAGGATCTTCCCGTTGGAGA	Human	hg38	chr1	110518631	110518654	Cas9	0.0423729	Endogenous	TGATGAGGATCTTCCCGTTGGAGAAGGAGC	GTTTTAGAGCTAGAAATAGCAAGTTAAAATAAGGCTAGTCCGTTATCAACTTGAAAAAGTGGCACCGAGTCGGTGC	GGAGGATCTTCCCGTTGGAGA	((((....))))....(((.(((((((..((((....)))).........)))))))..))).......((((....)))).((((((...))))))	-21.3	-2.2
Chari2015-293T	GAGGGCCTTGACATCCAAGC	Human	hg38	chr1	201092020	201092043	Cas9	0.0694927	Endogenous	CTCTGAGGGCCTTGACATCCAAGCCGGCTC	GTTTTAGAGCTAGAAATAGCAAGTTAAAATAAGGCTAGTCCGTTATCAACTTGAAAAAGTGGCACCGAGTCGGTGC	GGAGGGCCTTGACATCCAAGC	(((.((((((...........(((((((.((((....))))...)))))))))))))..))).......((((....)))).((((((...))))))	-25.7	-2.7
Chari2015-293T	GAGTCTCGGAGTCCAGGCGA	Human	hg38	chr8	37966265	37966288	Cas9	0	Endogenous	TCTGGAGTCTCGGAGTCCAGGCGATGGCCA	GTTTTAGAGCTAGAAATAGCAAGTTAAAATAAGGCTAGTCCGTTATCAACTTGAAAAAGTGGCACCGAGTCGGTGC	GGAGTCTCGGAGTCCAGGCGA	.((....((((.(..((.(..(((((((.((((....))))...)))))))..).))).))))...)).((((....)))).((((((...))))))	-25.8	-5.1
Chari2015-293T	GAGTTTGTAAGGAGCGCTCC	Human	hg38	chr1	147619228	147619251	Cas9	0.0766284	Endogenous	CTGAGAGTTTGTAAGGAGCGCTCCCGGTGC	GTTTTAGAGCTAGAAATAGCAAGTTAAAATAAGGCTAGTCCGTTATCAACTTGAAAAAGTGGCACCGAGTCGGTGC	GGAGTTTGTAAGGAGCGCTCC	.(((((.(((((((..(((..(((((((.((((....))))...)))))))..)))...))).)))).))))).........((((((...))))))	-26	-4.3
Chari2015-293T	GATAATCGCGCCACAGATAG	Human	hg38	chr1	31619287	31619310	Cas9	0	Endogenous	TACAGATAATCGCGCCACAGATAGCGGAGA	GTTTTAGAGCTAGAAATAGCAAGTTAAAATAAGGCTAGTCCGTTATCAACTTGAAAAAGTGGCACCGAGTCGGTGC	GGATAATCGCGCCACAGATAG	.(((((.((.((...((....(((((((.((((....))))...)))))))....)).)).))))))).((((....)))).((((((...))))))	-22	-0.8
Chari2015-293T	GATACAGCTGTCAGCCGGCG	Human	hg38	chr3	187733666	187733689	Cas9	0.0924214	Endogenous	ACTGGATACAGCTGTCAGCCGGCGAGGCCA	GTTTTAGAGCTAGAAATAGCAAGTTAAAATAAGGCTAGTCCGTTATCAACTTGAAAAAGTGGCACCGAGTCGGTGC	GGATACAGCTGTCAGCCGGCG	.((((..((.(.(((((....(((((((.((((....))))...)))))))..)))).).).)))))).((((....)))).((((((...))))))	-25.1	-3.6
Chari2015-293T	GATACCTTTGCCATCTGTGT	Human	hg38	chr1	51471701	51471724	Cas9	0	Endogenous	TCAGGATACCTTTGCCATCTGTGTCGGCTA	GTTTTAGAGCTAGAAATAGCAAGTTAAAATAAGGCTAGTCCGTTATCAACTTGAAAAAGTGGCACCGAGTCGGTGC	GGATACCTTTGCCATCTGTGT	((((.(((............((((((((.((((....))))...)))))))))))...)))).......((((....)))).((((((...))))))	-21.2	0
Chari2015-293T	GATAGAGCGGCACGGCGGGA	Human	hg38	chr17	44558004	44558027	Cas9	0.0499251	Endogenous	CACAGATAGAGCGGCACGGCGGGATGGCCT	GTTTTAGAGCTAGAAATAGCAAGTTAAAATAAGGCTAGTCCGTTATCAACTTGAAAAAGTGGCACCGAGTCGGTGC	GGATAGAGCGGCACGGCGGGA	.((((..((((.(((((....(((((((.((((....))))...)))))))...))).)))))))))).((((....)))).((((((...))))))	-27.2	-1.8
Chari2015-293T	GATATTAGTCGACATCTGCG	Human	hg38	chr11	56543002	56543025	Cas9	0	Endogenous	ATACGATATTAGTCGACATCTGCGGGGTTG	GTTTTAGAGCTAGAAATAGCAAGTTAAAATAAGGCTAGTCCGTTATCAACTTGAAAAAGTGGCACCGAGTCGGTGC	GGATATTAGTCGACATCTGCG	((((..(((((..........(((((((.((((....))))...)))))))..))))))))).......((((....)))).((((((...))))))	-22.9	-0.3
Chari2015-293T	GATCAATGCATGCTGTGAAT	Human	hg38	chrX	136322865	136322888	Cas9	0	Endogenous	ACCAGATCAATGCATGCTGTGAATCGGCTG	GTTTTAGAGCTAGAAATAGCAAGTTAAAATAAGGCTAGTCCGTTATCAACTTGAAAAAGTGGCACCGAGTCGGTGC	GGATCAATGCATGCTGTGAAT	.(((.((((...(((((...((((((((.((((....))))...))))))))..)).))).))))))).((((....)))).((((((...))))))	-21.3	0
Chari2015-293T	GATCACGACCTTCGATCGCC	Human	hg38	chr7	141790678	141790701	Cas9	0	Endogenous	AGAAGATCACGACCTTCGATCGCCCGGCCT	GTTTTAGAGCTAGAAATAGCAAGTTAAAATAAGGCTAGTCCGTTATCAACTTGAAAAAGTGGCACCGAGTCGGTGC	GGATCACGACCTTCGATCGCC	.((((.........))))((((((((((.((((....))))...)))))))..))).............((((....)))).((((((...))))))	-22.5	-2.6
Chari2015-293T	GATCAGCAATCCGAGATCGA	Human	hg38	chr1	186374915	186374938	Cas9	0.0844238	Endogenous	TGCTGATCAGCAATCCGAGATCGATGGCCT	GTTTTAGAGCTAGAAATAGCAAGTTAAAATAAGGCTAGTCCGTTATCAACTTGAAAAAGTGGCACCGAGTCGGTGC	GGATCAGCAATCCGAGATCGA	((((.(((....((....)).(((((((.((((....))))...)))))))...))).)))).......((((....)))).((((((...))))))	-22.6	-3
Chari2015-293T	GATCGTCAGGTTATATCGAG	Human	hg38	chr1	155187734	155187757	Cas9	0	Endogenous	CTGAGATCGTCAGGTTATATCGAGAGGCTG	GTTTTAGAGCTAGAAATAGCAAGTTAAAATAAGGCTAGTCCGTTATCAACTTGAAAAAGTGGCACCGAGTCGGTGC	GGATCGTCAGGTTATATCGAG	......((((((((((.((.(((((((..((((....)))).........)))))))....)).))).))))))).......((((((...))))))	-20.6	-1.5
Chari2015-293T	GATGCGACTGTAACCACGCT	Human	hg38	chr12	11030787	11030810	Cas9	0	Endogenous	TTCAGATGCGACTGTAACCACGCTAGGAAA	GTTTTAGAGCTAGAAATAGCAAGTTAAAATAAGGCTAGTCCGTTATCAACTTGAAAAAGTGGCACCGAGTCGGTGC	GGATGCGACTGTAACCACGCT	.((((.(((((...((....((((((((.((((....))))...)))))))).)).)))))))))....((((....)))).((((((...))))))	-23.8	-3.2
Chari2015-293T	GATGCTTGTCGTCATCCTCA	Human	hg38	chr11	123943576	123943599	Cas9	0	Endogenous	CCAAGATGCTTGTCGTCATCCTCACGGGGG	GTTTTAGAGCTAGAAATAGCAAGTTAAAATAAGGCTAGTCCGTTATCAACTTGAAAAAGTGGCACCGAGTCGGTGC	GGATGCTTGTCGTCATCCTCA	((((((.....).)))))...(((((((.((((....))))...)))))))..................((((....)))).((((((...))))))	-21	-5.4
Chari2015-293T	GATGGAAGTCGGGGTCACAC	Human	hg38	chr6	29630523	29630546	Cas9	0.135135	Endogenous	ACCAGATGGAAGTCGGGGTCACACCGGAAA	GTTTTAGAGCTAGAAATAGCAAGTTAAAATAAGGCTAGTCCGTTATCAACTTGAAAAAGTGGCACCGAGTCGGTGC	GGATGGAAGTCGGGGTCACAC	.((((((......((((....(((((((.((((....))))...)))))))..))))..))))))....((((....)))).((((((...))))))	-23.2	-0.7
Chari2015-293T	GATGGAGACGGGGCGGCACT	Human	hg38	chr15	34348003	34348026	Cas9	0	Endogenous	AGGGGATGGAGACGGGGCGGCACTAGGTTT	GTTTTAGAGCTAGAAATAGCAAGTTAAAATAAGGCTAGTCCGTTATCAACTTGAAAAAGTGGCACCGAGTCGGTGC	GGATGGAGACGGGGCGGCACT	...(((.((((((..(((..((((((((.((((....))))...))))))))..)))..)))))).)))((((....)))).((((((...))))))	-31.6	0
Chari2015-293T	GATGGATGCGCTCATCATCC	Human	hg38	chr10	77637425	77637448	Cas9	0	Endogenous	CCAAGATGGATGCGCTCATCATCCCGGTGA	GTTTTAGAGCTAGAAATAGCAAGTTAAAATAAGGCTAGTCCGTTATCAACTTGAAAAAGTGGCACCGAGTCGGTGC	GGATGGATGCGCTCATCATCC	.(((((((..(((........(((((((.((((....))))...)))))))..)))..)))))))....((((....)))).((((((...))))))	-24.2	-5.6
Chari2015-293T	GATGTACATGAGGTCAACGA	Human	hg38	chr1	247965575	247965598	Cas9	0	Endogenous	TGGAGATGTACATGAGGTCAACGATGGAGA	GTTTTAGAGCTAGAAATAGCAAGTTAAAATAAGGCTAGTCCGTTATCAACTTGAAAAAGTGGCACCGAGTCGGTGC	GGATGTACATGAGGTCAACGA	.((((.......((((.....(((((((.((((....))))...)))))))..)))).......)))).((((....)))).((((((...))))))	-18.8	-0.7
Chari2015-293T	GATGTGGATCAGACGCCTTC	Human	hg38	chr3	184056878	184056901	Cas9	0	Endogenous	CATGGATGTGGATCAGACGCCTTCCGGTCT	GTTTTAGAGCTAGAAATAGCAAGTTAAAATAAGGCTAGTCCGTTATCAACTTGAAAAAGTGGCACCGAGTCGGTGC	GGATGTGGATCAGACGCCTTC	.((((.((((.....(((((.(((((((.((((....))))...))))))))))))..))))..)))).((((....)))).((((((...))))))	-28.2	-2.3
Chari2015-293T	GATTCGAATATCTCTCTTCG	Human	hg38	chr11	123806267	123806290	Cas9	0	Endogenous	TGGAGATTCGAATATCTCTCTTCGTGGTTC	GTTTTAGAGCTAGAAATAGCAAGTTAAAATAAGGCTAGTCCGTTATCAACTTGAAAAAGTGGCACCGAGTCGGTGC	GGATTCGAATATCTCTCTTCG	(((((((((........))))(((((((.((((....))))...)))))))......))))).......((((....)))).((((((...))))))	-20.5	-0.7
Chari2015-293T	GATTCGTACCTCACTCCCTA	Human	hg38	chr3	9920521	9920544	Cas9	0	Endogenous	ACCAGATTCGTACCTCACTCCCTAGGGCAG	GTTTTAGAGCTAGAAATAGCAAGTTAAAATAAGGCTAGTCCGTTATCAACTTGAAAAAGTGGCACCGAGTCGGTGC	GGATTCGTACCTCACTCCCTA	(((((.(..........(((.(((((((.((((....))))...))))))).)))).))))).......((((....)))).((((((...))))))	-21.9	-0.1
Chari2015-293T	GATTCTGGATGGCGACGTAG	Human	hg38	chr13	46892464	46892487	Cas9	0	Endogenous	ATGGGATTCTGGATGGCGACGTAGCGGTCC	GTTTTAGAGCTAGAAATAGCAAGTTAAAATAAGGCTAGTCCGTTATCAACTTGAAAAAGTGGCACCGAGTCGGTGC	GGATTCTGGATGGCGACGTAG	.(((..((((((((.......(((((((.((((....))))...)))))))...)))).))))..))).((((....)))).((((((...))))))	-24.9	-0.3
Chari2015-293T	GATTCTGTCAGCTACGAGTA	Human	hg38	chr19	47340808	47340831	Cas9	0	Endogenous	GAACGATTCTGTCAGCTACGAGTATGGGGA	GTTTTAGAGCTAGAAATAGCAAGTTAAAATAAGGCTAGTCCGTTATCAACTTGAAAAAGTGGCACCGAGTCGGTGC	GGATTCTGTCAGCTACGAGTA	......((..(((...((.((((((((..((((....)))).........)))))))).)).)))..))((((....)))).((((((...))))))	-21.4	-0.1
Chari2015-293T	GATTGGCTATACGTCTGTCA	Human	hg38	chr6	29440221	29440244	Cas9	0.0685401	Endogenous	TGGAGATTGGCTATACGTCTGTCACGGTCC	GTTTTAGAGCTAGAAATAGCAAGTTAAAATAAGGCTAGTCCGTTATCAACTTGAAAAAGTGGCACCGAGTCGGTGC	GGATTGGCTATACGTCTGTCA	(((((((((.....((((.......))))((((....))))............))))))))).......((((....)))).((((((...))))))	-26.3	-3.8
Chari2015-293T	GATTGTCGGAAAGTCCTAAG	Human	hg38	chr11	56642360	56642383	Cas9	0	Endogenous	TCTGGATTGTCGGAAAGTCCTAAGAGGAGA	GTTTTAGAGCTAGAAATAGCAAGTTAAAATAAGGCTAGTCCGTTATCAACTTGAAAAAGTGGCACCGAGTCGGTGC	GGATTGTCGGAAAGTCCTAAG	.(((...((((.((.(((...(((((((.((((....))))...))))))).)))))..))))..))).((((....)))).((((((...))))))	-25.1	-4.4
Chari2015-293T	GCAATCACGCCGGCACCAGG	Human	hg38	chr20	63697163	63697186	Cas9	0	Endogenous	CGGGGCAATCACGCCGGCACCAGGTGGACA	GTTTTAGAGCTAGAAATAGCAAGTTAAAATAAGGCTAGTCCGTTATCAACTTGAAAAAGTGGCACCGAGTCGGTGC	GGCAATCACGCCGGCACCAGG	(((......)))(((.((...(((((((.((((....))))...)))))))..))...)))........((((....)))).((((((...))))))	-22.9	-4.5
Chari2015-293T	GCACAACGCCACTCTCCACG	Human	hg38	chr22	21023008	21023031	Cas9	0	Endogenous	GAGGGCACAACGCCACTCTCCACGGGGCAC	GTTTTAGAGCTAGAAATAGCAAGTTAAAATAAGGCTAGTCCGTTATCAACTTGAAAAAGTGGCACCGAGTCGGTGC	GGCACAACGCCACTCTCCACG	(((.....)))(((..((...(((((((.((((....))))...)))))))..))..))).........((((....)))).((((((...))))))	-22.6	-4.2
Chari2015-293T	GCACCTCGCCCGACACGCTG	Human	hg38	chr17	76737067	76737090	Cas9	0	Endogenous	TACCGCACCTCGCCCGACACGCTGAGGCGC	GTTTTAGAGCTAGAAATAGCAAGTTAAAATAAGGCTAGTCCGTTATCAACTTGAAAAAGTGGCACCGAGTCGGTGC	GGCACCTCGCCCGACACGCTG	(((.....))).(((..(((.(((((((.((((....))))...)))))))..)))..)))........((((....)))).((((((...))))))	-25.7	-3.3
Chari2015-293T	GCACGCAGCGGAACACCTCG	Human	hg38	chr1	111982443	111982466	Cas9	0	Endogenous	TTGAGCACGCAGCGGAACACCTCGGGGTCC	GTTTTAGAGCTAGAAATAGCAAGTTAAAATAAGGCTAGTCCGTTATCAACTTGAAAAAGTGGCACCGAGTCGGTGC	GGCACGCAGCGGAACACCTCG	.......((((((...(((..(((((((.((((....))))...))))))).)))....))))))....((((....)))).((((((...))))))	-26.8	-1
Chari2015-293T	GCACTCGATCCGTGCCCGAG	Human	hg38	chr17	45834667	45834690	Cas9	0	Endogenous	ACAAGCACTCGATCCGTGCCCGAGTGGCCC	GTTTTAGAGCTAGAAATAGCAAGTTAAAATAAGGCTAGTCCGTTATCAACTTGAAAAAGTGGCACCGAGTCGGTGC	GGCACTCGATCCGTGCCCGAG	.((((.(((((.(((((....(((((((.((((....))))...)))))))..((.....)).......((((....))))))))).)).)))))))	-24.5	-7.2
Chari2015-293T	GCAGCTGCTCAAGTACTCGC	Human	hg38	chr4	54064218	54064241	Cas9	0	Endogenous	AGGAGCAGCTGCTCAAGTACTCGCCGGACC	GTTTTAGAGCTAGAAATAGCAAGTTAAAATAAGGCTAGTCCGTTATCAACTTGAAAAAGTGGCACCGAGTCGGTGC	GGCAGCTGCTCAAGTACTCGC	....(((..(((((((((.(((((((((.((((....))))...)))))))...)).))).........))))))...))).((((((...))))))	-21.8	-1.1
Chari2015-293T	GCAGGAACCTCACCTACGTG	Human	hg38	chr19	46624189	46624212	Cas9	0	Endogenous	TCGTGCAGGAACCTCACCTACGTGCGGGGC	GTTTTAGAGCTAGAAATAGCAAGTTAAAATAAGGCTAGTCCGTTATCAACTTGAAAAAGTGGCACCGAGTCGGTGC	GGCAGGAACCTCACCTACGTG	(((.((((((.(......).))))))...)))........((((((...((((.(......).)))).))))))........((((((...))))))	-20.9	-0.9
Chari2015-293T	GCATCACACCATCTCCTATA	Human	hg38	chr9	122527013	122527036	Cas9	0	Endogenous	CTCGGCATCACACCATCTCCTATACGGGTT	GTTTTAGAGCTAGAAATAGCAAGTTAAAATAAGGCTAGTCCGTTATCAACTTGAAAAAGTGGCACCGAGTCGGTGC	GGCATCACACCATCTCCTATA	.......((((..((((((......))).((((.......((((((...((((.(......).)))).))))))......))))...)))..)))).	-18.6	-0.1
Chari2015-293T	GCATCAGTGTGCGACGATTT	Human	hg38	chrX	79171338	79171361	Cas9	0	Endogenous	GTCTGCATCAGTGTGCGACGATTTTGGTTT	GTTTTAGAGCTAGAAATAGCAAGTTAAAATAAGGCTAGTCCGTTATCAACTTGAAAAAGTGGCACCGAGTCGGTGC	GGCATCAGTGTGCGACGATTT	.((((....))))(((..((((((((((.((((....))))...))))))))))....)))........((((....)))).((((((...))))))	-24.3	-2.9
Chari2015-293T	GCATGACGACCTATGATGAT	Human	hg38	chr2	208248381	208248404	Cas9	0.0409165	Endogenous	ATAAGCATGACGACCTATGATGATAGGTTT	GTTTTAGAGCTAGAAATAGCAAGTTAAAATAAGGCTAGTCCGTTATCAACTTGAAAAAGTGGCACCGAGTCGGTGC	GGCATGACGACCTATGATGAT	...((((((..(((.(....((((((((.((((....))))...))))))))...))))..))))))..((((....)))).((((((...))))))	-22.4	-0.6
Chari2015-293T	GCATTCGCACACGCGGTTGT	Human	hg38	chr8	118933009	118933032	Cas9	0	Endogenous	CCTTGCATTCGCACACGCGGTTGTGGGTGC	GTTTTAGAGCTAGAAATAGCAAGTTAAAATAAGGCTAGTCCGTTATCAACTTGAAAAAGTGGCACCGAGTCGGTGC	GGCATTCGCACACGCGGTTGT	.(((.((((....)))).)))(((((((.((((....))))...)))))))..................((((....)))).((((((...))))))	-22.3	-6.5
Chari2015-293T	GCCACAATATGACATTACGA	Human	hg38	chr6	117404360	117404383	Cas9	0.036036	Endogenous	GGAAGCCACAATATGACATTACGATGGAAA	GTTTTAGAGCTAGAAATAGCAAGTTAAAATAAGGCTAGTCCGTTATCAACTTGAAAAAGTGGCACCGAGTCGGTGC	GGCCACAATATGACATTACGA	...........(((....(..(((((((.((((....))))...)))))))..)....)))........((((....)))).((((((...))))))	-18.5	0
Chari2015-293T	GCCACGGTCTTCTTCTGCCT	Human	hg38	chr16	1153965	1153988	Cas9	0	Endogenous	GGCGGCCACGGTCTTCTTCTGCCTCGGTCA	GTTTTAGAGCTAGAAATAGCAAGTTAAAATAAGGCTAGTCCGTTATCAACTTGAAAAAGTGGCACCGAGTCGGTGC	GGCCACGGTCTTCTTCTGCCT	....((((.((......(((((((((((.((((....))))...))))))).)))).)).)))).....((((....)))).((((((...))))))	-26	-3.3
Chari2015-293T	GCCAGCAACTGCTCGATGCA	Human	hg38	chr7	151048945	151048968	Cas9	0.0244021	Endogenous	GTTCGCCAGCAACTGCTCGATGCACGGGCT	GTTTTAGAGCTAGAAATAGCAAGTTAAAATAAGGCTAGTCCGTTATCAACTTGAAAAAGTGGCACCGAGTCGGTGC	GGCCAGCAACTGCTCGATGCA	((((...((((((.....)))))).....((((....))))............))))............((((....)))).((((((...))))))	-24.7	-1.7
Chari2015-293T	GCCATGGCAATCCGTCGAGC	Human	hg38	chr16	13920180	13920203	Cas9	0.0772201	Endogenous	CGGCGCCATGGCAATCCGTCGAGCCGGCTG	GTTTTAGAGCTAGAAATAGCAAGTTAAAATAAGGCTAGTCCGTTATCAACTTGAAAAAGTGGCACCGAGTCGGTGC	GGCCATGGCAATCCGTCGAGC	((((..(((.....)))....(((((((.((((....))))...)))))))..))))............((((....)))).((((((...))))))	-20.6	-2.2
Chari2015-293T	GCCCCGGCGGCAACTGAACG	Human	hg38	chr14	96263873	96263896	Cas9	0	Endogenous	TCCTGCCCCGGCGGCAACTGAACGTGGCAG	GTTTTAGAGCTAGAAATAGCAAGTTAAAATAAGGCTAGTCCGTTATCAACTTGAAAAAGTGGCACCGAGTCGGTGC	GGCCCCGGCGGCAACTGAACG	......(((((..((((..(.(((((((.((((....))))...)))))))..)..)))))))))....((((....)))).((((((...))))))	-23.8	-3.5
Chari2015-293T	GCCCGTACCGCTTCCACTTG	Human	hg38	chr7	142875613	142875636	Cas9	0.216606	Endogenous	GGCCGCCCGTACCGCTTCCACTTGAGGCTC	GTTTTAGAGCTAGAAATAGCAAGTTAAAATAAGGCTAGTCCGTTATCAACTTGAAAAAGTGGCACCGAGTCGGTGC	GGCCCGTACCGCTTCCACTTG	.....((((((.....(((((((......((((.......((((((...((((.(......).)))).))))))......)))))))))))))))))	-23.5	-0.7
Chari2015-293T	GCCGAGTACTGGCCGCGCGG	Human	hg38	chr4	3766726	3766749	Cas9	0.168067	Endogenous	GCCCGCCGAGTACTGGCCGCGCGGCGGCCC	GTTTTAGAGCTAGAAATAGCAAGTTAAAATAAGGCTAGTCCGTTATCAACTTGAAAAAGTGGCACCGAGTCGGTGC	GGCCGAGTACTGGCCGCGCGG	...((.(.(((((((......(((((((.((((....))))...)))))))..))))))))))......((((....)))).((((((...))))))	-27.1	-7.9
Chari2015-293T	GCCGCCTGCTTCAGTCTGTG	Human	hg38	chr5	76716334	76716357	Cas9	0	Endogenous	GGTGGCCGCCTGCTTCAGTCTGTGCGGCCC	GTTTTAGAGCTAGAAATAGCAAGTTAAAATAAGGCTAGTCCGTTATCAACTTGAAAAAGTGGCACCGAGTCGGTGC	GGCCGCCTGCTTCAGTCTGTG	...((...(((..(((((...(((((((.((((....))))...))))))).)))))))).))......((((....)))).((((((...))))))	-20.8	-0.6
Chari2015-293T	GCCGCGGAAGTCCTCCCCGG	Human	hg38	chr1	156854178	156854201	Cas9	0	Endogenous	TGAGGCCGCGGAAGTCCTCCCCGGTGGCTG	GTTTTAGAGCTAGAAATAGCAAGTTAAAATAAGGCTAGTCCGTTATCAACTTGAAAAAGTGGCACCGAGTCGGTGC	GGCCGCGGAAGTCCTCCCCGG	....(((((....((..((..(((((((.((((....))))...)))))))..))..))))))).....((((....)))).((((((...))))))	-24.2	-5.9
Chari2015-293T	GCCGCGGTCATTGAACATGA	Human	hg38	chr4	121932939	121932962	Cas9	0	Endogenous	TGGTGCCGCGGTCATTGAACATGAAGGCCG	GTTTTAGAGCTAGAAATAGCAAGTTAAAATAAGGCTAGTCCGTTATCAACTTGAAAAAGTGGCACCGAGTCGGTGC	GGCCGCGGTCATTGAACATGA	.(((((..(((((((..((((((((((..((((....)))).........)))))))....)))..))))..)))....)))))((((...))))..	-19.7	-2.1
Chari2015-293T	GCCGGAGGGCACCCCAGACA	Human	hg38	chr1	24138603	24138626	Cas9	0.0992063	Endogenous	GCGGGCCGGAGGGCACCCCAGACACGGTCT	GTTTTAGAGCTAGAAATAGCAAGTTAAAATAAGGCTAGTCCGTTATCAACTTGAAAAAGTGGCACCGAGTCGGTGC	GGCCGGAGGGCACCCCAGACA	.(((....)))......((((((((((..((((....)))).........))))))).)))........((((....)))).((((((...))))))	-23.5	-4.9
Chari2015-293T	GCCGGTCATGAAGGGGTTGC	Human	hg38	chr17	42180920	42180943	Cas9	0	Endogenous	CCATGCCGGTCATGAAGGGGTTGCTGGCCC	GTTTTAGAGCTAGAAATAGCAAGTTAAAATAAGGCTAGTCCGTTATCAACTTGAAAAAGTGGCACCGAGTCGGTGC	GGCCGGTCATGAAGGGGTTGC	....(((.(((....((((..(((((((.((((....))))...)))))))..))))....))).))).((((....)))).((((((...))))))	-21.9	-2.3
Chari2015-293T	GCCGTCGGATCGGAGCCATT	Human	hg38	chr22	19275679	19275702	Cas9	0.0314268	Endogenous	ATAGGCCGTCGGATCGGAGCCATTGGGTCA	GTTTTAGAGCTAGAAATAGCAAGTTAAAATAAGGCTAGTCCGTTATCAACTTGAAAAAGTGGCACCGAGTCGGTGC	GGCCGTCGGATCGGAGCCATT	......(((((...((((.(((((((((.((((....))))...))))))))))))).)))))......((((....)))).((((((...))))))	-30.6	-4.5
Chari2015-293T	GCCGTGCGTCAGGAGGGCGG	Human	hg38	chr17	50201447	50201470	Cas9	0	Endogenous	CTTGGCCGTGCGTCAGGAGGGCGGTGGCCG	GTTTTAGAGCTAGAAATAGCAAGTTAAAATAAGGCTAGTCCGTTATCAACTTGAAAAAGTGGCACCGAGTCGGTGC	GGCCGTGCGTCAGGAGGGCGG	(((.....))).(((.(((..(((((((.((((....))))...)))))))...)))..))).......((((....)))).((((((...))))))	-24.1	-7.8
Chari2015-293T	GCCTATGTCACCGTCCTAGA	Human	hg38	chr21	33246808	33246831	Cas9	0	Endogenous	CGAGGCCTATGTCACCGTCCTAGAAGGATT	GTTTTAGAGCTAGAAATAGCAAGTTAAAATAAGGCTAGTCCGTTATCAACTTGAAAAAGTGGCACCGAGTCGGTGC	GGCCTATGTCACCGTCCTAGA	(((....)))..((..((((.(((((((.((((....))))...)))))))....))))..))......((((....)))).((((((...))))))	-19.4	-0.9
Chari2015-293T	GCCTCCATTGCGGTTGGCAC	Human	hg38	chr1	119969655	119969678	Cas9	0.0478469	Endogenous	CATAGCCTCCATTGCGGTTGGCACAGGTGC	GTTTTAGAGCTAGAAATAGCAAGTTAAAATAAGGCTAGTCCGTTATCAACTTGAAAAAGTGGCACCGAGTCGGTGC	GGCCTCCATTGCGGTTGGCAC	..........(((((((((..(((((((.((((....))))...)))))))...))))).)))).....((((....)))).((((((...))))))	-26.3	-5.8
Chari2015-293T	GCCTCTAGACTCATGCCCGT	Human	hg38	chr17	8150514	8150537	Cas9	0	Endogenous	ATGCGCCTCTAGACTCATGCCCGTTGGACT	GTTTTAGAGCTAGAAATAGCAAGTTAAAATAAGGCTAGTCCGTTATCAACTTGAAAAAGTGGCACCGAGTCGGTGC	GGCCTCTAGACTCATGCCCGT	........((((...(((..((((((((.((((....))))...)))))))).))).))))........((((....)))).((((((...))))))	-24.5	-1.6
Chari2015-293T	GCGAAAGCCTTCCCACACAG	Human	hg38	chr7	45177361	45177384	Cas9	0.0973236	Endogenous	GTCTGCGAAAGCCTTCCCACACAGGGGCAG	GTTTTAGAGCTAGAAATAGCAAGTTAAAATAAGGCTAGTCCGTTATCAACTTGAAAAAGTGGCACCGAGTCGGTGC	GGCGAAAGCCTTCCCACACAG	(((...((((((.........(((((((.((((....))))...))))))))))))).)))........((((....)))).((((((...))))))	-22.9	-4.6
Chari2015-293T	GCGAGCTGAGACAGGGGATG	Human	hg38	chr1	154869698	154869721	Cas9	0.0938086	Endogenous	TTGGGCGAGCTGAGACAGGGGATGCGGTGG	GTTTTAGAGCTAGAAATAGCAAGTTAAAATAAGGCTAGTCCGTTATCAACTTGAAAAAGTGGCACCGAGTCGGTGC	GGCGAGCTGAGACAGGGGATG	..((((.(((...(.(((.((((((((..((((....)))).........)))))))).))).)..))).))))........((((((...))))))	-24.8	-0.2
Chari2015-293T	GCGAGTCAAGTCCGTTCTGA	Human	hg38	chr1	216677303	216677326	Cas9	0.0604595	Endogenous	GGTGGCGAGTCAAGTCCGTTCTGATGGCCA	GTTTTAGAGCTAGAAATAGCAAGTTAAAATAAGGCTAGTCCGTTATCAACTTGAAAAAGTGGCACCGAGTCGGTGC	GGCGAGTCAAGTCCGTTCTGA	(((.......))).(((((((...))))))).........((((((...((((.(......).)))).))))))........((((((...))))))	-20.3	-1.1
Chari2015-293T	GCGAGTGCTACCTAGCCCTG	Human	hg38	chr1	159205788	159205811	Cas9	0	Endogenous	AGCTGCGAGTGCTACCTAGCCCTGGGGCCA	GTTTTAGAGCTAGAAATAGCAAGTTAAAATAAGGCTAGTCCGTTATCAACTTGAAAAAGTGGCACCGAGTCGGTGC	GGCGAGTGCTACCTAGCCCTG	...((..((...((((((...(((((((.((((....))))...)))))))..))))))...))..)).((((....)))).((((((...))))))	-27.4	-4
Chari2015-293T	GCGATGCCGGTACATCCAAA	Human	hg38	chr3	38478236	38478259	Cas9	0.0668896	Endogenous	GCTTGCGATGCCGGTACATCCAAAAGGCCA	GTTTTAGAGCTAGAAATAGCAAGTTAAAATAAGGCTAGTCCGTTATCAACTTGAAAAAGTGGCACCGAGTCGGTGC	GGCGATGCCGGTACATCCAAA	...((((.(((.((..((...(((((((.((((....))))...)))))))..))...))))).)))).((((....)))).((((((...))))))	-23.8	-3.7
Chari2015-293T	GCGCAAAGGCGGCCACATAG	Human	hg38	chr19	35351580	35351603	Cas9	0	Endogenous	CCCAGCGCAAAGGCGGCCACATAGAGGCCG	GTTTTAGAGCTAGAAATAGCAAGTTAAAATAAGGCTAGTCCGTTATCAACTTGAAAAAGTGGCACCGAGTCGGTGC	GGCGCAAAGGCGGCCACATAG	((((....(((((((......(((((((.((((....))))...)))))))..)))).)))))))....((((....)))).((((((...))))))	-22.9	-6.2
Chari2015-293T	GCGCACCTGCATCCCCAAAG	Human	hg38	chr12	51975370	51975393	Cas9	0	Endogenous	ATGTGCGCACCTGCATCCCCAAAGTGGAGC	GTTTTAGAGCTAGAAATAGCAAGTTAAAATAAGGCTAGTCCGTTATCAACTTGAAAAAGTGGCACCGAGTCGGTGC	GGCGCACCTGCATCCCCAAAG	((((.((..((..........(((((((.((((....))))...)))))))...))..)).))))....((((....)))).((((((...))))))	-19.9	-1.1
Chari2015-293T	GCGCCATCTTTACATATGTA	Human	hg38	chr6	29355412	29355435	Cas9	0	Endogenous	GGCAGCGCCATCTTTACATATGTACGGCCC	GTTTTAGAGCTAGAAATAGCAAGTTAAAATAAGGCTAGTCCGTTATCAACTTGAAAAAGTGGCACCGAGTCGGTGC	GGCGCCATCTTTACATATGTA	((((((.....(((....)))(((((((.((((....))))...)))))))..)))..)))........((((....)))).((((((...))))))	-19.1	0
Chari2015-293T	GCGCGACTCCTTTTCTTTAG	Human	hg38	chr8	38315990	38316013	Cas9	0	Endogenous	TGAGGCGCGACTCCTTTTCTTTAGAGGTTT	GTTTTAGAGCTAGAAATAGCAAGTTAAAATAAGGCTAGTCCGTTATCAACTTGAAAAAGTGGCACCGAGTCGGTGC	GGCGCGACTCCTTTTCTTTAG	((((.((((((((........(((((((.((((....))))...)))))))))))..))))))))....((((....)))).((((((...))))))	-24.2	0
Chari2015-293T	GCGCGAGTGCTTCTGGCGTG	Human	hg38	chr3	8767968	8767991	Cas9	0	Endogenous	AGAGGCGCGAGTGCTTCTGGCGTGTGGTGC	GTTTTAGAGCTAGAAATAGCAAGTTAAAATAAGGCTAGTCCGTTATCAACTTGAAAAAGTGGCACCGAGTCGGTGC	GGCGCGAGTGCTTCTGGCGTG	(((.((.(((((.(((((.(.(((((((.((((....))))...))))))).).)))))..........((((....))))))))))).))).....	-26.8	-8
Chari2015-293T	GCGCGGCCGTGCCCTCGTTT	Human	hg38	chr1	241519611	241519634	Cas9	0	Endogenous	GGTGGCGCGGCCGTGCCCTCGTTTTGGCCT	GTTTTAGAGCTAGAAATAGCAAGTTAAAATAAGGCTAGTCCGTTATCAACTTGAAAAAGTGGCACCGAGTCGGTGC	GGCGCGGCCGTGCCCTCGTTT	...((((.(..(((.....(((((((((.((((....))))...))))))))))))..).)))).....((((....)))).((((((...))))))	-27.5	-7.3
Chari2015-293T	GCGCGTGCAAGCCCGAGAAC	Human	hg38	chr15	26971564	26971587	Cas9	0	Endogenous	TACCGCGCGTGCAAGCCCGAGAACAGGCAG	GTTTTAGAGCTAGAAATAGCAAGTTAAAATAAGGCTAGTCCGTTATCAACTTGAAAAAGTGGCACCGAGTCGGTGC	GGCGCGTGCAAGCCCGAGAAC	...(((.((.((((.......(((((((.((((....))))...)))))))..)))).)).))).....((((....)))).((((((...))))))	-22.9	-4.8
Chari2015-293T	GCGCTACCACCACATCATGA	Human	hg38	chr18	13826208	13826231	Cas9	0	Endogenous	CCCTGCGCTACCACCACATCATGACGGCGA	GTTTTAGAGCTAGAAATAGCAAGTTAAAATAAGGCTAGTCCGTTATCAACTTGAAAAAGTGGCACCGAGTCGGTGC	GGCGCTACCACCACATCATGA	((.((((((............(((((((.((((....))))...)))))))..)).)))))).......((((....)))).((((((...))))))	-18.8	-0.6
Chari2015-293T	GCGCTGCTGCAGCGCTCTAG	Human	hg38	chr10	35641358	35641381	Cas9	0	Endogenous	CTTGGCGCTGCTGCAGCGCTCTAGCGGCGC	GTTTTAGAGCTAGAAATAGCAAGTTAAAATAAGGCTAGTCCGTTATCAACTTGAAAAAGTGGCACCGAGTCGGTGC	GGCGCTGCTGCAGCGCTCTAG	.((((((...))))))(((((.((...)).))))).....((((((...((((.(......).)))).))))))........((((((...))))))	-28	-9.7
Chari2015-293T	GCGGACAGAGATGGCGGAGT	Human	hg38	chr16	2170638	2170661	Cas9	0	Endogenous	GGGAGCGGACAGAGATGGCGGAGTCGGAGC	GTTTTAGAGCTAGAAATAGCAAGTTAAAATAAGGCTAGTCCGTTATCAACTTGAAAAAGTGGCACCGAGTCGGTGC	GGCGGACAGAGATGGCGGAGT	(((((((.....((((....((((((((.((((....))))...))))))))..)))))))))))....((((....)))).((((((...))))))	-29.5	-0.9
Chari2015-293T	GCGGCAGAACGTGCGCACGC	Human	hg38	chr2	26692880	26692903	Cas9	0.171821	Endogenous	TGAAGCGGCAGAACGTGCGCACGCTGGCGC	GTTTTAGAGCTAGAAATAGCAAGTTAAAATAAGGCTAGTCCGTTATCAACTTGAAAAAGTGGCACCGAGTCGGTGC	GGCGGCAGAACGTGCGCACGC	((((((((((((((....))))))))...((((....)))).((((.......)))).).)))))....((((....)))).((((((...))))))	-25.1	-4.3
Chari2015-293T	GCGGCCACCCCCCCGTCGTC	Human	hg38	chr1	114510870	114510893	Cas9	0.27248	Endogenous	GGCCGCGGCCACCCCCCCGTCGTCGGGCCC	GTTTTAGAGCTAGAAATAGCAAGTTAAAATAAGGCTAGTCCGTTATCAACTTGAAAAAGTGGCACCGAGTCGGTGC	GGCGGCCACCCCCCCGTCGTC	(((((........)))))((((((((((.((((....))))...)))))))..))).............((((....)))).((((((...))))))	-23.8	-6.6
Chari2015-293T	GCGGCCATGCGTTGTTGCTG	Human	hg38	chr15	56919919	56919942	Cas9	0	Endogenous	TATAGCGGCCATGCGTTGTTGCTGGGGATT	GTTTTAGAGCTAGAAATAGCAAGTTAAAATAAGGCTAGTCCGTTATCAACTTGAAAAAGTGGCACCGAGTCGGTGC	GGCGGCCATGCGTTGTTGCTG	(((((.(..((.(((((((((.(((((....))))).))))).......)))).))..).)))))....((((....)))).((((((...))))))	-25.3	-5.4
Chari2015-293T	GCGGCGAACGCCAGCGCGTT	Human	hg38	chr3	48685748	48685771	Cas9	0	Endogenous	GCCCGCGGCGAACGCCAGCGCGTTGGGCTC	GTTTTAGAGCTAGAAATAGCAAGTTAAAATAAGGCTAGTCCGTTATCAACTTGAAAAAGTGGCACCGAGTCGGTGC	GGCGGCGAACGCCAGCGCGTT	((((.....))))...((.(((((((((.((((....))))...))))))))).)).............((((....)))).((((((...))))))	-30.8	-7.6
Chari2015-293T	GCGGCGGAGAACGGAAGTCG	Human	hg38	chr1	35192943	35192966	Cas9	0.0576037	Endogenous	CCGGGCGGCGGAGAACGGAAGTCGTGGAGG	GTTTTAGAGCTAGAAATAGCAAGTTAAAATAAGGCTAGTCCGTTATCAACTTGAAAAAGTGGCACCGAGTCGGTGC	GGCGGCGGAGAACGGAAGTCG	.......((.((((((((((.(((((((.((((....))))...)))))))..))))..)))))).)).((((....)))).((((((...))))))	-28.6	-4.1
Chari2015-293T	GCGGCGGTAGCGCTTGTGCG	Human	hg38	chr1	40784316	40784339	Cas9	0	Endogenous	GCAGGCGGCGGTAGCGCTTGTGCGCGGCCG	GTTTTAGAGCTAGAAATAGCAAGTTAAAATAAGGCTAGTCCGTTATCAACTTGAAAAAGTGGCACCGAGTCGGTGC	GGCGGCGGTAGCGCTTGTGCG	(((((.(.((((.(((((.....(((((.((((....))))...)))))))))))))).))))))....((((....)))).((((((...))))))	-26.8	-5.8
Chari2015-293T	GCGGCTGCGGACTCGTTCTC	Human	hg38	chr16	11345477	11345500	Cas9	0	Endogenous	GGCGGCGGCTGCGGACTCGTTCTCAGGCGG	GTTTTAGAGCTAGAAATAGCAAGTTAAAATAAGGCTAGTCCGTTATCAACTTGAAAAAGTGGCACCGAGTCGGTGC	GGCGGCTGCGGACTCGTTCTC	.......(((((((.((.((.(((((((.((((....))))...))))))).)))).))))))).....((((....)))).((((((...))))))	-29.2	-1.3
Chari2015-293T	GCGGGCGAAGCGCCCGACGG	Human	hg38	chr19	14474210	14474233	Cas9	0	Endogenous	CAGCGCGGGCGAAGCGCCCGACGGCGGCAC	GTTTTAGAGCTAGAAATAGCAAGTTAAAATAAGGCTAGTCCGTTATCAACTTGAAAAAGTGGCACCGAGTCGGTGC	GGCGGGCGAAGCGCCCGACGG	(((((((..(((((((...))))......((((....)))).............))).)))))))....((((....)))).((((((...))))))	-28.9	-10.7
Chari2015-293T	GCGGTAGCAGTGAGTCGTCC	Human	hg38	chr6	41684696	41684719	Cas9	0	Endogenous	GCCAGCGGTAGCAGTGAGTCGTCCAGGAGC	GTTTTAGAGCTAGAAATAGCAAGTTAAAATAAGGCTAGTCCGTTATCAACTTGAAAAAGTGGCACCGAGTCGGTGC	GGCGGTAGCAGTGAGTCGTCC	...((((((.(.((.(.(((.(((((((.((((....))))...)))))))..))).).))))))))).((((....)))).((((((...))))))	-24.9	-2.4
Chari2015-293T	GCGGTTGAAGCGCAGGTAGA	Human	hg38	chr1	31756581	31756604	Cas9	0.0161005	Endogenous	CCTGGCGGTTGAAGCGCAGGTAGAGGGAGT	GTTTTAGAGCTAGAAATAGCAAGTTAAAATAAGGCTAGTCCGTTATCAACTTGAAAAAGTGGCACCGAGTCGGTGC	GGCGGTTGAAGCGCAGGTAGA	...((((((((((..(((...(((((((.((((....))))...)))))))...)))....)))).))))))..........((((((...))))))	-23.9	-3.4
Chari2015-293T	GCGTACCTCCTGACCCTCGT	Human	hg38	chr1	247895685	247895708	Cas9	0	Endogenous	GATCGCGTACCTCCTGACCCTCGTAGGCAA	GTTTTAGAGCTAGAAATAGCAAGTTAAAATAAGGCTAGTCCGTTATCAACTTGAAAAAGTGGCACCGAGTCGGTGC	GGCGTACCTCCTGACCCTCGT	((..(((((...........((((((((.((((....))))...))))))))))).))..)).......((((....)))).((((((...))))))	-20	-1.2
Chari2015-293T	GCGTAGACACGGAAGAGCGA	Human	hg38	chr2	29920456	29920479	Cas9	0.133511	Endogenous	CCGGGCGTAGACACGGAAGAGCGAGGGCAC	GTTTTAGAGCTAGAAATAGCAAGTTAAAATAAGGCTAGTCCGTTATCAACTTGAAAAAGTGGCACCGAGTCGGTGC	GGCGTAGACACGGAAGAGCGA	......((.(((((..(((..(((((((.((((....))))...)))))))...)))..)))))..)).((((....)))).((((((...))))))	-27.2	-0.7
Chari2015-293T	GCGTGCCTCCTCACTGGCGG	Human	hg38	chr17	68515415	68515438	Cas9	0.0688705	Endogenous	GGCTGCGTGCCTCCTCACTGGCGGCGGTAC	GTTTTAGAGCTAGAAATAGCAAGTTAAAATAAGGCTAGTCCGTTATCAACTTGAAAAAGTGGCACCGAGTCGGTGC	GGCGTGCCTCCTCACTGGCGG	(((..((((((........))(((((((.((((....))))...))))))).))))..)))........((((....)))).((((((...))))))	-24.1	-5
Chari2015-293T	GCGTGGAGCCGCGATAACCC	Human	hg38	chr4	88007988	88008011	Cas9	0	Endogenous	GCAGGCGTGGAGCCGCGATAACCCCGGCTT	GTTTTAGAGCTAGAAATAGCAAGTTAAAATAAGGCTAGTCCGTTATCAACTTGAAAAAGTGGCACCGAGTCGGTGC	GGCGTGGAGCCGCGATAACCC	(((.....)))..(((((((((((((((.((((....))))...)))))))..)).......)))))).((((....)))).((((((...))))))	-24.9	-5
Chari2015-293T	GCTACATACTTCATCCTAAT	Human	hg38	chr11	4652559	4652582	Cas9	0	Endogenous	CAGTGCTACATACTTCATCCTAATAGGCCT	GTTTTAGAGCTAGAAATAGCAAGTTAAAATAAGGCTAGTCCGTTATCAACTTGAAAAAGTGGCACCGAGTCGGTGC	GGCTACATACTTCATCCTAAT	((..((..(((....(((..((((((((.((((....))))...)))))))))))..)))..))..)).((((....)))).((((((...))))))	-19.8	0
Chari2015-293T	GCTACCGCCGCAAGCCGCAC	Human	hg38	chr9	107488135	107488158	Cas9	0	Endogenous	GGTTGCTACCGCCGCAAGCCGCACCGGCTC	GTTTTAGAGCTAGAAATAGCAAGTTAAAATAAGGCTAGTCCGTTATCAACTTGAAAAAGTGGCACCGAGTCGGTGC	GGCTACCGCCGCAAGCCGCAC	(((....)))((.((((....(((((((.((((....))))...)))))))..)))).)).........((((....)))).((((((...))))))	-26.6	-4.9
Chari2015-293T	GCTATCAGACAGCGTGCTGC	Human	hg38	chr14	20014498	20014521	Cas9	0	Endogenous	CCTCGCTATCAGACAGCGTGCTGCCGGTAG	GTTTTAGAGCTAGAAATAGCAAGTTAAAATAAGGCTAGTCCGTTATCAACTTGAAAAAGTGGCACCGAGTCGGTGC	GGCTATCAGACAGCGTGCTGC	........((.((((.((((((((((((.((((....))))...)))))))...)).))).)))).)).((((....)))).((((((...))))))	-24	-1.4
Chari2015-293T	GCTATGAGGTGCCGGACAGG	Human	hg38	chr19	14401445	14401468	Cas9	0	Endogenous	GGTGGCTATGAGGTGCCGGACAGGTGGCGC	GTTTTAGAGCTAGAAATAGCAAGTTAAAATAAGGCTAGTCCGTTATCAACTTGAAAAAGTGGCACCGAGTCGGTGC	GGCTATGAGGTGCCGGACAGG	........((((.(((((..(((((((..((((....)))).........))))))).))))).)))).((((....)))).((((((...))))))	-27.3	-5
Chari2015-293T	GCTCAACGTGGACGGGCTCC	Human	hg38	chr19	45370209	45370232	Cas9	0	Endogenous	CCAGGCTCAACGTGGACGGGCTCCTGGTCT	GTTTTAGAGCTAGAAATAGCAAGTTAAAATAAGGCTAGTCCGTTATCAACTTGAAAAAGTGGCACCGAGTCGGTGC	GGCTCAACGTGGACGGGCTCC	..........((((.((((..(((((((.((((....))))...)))))))..)))).)))).......((((....)))).((((((...))))))	-28.1	-3.8
Chari2015-293T	GCTCAATCTCCAGGTCGCGC	Human	hg38	chr8	133248748	133248771	Cas9	0.0803859	Endogenous	GGTCGCTCAATCTCCAGGTCGCGCCGGCTG	GTTTTAGAGCTAGAAATAGCAAGTTAAAATAAGGCTAGTCCGTTATCAACTTGAAAAAGTGGCACCGAGTCGGTGC	GGCTCAATCTCCAGGTCGCGC	((((.........((((....(((((((.((((....))))...)))))))..))))))))........((((....)))).((((((...))))))	-19.4	-1.6
Chari2015-293T	GCTCGACGCGCCCGTGTTTG	Human	hg38	chr17	74852334	74852357	Cas9	0	Endogenous	GCCAGCTCGACGCGCCCGTGTTTGTGGCCT	GTTTTAGAGCTAGAAATAGCAAGTTAAAATAAGGCTAGTCCGTTATCAACTTGAAAAAGTGGCACCGAGTCGGTGC	GGCTCGACGCGCCCGTGTTTG	((((((((((....)))))........)))))........((((((...((((.(......).)))).))))))........((((((...))))))	-22.1	-3.4
Chari2015-293T	GCTCGCGAAATCACATTCCC	Human	hg38	chr11	5545212	5545235	Cas9	0.0542005	Endogenous	AGGGGCTCGCGAAATCACATTCCCAGGATG	GTTTTAGAGCTAGAAATAGCAAGTTAAAATAAGGCTAGTCCGTTATCAACTTGAAAAAGTGGCACCGAGTCGGTGC	GGCTCGCGAAATCACATTCCC	(((((..(((((.........))))).)))))........((((((...((((.(......).)))).))))))........((((((...))))))	-20.3	0
Chari2015-293T	GCTCTGCTCCGTCTTCTTTA	Human	hg38	chr3	57165246	57165269	Cas9	0	Endogenous	TGCAGCTCTGCTCCGTCTTCTTTACGGTCA	GTTTTAGAGCTAGAAATAGCAAGTTAAAATAAGGCTAGTCCGTTATCAACTTGAAAAAGTGGCACCGAGTCGGTGC	GGCTCTGCTCCGTCTTCTTTA	(((((((..................)))))))........((((((...((((.(......).)))).))))))........((((((...))))))	-20.2	-1.1
Chari2015-293T	GCTCTGGCCGATGGAGCTGA	Human	hg38	chr19	10718297	10718320	Cas9	0	Endogenous	GGCAGCTCTGGCCGATGGAGCTGAAGGCGT	GTTTTAGAGCTAGAAATAGCAAGTTAAAATAAGGCTAGTCCGTTATCAACTTGAAAAAGTGGCACCGAGTCGGTGC	GGCTCTGGCCGATGGAGCTGA	(((....)))(((((((((..(((((((.((((....))))...)))))))..)))...))))))....((((....)))).((((((...))))))	-29.7	-7.3
Chari2015-293T	GCTGACAGTGCGCCTCGCAG	Human	hg38	chr2	240630659	240630682	Cas9	0	Endogenous	TGGGGCTGACAGTGCGCCTCGCAGTGGGCT	GTTTTAGAGCTAGAAATAGCAAGTTAAAATAAGGCTAGTCCGTTATCAACTTGAAAAAGTGGCACCGAGTCGGTGC	GGCTGACAGTGCGCCTCGCAG	.((((((.((((((((.....(((((((.((((....))))...))))))).)))).............((((....)))).))))...))))))..	-22.8	-2.9
Chari2015-293T	GCTGCGCAGCCACTACCGCG	Human	hg38	chr5	1294928	1294951	Cas9	0	Endogenous	CCCTGCTGCGCAGCCACTACCGCGAGGTGC	GTTTTAGAGCTAGAAATAGCAAGTTAAAATAAGGCTAGTCCGTTATCAACTTGAAAAAGTGGCACCGAGTCGGTGC	GGCTGCGCAGCCACTACCGCG	((((....))))((((((...(((((((.((((....))))...)))))))..)).)))).........((((....)))).((((((...))))))	-26	-5.2
Chari2015-293T	GCTGCGCTCCATCGACGACG	Human	hg38	chr11	64810051	64810074	Cas9	0	Endogenous	TCCCGCTGCGCTCCATCGACGACGTGGTGC	GTTTTAGAGCTAGAAATAGCAAGTTAAAATAAGGCTAGTCCGTTATCAACTTGAAAAAGTGGCACCGAGTCGGTGC	GGCTGCGCTCCATCGACGACG	..........(((((((..((((......((((.......((((((...((((.(......).)))).))))))......)))))))).))))))).	-23.2	0
Chari2015-293T	GCTGCTCACGCCGCTCTTTG	Human	hg38	chr14	24310879	24310902	Cas9	0	Endogenous	TGCTGCTGCTCACGCCGCTCTTTGTGGCCT	GTTTTAGAGCTAGAAATAGCAAGTTAAAATAAGGCTAGTCCGTTATCAACTTGAAAAAGTGGCACCGAGTCGGTGC	GGCTGCTCACGCCGCTCTTTG	(((.......)))(((((........))))).........((((((...((((.(......).)))).))))))........((((((...))))))	-24.4	-3.8
Chari2015-293T	GCTGGAGTTTGGCATCGTGC	Human	hg38	chr22	28734571	28734594	Cas9	0	Endogenous	ACTGGCTGGAGTTTGGCATCGTGCTGGTAG	GTTTTAGAGCTAGAAATAGCAAGTTAAAATAAGGCTAGTCCGTTATCAACTTGAAAAAGTGGCACCGAGTCGGTGC	GGCTGGAGTTTGGCATCGTGC	((((((......(((...)))(((((((.((((....))))...)))))))....))))))........((((....)))).((((((...))))))	-21.3	-1.4
Chari2015-293T	GCTGGCGACCGGGGGCAACC	Human	hg38	chr1	206116730	206116753	Cas9	0	Endogenous	TGGTGCTGGCGACCGGGGGCAACCTGGCTG	GTTTTAGAGCTAGAAATAGCAAGTTAAAATAAGGCTAGTCCGTTATCAACTTGAAAAAGTGGCACCGAGTCGGTGC	GGCTGGCGACCGGGGGCAACC	(((((((...(((......)))((((((.((((....))))...))))))....)))))))........((((....)))).((((((...))))))	-26	-3
Chari2015-293T	GCTGTAGCGAGTCAAACTCG	Human	hg38	chr2	15942117	15942140	Cas9	0	Endogenous	CAGGGCTGTAGCGAGTCAAACTCGAGGTCT	GTTTTAGAGCTAGAAATAGCAAGTTAAAATAAGGCTAGTCCGTTATCAACTTGAAAAAGTGGCACCGAGTCGGTGC	GGCTGTAGCGAGTCAAACTCG	((((.((((((((...)))))...))).))))........((((((...((((.(......).)))).))))))........((((((...))))))	-23.7	-3.9
Chari2015-293T	GCTGTCGTCCGGAGCGCGGC	Human	hg38	chr9	101737763	101737786	Cas9	0	Endogenous	CTCGGCTGTCGTCCGGAGCGCGGCTGGCCG	GTTTTAGAGCTAGAAATAGCAAGTTAAAATAAGGCTAGTCCGTTATCAACTTGAAAAAGTGGCACCGAGTCGGTGC	GGCTGTCGTCCGGAGCGCGGC	(((....)))((((..((...(((((((.((((....))))...)))))))...))...))))......((((....)))).((((((...))))))	-23.9	-5.9
Chari2015-293T	GCTGTTGCTGCGCCGGAGAT	Human	hg38	chr21	44353791	44353814	Cas9	0	Endogenous	GGCTGCTGTTGCTGCGCCGGAGATTGGAGA	GTTTTAGAGCTAGAAATAGCAAGTTAAAATAAGGCTAGTCCGTTATCAACTTGAAAAAGTGGCACCGAGTCGGTGC	GGCTGTTGCTGCGCCGGAGAT	(((.((....)))))(((...((((((..((((....)))).........))))))...))).......((((....)))).((((((...))))))	-23.5	-4.8
Chari2015-293T	GCTTCATGCGGATCGTACGA	Human	hg38	chr6	35421827	35421850	Cas9	0	Endogenous	TCCAGCTTCATGCGGATCGTACGACGGAAG	GTTTTAGAGCTAGAAATAGCAAGTTAAAATAAGGCTAGTCCGTTATCAACTTGAAAAAGTGGCACCGAGTCGGTGC	GGCTTCATGCGGATCGTACGA	........((((((....(..(((((((.((((....))))...)))))))..)....)))))).....((((....)))).((((((...))))))	-24.4	-1.4
Chari2015-293T	GCTTCCACGTTCCCCTCGCT	Human	hg38	chr12	1027971	1027994	Cas9	0	Endogenous	CCAGGCTTCCACGTTCCCCTCGCTTGGGTC	GTTTTAGAGCTAGAAATAGCAAGTTAAAATAAGGCTAGTCCGTTATCAACTTGAAAAAGTGGCACCGAGTCGGTGC	GGCTTCCACGTTCCCCTCGCT	((((.((..(((...((.((((((((.......)))))))).))....)))..))..))))........((((....)))).((((((...))))))	-21	0
Chari2015-293T	GCTTCGGTAACATTTCATAG	Human	hg38	chr12	12661383	12661406	Cas9	0	Endogenous	CATTGCTTCGGTAACATTTCATAGAGGACA	GTTTTAGAGCTAGAAATAGCAAGTTAAAATAAGGCTAGTCCGTTATCAACTTGAAAAAGTGGCACCGAGTCGGTGC	GGCTTCGGTAACATTTCATAG	((((.((((..(((((..((((((....(((..((..((((.............)))).)).)))...))))))...)))))..)))))))).....	-20.7	0
Chari2015-293T	GGAAAGCGGTGACACGCCAA	Human	hg38	chr2	25282686	25282709	Cas9	0	Endogenous	AGGTGGAAAGCGGTGACACGCCAAAGGACC	GTTTTAGAGCTAGAAATAGCAAGTTAAAATAAGGCTAGTCCGTTATCAACTTGAAAAAGTGGCACCGAGTCGGTGC	GGGAAAGCGGTGACACGCCAA	..((.(((((..((..(((..(((((((.((((....))))...)))))))..)))..))))))).)).((((....)))).((((((...))))))	-28.5	-3.9
Chari2015-293T	GGAACCAGAACCGAATCCTG	Human	hg38	chr16	57967153	57967176	Cas9	0	Endogenous	AGGTGGAACCAGAACCGAATCCTGAGGAGG	GTTTTAGAGCTAGAAATAGCAAGTTAAAATAAGGCTAGTCCGTTATCAACTTGAAAAAGTGGCACCGAGTCGGTGC	GGGAACCAGAACCGAATCCTG	.((((((((.........))))))))...((((....))))(((((...((((.(......).)))).))))).........((((((...))))))	-22.7	-2.3
Chari2015-293T	GGAACTCGGAGACACTCGAC	Human	hg38	chr16	3204260	3204283	Cas9	0	Endogenous	AGGAGGAACTCGGAGACACTCGACTGGTTT	GTTTTAGAGCTAGAAATAGCAAGTTAAAATAAGGCTAGTCCGTTATCAACTTGAAAAAGTGGCACCGAGTCGGTGC	GGGAACTCGGAGACACTCGAC	..((...((((.....((...(((((((.((((....))))...)))))))..))....))))...)).((((....)))).((((((...))))))	-20.8	-1.6
Chari2015-293T	GGAAGCTGGCAATCTCTAGG	Human	hg38	chr5	177090549	177090572	Cas9	0	Endogenous	GGTAGGAAGCTGGCAATCTCTAGGCGGCCC	GTTTTAGAGCTAGAAATAGCAAGTTAAAATAAGGCTAGTCCGTTATCAACTTGAAAAAGTGGCACCGAGTCGGTGC	GGGAAGCTGGCAATCTCTAGG	.((..((((((..........(((((((.((((....))))...)))))))...)))))))).......((((....)))).((((((...))))))	-22.9	-1.7
Chari2015-293T	GGAAGGCTCGTAGCGCCCCC	Human	hg38	chr1	12063633	12063656	Cas9	0	Endogenous	TGTGGGAAGGCTCGTAGCGCCCCCAGGAAC	GTTTTAGAGCTAGAAATAGCAAGTTAAAATAAGGCTAGTCCGTTATCAACTTGAAAAAGTGGCACCGAGTCGGTGC	GGGAAGGCTCGTAGCGCCCCC	.....(((((..((((....))))...)))))........((((((...((((.(......).)))).))))))........((((((...))))))	-23	-5.9
Chari2015-293T	GGAAGTGATCTTCTATCTGT	Human	hg38	chr1	64883351	64883374	Cas9	0	Endogenous	GGGTGGAAGTGATCTTCTATCTGTCGGACA	GTTTTAGAGCTAGAAATAGCAAGTTAAAATAAGGCTAGTCCGTTATCAACTTGAAAAAGTGGCACCGAGTCGGTGC	GGGAAGTGATCTTCTATCTGT	.....(((((...(((.((.((((((((.((((....))))...)))))))).)).)))...)))))..((((....)))).((((((...))))))	-21.7	-4.1
Chari2015-293T	GGAATCGATGGAGAAAGCAT	Human	hg38	chr6	45955218	45955241	Cas9	0	Endogenous	GGCTGGAATCGATGGAGAAAGCATCGGCAA	GTTTTAGAGCTAGAAATAGCAAGTTAAAATAAGGCTAGTCCGTTATCAACTTGAAAAAGTGGCACCGAGTCGGTGC	GGGAATCGATGGAGAAAGCAT	.......((((((...(((.((((((((.((((....))))...))))))))..)))..))))))....((((....)))).((((((...))))))	-26.5	0
Chari2015-293T	GGAATCTTCGAGTATGCGGA	Human	hg38	chr1	36891071	36891094	Cas9	0	Endogenous	AGGAGGAATCTTCGAGTATGCGGACGGCCC	GTTTTAGAGCTAGAAATAGCAAGTTAAAATAAGGCTAGTCCGTTATCAACTTGAAAAAGTGGCACCGAGTCGGTGC	GGGAATCTTCGAGTATGCGGA	.......(((((((..((((((((((((.((((....))))...)))))))........))))).....)))))))......((((((...))))))	-24.4	-0.7
Chari2015-293T	GGAATGTCGCCATAGAGCTT	Human	hg38	chr3	38950153	38950176	Cas9	0	Endogenous	ACGAGGAATGTCGCCATAGAGCTTGGGCAA	GTTTTAGAGCTAGAAATAGCAAGTTAAAATAAGGCTAGTCCGTTATCAACTTGAAAAAGTGGCACCGAGTCGGTGC	GGGAATGTCGCCATAGAGCTT	((........)).(((..((((((((((.((((....))))...)))))))))).)))...........((((....)))).((((((...))))))	-23.4	-1.7
Chari2015-293T	GGACACGTTGTTGCAGGTCT	Human	hg38	chr14	105052025	105052048	Cas9	0.170358	Endogenous	CGAAGGACACGTTGTTGCAGGTCTTGGCGG	GTTTTAGAGCTAGAAATAGCAAGTTAAAATAAGGCTAGTCCGTTATCAACTTGAAAAAGTGGCACCGAGTCGGTGC	GGGACACGTTGTTGCAGGTCT	.((((..((....)).((((((((((((.((((....))))...))))))).))))).)))).......((((....)))).((((((...))))))	-24.7	-3.8
Chari2015-293T	GGACAGATGCCTACCTACGA	Human	hg38	chr11	3669278	3669301	Cas9	0	Endogenous	GAGTGGACAGATGCCTACCTACGATGGGAC	GTTTTAGAGCTAGAAATAGCAAGTTAAAATAAGGCTAGTCCGTTATCAACTTGAAAAAGTGGCACCGAGTCGGTGC	GGGACAGATGCCTACCTACGA	.((((....((((........(((((((.((((....))))...))))))).))))..)))).......((((....)))).((((((...))))))	-24	-1.2
Chari2015-293T	GGACATGCTTCATCCATCAT	Human	hg38	chr22	37207778	37207801	Cas9	0	Endogenous	CCATGGACATGCTTCATCCATCATCGGTGT	GTTTTAGAGCTAGAAATAGCAAGTTAAAATAAGGCTAGTCCGTTATCAACTTGAAAAAGTGGCACCGAGTCGGTGC	GGGACATGCTTCATCCATCAT	.((((..((((.........((((((((.((((....))))...))))))))))))..)))).......((((....)))).((((((...))))))	-24.9	-0.8
Chari2015-293T	GGACGAATTGACCCCGGGAG	Human	hg38	chr5	40680997	40681020	Cas9	0.109769	Endogenous	AGGCGGACGAATTGACCCCGGGAGTGGACA	GTTTTAGAGCTAGAAATAGCAAGTTAAAATAAGGCTAGTCCGTTATCAACTTGAAAAAGTGGCACCGAGTCGGTGC	GGGACGAATTGACCCCGGGAG	(((.(.....).)))((((.(((((((..((((....)))).........)))))))..))))......((((....)))).((((((...))))))	-23.2	-3.3
Chari2015-293T	GGACTGATTACCGCCTGACC	Human	hg38	chr15	78631158	78631181	Cas9	0	Endogenous	GAATGGACTGATTACCGCCTGACCTGGAAC	GTTTTAGAGCTAGAAATAGCAAGTTAAAATAAGGCTAGTCCGTTATCAACTTGAAAAAGTGGCACCGAGTCGGTGC	GGGACTGATTACCGCCTGACC	.((((((......((((....(((((((.((((....))))...))))))).)))))))))).......((((....)))).((((((...))))))	-26.4	-1.1
Chari2015-293T	GGACTGCTTCACGGTCAACG	Human	hg38	chr8	109974252	109974275	Cas9	0	Endogenous	TCGGGGACTGCTTCACGGTCAACGTGGGCG	GTTTTAGAGCTAGAAATAGCAAGTTAAAATAAGGCTAGTCCGTTATCAACTTGAAAAAGTGGCACCGAGTCGGTGC	GGGACTGCTTCACGGTCAACG	.(((((((((..((.....))(((((((.((((....))))...))))))).)))).))))).......((((....)))).((((((...))))))	-26.1	-4.9
Chari2015-293T	GGAGACCGCGATGATCACCT	Human	hg38	chr2	105242300	105242323	Cas9	0	Endogenous	CCCAGGAGACCGCGATGATCACCTTGGCCC	GTTTTAGAGCTAGAAATAGCAAGTTAAAATAAGGCTAGTCCGTTATCAACTTGAAAAAGTGGCACCGAGTCGGTGC	GGGAGACCGCGATGATCACCT	((....))(((..(((..((((((((((.((((....))))...))))))).)))...)))))).....((((....)))).((((((...))))))	-22.3	-1.9
Chari2015-293T	GGAGCGCAAGCCCCGCAGTT	Human	hg38	chr22	40679535	40679558	Cas9	0	Endogenous	TCCCGGAGCGCAAGCCCCGCAGTTGGGAAG	GTTTTAGAGCTAGAAATAGCAAGTTAAAATAAGGCTAGTCCGTTATCAACTTGAAAAAGTGGCACCGAGTCGGTGC	GGGAGCGCAAGCCCCGCAGTT	(((.((....)))))((..(((((((((.((((....))))...))))))))).)).............((((....)))).((((((...))))))	-27.8	-7.9
Chari2015-293T	GGAGTCCTCCAATTTGGTGC	Human	hg38	chr6	55174591	55174614	Cas9	0.151229	Endogenous	GGGGGGAGTCCTCCAATTTGGTGCCGGACA	GTTTTAGAGCTAGAAATAGCAAGTTAAAATAAGGCTAGTCCGTTATCAACTTGAAAAAGTGGCACCGAGTCGGTGC	GGGAGTCCTCCAATTTGGTGC	((....)).((.((((((((((((((((.((((....))))...)))))))..((.....)).......((((....)))).))))))))).))...	-21.7	-2
Chari2015-293T	GGAGTCGGCCGACTTCTACG	Human	hg38	chr19	33302389	33302412	Cas9	0	Endogenous	CCATGGAGTCGGCCGACTTCTACGAGGCGG	GTTTTAGAGCTAGAAATAGCAAGTTAAAATAAGGCTAGTCCGTTATCAACTTGAAAAAGTGGCACCGAGTCGGTGC	GGGAGTCGGCCGACTTCTACG	.(((.(.((((..........(((((((.((((....))))...)))))))..))))).))).......((((....)))).((((((...))))))	-24.5	-7.7
Chari2015-293T	GGAGTTCGGGACCCACGAGT	Human	hg38	chr16	89816588	89816611	Cas9	0.0616523	Endogenous	AGGCGGAGTTCGGGACCCACGAGTCGGACA	GTTTTAGAGCTAGAAATAGCAAGTTAAAATAAGGCTAGTCCGTTATCAACTTGAAAAAGTGGCACCGAGTCGGTGC	GGGAGTTCGGGACCCACGAGT	..((.....((((.......((((((((.((((....))))...))))))))......))))....)).((((....)))).((((((...))))))	-22.8	-3
Chari2015-293T	GGATCACTTCGCGCACGCTC	Human	hg38	chrX	67545226	67545249	Cas9	0	Endogenous	TTCTGGATCACTTCGCGCACGCTCTGGAAC	GTTTTAGAGCTAGAAATAGCAAGTTAAAATAAGGCTAGTCCGTTATCAACTTGAAAAAGTGGCACCGAGTCGGTGC	GGGATCACTTCGCGCACGCTC	.....(((((.......((((......)))).........((((((...((((.(......).)))).))))))...)))))((((((...))))))	-22.4	-1.8
Chari2015-293T	GGATCAGCCACTTCTACGGA	Human	hg38	chr4	46058558	46058581	Cas9	0	Endogenous	TTTAGGATCAGCCACTTCTACGGAGGGCTT	GTTTTAGAGCTAGAAATAGCAAGTTAAAATAAGGCTAGTCCGTTATCAACTTGAAAAAGTGGCACCGAGTCGGTGC	GGGATCAGCCACTTCTACGGA	.((((.(((((((((...)))))......((((....))))............)))).)))).......((((....)))).((((((...))))))	-25.9	-1.8
Chari2015-293T	GGATCTACGTGTACGTCAAG	Human	hg38	chr1	84865475	84865498	Cas9	0	Endogenous	CTGCGGATCTACGTGTACGTCAAGAGGAAA	GTTTTAGAGCTAGAAATAGCAAGTTAAAATAAGGCTAGTCCGTTATCAACTTGAAAAAGTGGCACCGAGTCGGTGC	GGGATCTACGTGTACGTCAAG	.(((.(((.......(((...(((((((.((((....))))...)))))))..))))))))).......((((....)))).((((((...))))))	-20.3	-0.1
Chari2015-293T	GGATCTTGAGCTACGAACAC	Human	hg38	chrX	71118767	71118790	Cas9	0	Endogenous	TTCGGGATCTTGAGCTACGAACACCGGCCC	GTTTTAGAGCTAGAAATAGCAAGTTAAAATAAGGCTAGTCCGTTATCAACTTGAAAAAGTGGCACCGAGTCGGTGC	GGGATCTTGAGCTACGAACAC	.(((.((..((((........(((((((.((((....))))...)))))))..))))))))).......((((....)))).((((((...))))))	-19.8	0
Chari2015-293T	GGATGATTCGTCTTACTGTG	Human	hg38	chr11	27369084	27369107	Cas9	0.0533618	Endogenous	AGCTGGATGATTCGTCTTACTGTGTGGTTC	GTTTTAGAGCTAGAAATAGCAAGTTAAAATAAGGCTAGTCCGTTATCAACTTGAAAAAGTGGCACCGAGTCGGTGC	GGGATGATTCGTCTTACTGTG	..((((((..(.((..((...(((((((.((((....))))...)))))))..))..)).).)))))).((((....)))).((((((...))))))	-22.1	-2.6
Chari2015-293T	GGATGCTAGAGTGTCGGAGT	Human	hg38	chr11	4803965	4803988	Cas9	0	Endogenous	GTCAGGATGCTAGAGTGTCGGAGTGGGAAG	GTTTTAGAGCTAGAAATAGCAAGTTAAAATAAGGCTAGTCCGTTATCAACTTGAAAAAGTGGCACCGAGTCGGTGC	GGGATGCTAGAGTGTCGGAGT	..(((((....)))))(((.(((((((..((((....)))).........)))))).).))).......((((....)))).((((((...))))))	-21.8	-3
Chari2015-293T	GGATTCCCAGCACGCTGATG	Human	hg38	chr3	10039809	10039832	Cas9	0	Endogenous	TAGGGGATTCCCAGCACGCTGATGTGGGGA	GTTTTAGAGCTAGAAATAGCAAGTTAAAATAAGGCTAGTCCGTTATCAACTTGAAAAAGTGGCACCGAGTCGGTGC	GGGATTCCCAGCACGCTGATG	(((...))).....(((....(((((((.((((....))))...)))))))..))).............((((....)))).((((((...))))))	-22.1	-2.9
Chari2015-293T	GGATTGGTCCCCCGGAGCCG	Human	hg38	chr1	39901242	39901265	Cas9	0.20202	Endogenous	CCCGGGATTGGTCCCCCGGAGCCGTGGCCC	GTTTTAGAGCTAGAAATAGCAAGTTAAAATAAGGCTAGTCCGTTATCAACTTGAAAAAGTGGCACCGAGTCGGTGC	GGGATTGGTCCCCCGGAGCCG	((((....)))).(((((((.(((((((.((((....))))...)))))))..)))...))))......((((....)))).((((((...))))))	-29.6	-4.5
Chari2015-293T	GGCAAGCATTGGATTACTCA	Human	hg38	chr4	109835397	109835420	Cas9	0	Endogenous	GAATGGCAAGCATTGGATTACTCACGGTCG	GTTTTAGAGCTAGAAATAGCAAGTTAAAATAAGGCTAGTCCGTTATCAACTTGAAAAAGTGGCACCGAGTCGGTGC	GGGCAAGCATTGGATTACTCA	...........((((((((..(((((((.((((....))))...)))))))..)).)))))).......((((....)))).((((((...))))))	-23.7	-0.7
Chari2015-293T	GGCAATCGGTACAAATAGCC	Human	hg38	chr6	167136363	167136386	Cas9	0	Endogenous	AGTAGGCAATCGGTACAAATAGCCTGGAGA	GTTTTAGAGCTAGAAATAGCAAGTTAAAATAAGGCTAGTCCGTTATCAACTTGAAAAAGTGGCACCGAGTCGGTGC	GGGCAATCGGTACAAATAGCC	.......(((.((...((((((((((((.((((....))))...)))))))..))))))))))......((((....)))).((((((...))))))	-25.4	-1.3
Chari2015-293T	GGCACCTGCCACAACGAGGT	Human	hg38	chr9	136522992	136523015	Cas9	0	Endogenous	CGGAGGCACCTGCCACAACGAGGTCGGCTC	GTTTTAGAGCTAGAAATAGCAAGTTAAAATAAGGCTAGTCCGTTATCAACTTGAAAAAGTGGCACCGAGTCGGTGC	GGGCACCTGCCACAACGAGGT	((((.((((((.......)))(((((((.((((....))))...))))))).)))...)))).......((((....)))).((((((...))))))	-23.1	-4
Chari2015-293T	GGCAGCGAAAGCACCAACGG	Human	hg38	chr22	36702516	36702539	Cas9	0.0229885	Endogenous	TGAAGGCAGCGAAAGCACCAACGGTGGTTA	GTTTTAGAGCTAGAAATAGCAAGTTAAAATAAGGCTAGTCCGTTATCAACTTGAAAAAGTGGCACCGAGTCGGTGC	GGGCAGCGAAAGCACCAACGG	(((((((..............(((((((.((((....))))...)))))))...))).)))).......((((....)))).((((((...))))))	-22.9	-3.4
Chari2015-293T	GGCATCGGTGGGCTTCTCCG	Human	hg38	chr19	49166147	49166170	Cas9	0	Endogenous	CGTAGGCATCGGTGGGCTTCTCCGTGGTGT	GTTTTAGAGCTAGAAATAGCAAGTTAAAATAAGGCTAGTCCGTTATCAACTTGAAAAAGTGGCACCGAGTCGGTGC	GGGCATCGGTGGGCTTCTCCG	..........(((((...((.(((((((.((((....))))...)))))))..))..))))).......((((....)))).((((((...))))))	-24.4	-1.7
Chari2015-293T	GGCATGCTGATTATCGTGCT	Human	hg38	chr6	132589534	132589557	Cas9	0	Endogenous	AGCAGGCATGCTGATTATCGTGCTAGGGAA	GTTTTAGAGCTAGAAATAGCAAGTTAAAATAAGGCTAGTCCGTTATCAACTTGAAAAAGTGGCACCGAGTCGGTGC	GGGCATGCTGATTATCGTGCT	((((..(((..(((.(.(((((((((.......))))))))).).))).....)))..)))).......((((....)))).((((((...))))))	-26.7	-5.3
Chari2015-293T	GGCATTACAAGCGGGAGTTC	Human	hg38	chr2	102009591	102009614	Cas9	0.175439	Endogenous	GGGAGGCATTACAAGCGGGAGTTCAGGCTG	GTTTTAGAGCTAGAAATAGCAAGTTAAAATAAGGCTAGTCCGTTATCAACTTGAAAAAGTGGCACCGAGTCGGTGC	GGGCATTACAAGCGGGAGTTC	..........((((((((((.(((((((.((((....))))...)))))))..))))..))))))....((((....)))).((((((...))))))	-23.5	-0.5
Chari2015-293T	GGCATTTACACCCTACGCCC	Human	hg38	chr1	12188797	12188820	Cas9	0	Endogenous	AGGTGGCATTTACACCCTACGCCCCGGAGC	GTTTTAGAGCTAGAAATAGCAAGTTAAAATAAGGCTAGTCCGTTATCAACTTGAAAAAGTGGCACCGAGTCGGTGC	GGGCATTTACACCCTACGCCC	(((........)))...(((.(((((((.((((....))))...)))))))..))).............((((....)))).((((((...))))))	-23.6	-4.7
Chari2015-293T	GGCCAGCAACTACGGCGTGT	Human	hg38	chr1	233614422	233614445	Cas9	0	Endogenous	TGGAGGCCAGCAACTACGGCGTGTCGGTGC	GTTTTAGAGCTAGAAATAGCAAGTTAAAATAAGGCTAGTCCGTTATCAACTTGAAAAAGTGGCACCGAGTCGGTGC	GGGCCAGCAACTACGGCGTGT	((((.(((............((((((((.((((....))))...))))))))..))).)))).......((((....)))).((((((...))))))	-24.4	-3.4
Chari2015-293T	GGCCATCCCAATGACAATCT	Human	hg38	chr2	68646002	68646025	Cas9	0.0309406	Endogenous	CCAGGGCCATCCCAATGACAATCTTGGCAG	GTTTTAGAGCTAGAAATAGCAAGTTAAAATAAGGCTAGTCCGTTATCAACTTGAAAAAGTGGCACCGAGTCGGTGC	GGGCCATCCCAATGACAATCT	(((....)))...(((..((((((((((.((((....))))...))))))).)))...)))........((((....)))).((((((...))))))	-21.2	-3.2
Chari2015-293T	GGCCATTGCGGCAACCATCA	Human	hg38	chr12	12908263	12908286	Cas9	0	Endogenous	TTCAGGCCATTGCGGCAACCATCAGGGACT	GTTTTAGAGCTAGAAATAGCAAGTTAAAATAAGGCTAGTCCGTTATCAACTTGAAAAAGTGGCACCGAGTCGGTGC	GGGCCATTGCGGCAACCATCA	(((((.....)))..))....(((((((.((((....))))...)))))))..................((((....)))).((((((...))))))	-20.3	-4.7
Chari2015-293T	GGCCCGTCGAGCCCGTAGCG	Human	hg38	chr12	6363507	6363530	Cas9	0	Endogenous	ACGGGGCCCGTCGAGCCCGTAGCGTGGCCT	GTTTTAGAGCTAGAAATAGCAAGTTAAAATAAGGCTAGTCCGTTATCAACTTGAAAAAGTGGCACCGAGTCGGTGC	GGGCCCGTCGAGCCCGTAGCG	((((.......))))(((((((((((((.((((....))))...))))))..........)))))))..((((....)))).((((((...))))))	-26.6	-6.7
Chari2015-293T	GGCCGAGAATGTGGTGGAAC	Human	hg38	chr22	41093006	41093029	Cas9	0	Endogenous	AAATGGCCGAGAATGTGGTGGAACCGGGGC	GTTTTAGAGCTAGAAATAGCAAGTTAAAATAAGGCTAGTCCGTTATCAACTTGAAAAAGTGGCACCGAGTCGGTGC	GGGCCGAGAATGTGGTGGAAC	((((..(((((((......)))))))...((((....)))).((((.......)))).)))).......((((....)))).((((((...))))))	-22.5	-2.4
Chari2015-293T	GGCCGTGCAAAAGGATATAT	Human	hg38	chr1	47310290	47310313	Cas9	0	Endogenous	CTGGGGCCGTGCAAAAGGATATATAGGCTC	GTTTTAGAGCTAGAAATAGCAAGTTAAAATAAGGCTAGTCCGTTATCAACTTGAAAAAGTGGCACCGAGTCGGTGC	GGGCCGTGCAAAAGGATATAT	((((...((...........((((((((.((((....))))...))))))))..))..)))).......((((....)))).((((((...))))))	-20.5	-1.4
Chari2015-293T	GGCCTGGTTCCCGAGCTAGT	Human	hg38	chrX	48969885	48969908	Cas9	0	Endogenous	CTACGGCCTGGTTCCCGAGCTAGTCGGTGA	GTTTTAGAGCTAGAAATAGCAAGTTAAAATAAGGCTAGTCCGTTATCAACTTGAAAAAGTGGCACCGAGTCGGTGC	GGGCCTGGTTCCCGAGCTAGT	(((((((((((..((((....))))..)))))))...((((.............)))))))).......((((....)))).((((((...))))))	-26	-4.2
Chari2015-293T	GGCGAGCGTCAGCAGGCGCA	Human	hg38	chr9	137139493	137139516	Cas9	0	Endogenous	GCAGGGCGAGCGTCAGCAGGCGCATGGTGC	GTTTTAGAGCTAGAAATAGCAAGTTAAAATAAGGCTAGTCCGTTATCAACTTGAAAAAGTGGCACCGAGTCGGTGC	GGGCGAGCGTCAGCAGGCGCA	((((..(((((....))))).(((((((.((((....))))...))))))).......)))).......((((....)))).((((((...))))))	-26.6	-7.7
Chari2015-293T	GGCGATCACAATGTTCGCAC	Human	hg38	chr8	56167168	56167191	Cas9	0.0514139	Endogenous	AACCGGCGATCACAATGTTCGCACTGGTGC	GTTTTAGAGCTAGAAATAGCAAGTTAAAATAAGGCTAGTCCGTTATCAACTTGAAAAAGTGGCACCGAGTCGGTGC	GGGCGATCACAATGTTCGCAC	..((((.((...)).))))..(((((((.((((....))))...)))))))..................((((....)))).((((((...))))))	-20.4	-5
Chari2015-293T	GGCGATCACGGCCATCACAG	Human	hg38	chr1	109543203	109543226	Cas9	0	Endogenous	TCTTGGCGATCACGGCCATCACAGCGGCAT	GTTTTAGAGCTAGAAATAGCAAGTTAAAATAAGGCTAGTCCGTTATCAACTTGAAAAAGTGGCACCGAGTCGGTGC	GGGCGATCACGGCCATCACAG	....(((.((((.........(((((((.((((....))))...))))))).........)))).))).((((....)))).((((((...))))))	-23.1	-5.2
Chari2015-293T	GGCGATTGTCATAACCATCT	Human	hg38	chr5	161854229	161854252	Cas9	0	Endogenous	CTCAGGCGATTGTCATAACCATCTAGGAGT	GTTTTAGAGCTAGAAATAGCAAGTTAAAATAAGGCTAGTCCGTTATCAACTTGAAAAAGTGGCACCGAGTCGGTGC	GGGCGATTGTCATAACCATCT	((((..((((..((((...(((((((.......)))))))...))))..)))).....)))).......((((....)))).((((((...))))))	-21.6	-1.3
Chari2015-293T	GGCGCAACTCTATATTTCTC	Human	hg38	chr1	247605878	247605901	Cas9	0	Endogenous	GTGTGGCGCAACTCTATATTTCTCTGGCAC	GTTTTAGAGCTAGAAATAGCAAGTTAAAATAAGGCTAGTCCGTTATCAACTTGAAAAAGTGGCACCGAGTCGGTGC	GGGCGCAACTCTATATTTCTC	((((((((((...(((((((.(((....))).)))))))...))))........))..)))).......((((....)))).((((((...))))))	-22.1	-0.2
Chari2015-293T	GGCGCAGATTTCGGCGAGCG	Human	hg38	chr12	53973295	53973318	Cas9	0.0397456	Endogenous	GAGGGGCGCAGATTTCGGCGAGCGAGGGAG	GTTTTAGAGCTAGAAATAGCAAGTTAAAATAAGGCTAGTCCGTTATCAACTTGAAAAAGTGGCACCGAGTCGGTGC	GGGCGCAGATTTCGGCGAGCG	.......(((..((((.(((.(((((((.((((....))))...)))))))...))).).)))..))).((((....)))).((((((...))))))	-26.4	-3.6
Chari2015-293T	GGCGCCCGAGCGTTCCGCCG	Human	hg38	chr1	71047480	71047503	Cas9	0	Endogenous	TGTGGGCGCCCGAGCGTTCCGCCGAGGCGC	GTTTTAGAGCTAGAAATAGCAAGTTAAAATAAGGCTAGTCCGTTATCAACTTGAAAAAGTGGCACCGAGTCGGTGC	GGGCGCCCGAGCGTTCCGCCG	((((((....)))))).(((.(((((((.((((....))))...)))))))..))).............((((....)))).((((((...))))))	-27.8	-6.5
Chari2015-293T	GGCGCCTGAGGGCCCGTCAC	Human	hg38	chr16	23186316	23186339	Cas9	0	Endogenous	GGTCGGCGCCTGAGGGCCCGTCACGGGCAG	GTTTTAGAGCTAGAAATAGCAAGTTAAAATAAGGCTAGTCCGTTATCAACTTGAAAAAGTGGCACCGAGTCGGTGC	GGGCGCCTGAGGGCCCGTCAC	((((.(....).))))(((..(((((((.((((....))))...)))))))..))).............((((....)))).((((((...))))))	-27.8	-9.3
Chari2015-293T	GGCGGCCCTGTACCCGAGCA	Human	hg38	chr3	142724564	142724587	Cas9	0.149925	Endogenous	TGATGGCGGCCCTGTACCCGAGCACGGACC	GTTTTAGAGCTAGAAATAGCAAGTTAAAATAAGGCTAGTCCGTTATCAACTTGAAAAAGTGGCACCGAGTCGGTGC	GGGCGGCCCTGTACCCGAGCA	((((((((((((......))))((((((.((((....))))...))))))...)))).)))).......((((....)))).((((((...))))))	-26.4	-3.5
Chari2015-293T	GGCGGCGCGGCACTGGAGAT	Human	hg38	chr7	73434061	73434084	Cas9	0	Endogenous	GGCGGGCGGCGCGGCACTGGAGATCGGCCG	GTTTTAGAGCTAGAAATAGCAAGTTAAAATAAGGCTAGTCCGTTATCAACTTGAAAAAGTGGCACCGAGTCGGTGC	GGGCGGCGCGGCACTGGAGAT	.......((((.(((((...((((((((.((((....))))...))))))))...))))))))).....((((....)))).((((((...))))))	-28.5	-2.2
Chari2015-293T	GGCGGCTTTAGAGCAACCCG	Human	hg38	chr9	97697237	97697260	Cas9	0.13541	Endogenous	AGGCGGCGGCTTTAGAGCAACCCGCGGAGC	GTTTTAGAGCTAGAAATAGCAAGTTAAAATAAGGCTAGTCCGTTATCAACTTGAAAAAGTGGCACCGAGTCGGTGC	GGGCGGCTTTAGAGCAACCCG	(((((((((((((((......))))))))))).....((((.............)))))))).......((((....)))).((((((...))))))	-27.3	-9.1
Chari2015-293T	GGCGGTCTTCTTTTTAGTCC	Human	hg38	chrX	123184573	123184596	Cas9	0.0941324	Endogenous	TCCGGGCGGTCTTCTTTTTAGTCCTGGGGC	GTTTTAGAGCTAGAAATAGCAAGTTAAAATAAGGCTAGTCCGTTATCAACTTGAAAAAGTGGCACCGAGTCGGTGC	GGGCGGTCTTCTTTTTAGTCC	((((((((((...........(((((((.((((....))))...))))))))))))).)))).......((((....)))).((((((...))))))	-24.8	-2.8
Chari2015-293T	GGCGGTGCCATGACCGTCAG	Human	hg38	chr12	5044177	5044200	Cas9	0	Endogenous	GAACGGCGGTGCCATGACCGTCAGAGGAGG	GTTTTAGAGCTAGAAATAGCAAGTTAAAATAAGGCTAGTCCGTTATCAACTTGAAAAAGTGGCACCGAGTCGGTGC	GGGCGGTGCCATGACCGTCAG	...(((((((((.....(((((((....(((..((..((((.............)))).)).)))...)))))))....))))))))).........	-27.9	-9.4
Chari2015-293T	GGCGTACGCGGGGACCAGCG	Human	hg38	chr15	41512779	41512802	Cas9	0.0897666	Endogenous	ACGGGGCGTACGCGGGGACCAGCGTGGTGG	GTTTTAGAGCTAGAAATAGCAAGTTAAAATAAGGCTAGTCCGTTATCAACTTGAAAAAGTGGCACCGAGTCGGTGC	GGGCGTACGCGGGGACCAGCG	..((....))..((((.(((.(((((((.((((....))))...)))))))...))).)))).......((((....)))).((((((...))))))	-26.8	-3.1
Chari2015-293T	GGCGTACTTCGGCTGTACAA	Human	hg38	chr13	99255485	99255508	Cas9	0	Endogenous	CTTTGGCGTACTTCGGCTGTACAATGGCCA	GTTTTAGAGCTAGAAATAGCAAGTTAAAATAAGGCTAGTCCGTTATCAACTTGAAAAAGTGGCACCGAGTCGGTGC	GGGCGTACTTCGGCTGTACAA	.((((.(((..((((......(((((((.((((....))))...)))))))..))))))).))))....((((....)))).((((((...))))))	-22.9	-3.3
Chari2015-293T	GGCGTCGATGCGGAAATTTT	Human	hg38	chr7	157010317	157010340	Cas9	0.0980873	Endogenous	GCAGGGCGTCGATGCGGAAATTTTTGGATT	GTTTTAGAGCTAGAAATAGCAAGTTAAAATAAGGCTAGTCCGTTATCAACTTGAAAAAGTGGCACCGAGTCGGTGC	GGGCGTCGATGCGGAAATTTT	.......((((((((..(((((((((((.((((....))))...)))))))))))....)))).)))).((((....)))).((((((...))))))	-27.1	-1.1
Chari2015-293T	GGCGTGCGGCAGGTGCTGTA	Human	hg38	chr2	10912516	10912539	Cas9	0.0619963	Endogenous	GGGGGGCGTGCGGCAGGTGCTGTACGGGGA	GTTTTAGAGCTAGAAATAGCAAGTTAAAATAAGGCTAGTCCGTTATCAACTTGAAAAAGTGGCACCGAGTCGGTGC	GGGCGTGCGGCAGGTGCTGTA	((((.((((((....))))))(((((((.((((....))))...))))))).......)))).......((((....)))).((((((...))))))	-26	-6
Chari2015-293T	GGCTCGTGCTGGCATCTACG	Human	hg38	chr21	34887081	34887104	Cas9	0	Endogenous	CGGCGGCTCGTGCTGGCATCTACGGGGATA	GTTTTAGAGCTAGAAATAGCAAGTTAAAATAAGGCTAGTCCGTTATCAACTTGAAAAAGTGGCACCGAGTCGGTGC	GGGCTCGTGCTGGCATCTACG	((...((.((((((.......(((((((.((((....))))...)))))))...)))))).))...)).((((....)))).((((((...))))))	-25.5	-2.3
Chari2015-293T	GGCTGCCAACCCCGACGCCG	Human	hg38	chr13	40666046	40666069	Cas9	0	Endogenous	GCGCGGCTGCCAACCCCGACGCCGCGGCGG	GTTTTAGAGCTAGAAATAGCAAGTTAAAATAAGGCTAGTCCGTTATCAACTTGAAAAAGTGGCACCGAGTCGGTGC	GGGCTGCCAACCCCGACGCCG	((((((((....(((....)))((((((.((((....))))...))))))...))).))))).......((((....)))).((((((...))))))	-27.4	-3.5
Chari2015-293T	GGCTGTTTGGGTAGTCGTTA	Human	hg38	chr6	142367635	142367658	Cas9	0	Endogenous	GCCTGGCTGTTTGGGTAGTCGTTAGGGTAG	GTTTTAGAGCTAGAAATAGCAAGTTAAAATAAGGCTAGTCCGTTATCAACTTGAAAAAGTGGCACCGAGTCGGTGC	GGGCTGTTTGGGTAGTCGTTA	(((((........((((....(((((((.((((....))))...)))))))..))))))))).......((((....)))).((((((...))))))	-23.7	-3.4
Chari2015-293T	GGGAAGCGTATACGTATACA	Human	hg38	chr1	248388371	248388394	Cas9	0.0821693	Endogenous	ATTGGGGAAGCGTATACGTATACAAGGCAG	GTTTTAGAGCTAGAAATAGCAAGTTAAAATAAGGCTAGTCCGTTATCAACTTGAAAAAGTGGCACCGAGTCGGTGC	GGGGAAGCGTATACGTATACA	(((..(((((((....)))).(((((((.((((....))))...)))))))...)))..))).......((((....)))).((((((...))))))	-21.6	-0.9
Chari2015-293T	GGGACCGCCCGGATCGCACC	Human	hg38	chr3	46883562	46883585	Cas9	0	Endogenous	GATGGGGACCGCCCGGATCGCACCCGGCCT	GTTTTAGAGCTAGAAATAGCAAGTTAAAATAAGGCTAGTCCGTTATCAACTTGAAAAAGTGGCACCGAGTCGGTGC	GGGGACCGCCCGGATCGCACC	(((.....)))((((.((...(((((((.((((....))))...)))))))...))..)))).......((((....)))).((((((...))))))	-27	-4.8
Chari2015-293T	GGGATCTAGGTCTATGATCG	Human	hg38	chrX	71096565	71096588	Cas9	0	Endogenous	AGTCGGGATCTAGGTCTATGATCGCGGCAG	GTTTTAGAGCTAGAAATAGCAAGTTAAAATAAGGCTAGTCCGTTATCAACTTGAAAAAGTGGCACCGAGTCGGTGC	GGGGATCTAGGTCTATGATCG	.....(((((.((((..........)))).))))).....((((((...((((.(......).)))).))))))........((((((...))))))	-23.9	-3.2
Chari2015-293T	GGGCAAAGCTTGTGTGTCCG	Human	hg38	chr17	70175392	70175415	Cas9	0	Endogenous	AAGAGGGCAAAGCTTGTGTGTCCGAGGTCA	GTTTTAGAGCTAGAAATAGCAAGTTAAAATAAGGCTAGTCCGTTATCAACTTGAAAAAGTGGCACCGAGTCGGTGC	GGGGCAAAGCTTGTGTGTCCG	.((((..(((((.........(((((((.((((....))))...))))))).))))).)))).......((((....)))).((((((...))))))	-22.3	-4.9
Chari2015-293T	GGGCAGAACTACCCGCGTAG	Human	hg38	chr2	222298544	222298567	Cas9	0	Endogenous	CCCGGGGCAGAACTACCCGCGTAGCGGGTT	GTTTTAGAGCTAGAAATAGCAAGTTAAAATAAGGCTAGTCCGTTATCAACTTGAAAAAGTGGCACCGAGTCGGTGC	GGGGCAGAACTACCCGCGTAG	(((.........)))((.(..(((((((.((((....))))...))))))).).)).............((((....)))).((((((...))))))	-23.1	-4.4
Chari2015-293T	GGGCCATGAAACGCAACGCC	Human	hg38	chr3	119810062	119810085	Cas9	0	Endogenous	AGGAGGGCCATGAAACGCAACGCCCGGCTG	GTTTTAGAGCTAGAAATAGCAAGTTAAAATAAGGCTAGTCCGTTATCAACTTGAAAAAGTGGCACCGAGTCGGTGC	GGGGCCATGAAACGCAACGCC	..(((..(((((((......)))))))..)))........((((((...((((.(......).)))).))))))........((((((...))))))	-23.2	-2.3
Chari2015-293T	GGGCGAATCAATGAAGACCG	Human	hg38	chr7	86765316	86765339	Cas9	0	Endogenous	ATGTGGGCGAATCAATGAAGACCGAGGGAT	GTTTTAGAGCTAGAAATAGCAAGTTAAAATAAGGCTAGTCCGTTATCAACTTGAAAAAGTGGCACCGAGTCGGTGC	GGGGCGAATCAATGAAGACCG	.((((..........((.((.(((((((.((((....))))...)))))))..)))).)))).......((((....)))).((((((...))))))	-20.8	-0.5
Chari2015-293T	GGGCGAGTCAGACTTCCTGC	Human	hg38	chr18	44701387	44701410	Cas9	0	Endogenous	GAGGGGGCGAGTCAGACTTCCTGCCGGTCT	GTTTTAGAGCTAGAAATAGCAAGTTAAAATAAGGCTAGTCCGTTATCAACTTGAAAAAGTGGCACCGAGTCGGTGC	GGGGCGAGTCAGACTTCCTGC	..((((.....((((.(((..(((((((.((((....))))...))))))).)))..))))))))....((((....)))).((((((...))))))	-24.4	-3.1
Chari2015-293T	GGGCGCTGCACGGTGTCCAG	Human	hg38	chr17	82374786	82374809	Cas9	0	Endogenous	CTTGGGGCGCTGCACGGTGTCCAGCGGCCG	GTTTTAGAGCTAGAAATAGCAAGTTAAAATAAGGCTAGTCCGTTATCAACTTGAAAAAGTGGCACCGAGTCGGTGC	GGGGCGCTGCACGGTGTCCAG	...(((((((.(((((.(((..((((...((((....))))(((((...((((.(......).)))).))))).))))..)))))))).).))))))	-26	-9.4
Chari2015-293T	GGGCGTGCGGCTTCCCCTTC	Human	hg38	chr10	25175536	25175559	Cas9	0.431344	Endogenous	TGCTGGGCGTGCGGCTTCCCCTTCGGGGTC	GTTTTAGAGCTAGAAATAGCAAGTTAAAATAAGGCTAGTCCGTTATCAACTTGAAAAAGTGGCACCGAGTCGGTGC	GGGGCGTGCGGCTTCCCCTTC	.......((((((...((((.(((((((.((((....))))...)))))))))))..)).)))).....((((....)))).((((((...))))))	-25.5	-5.4
Chari2015-293T	GGGCTCCTCGGTGTACATCA	Human	hg38	chr22	24433415	24433438	Cas9	0	Endogenous	TCATGGGCTCCTCGGTGTACATCACGGTGG	GTTTTAGAGCTAGAAATAGCAAGTTAAAATAAGGCTAGTCCGTTATCAACTTGAAAAAGTGGCACCGAGTCGGTGC	GGGGCTCCTCGGTGTACATCA	.(.(((.((((((((......(((((((.((((....))))...)))))))..((.....)).......((((....)))).))))))))..))).)	-22	-1.2
Chari2015-293T	GGGCTGGTTGTACCGATCAT	Human	hg38	chr11	56275803	56275826	Cas9	0.0543183	Endogenous	TTTAGGGCTGGTTGTACCGATCATTGGGGA	GTTTTAGAGCTAGAAATAGCAAGTTAAAATAAGGCTAGTCCGTTATCAACTTGAAAAAGTGGCACCGAGTCGGTGC	GGGGCTGGTTGTACCGATCAT	.(((((((((..........((((((((.((((....))))...)))))))).))))))))).......((((....)))).((((((...))))))	-26.2	-2.7
Chari2015-293T	GGGGCGTAATACAATCTCGG	Human	hg38	chr11	47215170	47215193	Cas9	0.128866	Endogenous	TCCTGGGGCGTAATACAATCTCGGAGGTCT	GTTTTAGAGCTAGAAATAGCAAGTTAAAATAAGGCTAGTCCGTTATCAACTTGAAAAAGTGGCACCGAGTCGGTGC	GGGGGCGTAATACAATCTCGG	..((((...............(((((((.((((....))))...))))))).......)))).......((((....)))).((((((...))))))	-18.7	-1.2
Chari2015-293T	GGGGGTTCCGTTCATCAATA	Human	hg38	chr16	23352941	23352964	Cas9	0	Endogenous	TGGTGGGGGTTCCGTTCATCAATAAGGACC	GTTTTAGAGCTAGAAATAGCAAGTTAAAATAAGGCTAGTCCGTTATCAACTTGAAAAAGTGGCACCGAGTCGGTGC	GGGGGGTTCCGTTCATCAATA	..(((.(.((...........(((((((.((((....))))...)))))))..))..).))).......((((....)))).((((((...))))))	-17.8	-1.4
Chari2015-293T	GGGTAGATGCCGCTCAGGCC	Human	hg38	chr19	41231253	41231276	Cas9	0	Endogenous	CAGGGGGTAGATGCCGCTCAGGCCTGGAGT	GTTTTAGAGCTAGAAATAGCAAGTTAAAATAAGGCTAGTCCGTTATCAACTTGAAAAAGTGGCACCGAGTCGGTGC	GGGGTAGATGCCGCTCAGGCC	.((((.((((.((..(.(((((((((((.((((....))))...)))))))..)))).)..)).)))).)))).........((((((...))))))	-26.1	-4.1
Chari2015-293T	GGTAACCAAGGTACTTCGCA	Human	hg38	chr4	55110672	55110695	Cas9	0.136612	Endogenous	GGTGGGTAACCAAGGTACTTCGCAGGGATT	GTTTTAGAGCTAGAAATAGCAAGTTAAAATAAGGCTAGTCCGTTATCAACTTGAAAAAGTGGCACCGAGTCGGTGC	GGGTAACCAAGGTACTTCGCA	.((((((...((.(((..((.(((((((.((((....))))...)))))))...)).))))))))))).((((....)))).((((((...))))))	-25	-1.9
Chari2015-293T	GGTAGGAAATCGTCGGACCC	Human	hg38	chrX	53224860	53224883	Cas9	0.0824063	Endogenous	TGGCGGTAGGAAATCGTCGGACCCCGGCTC	GTTTTAGAGCTAGAAATAGCAAGTTAAAATAAGGCTAGTCCGTTATCAACTTGAAAAAGTGGCACCGAGTCGGTGC	GGGTAGGAAATCGTCGGACCC	.(((((........((((((((((((((.((((....))))...)))))))..))...)))))))))).((((....)))).((((((...))))))	-23.2	-5
Chari2015-293T	GGTCCAAGATGTTGCAGACC	Human	hg38	chr19	49311209	49311232	Cas9	0	Endogenous	CTGAGGTCCAAGATGTTGCAGACCGGGTCA	GTTTTAGAGCTAGAAATAGCAAGTTAAAATAAGGCTAGTCCGTTATCAACTTGAAAAAGTGGCACCGAGTCGGTGC	GGGTCCAAGATGTTGCAGACC	.(((((((....)))..))))(((((((.((((....))))...)))))))..................((((....)))).((((((...))))))	-20.6	-3.6
Chari2015-293T	GGTCCACGTTGATGAGCATC	Human	hg38	chr12	6620893	6620916	Cas9	0	Endogenous	TAGCGGTCCACGTTGATGAGCATCAGGAAG	GTTTTAGAGCTAGAAATAGCAAGTTAAAATAAGGCTAGTCCGTTATCAACTTGAAAAAGTGGCACCGAGTCGGTGC	GGGTCCACGTTGATGAGCATC	.....((.((((((((((...(((((((.((((....))))...)))))))...))).......))))))).))........((((((...))))))	-23.5	-0.5
Chari2015-293T	GGTCCATGCCCCGGCCACCA	Human	hg38	chr22	29299716	29299739	Cas9	0	Endogenous	CCTCGGTCCATGCCCCGGCCACCACGGAAG	GTTTTAGAGCTAGAAATAGCAAGTTAAAATAAGGCTAGTCCGTTATCAACTTGAAAAAGTGGCACCGAGTCGGTGC	GGGTCCATGCCCCGGCCACCA	((((....)))).((((....(((((((.((((....))))...)))))))..))))............((((....)))).((((((...))))))	-24.6	-4.3
Chari2015-293T	GGTCCCGGGGTACGCAAAGC	Human	hg38	chr2	176093104	176093127	Cas9	0	Endogenous	CAGAGGTCCCGGGGTACGCAAAGCCGGAGG	GTTTTAGAGCTAGAAATAGCAAGTTAAAATAAGGCTAGTCCGTTATCAACTTGAAAAAGTGGCACCGAGTCGGTGC	GGGTCCCGGGGTACGCAAAGC	.(((..((((.((.((.....(((((((.((((....))))...)))))))...)))).))))..))).((((....)))).((((((...))))))	-25.3	-2.6
Chari2015-293T	GGTCCGGAGGGTCTCGTCCC	Human	hg38	chr19	17973947	17973970	Cas9	0	Endogenous	TCAGGGTCCGGAGGGTCTCGTCCCAGGGCG	GTTTTAGAGCTAGAAATAGCAAGTTAAAATAAGGCTAGTCCGTTATCAACTTGAAAAAGTGGCACCGAGTCGGTGC	GGGTCCGGAGGGTCTCGTCCC	.......((.((.((.(((..(((((((.((((....))))...)))))))..))).)).)).))....((((....)))).((((((...))))))	-25.3	-6
Chari2015-293T	GGTCGGATGAACTGTCCCCG	Human	hg38	chr2	24658685	24658708	Cas9	0	Endogenous	GCAGGGTCGGATGAACTGTCCCCGAGGCCA	GTTTTAGAGCTAGAAATAGCAAGTTAAAATAAGGCTAGTCCGTTATCAACTTGAAAAAGTGGCACCGAGTCGGTGC	GGGTCGGATGAACTGTCCCCG	((..(((((.....(((....(((((((.((((....))))...)))))))..)))..)))))...)).((((....)))).((((((...))))))	-23.8	-6.9
Chari2015-293T	GGTCGGTTCGAGCCGAGACG	Human	hg38	chr12	122022101	122022124	Cas9	0.140252	Endogenous	GGCAGGTCGGTTCGAGCCGAGACGAGGAGC	GTTTTAGAGCTAGAAATAGCAAGTTAAAATAAGGCTAGTCCGTTATCAACTTGAAAAAGTGGCACCGAGTCGGTGC	GGGTCGGTTCGAGCCGAGACG	((..(((....((((......(((((((.((((....))))...)))))))..))))...)))...)).((((....)))).((((((...))))))	-25.3	-7.2
Chari2015-293T	GGTCGTAGCCAAATCCAAAA	Human	hg38	chr10	68572697	68572720	Cas9	0	Endogenous	CACTGGTCGTAGCCAAATCCAAAAAGGTTC	GTTTTAGAGCTAGAAATAGCAAGTTAAAATAAGGCTAGTCCGTTATCAACTTGAAAAAGTGGCACCGAGTCGGTGC	GGGTCGTAGCCAAATCCAAAA	.((.(.(((((..........(((((((.((((....))))...)))))))..)))))).)).......((((....)))).((((((...))))))	-22.6	-1.8
Chari2015-293T	GGTCTCTCCCGCGAGGCGCT	Human	hg38	chr1	215083391	215083414	Cas9	0.0651042	Endogenous	GCCGGGTCTCTCCCGCGAGGCGCTGGGAAG	GTTTTAGAGCTAGAAATAGCAAGTTAAAATAAGGCTAGTCCGTTATCAACTTGAAAAAGTGGCACCGAGTCGGTGC	GGGTCTCTCCCGCGAGGCGCT	(((.....)))(((.(((((((((((((.((((....))))...)))))))..)))..)))))).....((((....)))).((((((...))))))	-26.7	-7.9
Chari2015-293T	GGTCTGACCCAATTAACACA	Human	hg38	chr6	47010026	47010049	Cas9	0	Endogenous	AATTGGTCTGACCCAATTAACACACGGCCT	GTTTTAGAGCTAGAAATAGCAAGTTAAAATAAGGCTAGTCCGTTATCAACTTGAAAAAGTGGCACCGAGTCGGTGC	GGGTCTGACCCAATTAACACA	((((...))))...(((((((((((((..((((....)))).........))))))).))..))))...((((....)))).((((((...))))))	-21.2	-4.6
Chari2015-293T	GGTCTTGATGATGAGCAGAT	Human	hg38	chr11	58118772	58118795	Cas9	0	Endogenous	AAATGGTCTTGATGATGAGCAGATAGGAAA	GTTTTAGAGCTAGAAATAGCAAGTTAAAATAAGGCTAGTCCGTTATCAACTTGAAAAAGTGGCACCGAGTCGGTGC	GGGTCTTGATGATGAGCAGAT	......((((((((.((((.((((((((.((((....))))...))))))))...)).)).))))))))((((....)))).((((((...))))))	-26	-1.8
Chari2015-293T	GGTGCAGCTCGAGCAACAGG	Human	hg38	chrX	109624956	109624979	Cas9	0.124792	Endogenous	CGGTGGTGCAGCTCGAGCAACAGGCGGCTC	GTTTTAGAGCTAGAAATAGCAAGTTAAAATAAGGCTAGTCCGTTATCAACTTGAAAAAGTGGCACCGAGTCGGTGC	GGGTGCAGCTCGAGCAACAGG	......(((((((((......))))..)))))........((((((...((((.(......).)))).))))))........((((((...))))))	-21.2	-1.9
Chari2015-293T	GGTGCGGTCTATGAGGCGCC	Human	hg38	chr22	39231735	39231758	Cas9	0.0806127	Endogenous	CGTTGGTGCGGTCTATGAGGCGCCGGGAGA	GTTTTAGAGCTAGAAATAGCAAGTTAAAATAAGGCTAGTCCGTTATCAACTTGAAAAAGTGGCACCGAGTCGGTGC	GGGTGCGGTCTATGAGGCGCC	.(((((((.(((......((((((((((.((((....))))...)))))))..)))))).))).)))).((((....)))).((((((...))))))	-27.3	-6.5
Chari2015-293T	GGTGGACCCGGTGGGCTTCG	Human	hg38	chr22	23180962	23180985	Cas9	0	Endogenous	CCATGGTGGACCCGGTGGGCTTCGCGGAGG	GTTTTAGAGCTAGAAATAGCAAGTTAAAATAAGGCTAGTCCGTTATCAACTTGAAAAAGTGGCACCGAGTCGGTGC	GGGTGGACCCGGTGGGCTTCG	(((....)))((..(((((..(((((((.((((....))))...))))))).)))))...)).......((((....)))).((((((...))))))	-26.8	-3.9
Chari2015-293T	GGTGGCTATCGTGGCTGCAT	Human	hg38	chr5	33936750	33936773	Cas9	0	Endogenous	TCATGGTGGCTATCGTGGCTGCATCGGCCA	GTTTTAGAGCTAGAAATAGCAAGTTAAAATAAGGCTAGTCCGTTATCAACTTGAAAAAGTGGCACCGAGTCGGTGC	GGGTGGCTATCGTGGCTGCAT	.((((((.....(((((...((((((((.((((....))))...)))))))).)))))....)))))).((((....)))).((((((...))))))	-26.6	-6.3
Chari2015-293T	GGTGTCGGTTAAGCTGTTTT	Human	hg38	chr15	40622152	40622175	Cas9	0	Endogenous	TCCAGGTGTCGGTTAAGCTGTTTTTGGCTA	GTTTTAGAGCTAGAAATAGCAAGTTAAAATAAGGCTAGTCCGTTATCAACTTGAAAAAGTGGCACCGAGTCGGTGC	GGGTGTCGGTTAAGCTGTTTT	.((((.(((....(((((((((((((((.((((....))))...)))))))))))).)))))).)))).((((....)))).((((((...))))))	-28.9	-0.8
Chari2015-293T	GGTGTGATTCCCGTCCTTCA	Human	hg38	chr11	7796912	7796935	Cas9	0	Endogenous	GAGCGGTGTGATTCCCGTCCTTCAGGGAAT	GTTTTAGAGCTAGAAATAGCAAGTTAAAATAAGGCTAGTCCGTTATCAACTTGAAAAAGTGGCACCGAGTCGGTGC	GGGTGTGATTCCCGTCCTTCA	(((.......)))(.((((..(((((((.((((....))))...)))))))))))).............((((....)))).((((((...))))))	-22.5	-3.9
Chari2015-293T	GGTGTGTCTTCTGTTCGGTC	Human	hg38	chr20	40688606	40688629	Cas9	0	Endogenous	TCGAGGTGTGTCTTCTGTTCGGTCGGGCTG	GTTTTAGAGCTAGAAATAGCAAGTTAAAATAAGGCTAGTCCGTTATCAACTTGAAAAAGTGGCACCGAGTCGGTGC	GGGTGTGTCTTCTGTTCGGTC	((((..(((((..........(((((((.((((....))))...))))))))))))..)))).......((((....)))).((((((...))))))	-21.5	0
Chari2015-293T	GGTGTTGTCGATGCGGTGGA	Human	hg38	chr12	4911979	4912002	Cas9	0	Endogenous	CCGTGGTGTTGTCGATGCGGTGGACGGTGC	GTTTTAGAGCTAGAAATAGCAAGTTAAAATAAGGCTAGTCCGTTATCAACTTGAAAAAGTGGCACCGAGTCGGTGC	GGGTGTTGTCGATGCGGTGGA	..........(((((((...(((((((..((((....)))).........)))))))...))).)))).((((....)))).((((((...))))))	-23.8	-0.6
Chari2015-293T	GGTTAAATGGGGTTGGGCCC	Human	hg38	chr19	10986330	10986353	Cas9	0.0384025	Endogenous	TTCTGGTTAAATGGGGTTGGGCCCCGGTTC	GTTTTAGAGCTAGAAATAGCAAGTTAAAATAAGGCTAGTCCGTTATCAACTTGAAAAAGTGGCACCGAGTCGGTGC	GGGTTAAATGGGGTTGGGCCC	(((((.((((((....((((.(((((((.((((....))))...)))))))..))))..))))))...))))).........((((((...))))))	-27.1	-4.1
Chari2015-293T	GGTTAACCAAAGCTCCCCCA	Human	hg38	chr6	29461771	29461794	Cas9	0	Endogenous	CCATGGTTAACCAAAGCTCCCCCATGGGCT	GTTTTAGAGCTAGAAATAGCAAGTTAAAATAAGGCTAGTCCGTTATCAACTTGAAAAAGTGGCACCGAGTCGGTGC	GGGTTAACCAAAGCTCCCCCA	((.....))...(((..((..(((((((.((((....))))...)))))))..))..))).........((((....)))).((((((...))))))	-21.8	-2.6
Chari2015-293T	GTAAAATTCCGTAACCCTTC	Human	hg38	chr6	46882082	46882105	Cas9	0.122549	Endogenous	CCTGGTAAAATTCCGTAACCCTTCCGGAAC	GTTTTAGAGCTAGAAATAGCAAGTTAAAATAAGGCTAGTCCGTTATCAACTTGAAAAAGTGGCACCGAGTCGGTGC	GGTAAAATTCCGTAACCCTTC	((.......))(((((((((.(((((((.((((....))))...))))))))))).......)))))..((((....)))).((((((...))))))	-20.5	-0.6
Chari2015-293T	GTAACTCTTGGCCAGTTCGT	Human	hg38	chr1	114709607	114709630	Cas9	0.0840572	Endogenous	TCCCGTAACTCTTGGCCAGTTCGTGGGCTT	GTTTTAGAGCTAGAAATAGCAAGTTAAAATAAGGCTAGTCCGTTATCAACTTGAAAAAGTGGCACCGAGTCGGTGC	GGTAACTCTTGGCCAGTTCGT	((((((..((((((......((((((((.((((....))))...)))))))).))))))...)))))).((((....)))).((((((...))))))	-26.4	-2.6
Chari2015-293T	GTACAGCGAGTCGTCGCCGT	Human	hg38	chr19	52190106	52190129	Cas9	0	Endogenous	TGGGGTACAGCGAGTCGTCGCCGTCGGCCG	GTTTTAGAGCTAGAAATAGCAAGTTAAAATAAGGCTAGTCCGTTATCAACTTGAAAAAGTGGCACCGAGTCGGTGC	GGTACAGCGAGTCGTCGCCGT	((((..(((.(.(...(((.((((((((.((((....))))...)))))))).)))..).)))))))).((((....)))).((((((...))))))	-27.2	-5.1
Chari2015-293T	GTACCAGCCGTGCGACGACA	Human	hg38	chr22	39598207	39598230	Cas9	0	Endogenous	GCATGTACCAGCCGTGCGACGACATGGACT	GTTTTAGAGCTAGAAATAGCAAGTTAAAATAAGGCTAGTCCGTTATCAACTTGAAAAAGTGGCACCGAGTCGGTGC	GGTACCAGCCGTGCGACGACA	((.((.((((((......)).(((((((.((((....))))...)))))))..)))).)))).......((((....)))).((((((...))))))	-23.6	-2.7
Chari2015-293T	GTACCGACCGCGAGCCCGGG	Human	hg38	chr6	39314295	39314318	Cas9	0	Endogenous	CTATGTACCGACCGCGAGCCCGGGCGGCTC	GTTTTAGAGCTAGAAATAGCAAGTTAAAATAAGGCTAGTCCGTTATCAACTTGAAAAAGTGGCACCGAGTCGGTGC	GGTACCGACCGCGAGCCCGGG	.((((((((((.(.(((((((((((((..((((....)))).........)))))))...)))......((((....))))))).))).))))))))	-27.1	-3.1
Chari2015-293T	GTACGCGGCGTACGCGGCCA	Human	hg38	chr19	38319978	38320001	Cas9	0	Endogenous	CCAGGTACGCGGCGTACGCGGCCAAGGCGC	GTTTTAGAGCTAGAAATAGCAAGTTAAAATAAGGCTAGTCCGTTATCAACTTGAAAAAGTGGCACCGAGTCGGTGC	GGTACGCGGCGTACGCGGCCA	((((.((((...((..((((.(((((((.((((....))))...)))))))..)))).)))))))))).((((....)))).((((((...))))))	-28.4	-10.2
Chari2015-293T	GTACGTAGCGCTCCTCCAGG	Human	hg38	chr6	41941531	41941554	Cas9	0	Endogenous	CGGGGTACGTAGCGCTCCTCCAGGCGGAGC	GTTTTAGAGCTAGAAATAGCAAGTTAAAATAAGGCTAGTCCGTTATCAACTTGAAAAAGTGGCACCGAGTCGGTGC	GGTACGTAGCGCTCCTCCAGG	((.((.((((.((((....))(((((((.((((....))))...))))))).)))))))))).......((((....)))).((((((...))))))	-22	-1.3
Chari2015-293T	GTACTATATCAGTTTCGAAC	Human	hg38	chr7	92001152	92001175	Cas9	0	Endogenous	CGTTGTACTATATCAGTTTCGAACTGGCTG	GTTTTAGAGCTAGAAATAGCAAGTTAAAATAAGGCTAGTCCGTTATCAACTTGAAAAAGTGGCACCGAGTCGGTGC	GGTACTATATCAGTTTCGAAC	....((((.(((((((.(((...))).))))).)).))))((((((...((((.(......).)))).))))))........((((((...))))))	-19.1	-0.5
Chari2015-293T	GTACTATCCGAGTGTCTCTG	Human	hg38	chr3	151328925	151328948	Cas9	0	Endogenous	AGCTGTACTATCCGAGTGTCTCTGGGGCAC	GTTTTAGAGCTAGAAATAGCAAGTTAAAATAAGGCTAGTCCGTTATCAACTTGAAAAAGTGGCACCGAGTCGGTGC	GGTACTATCCGAGTGTCTCTG	.(((((..(((.((((((((((((....))))))).....((((((...((((.(......).)))).)))))).......))))))).)..)))))	-22.6	-1.7
Chari2015-293T	GTACTCCAGCGCGCGGCTCA	Human	hg38	chr2	96115789	96115812	Cas9	0	Endogenous	AGTTGTACTCCAGCGCGCGGCTCACGGCCC	GTTTTAGAGCTAGAAATAGCAAGTTAAAATAAGGCTAGTCCGTTATCAACTTGAAAAAGTGGCACCGAGTCGGTGC	GGTACTCCAGCGCGCGGCTCA	((....))((((.((((((..(((((((.((((....))))...)))))))..)))).)).))))....((((....)))).((((((...))))))	-26	-3.3
Chari2015-293T	GTAGAAGGCGGCTCGGAGAA	Human	hg38	chr12	49951074	49951097	Cas9	0	Endogenous	CCACGTAGAAGGCGGCTCGGAGAACGGAGA	GTTTTAGAGCTAGAAATAGCAAGTTAAAATAAGGCTAGTCCGTTATCAACTTGAAAAAGTGGCACCGAGTCGGTGC	GGTAGAAGGCGGCTCGGAGAA	....((.(((((((.((....(((((((.((((....))))...)))))))....)))).))))).)).((((....)))).((((((...))))))	-24.6	0
Chari2015-293T	GTAGCTGAAACGAATGGTTT	Human	hg38	chr17	70132622	70132645	Cas9	0	Endogenous	CAAAGTAGCTGAAACGAATGGTTTGGGCTC	GTTTTAGAGCTAGAAATAGCAAGTTAAAATAAGGCTAGTCCGTTATCAACTTGAAAAAGTGGCACCGAGTCGGTGC	GGTAGCTGAAACGAATGGTTT	((((((.((.......(.((((((((((.((((....))))...)))))))))).)...)).)))))).((((....)))).((((((...))))))	-25.7	-0.6
Chari2015-293T	GTAGTGCTTGTTCGCGGATC	Human	hg38	chr17	63930362	63930385	Cas9	0.0441306	Endogenous	ACAGGTAGTGCTTGTTCGCGGATCTGGCAG	GTTTTAGAGCTAGAAATAGCAAGTTAAAATAAGGCTAGTCCGTTATCAACTTGAAAAAGTGGCACCGAGTCGGTGC	GGTAGTGCTTGTTCGCGGATC	.........((...((((((.((((((..((((....)))).........))))))..))))))...))((((....)))).((((((...))))))	-22.1	-1.1
Chari2015-293T	GTAGTTCTTTCGCTGTAGCA	Human	hg38	chr12	53425454	53425477	Cas9	0	Endogenous	CTCTGTAGTTCTTTCGCTGTAGCAGGGCTG	GTTTTAGAGCTAGAAATAGCAAGTTAAAATAAGGCTAGTCCGTTATCAACTTGAAAAAGTGGCACCGAGTCGGTGC	GGTAGTTCTTTCGCTGTAGCA	..(((((((...((((...))))...))))))).......((((((...((((.(......).)))).))))))........((((((...))))))	-23.6	-0.4
Chari2015-293T	GTAGTTGGTAGGCGTGCGCA	Human	hg38	chr2	231528729	231528752	Cas9	0	Endogenous	GGTAGTAGTTGGTAGGCGTGCGCATGGCCT	GTTTTAGAGCTAGAAATAGCAAGTTAAAATAAGGCTAGTCCGTTATCAACTTGAAAAAGTGGCACCGAGTCGGTGC	GGTAGTTGGTAGGCGTGCGCA	...(((((((((((..((...(((((((.((((....))))...)))))))...))..)))...))))))))..........((((((...))))))	-27.4	-1.7
Chari2015-293T	GTAGTTTGCCGGTGGAGTCC	Human	hg38	chr15	78589866	78589889	Cas9	0.0426257	Endogenous	TTTTGTAGTTTGCCGGTGGAGTCCAGGTGA	GTTTTAGAGCTAGAAATAGCAAGTTAAAATAAGGCTAGTCCGTTATCAACTTGAAAAAGTGGCACCGAGTCGGTGC	GGTAGTTTGCCGGTGGAGTCC	(((((.....(((...((((.(((((((.((((....))))...)))))))..))))...)))))))).((((....)))).((((((...))))))	-24.6	-2.6
Chari2015-293T	GTATCAACAACACACGTTCC	Human	hg38	chr8	89970441	89970464	Cas9	0.0421053	Endogenous	TCCTGTATCAACAACACACGTTCCCGGAGC	GTTTTAGAGCTAGAAATAGCAAGTTAAAATAAGGCTAGTCCGTTATCAACTTGAAAAAGTGGCACCGAGTCGGTGC	GGTATCAACAACACACGTTCC	.........(((..((...(((((((((.((((....))))...)))))))..))...))..)))....((((....)))).((((((...))))))	-17.3	0
Chari2015-293T	GTATTGGTTCTCAGCATCGC	Human	hg38	chr12	56083783	56083806	Cas9	0.043122	Endogenous	TCTGGTATTGGTTCTCAGCATCGCCGGTCA	GTTTTAGAGCTAGAAATAGCAAGTTAAAATAAGGCTAGTCCGTTATCAACTTGAAAAAGTGGCACCGAGTCGGTGC	GGTATTGGTTCTCAGCATCGC	((((.(((..((.(((.....(((((((.((((....))))...)))))))...))))).))).)))).((((....)))).((((((...))))))	-24.7	-1.2
Chari2015-293T	GTATTTTCGACAATTTATTA	Human	hg38	chr2	42263237	42263260	Cas9	0	Endogenous	GAAGGTATTTTCGACAATTTATTACGGCTA	GTTTTAGAGCTAGAAATAGCAAGTTAAAATAAGGCTAGTCCGTTATCAACTTGAAAAAGTGGCACCGAGTCGGTGC	GGTATTTTCGACAATTTATTA	.........((.(((..((((((((((..((((....)))).........))))))))))..))).)).((((....)))).((((((...))))))	-19.8	0
Chari2015-293T	GTCAGACTGGAGCACGTACC	Human	hg38	chr1	157587389	157587412	Cas9	0	Endogenous	TCCTGTCAGACTGGAGCACGTACCCGGAAC	GTTTTAGAGCTAGAAATAGCAAGTTAAAATAAGGCTAGTCCGTTATCAACTTGAAAAAGTGGCACCGAGTCGGTGC	GGTCAGACTGGAGCACGTACC	.....((((((........(((((((((.((((....))))...)))))))..))))))))........((((....)))).((((((...))))))	-21.2	-1.5
Chari2015-293T	GTCAGCGCCCTGGGACTACT	Human	hg38	chr1	200873072	200873095	Cas9	0	Endogenous	CGGGGTCAGCGCCCTGGGACTACTCGGGGT	GTTTTAGAGCTAGAAATAGCAAGTTAAAATAAGGCTAGTCCGTTATCAACTTGAAAAAGTGGCACCGAGTCGGTGC	GGTCAGCGCCCTGGGACTACT	(((....)))...(((((((((((((((.((((....))))...)))))))..)).)))))).......((((....)))).((((((...))))))	-25.8	-1.8
Chari2015-293T	GTCAGCGTGAACGCGCCCCT	Human	hg38	chr20	44355807	44355830	Cas9	0	Endogenous	CATGGTCAGCGTGAACGCGCCCCTCGGGGC	GTTTTAGAGCTAGAAATAGCAAGTTAAAATAAGGCTAGTCCGTTATCAACTTGAAAAAGTGGCACCGAGTCGGTGC	GGTCAGCGTGAACGCGCCCCT	(((.((((.((.(..(((..((((((((.((((....))))...)))))))).)))..)))))))))).((((....)))).((((((...))))))	-26.8	-5.2
Chari2015-293T	GTCATCATACACAACCGTGA	Human	hg38	chr6	101626607	101626630	Cas9	0	Endogenous	TGCTGTCATCATACACAACCGTGACGGTTT	GTTTTAGAGCTAGAAATAGCAAGTTAAAATAAGGCTAGTCCGTTATCAACTTGAAAAAGTGGCACCGAGTCGGTGC	GGTCATCATACACAACCGTGA	((((......(((....))).(((((((.((((....))))...)))))))..))))............((((....)))).((((((...))))))	-18.1	-1.3
Chari2015-293T	GTCATCGAATACCATTAAGA	Human	hg38	chr17	61808678	61808701	Cas9	0	Endogenous	AAGAGTCATCGAATACCATTAAGAAGGATC	GTTTTAGAGCTAGAAATAGCAAGTTAAAATAAGGCTAGTCCGTTATCAACTTGAAAAAGTGGCACCGAGTCGGTGC	GGTCATCGAATACCATTAAGA	(((........))).......(((((((.((((....))))...)))))))..................((((....)))).((((((...))))))	-17.3	-1.7
Chari2015-293T	GTCCACCGTGAGAAATCCCG	Human	hg38	chr11	59422004	59422027	Cas9	0	Endogenous	AATGGTCCACCGTGAGAAATCCCGGGGTCC	GTTTTAGAGCTAGAAATAGCAAGTTAAAATAAGGCTAGTCCGTTATCAACTTGAAAAAGTGGCACCGAGTCGGTGC	GGTCCACCGTGAGAAATCCCG	.....((((.((....)).))))......((((....))))(((((...((((.(......).)))).))))).........((((((...))))))	-20	-0.5
Chari2015-293T	GTCCCCCTGCCGCCGCTCGA	Human	hg38	chr17	3535669	3535692	Cas9	0	Endogenous	CGATGTCCCCCTGCCGCCGCTCGATGGCGA	GTTTTAGAGCTAGAAATAGCAAGTTAAAATAAGGCTAGTCCGTTATCAACTTGAAAAAGTGGCACCGAGTCGGTGC	GGTCCCCCTGCCGCCGCTCGA	(((......)))((((((((.((......((((.......((((((...((((.(......).)))).))))))......)))))))))).))))..	-22.6	-2.1
Chari2015-293T	GTCCCGGGTAATTCTGTACA	Human	hg38	chr6	132552778	132552801	Cas9	0.0282725	Endogenous	CTGGGTCCCGGGTAATTCTGTACACGGCGT	GTTTTAGAGCTAGAAATAGCAAGTTAAAATAAGGCTAGTCCGTTATCAACTTGAAAAAGTGGCACCGAGTCGGTGC	GGTCCCGGGTAATTCTGTACA	(((..((((.....((((...(((((((.((((....))))...)))))))...)).))))))..))).((((....)))).((((((...))))))	-21.1	-1.4
Chari2015-293T	GTCCGGTTCCCTGCACGCTC	Human	hg38	chr11	6259948	6259971	Cas9	0.075358	Endogenous	CCGGGTCCGGTTCCCTGCACGCTCCGGTTC	GTTTTAGAGCTAGAAATAGCAAGTTAAAATAAGGCTAGTCCGTTATCAACTTGAAAAAGTGGCACCGAGTCGGTGC	GGTCCGGTTCCCTGCACGCTC	.((.(((....))).))((((......)))).........((((((...((((.(......).)))).))))))........((((((...))))))	-21.5	-1.5
Chari2015-293T	GTCCGTTACCCAGAATATCA	Human	hg38	chr12	6678981	6679004	Cas9	0	Endogenous	AAGCGTCCGTTACCCAGAATATCACGGTGG	GTTTTAGAGCTAGAAATAGCAAGTTAAAATAAGGCTAGTCCGTTATCAACTTGAAAAAGTGGCACCGAGTCGGTGC	GGTCCGTTACCCAGAATATCA	(((.....)))..........(((((((.((((....))))...)))))))..................((((....)))).((((((...))))))	-16.2	-0.6
Chari2015-293T	GTCCTGCTGGTCCGAGGAGT	Human	hg38	chr9	37033987	37034010	Cas9	0	Endogenous	ACCTGTCCTGCTGGTCCGAGGAGTCGGATA	GTTTTAGAGCTAGAAATAGCAAGTTAAAATAAGGCTAGTCCGTTATCAACTTGAAAAAGTGGCACCGAGTCGGTGC	GGTCCTGCTGGTCCGAGGAGT	((.((....)).))..(((.(((((((..((((....)))).........)))))).).))).......((((....)))).((((((...))))))	-24.1	-5.4
Chari2015-293T	GTCGATGGTACAGCTCATCG	Human	hg38	chr14	91235002	91235025	Cas9	0	Endogenous	TATGGTCGATGGTACAGCTCATCGAGGAGT	GTTTTAGAGCTAGAAATAGCAAGTTAAAATAAGGCTAGTCCGTTATCAACTTGAAAAAGTGGCACCGAGTCGGTGC	GGTCGATGGTACAGCTCATCG	(((.(((((.((((((.....(((((((.((((....))))...)))))))..)))).)))))))))).((((....)))).((((((...))))))	-26.5	-4.5
Chari2015-293T	GTCGCACTACAGCTCGGCGC	Human	hg38	chr20	62163485	62163508	Cas9	0	Endogenous	CCACGTCGCACTACAGCTCGGCGCAGGGCG	GTTTTAGAGCTAGAAATAGCAAGTTAAAATAAGGCTAGTCCGTTATCAACTTGAAAAAGTGGCACCGAGTCGGTGC	GGTCGCACTACAGCTCGGCGC	....(((((...((((((.(((((((((.((((....))))...)))))))..((.....)).......((((....)))).)).)))))).)))))	-25.7	-2.4
Chari2015-293T	GTCGCCCTCGTAGGTCACCA	Human	hg38	chr3	49903417	49903440	Cas9	0	Endogenous	TTCTGTCGCCCTCGTAGGTCACCATGGCCT	GTTTTAGAGCTAGAAATAGCAAGTTAAAATAAGGCTAGTCCGTTATCAACTTGAAAAAGTGGCACCGAGTCGGTGC	GGTCGCCCTCGTAGGTCACCA	(((.(((......))).))).(((((((.((((....))))...)))))))..................((((....)))).((((((...))))))	-22.3	-6.7
Chari2015-293T	GTCGCCGCTTAATAGCCCTC	Human	hg38	chr1	150858352	150858375	Cas9	0.0616523	Endogenous	CCTGGTCGCCGCTTAATAGCCCTCTGGACA	GTTTTAGAGCTAGAAATAGCAAGTTAAAATAAGGCTAGTCCGTTATCAACTTGAAAAAGTGGCACCGAGTCGGTGC	GGTCGCCGCTTAATAGCCCTC	(((.(((((((..(((((...(((((((.((((....))))...)))))))..)))))...................))))))))))..........	-24.6	-1.9
Chari2015-293T	GTCGCTCTTGCTCCAAGAGA	Human	hg38	chr17	5350454	5350477	Cas9	0.0841397	Endogenous	TGTTGTCGCTCTTGCTCCAAGAGATGGCAA	GTTTTAGAGCTAGAAATAGCAAGTTAAAATAAGGCTAGTCCGTTATCAACTTGAAAAAGTGGCACCGAGTCGGTGC	GGTCGCTCTTGCTCCAAGAGA	....(((((.((((.....))))...))))).........((((((...((((.(......).)))).))))))........((((((...))))))	-23.8	-5.5
Chari2015-293T	GTCGTCGCCGGCCTGGCGGA	Human	hg38	chr18	63318357	63318380	Cas9	0	Endogenous	AGAAGTCGTCGCCGGCCTGGCGGAGGGTCA	GTTTTAGAGCTAGAAATAGCAAGTTAAAATAAGGCTAGTCCGTTATCAACTTGAAAAAGTGGCACCGAGTCGGTGC	GGTCGTCGCCGGCCTGGCGGA	(((....)))((.(((((...(((((((.((((....))))...)))))))...))))).)).......((((....)))).((((((...))))))	-28.3	-6.7
Chari2015-293T	GTCTACGCCATCGGACTCAT	Human	hg38	chr11	124570560	124570583	Cas9	0	Endogenous	TGTGGTCTACGCCATCGGACTCATTGGCTC	GTTTTAGAGCTAGAAATAGCAAGTTAAAATAAGGCTAGTCCGTTATCAACTTGAAAAAGTGGCACCGAGTCGGTGC	GGTCTACGCCATCGGACTCAT	(((....)))..(((((((.((((((((.((((....))))...)))))))).)...))))))......((((....)))).((((((...))))))	-26.3	-3.2
Chari2015-293T	GTCTCTGAATAGATGGTATG	Human	hg38	chr1	45333493	45333516	Cas9	0	Endogenous	CTACGTCTCTGAATAGATGGTATGAGGAGA	GTTTTAGAGCTAGAAATAGCAAGTTAAAATAAGGCTAGTCCGTTATCAACTTGAAAAAGTGGCACCGAGTCGGTGC	GGTCTCTGAATAGATGGTATG	......(((...(((((..((((((((..((((....)))).........))))))))..))))).)))((((....)))).((((((...))))))	-24.5	-0.8
Chari2015-293T	GTCTGGATAATCTAATGAGC	Human	hg38	chr12	8059627	8059650	Cas9	0.0403714	Endogenous	AAAAGTCTGGATAATCTAATGAGCTGGAGA	GTTTTAGAGCTAGAAATAGCAAGTTAAAATAAGGCTAGTCCGTTATCAACTTGAAAAAGTGGCACCGAGTCGGTGC	GGTCTGGATAATCTAATGAGC	((.((((....(((((........)))))((((....))))..............)))).)).......((((....)))).((((((...))))))	-21.8	-0.1
Chari2015-293T	GTCTTCCTGTTTAAGCCCGG	Human	hg38	chr8	72567749	72567772	Cas9	0.0484731	Endogenous	TGAAGTCTTCCTGTTTAAGCCCGGGGGAGC	GTTTTAGAGCTAGAAATAGCAAGTTAAAATAAGGCTAGTCCGTTATCAACTTGAAAAAGTGGCACCGAGTCGGTGC	GGTCTTCCTGTTTAAGCCCGG	((.((.........((((...(((((((.((((....))))...)))))))..)))))).)).......((((....)))).((((((...))))))	-23	-1.5
Chari2015-293T	GTCTTCCTTATTGCGGTGAG	Human	hg38	chr7	99876911	99876934	Cas9	0.0393701	Endogenous	GGTGGTCTTCCTTATTGCGGTGAGTGGCAA	GTTTTAGAGCTAGAAATAGCAAGTTAAAATAAGGCTAGTCCGTTATCAACTTGAAAAAGTGGCACCGAGTCGGTGC	GGTCTTCCTTATTGCGGTGAG	((.((.(((((((((......))......((((....)))).......)))))))..)).)).......((((....)))).((((((...))))))	-22.2	-0.7
Chari2015-293T	GTCTTCGCCCTCGCCCCCAT	Human	hg38	chr1	237042525	237042548	Cas9	0	Endogenous	TCTCGTCTTCGCCCTCGCCCCCATCGGCCA	GTTTTAGAGCTAGAAATAGCAAGTTAAAATAAGGCTAGTCCGTTATCAACTTGAAAAAGTGGCACCGAGTCGGTGC	GGTCTTCGCCCTCGCCCCCAT	(((...((..((.(((....((((((((.((((....))))...)))))))).))).))..))..))).((((....)))).((((((...))))))	-22.2	-1.1
Chari2015-293T	GTCTTCGTCGCCAGCTGTAA	Human	hg38	chr7	128775497	128775520	Cas9	0	Endogenous	CCCTGTCTTCGTCGCCAGCTGTAACGGATA	GTTTTAGAGCTAGAAATAGCAAGTTAAAATAAGGCTAGTCCGTTATCAACTTGAAAAAGTGGCACCGAGTCGGTGC	GGTCTTCGTCGCCAGCTGTAA	(((...((..((.((((....(((((((.((((....))))...)))))))..)))).)).))..))).((((....)))).((((((...))))))	-21.4	-1.6
Chari2015-293T	GTGAACGTTCCCATACAGGG	Human	hg38	chrX	40077893	40077916	Cas9	0	Endogenous	AGCTGTGAACGTTCCCATACAGGGGGGTTG	GTTTTAGAGCTAGAAATAGCAAGTTAAAATAAGGCTAGTCCGTTATCAACTTGAAAAAGTGGCACCGAGTCGGTGC	GGTGAACGTTCCCATACAGGG	(((((.((..(((.....)))(((((((.((((....))))...)))))))..........))))))).((((....)))).((((((...))))))	-21.7	-2.5
Chari2015-293T	GTGAAGCGCGCTTTCATGCT	Human	hg38	chr7	122994963	122994986	Cas9	0.0626959	Endogenous	GGCAGTGAAGCGCGCTTTCATGCTTGGATT	GTTTTAGAGCTAGAAATAGCAAGTTAAAATAAGGCTAGTCCGTTATCAACTTGAAAAAGTGGCACCGAGTCGGTGC	GGTGAAGCGCGCTTTCATGCT	(((((.((..((((((.(((((((((.......))))))))).).......)))))..))...))))).((((....)))).((((((...))))))	-22.8	-2.2
Chari2015-293T	GTGACCCAATTCATCCTCGT	Human	hg38	chr19	15807990	15808013	Cas9	0	Endogenous	CACAGTGACCCAATTCATCCTCGTCGGCTT	GTTTTAGAGCTAGAAATAGCAAGTTAAAATAAGGCTAGTCCGTTATCAACTTGAAAAAGTGGCACCGAGTCGGTGC	GGTGACCCAATTCATCCTCGT	((((((.........(((..((((((((.((((....))))...))))))))))).......)))))).((((....)))).((((((...))))))	-22.6	-3
Chari2015-293T	GTGAGCTCCTCCAGGCGGAA	Human	hg38	chr10	59906245	59906268	Cas9	0	Endogenous	GTTGGTGAGCTCCTCCAGGCGGAACGGCGA	GTTTTAGAGCTAGAAATAGCAAGTTAAAATAAGGCTAGTCCGTTATCAACTTGAAAAAGTGGCACCGAGTCGGTGC	GGTGAGCTCCTCCAGGCGGAA	((.(.....).)).(((((((((((((..((((....)))).........)))))))..))))))....((((....)))).((((((...))))))	-23.4	-2.8
Chari2015-293T	GTGATGATATTAGTGACCAG	Human	hg38	chr1	86440183	86440206	Cas9	0	Endogenous	CTCTGTGATGATATTAGTGACCAGCGGAGA	GTTTTAGAGCTAGAAATAGCAAGTTAAAATAAGGCTAGTCCGTTATCAACTTGAAAAAGTGGCACCGAGTCGGTGC	GGTGATGATATTAGTGACCAG	(((((((..((((((......(((((((.((((....))))...)))))))...)))))).))))))).((((....)))).((((((...))))))	-25.9	-4.2
Chari2015-293T	GTGCAGCGCTACCGTGCTCA	Human	hg38	chr19	38440764	38440787	Cas9	0	Endogenous	TGCAGTGCAGCGCTACCGTGCTCAAGGAGC	GTTTTAGAGCTAGAAATAGCAAGTTAAAATAAGGCTAGTCCGTTATCAACTTGAAAAAGTGGCACCGAGTCGGTGC	GGTGCAGCGCTACCGTGCTCA	(((((...)).)))..(((..(((((((.((((....))))...)))))))..))).............((((....)))).((((((...))))))	-22.9	-5.6
Chari2015-293T	GTGCAGGTCGTTGCAGGGCG	Human	hg38	chr6	37170615	37170638	Cas9	0	Endogenous	TGGCGTGCAGGTCGTTGCAGGGCGCGGCGC	GTTTTAGAGCTAGAAATAGCAAGTTAAAATAAGGCTAGTCCGTTATCAACTTGAAAAAGTGGCACCGAGTCGGTGC	GGTGCAGGTCGTTGCAGGGCG	..(((((....)))))(((((((((((..((((....)))).........))))))).)))).......((((....)))).((((((...))))))	-25	-4
Chari2015-293T	GTGCATCGCCACCATTCATA	Human	hg38	chr15	33473438	33473461	Cas9	0	Endogenous	TCCAGTGCATCGCCACCATTCATAAGGAGC	GTTTTAGAGCTAGAAATAGCAAGTTAAAATAAGGCTAGTCCGTTATCAACTTGAAAAAGTGGCACCGAGTCGGTGC	GGTGCATCGCCACCATTCATA	((((......)))).(((.(((((....))))))))....((((((...((((.(......).)))).))))))........((((((...))))))	-21.4	-4.6
Chari2015-293T	GTGCGCCTTCCGCGCCATCG	Human	hg38	chr18	79863891	79863914	Cas9	0	Endogenous	GCCCGTGCGCCTTCCGCGCCATCGTGGCGC	GTTTTAGAGCTAGAAATAGCAAGTTAAAATAAGGCTAGTCCGTTATCAACTTGAAAAAGTGGCACCGAGTCGGTGC	GGTGCGCCTTCCGCGCCATCG	((((((.....))))))....(((((((.((((....))))...)))))))..................((((....)))).((((((...))))))	-25.4	-9.7
Chari2015-293T	GTGCGGTACTGCTGCAGAGC	Human	hg38	chr19	18771444	18771467	Cas9	0	Endogenous	GCTAGTGCGGTACTGCTGCAGAGCCGGCGC	GTTTTAGAGCTAGAAATAGCAAGTTAAAATAAGGCTAGTCCGTTATCAACTTGAAAAAGTGGCACCGAGTCGGTGC	GGTGCGGTACTGCTGCAGAGC	(((((((.((((((.......(((((((.((((....))))...)))))))..))).)))))).)))).((((....)))).((((((...))))))	-26	-5.9
Chari2015-293T	GTGCGTATTCTCATTCTGCC	Human	hg38	chr2	17931289	17931312	Cas9	0.0366435	Endogenous	AGCTGTGCGTATTCTCATTCTGCCAGGAGA	GTTTTAGAGCTAGAAATAGCAAGTTAAAATAAGGCTAGTCCGTTATCAACTTGAAAAAGTGGCACCGAGTCGGTGC	GGTGCGTATTCTCATTCTGCC	((((((..........((((((((((((.((((....))))...)))))))..))).))..)).)))).((((....)))).((((((...))))))	-20.5	0
Chari2015-293T	GTGGACTCCAGCAGATCGAT	Human	hg38	chr12	109814530	109814553	Cas9	0	Endogenous	TAGGGTGGACTCCAGCAGATCGATGGGGTT	GTTTTAGAGCTAGAAATAGCAAGTTAAAATAAGGCTAGTCCGTTATCAACTTGAAAAAGTGGCACCGAGTCGGTGC	GGTGGACTCCAGCAGATCGAT	...(((((..(((.......((((((((.((((....))))...))))))))..)))))))).......((((....)))).((((((...))))))	-24	-3.1
Chari2015-293T	GTGGAGCCAACCTATTTATG	Human	hg38	chr3	3092223	3092246	Cas9	0	Endogenous	GTGAGTGGAGCCAACCTATTTATGTGGGTA	GTTTTAGAGCTAGAAATAGCAAGTTAAAATAAGGCTAGTCCGTTATCAACTTGAAAAAGTGGCACCGAGTCGGTGC	GGTGGAGCCAACCTATTTATG	((...((((((((.......)))).....((((....))))............))))...)).......((((....)))).((((((...))))))	-23.6	-2.2
Chari2015-293T	GTGGCCCAACGGCAGTTCCC	Human	hg38	chr19	3600609	3600632	Cas9	0	Endogenous	CCATGTGGCCCAACGGCAGTTCCCTGGGGC	GTTTTAGAGCTAGAAATAGCAAGTTAAAATAAGGCTAGTCCGTTATCAACTTGAAAAAGTGGCACCGAGTCGGTGC	GGTGGCCCAACGGCAGTTCCC	(((((((.(((((......))))).....((((....))))............)))))..)).......((((....)))).((((((...))))))	-23.7	-4.5
Chari2015-293T	GTGGCCCACGGCCAAGAAGT	Human	hg38	chr11	60853437	60853460	Cas9	0	Endogenous	ACGAGTGGCCCACGGCCAAGAAGTAGGTGA	GTTTTAGAGCTAGAAATAGCAAGTTAAAATAAGGCTAGTCCGTTATCAACTTGAAAAAGTGGCACCGAGTCGGTGC	GGTGGCCCACGGCCAAGAAGT	((((((..((((((......((((((((.((((....))))...)))))))).)))).))..)))))).((((....)))).((((((...))))))	-25.3	-7
Chari2015-293T	GTGGCCTCAACAATCGCATC	Human	hg38	chr16	2050415	2050438	Cas9	0.0448934	Endogenous	GAATGTGGCCTCAACAATCGCATCCGGATG	GTTTTAGAGCTAGAAATAGCAAGTTAAAATAAGGCTAGTCCGTTATCAACTTGAAAAAGTGGCACCGAGTCGGTGC	GGTGGCCTCAACAATCGCATC	((((((((.............(((((((.((((....))))...))))))).))))))..)).......((((....)))).((((((...))))))	-21.4	-0.5
Chari2015-293T	GTGGGTCATCTGTCAATCCT	Human	hg38	chr12	55295174	55295197	Cas9	0	Endogenous	AACTGTGGGTCATCTGTCAATCCTAGGAGA	GTTTTAGAGCTAGAAATAGCAAGTTAAAATAAGGCTAGTCCGTTATCAACTTGAAAAAGTGGCACCGAGTCGGTGC	GGTGGGTCATCTGTCAATCCT	(((((.....(((.....((((((((((.((((....))))...))))))).))).)))....))))).((((....)))).((((((...))))))	-19.7	-1.2
Chari2015-293T	GTGTGATGCCCTGCGATACT	Human	hg38	chr7	143960347	143960370	Cas9	0.144439	Endogenous	CTGTGTGTGATGCCCTGCGATACTCGGCCA	GTTTTAGAGCTAGAAATAGCAAGTTAAAATAAGGCTAGTCCGTTATCAACTTGAAAAAGTGGCACCGAGTCGGTGC	GGTGTGATGCCCTGCGATACT	...((((((..((((.....((((((((.((((....))))...))))))))..)).))..))))))..((((....)))).((((((...))))))	-21.8	-1.9
Chari2015-293T	GTGTGGTTAACTGTGATCGG	Human	hg38	chr13	48411983	48412006	Cas9	0	Endogenous	TGGCGTGTGGTTAACTGTGATCGGAGGAAG	GTTTTAGAGCTAGAAATAGCAAGTTAAAATAAGGCTAGTCCGTTATCAACTTGAAAAAGTGGCACCGAGTCGGTGC	GGTGTGGTTAACTGTGATCGG	((..(((((..(((....)))(((((((.((((....))))...)))))))..)))))..)).......((((....)))).((((((...))))))	-21.1	-1.6
Chari2015-293T	GTGTTCCGATTGGAGCCACA	Human	hg38	chr3	188609303	188609326	Cas9	0	Endogenous	TTGAGTGTTCCGATTGGAGCCACAGGGATG	GTTTTAGAGCTAGAAATAGCAAGTTAAAATAAGGCTAGTCCGTTATCAACTTGAAAAAGTGGCACCGAGTCGGTGC	GGTGTTCCGATTGGAGCCACA	...((.((((((((.(((((..(((((..((((....)))).((((...((((.(......).)))).)))))))))..))))).)).)))))).))	-25.8	-6.6
Chari2015-293T	GTGTTCTGGCAGCGGTAGAA	Human	hg38	chr14	52267823	52267846	Cas9	0	Endogenous	GGTGGTGTTCTGGCAGCGGTAGAACGGCGA	GTTTTAGAGCTAGAAATAGCAAGTTAAAATAAGGCTAGTCCGTTATCAACTTGAAAAAGTGGCACCGAGTCGGTGC	GGTGTTCTGGCAGCGGTAGAA	.......(((.(((((.(..(((((((..((((....)))).........)))))))..)))))).)))((((....)))).((((((...))))))	-23.3	-2.3
Chari2015-293T	GTGTTGACTGCGTTCCATAC	Human	hg38	chr6	96799693	96799716	Cas9	0	Endogenous	GGCAGTGTTGACTGCGTTCCATACCGGGAC	GTTTTAGAGCTAGAAATAGCAAGTTAAAATAAGGCTAGTCCGTTATCAACTTGAAAAAGTGGCACCGAGTCGGTGC	GGTGTTGACTGCGTTCCATAC	((((..((((((.((......(((((((.((((....))))...))))))))).)).))))...)))).((((....)))).((((((...))))))	-23	-0.8
Chari2015-293T	GTGTTGCAAACCTGACCGTC	Human	hg38	chrX	19007285	19007308	Cas9	0	Endogenous	TCGAGTGTTGCAAACCTGACCGTCAGGAAC	GTTTTAGAGCTAGAAATAGCAAGTTAAAATAAGGCTAGTCCGTTATCAACTTGAAAAAGTGGCACCGAGTCGGTGC	GGTGTTGCAAACCTGACCGTC	...((((..(((..(((.((((((((((.((((....))))...)))))))..)))..))).)))..))))...........((((((...))))))	-21.7	-2.2
Chari2015-293T	GTTAGTAAGGATCATTCCCT	Human	hg38	chr14	66508534	66508557	Cas9	0	Endogenous	CGTGGTTAGTAAGGATCATTCCCTCGGTCG	GTTTTAGAGCTAGAAATAGCAAGTTAAAATAAGGCTAGTCCGTTATCAACTTGAAAAAGTGGCACCGAGTCGGTGC	GGTTAGTAAGGATCATTCCCT	((((.((((((((....((.((((((((.((((....))))...)))))))).))...)))).)))).))))..........((((((...))))))	-25	-2.3
Chari2015-293T	GTTCAATCGGAGGACTTTAA	Human	hg38	chr5	162097701	162097724	Cas9	0.0514403	Endogenous	TGCTGTTCAATCGGAGGACTTTAATGGTGC	GTTTTAGAGCTAGAAATAGCAAGTTAAAATAAGGCTAGTCCGTTATCAACTTGAAAAAGTGGCACCGAGTCGGTGC	GGTTCAATCGGAGGACTTTAA	(((.....((((((.((((..(((((((.((((....))))...)))))))))))))..))))..))).((((....)))).((((((...))))))	-22.1	-2.2
Chari2015-293T	GTTCACAACAGTCACTGTAG	Human	hg38	chr11	30012149	30012172	Cas9	0	Endogenous	ACACGTTCACAACAGTCACTGTAGCGGACT	GTTTTAGAGCTAGAAATAGCAAGTTAAAATAAGGCTAGTCCGTTATCAACTTGAAAAAGTGGCACCGAGTCGGTGC	GGTTCACAACAGTCACTGTAG	(((((((.((((...))))..))....)))))........((((((...((((.(......).)))).))))))........((((((...))))))	-18.8	-1.5
Chari2015-293T	GTTCACGAGCCGCGCGCTCA	Human	hg38	chr10	111078214	111078237	Cas9	0	Endogenous	CCGTGTTCACGAGCCGCGCGCTCAAGGCGC	GTTTTAGAGCTAGAAATAGCAAGTTAAAATAAGGCTAGTCCGTTATCAACTTGAAAAAGTGGCACCGAGTCGGTGC	GGTTCACGAGCCGCGCGCTCA	((((....))))(((.(((.(((((((..((((....)))).........)))))))))).))).....((((....)))).((((((...))))))	-23.3	-4.8
Chari2015-293T	GTTCAGCGCAGGAGTGACTA	Human	hg38	chr1	247531650	247531673	Cas9	0	Endogenous	GTGGGTTCAGCGCAGGAGTGACTACGGTGT	GTTTTAGAGCTAGAAATAGCAAGTTAAAATAAGGCTAGTCCGTTATCAACTTGAAAAAGTGGCACCGAGTCGGTGC	GGTTCAGCGCAGGAGTGACTA	..(((((.....((..(((((((((((..((((....)))).........)))))))))))..))......)))))......((((((...))))))	-24.5	-1.8
Chari2015-293T	GTTCCCGCACGTGAGGTTCA	Human	hg38	chr10	123666540	123666563	Cas9	0	Endogenous	GCAGGTTCCCGCACGTGAGGTTCAGGGTGA	GTTTTAGAGCTAGAAATAGCAAGTTAAAATAAGGCTAGTCCGTTATCAACTTGAAAAAGTGGCACCGAGTCGGTGC	GGTTCCCGCACGTGAGGTTCA	.........(((.((((((..(((((((.((((....))))...)))))))..))))..))))).....((((....)))).((((((...))))))	-20.6	-1.1
Chari2015-293T	GTTCCGCGGGCCGCAGGTTG	Human	hg38	chr2	232540049	232540072	Cas9	0	Endogenous	TCTCGTTCCGCGGGCCGCAGGTTGGGGTCG	GTTTTAGAGCTAGAAATAGCAAGTTAAAATAAGGCTAGTCCGTTATCAACTTGAAAAAGTGGCACCGAGTCGGTGC	GGTTCCGCGGGCCGCAGGTTG	(((...((((((...((.((.(((((((.((((....))))...))))))).)).)).)))))).))).((((....)))).((((((...))))))	-27.4	-4.1
Chari2015-293T	GTTCGAGGTGAACCATTAAT	Human	hg38	chr13	48362828	48362851	Cas9	0.0848896	Endogenous	GGGTGTTCGAGGTGAACCATTAATGGGTAT	GTTTTAGAGCTAGAAATAGCAAGTTAAAATAAGGCTAGTCCGTTATCAACTTGAAAAAGTGGCACCGAGTCGGTGC	GGTTCGAGGTGAACCATTAAT	(((((.....))))).....((((((((.((((....))))...)))))))).................((((....)))).((((((...))))))	-22.7	-6.3
Chari2015-293T	GTTCTACTTTGCGAGCATGA	Human	hg38	chr15	101818284	101818307	Cas9	0	Endogenous	TGTTGTTCTACTTTGCGAGCATGATGGGAA	GTTTTAGAGCTAGAAATAGCAAGTTAAAATAAGGCTAGTCCGTTATCAACTTGAAAAAGTGGCACCGAGTCGGTGC	GGTTCTACTTTGCGAGCATGA	..((((((((((.((((....))))))))).)))))....((((((...((((.(......).)))).))))))........((((((...))))))	-21.2	-2.8
Chari2015-293T	GTTCTCATCGCGTACCACGA	Human	hg38	chr2	112482351	112482374	Cas9	0	Endogenous	TGCTGTTCTCATCGCGTACCACGAAGGTGT	GTTTTAGAGCTAGAAATAGCAAGTTAAAATAAGGCTAGTCCGTTATCAACTTGAAAAAGTGGCACCGAGTCGGTGC	GGTTCTCATCGCGTACCACGA	((((((...(.(((...))).)....))))))........((((((...((((.(......).)))).))))))........((((((...))))))	-19.7	-1.5
Chari2015-293T	GTTCTTCGGCTACTTCTCCG	Human	hg38	chr8	142464347	142464370	Cas9	0	Endogenous	GAAAGTTCTTCGGCTACTTCTCCGCGGCCG	GTTTTAGAGCTAGAAATAGCAAGTTAAAATAAGGCTAGTCCGTTATCAACTTGAAAAAGTGGCACCGAGTCGGTGC	GGTTCTTCGGCTACTTCTCCG	(((....(((..(((...((.(((((((.((((....))))...)))))))..))..))))))..))).((((....)))).((((((...))))))	-22.1	-0.8
Chari2015-293T	GTTGAGACTTGTGTCGCCAC	Human	hg38	chr16	3356502	3356525	Cas9	0	Endogenous	CCTGGTTGAGACTTGTGTCGCCACAGGCCA	GTTTTAGAGCTAGAAATAGCAAGTTAAAATAAGGCTAGTCCGTTATCAACTTGAAAAAGTGGCACCGAGTCGGTGC	GGTTGAGACTTGTGTCGCCAC	(((((((((....)))(((..(((((((.((((....))))...)))))))..)))..........))))))..........((((((...))))))	-25	-4.9
Chari2015-293T	GTTGCACGAGTTCGCGCCGC	Human	hg38	chr12	130163142	130163165	Cas9	0	Endogenous	TCCAGTTGCACGAGTTCGCGCCGCTGGTGG	GTTTTAGAGCTAGAAATAGCAAGTTAAAATAAGGCTAGTCCGTTATCAACTTGAAAAAGTGGCACCGAGTCGGTGC	GGTTGCACGAGTTCGCGCCGC	(((((.(((.(..(..(((..(((((((.((((....))))...)))))))..)))..).))))...)))))..........((((((...))))))	-24.7	-4.5
Chari2015-293T	GTTGCGGCACAACCCGGGCC	Human	hg38	chr19	48461803	48461826	Cas9	0	Endogenous	ACCCGTTGCGGCACAACCCGGGCCCGGCCT	GTTTTAGAGCTAGAAATAGCAAGTTAAAATAAGGCTAGTCCGTTATCAACTTGAAAAAGTGGCACCGAGTCGGTGC	GGTTGCGGCACAACCCGGGCC	(((.((((....((...(((((((((((.((((....))))...)))))))..)))).)))))).))).((((....)))).((((((...))))))	-26.6	-5
Chari2015-293T	GTTGGCGACAGAAAAGTCAA	Human	hg38	chr11	102325046	102325069	Cas9	0	Endogenous	ATCTGTTGGCGACAGAAAAGTCAATGGCCA	GTTTTAGAGCTAGAAATAGCAAGTTAAAATAAGGCTAGTCCGTTATCAACTTGAAAAAGTGGCACCGAGTCGGTGC	GGTTGGCGACAGAAAAGTCAA	((((((.(((.((..((((..(((((((.((((....))))...)))))))..))))..)).))).))))))..........((((((...))))))	-27.6	-2.6
Chari2015-293T	GTTGGGTCCGGACGTAGCCA	Human	hg38	chr19	917509	917532	Cas9	0	Endogenous	ACGCGTTGGGTCCGGACGTAGCCACGGTGT	GTTTTAGAGCTAGAAATAGCAAGTTAAAATAAGGCTAGTCCGTTATCAACTTGAAAAAGTGGCACCGAGTCGGTGC	GGTTGGGTCCGGACGTAGCCA	((((((...(((((.(((((.(((((((.((((....))))...)))))))..))))))))))...))))))..........((((((...))))))	-35.8	-7.3
Chari2015-293T	GTTGGTCGCCACATGGGCTT	Human	hg38	chr3	24143539	24143562	Cas9	0	Endogenous	GGGCGTTGGTCGCCACATGGGCTTCGGTGA	GTTTTAGAGCTAGAAATAGCAAGTTAAAATAAGGCTAGTCCGTTATCAACTTGAAAAAGTGGCACCGAGTCGGTGC	GGTTGGTCGCCACATGGGCTT	(((((((.((....(((.((((((((((.((((....))))...)))))))))).)))....)).)))))))..........((((((...))))))	-31.2	-3.8
Chari2015-293T	GTTGTTGTGACAGCCAACAG	Human	hg38	chr11	55651485	55651508	Cas9	0	Endogenous	TGGTGTTGTTGTGACAGCCAACAGTGGTAC	GTTTTAGAGCTAGAAATAGCAAGTTAAAATAAGGCTAGTCCGTTATCAACTTGAAAAAGTGGCACCGAGTCGGTGC	GGTTGTTGTGACAGCCAACAG	(((((.((.(((((((.....(((((((.((((....))))...)))))))..)))).)))...)).)))))..........((((((...))))))	-25.4	-7
Chari2015-293T	GTTTCATCGTGCTCAAGAAC	Human	hg38	chr10	70266182	70266205	Cas9	0	Endogenous	GTCTGTTTCATCGTGCTCAAGAACCGGCAC	GTTTTAGAGCTAGAAATAGCAAGTTAAAATAAGGCTAGTCCGTTATCAACTTGAAAAAGTGGCACCGAGTCGGTGC	GGTTTCATCGTGCTCAAGAAC	.......((..((((.(((....))).))))..)).....((((((...((((.(......).)))).))))))........((((((...))))))	-20.5	0
Chari2015-293T	GTTTCGGGCCCTGTGCGGCC	Human	hg38	chr1	1206522	1206545	Cas9	0	Endogenous	GCGCGTTTCGGGCCCTGTGCGGCCTGGCGC	GTTTTAGAGCTAGAAATAGCAAGTTAAAATAAGGCTAGTCCGTTATCAACTTGAAAAAGTGGCACCGAGTCGGTGC	GGTTTCGGGCCCTGTGCGGCC	(((..(((((.......(((((((((((.((((....))))...)))))))..)))).)))))..))).((((....)))).((((((...))))))	-28.6	-5.7
Chari2015-293T	GTTTGAGCGCATCAGCATGT	Human	hg38	chr17	50568872	50568895	Cas9	0.0415973	Endogenous	CCTGGTTTGAGCGCATCAGCATGTTGGTCA	GTTTTAGAGCTAGAAATAGCAAGTTAAAATAAGGCTAGTCCGTTATCAACTTGAAAAAGTGGCACCGAGTCGGTGC	GGTTTGAGCGCATCAGCATGT	......((((.((.(((...((((((((.((((....))))...))))))))..))).)).))))....((((....)))).((((((...))))))	-23.2	-1.8
Chari2015-293T	GTTTTCCATTCTAATGTCGA	Human	hg38	chr11	4367670	4367693	Cas9	0	Endogenous	ATGGGTTTTCCATTCTAATGTCGACGGTGG	GTTTTAGAGCTAGAAATAGCAAGTTAAAATAAGGCTAGTCCGTTATCAACTTGAAAAAGTGGCACCGAGTCGGTGC	GGTTTTCCATTCTAATGTCGA	((....))........(((..(((((((.((((....))))...)))))))..))).............((((....)))).((((((...))))))	-20.6	-1
Chari2015-293T	GTTTTTCCAGACCCGTGTCC	Human	hg38	chr4	61676868	61676891	Cas9	0	Endogenous	TGATGTTTTTCCAGACCCGTGTCCAGGAAC	GTTTTAGAGCTAGAAATAGCAAGTTAAAATAAGGCTAGTCCGTTATCAACTTGAAAAAGTGGCACCGAGTCGGTGC	GGTTTTTCCAGACCCGTGTCC	(((((....)))))(..(((.(((((((.((((....))))...)))))))..)))..)..........((((....)))).((((((...))))))	-20.3	-2.7
Chari2015-293T	GTTTTTTTAGATTTCGGCAA	Human	hg38	chr6	18249816	18249839	Cas9	0.0368732	Endogenous	ACAAGTTTTTTTAGATTTCGGCAATGGCTG	GTTTTAGAGCTAGAAATAGCAAGTTAAAATAAGGCTAGTCCGTTATCAACTTGAAAAAGTGGCACCGAGTCGGTGC	GGTTTTTTTAGATTTCGGCAA	..........(((..((((.(((((((..((((....)))).........))))))).).)))..))).((((....)))).((((((...))))))	-23.5	0
Chari2015-293T	TAAAGAACAGTCGTGATCCC	Human	hg38	chr19	7267647	7267670	Cas9	0	Endogenous	TAGTTAAAGAACAGTCGTGATCCCCGGATG	GTTTTAGAGCTAGAAATAGCAAGTTAAAATAAGGCTAGTCCGTTATCAACTTGAAAAAGTGGCACCGAGTCGGTGC	GTAAAGAACAGTCGTGATCCC	............((.(((.(((((((((.((((....))))...)))))))..))...)))))......((((....)))).((((((...))))))	-18.5	0
Chari2015-293T	TAAATCTTGTTCGGATGCTC	Human	hg38	chr2	75120582	75120605	Cas9	0	Endogenous	CTCATAAATCTTGTTCGGATGCTCTGGCCA	GTTTTAGAGCTAGAAATAGCAAGTTAAAATAAGGCTAGTCCGTTATCAACTTGAAAAAGTGGCACCGAGTCGGTGC	GTAAATCTTGTTCGGATGCTC	............((((((((.(((((((.((((....))))...)))))))..)))..)))))......((((....)))).((((((...))))))	-23.8	-0.6
Chari2015-293T	TAACACCAGCCCCAATGCGT	Human	hg38	chr11	105612339	105612362	Cas9	0.230415	Endogenous	TTCATAACACCAGCCCCAATGCGTCGGAAG	GTTTTAGAGCTAGAAATAGCAAGTTAAAATAAGGCTAGTCCGTTATCAACTTGAAAAAGTGGCACCGAGTCGGTGC	GTAACACCAGCCCCAATGCGT	(((((((.((((........((((((((.((((....))))...)))))))).)))).))..)))))..((((....)))).((((((...))))))	-21.9	-0.2
Chari2015-293T	TAACGGGCTCTCTAGATCGC	Human	hg38	chr22	46198429	46198452	Cas9	0.0361664	Endogenous	CAGATAACGGGCTCTCTAGATCGCCGGCCT	GTTTTAGAGCTAGAAATAGCAAGTTAAAATAAGGCTAGTCCGTTATCAACTTGAAAAAGTGGCACCGAGTCGGTGC	GTAACGGGCTCTCTAGATCGC	((((((((((.((((((......))))))((((....)))).((((.......))))))))))))))..((((....)))).((((((...))))))	-29.2	-0.2
Chari2015-293T	TAACGGTGCCGTTAGGCAGA	Human	hg38	chr8	37797507	37797530	Cas9	0	Endogenous	AGGGTAACGGTGCCGTTAGGCAGAAGGCCG	GTTTTAGAGCTAGAAATAGCAAGTTAAAATAAGGCTAGTCCGTTATCAACTTGAAAAAGTGGCACCGAGTCGGTGC	GTAACGGTGCCGTTAGGCAGA	(((((((((((....))))..(((((((.((((....))))...))))))).........)))))))..((((....)))).((((((...))))))	-26.6	-5.8
Chari2015-293T	TAAGGTAGCATAGCGGCTTA	Human	hg38	chrX	41727366	41727389	Cas9	0	Endogenous	GCATTAAGGTAGCATAGCGGCTTATGGCAA	GTTTTAGAGCTAGAAATAGCAAGTTAAAATAAGGCTAGTCCGTTATCAACTTGAAAAAGTGGCACCGAGTCGGTGC	GTAAGGTAGCATAGCGGCTTA	...((((.(.(((((((.(((((((((..((((....)))).........))))))))).)))))))).)))).........((((((...))))))	-27.8	-2.5
Chari2015-293T	TAAGGTTTAGCCCGTCCTCA	Human	hg38	chr11	72021233	72021256	Cas9	0.0834028	Endogenous	TCATTAAGGTTTAGCCCGTCCTCATGGTCC	GTTTTAGAGCTAGAAATAGCAAGTTAAAATAAGGCTAGTCCGTTATCAACTTGAAAAAGTGGCACCGAGTCGGTGC	GTAAGGTTTAGCCCGTCCTCA	((((((.((((((........(((((((.((((....))))...)))))))..)))))).)).))))..((((....)))).((((((...))))))	-22.9	-0.9
Chari2015-293T	TAATAGAAAGCCCTTCCGTC	Human	hg38	chr3	184100563	184100586	Cas9	0	Endogenous	TGTTTAATAGAAAGCCCTTCCGTCCGGTCA	GTTTTAGAGCTAGAAATAGCAAGTTAAAATAAGGCTAGTCCGTTATCAACTTGAAAAAGTGGCACCGAGTCGGTGC	GTAATAGAAAGCCCTTCCGTC	(((((.((.((((.((.....(((((((.((((....))))...)))))))))))))..)).)))))..((((....)))).((((((...))))))	-20.2	0
Chari2015-293T	TAATCTTCTGCTGTACACTG	Human	hg38	chr1	247256609	247256632	Cas9	0	Endogenous	GGTGTAATCTTCTGCTGTACACTGCGGCTA	GTTTTAGAGCTAGAAATAGCAAGTTAAAATAAGGCTAGTCCGTTATCAACTTGAAAAAGTGGCACCGAGTCGGTGC	GTAATCTTCTGCTGTACACTG	.................((((((((((..((((....)))).........)))))))))).........((((....)))).((((((...))))))	-20.1	0
Chari2015-293T	TAATTCCGACTGTCCTCGTG	Human	hg38	chr18	13885445	13885468	Cas9	0	Endogenous	GAAATAATTCCGACTGTCCTCGTGTGGTTT	GTTTTAGAGCTAGAAATAGCAAGTTAAAATAAGGCTAGTCCGTTATCAACTTGAAAAAGTGGCACCGAGTCGGTGC	GTAATTCCGACTGTCCTCGTG	(((((...(((((.(((....(((((((.((((....))))...))))))).))).))))).)))))..((((....)))).((((((...))))))	-23.4	-0.6
Chari2015-293T	TAATTGGCTCCTCAAGGTCC	Human	hg38	chr3	190604290	190604313	Cas9	0	Endogenous	AAGTTAATTGGCTCCTCAAGGTCCCGGTCC	GTTTTAGAGCTAGAAATAGCAAGTTAAAATAAGGCTAGTCCGTTATCAACTTGAAAAAGTGGCACCGAGTCGGTGC	GTAATTGGCTCCTCAAGGTCC	(((((.((((......((((.(((((((.((((....))))...)))))))..)))))))).)))))..((((....)))).((((((...))))))	-22.3	-1.7
Chari2015-293T	TACACAATATTGTTCAGAAC	Human	hg38	chr4	155863623	155863646	Cas9	0	Endogenous	GGGATACACAATATTGTTCAGAACCGGAGC	GTTTTAGAGCTAGAAATAGCAAGTTAAAATAAGGCTAGTCCGTTATCAACTTGAAAAAGTGGCACCGAGTCGGTGC	GTACACAATATTGTTCAGAAC	...(((......(((((((....))).)))).........((((((...((((.(......).)))).)))))).....)))((((((...))))))	-16.4	0
Chari2015-293T	TACAGTAAACGCAGGACGGC	Human	hg38	chr1	23193761	23193784	Cas9	0	Endogenous	GGAATACAGTAAACGCAGGACGGCTGGCCA	GTTTTAGAGCTAGAAATAGCAAGTTAAAATAAGGCTAGTCCGTTATCAACTTGAAAAAGTGGCACCGAGTCGGTGC	GTACAGTAAACGCAGGACGGC	..............((((((((((((((.((((....))))...)))))))...))).)))).......((((....)))).((((((...))))))	-23.8	0
Chari2015-293T	TACCCCGATACGAACATACC	Human	hg38	chr6	93411115	93411138	Cas9	0	Endogenous	ACTATACCCCGATACGAACATACCAGGTGT	GTTTTAGAGCTAGAAATAGCAAGTTAAAATAAGGCTAGTCCGTTATCAACTTGAAAAAGTGGCACCGAGTCGGTGC	GTACCCCGATACGAACATACC	.......((((((.((.(((((((((((.((((....))))...)))))))..)).)))).)).)))).((((....)))).((((((...))))))	-21.2	0
Chari2015-293T	TACCGCCCCCTTAAGTTTCG	Human	hg38	chr7	142925583	142925606	Cas9	0.0612745	Endogenous	CGTCTACCGCCCCCTTAAGTTTCGTGGTGG	GTTTTAGAGCTAGAAATAGCAAGTTAAAATAAGGCTAGTCCGTTATCAACTTGAAAAAGTGGCACCGAGTCGGTGC	GTACCGCCCCCTTAAGTTTCG	((((((...........((((((......((((.......((((((...((((.(......).)))).))))))......)))))))))).))))))	-19.7	0
Chari2015-293T	TACCGCTGCATGATCAGCTA	Human	hg38	chr9	5457359	5457382	Cas9	0	Endogenous	GGTGTACCGCTGCATGATCAGCTATGGTGG	GTTTTAGAGCTAGAAATAGCAAGTTAAAATAAGGCTAGTCCGTTATCAACTTGAAAAAGTGGCACCGAGTCGGTGC	GTACCGCTGCATGATCAGCTA	.......((.(((((..((((((((((..((((....)))).........))))))))))..)))))))((((....)))).((((((...))))))	-23.8	-4.1
Chari2015-293T	TACCGTCAGGATCAAGATTA	Human	hg38	chr14	50773055	50773078	Cas9	0	Endogenous	ATTGTACCGTCAGGATCAAGATTATGGAAT	GTTTTAGAGCTAGAAATAGCAAGTTAAAATAAGGCTAGTCCGTTATCAACTTGAAAAAGTGGCACCGAGTCGGTGC	GTACCGTCAGGATCAAGATTA	...((....)).....(((((((((((..((((....)))).........)))))))))))........((((....)))).((((((...))))))	-22.5	-1.1
Chari2015-293T	TACGACAACAGACTTCGGCC	Human	hg38	chr15	26880936	26880959	Cas9	0	Endogenous	TGGCTACGACAACAGACTTCGGCCCGGGCT	GTTTTAGAGCTAGAAATAGCAAGTTAAAATAAGGCTAGTCCGTTATCAACTTGAAAAAGTGGCACCGAGTCGGTGC	GTACGACAACAGACTTCGGCC	....((.(((.((((..(((((((((((.((((....))))...)))))))..)))))))).))).)).((((....)))).((((((...))))))	-28.1	-0.2
Chari2015-293T	TACGAGGAAGGCCAGCGTCA	Human	hg38	chr12	49973423	49973446	Cas9	0.0371058	Endogenous	AGCCTACGAGGAAGGCCAGCGTCACGGCGG	GTTTTAGAGCTAGAAATAGCAAGTTAAAATAAGGCTAGTCCGTTATCAACTTGAAAAAGTGGCACCGAGTCGGTGC	GTACGAGGAAGGCCAGCGTCA	....((....(((.(((.(..(((((((.((((....))))...))))))).).))).).))....)).((((....)))).((((((...))))))	-22.9	-1.8
Chari2015-293T	TACTTCCCTTCGGTACTTTA	Human	hg38	chr16	50749811	50749834	Cas9	0.0718391	Endogenous	CCTATACTTCCCTTCGGTACTTTAAGGAGC	GTTTTAGAGCTAGAAATAGCAAGTTAAAATAAGGCTAGTCCGTTATCAACTTGAAAAAGTGGCACCGAGTCGGTGC	GTACTTCCCTTCGGTACTTTA	(((((.......)))))(((((((....))))))).....((((((...((((.(......).)))).))))))........((((((...))))))	-20.4	-3.1
Chari2015-293T	TAGATGGCGTGCAGTCCCGG	Human	hg38	chr10	102504242	102504265	Cas9	0	Endogenous	TCCGTAGATGGCGTGCAGTCCCGGGGGAAA	GTTTTAGAGCTAGAAATAGCAAGTTAAAATAAGGCTAGTCCGTTATCAACTTGAAAAAGTGGCACCGAGTCGGTGC	GTAGATGGCGTGCAGTCCCGG	...(((((((.((((((....(((((((.((((....))))...)))))))..)))).)).))))))).((((....)))).((((((...))))))	-29.1	-1.4
Chari2015-293T	TAGCAGGCCGTCGCCCCTGG	Human	hg38	chr6	72622343	72622366	Cas9	0	Endogenous	GCAGTAGCAGGCCGTCGCCCCTGGCGGCTG	GTTTTAGAGCTAGAAATAGCAAGTTAAAATAAGGCTAGTCCGTTATCAACTTGAAAAAGTGGCACCGAGTCGGTGC	GTAGCAGGCCGTCGCCCCTGG	(((((.(((....(((.....(((((((.((((....))))...)))))))..)))..))).)))))..((((....)))).((((((...))))))	-23.7	-4.1
Chari2015-293T	TAGCCAGGTAGCCATACTCA	Human	hg38	chrX	151743444	151743467	Cas9	0.204499	Endogenous	TCCCTAGCCAGGTAGCCATACTCAGGGTCA	GTTTTAGAGCTAGAAATAGCAAGTTAAAATAAGGCTAGTCCGTTATCAACTTGAAAAAGTGGCACCGAGTCGGTGC	GTAGCCAGGTAGCCATACTCA	(((((..(.(((((.......(((((((.((((....))))...)))))))..))))).)..)))))..((((....)))).((((((...))))))	-23	-1.4
Chari2015-293T	TAGCCATAGGGCAGCGCCGC	Human	hg38	chr7	27199559	27199582	Cas9	0	Endogenous	GAAGTAGCCATAGGGCAGCGCCGCGGGCCC	GTTTTAGAGCTAGAAATAGCAAGTTAAAATAAGGCTAGTCCGTTATCAACTTGAAAAAGTGGCACCGAGTCGGTGC	GTAGCCATAGGGCAGCGCCGC	(((((....((((...(((..(((((((.((((....))))...)))))))..)))..)))))))))..((((....)))).((((((...))))))	-27.3	-4.5
Chari2015-293T	TAGCCATATTCACCATCCAC	Human	hg38	chr9	27185518	27185541	Cas9	0	Endogenous	TCAGTAGCCATATTCACCATCCACCGGATC	GTTTTAGAGCTAGAAATAGCAAGTTAAAATAAGGCTAGTCCGTTATCAACTTGAAAAAGTGGCACCGAGTCGGTGC	GTAGCCATATTCACCATCCAC	.(((((...............(((((((.((((....))))...)))))))..)))))...........((((....)))).((((((...))))))	-18.7	0
Chari2015-293T	TAGCCCCTCAATTCTGCCGC	Human	hg38	chr5	95620289	95620312	Cas9	0	Endogenous	TCTTTAGCCCCTCAATTCTGCCGCCGGCGC	GTTTTAGAGCTAGAAATAGCAAGTTAAAATAAGGCTAGTCCGTTATCAACTTGAAAAAGTGGCACCGAGTCGGTGC	GTAGCCCCTCAATTCTGCCGC	................(((..(((((((.((((....))))...)))))))..))).............((((....)))).((((((...))))))	-22	-0.4
Chari2015-293T	TAGCGACCGGCCCGTGTCAC	Human	hg38	chr10	21534652	21534675	Cas9	0	Endogenous	TCTCTAGCGACCGGCCCGTGTCACTGGAGG	GTTTTAGAGCTAGAAATAGCAAGTTAAAATAAGGCTAGTCCGTTATCAACTTGAAAAAGTGGCACCGAGTCGGTGC	GTAGCGACCGGCCCGTGTCAC	...((.(((((((.(((((((.((((...((((....))))(((((...((((.(......).)))).))))).)))).))))))).).))))))))	-27.5	-2.6
Chari2015-293T	TAGCGACGGCAGCAAGGTGT	Human	hg38	chr19	18521982	18522005	Cas9	0.0456621	Endogenous	GGGTTAGCGACGGCAGCAAGGTGTCGGTGT	GTTTTAGAGCTAGAAATAGCAAGTTAAAATAAGGCTAGTCCGTTATCAACTTGAAAAAGTGGCACCGAGTCGGTGC	GTAGCGACGGCAGCAAGGTGT	.....(((((((((......((((((((.((((....))))...))))))))..))).).)))))....((((....)))).((((((...))))))	-25.2	-2.2
Chari2015-293T	TAGCGAGGCGGTCAGGTTCA	Human	hg38	chr4	103719591	103719614	Cas9	0	Endogenous	CAGCTAGCGAGGCGGTCAGGTTCACGGCGT	GTTTTAGAGCTAGAAATAGCAAGTTAAAATAAGGCTAGTCCGTTATCAACTTGAAAAAGTGGCACCGAGTCGGTGC	GTAGCGAGGCGGTCAGGTTCA	.....((.((((.(.((((..(((((((.((((....))))...)))))))..)))).).))))..)).((((....)))).((((((...))))))	-25.7	-2.5
Chari2015-293T	TAGCTTCTTCGGAACCCCAG	Human	hg38	chr4	72031906	72031929	Cas9	0	Endogenous	TGAATAGCTTCTTCGGAACCCCAGCGGCCA	GTTTTAGAGCTAGAAATAGCAAGTTAAAATAAGGCTAGTCCGTTATCAACTTGAAAAAGTGGCACCGAGTCGGTGC	GTAGCTTCTTCGGAACCCCAG	.(((((.((..((((((...))))))))))))).......((((((...((((.(......).)))).))))))........((((((...))))))	-22.7	-0.7
Chari2015-293T	TAGGGTCTGACATCGGATTC	Human	hg38	chr11	3735204	3735227	Cas9	0	Endogenous	TTCTTAGGGTCTGACATCGGATTCCGGAAG	GTTTTAGAGCTAGAAATAGCAAGTTAAAATAAGGCTAGTCCGTTATCAACTTGAAAAAGTGGCACCGAGTCGGTGC	GTAGGGTCTGACATCGGATTC	........(((...((((((.((((((..((((....)))).........)))))).))))))...)))((((....)))).((((((...))))))	-24.4	-5.4
Chari2015-293T	TAGGTTCTCAGTTGCCATGC	Human	hg38	chr3	184036048	184036071	Cas9	0	Endogenous	GCCATAGGTTCTCAGTTGCCATGCCGGACT	GTTTTAGAGCTAGAAATAGCAAGTTAAAATAAGGCTAGTCCGTTATCAACTTGAAAAAGTGGCACCGAGTCGGTGC	GTAGGTTCTCAGTTGCCATGC	...((((((.((.(((...))).)).))))))........((((((...((((.(......).)))).))))))........((((((...))))))	-20.9	-3
Chari2015-293T	TAGTATACGGAGAGCATCTT	Human	hg38	chr2	162517795	162517818	Cas9	0	Endogenous	TATGTAGTATACGGAGAGCATCTTCGGTCC	GTTTTAGAGCTAGAAATAGCAAGTTAAAATAAGGCTAGTCCGTTATCAACTTGAAAAAGTGGCACCGAGTCGGTGC	GTAGTATACGGAGAGCATCTT	.......(((((.(((..((((((((((.((((....))))...)))))))))))))..))))).....((((....)))).((((((...))))))	-29.5	-0.1
Chari2015-293T	TATAGCGGCTGAGCATGTGC	Human	hg38	chr7	2947685	2947708	Cas9	0.0422654	Endogenous	TTGATATAGCGGCTGAGCATGTGCCGGTTA	GTTTTAGAGCTAGAAATAGCAAGTTAAAATAAGGCTAGTCCGTTATCAACTTGAAAAAGTGGCACCGAGTCGGTGC	GTATAGCGGCTGAGCATGTGC	(.(((((((((.(((......(((((((.((((....))))...)))))))...))))).)))))))).((((....)))).((((((...))))))	-27.2	-4.5
Chari2015-293T	TATCTTTGCGGTGGAACACG	Human	hg38	chr6	88144721	88144744	Cas9	0	Endogenous	CGGCTATCTTTGCGGTGGAACACGTGGAAG	GTTTTAGAGCTAGAAATAGCAAGTTAAAATAAGGCTAGTCCGTTATCAACTTGAAAAAGTGGCACCGAGTCGGTGC	GTATCTTTGCGGTGGAACACG	........((((.........(((((((.((((....))))...))))))).........)))).....((((....)))).((((((...))))))	-20.9	-1.3
Chari2015-293T	TATGACGACTCCTACGTGCC	Human	hg38	chr12	48818932	48818955	Cas9	0.131234	Endogenous	CATGTATGACGACTCCTACGTGCCCGGGTT	GTTTTAGAGCTAGAAATAGCAAGTTAAAATAAGGCTAGTCCGTTATCAACTTGAAAAAGTGGCACCGAGTCGGTGC	GTATGACGACTCCTACGTGCC	(.(((((((((.......((((((((((.((((....))))...)))))))..))).))).))))))).((((....)))).((((((...))))))	-23.7	-1.7
Chari2015-293T	TATGGCTCGACTGGCGGCTA	Human	hg38	chr16	31183889	31183912	Cas9	0	Endogenous	GGGATATGGCTCGACTGGCGGCTATGGCAG	GTTTTAGAGCTAGAAATAGCAAGTTAAAATAAGGCTAGTCCGTTATCAACTTGAAAAAGTGGCACCGAGTCGGTGC	GTATGGCTCGACTGGCGGCTA	(.(((((..(((((((..((.(((((((.((((....))))...))))))).))))))))).)))))).((((....)))).((((((...))))))	-28.8	-3.8
Chari2015-293T	TATTCGAGTGACCGAGACCG	Human	hg38	chr17	64506087	64506110	Cas9	0	Endogenous	GGGTTATTCGAGTGACCGAGACCGCGGCCG	GTTTTAGAGCTAGAAATAGCAAGTTAAAATAAGGCTAGTCCGTTATCAACTTGAAAAAGTGGCACCGAGTCGGTGC	GTATTCGAGTGACCGAGACCG	...(((((((((.((.(((.(((((((..((((....)))).........))))))).)))))...)).)))))))......((((((...))))))	-26.6	-2
Chari2015-293T	TATTCGTACCAACTATAGCA	Human	hg38	chrX	105195568	105195591	Cas9	0.0386847	Endogenous	GTTATATTCGTACCAACTATAGCACGGCCC	GTTTTAGAGCTAGAAATAGCAAGTTAAAATAAGGCTAGTCCGTTATCAACTTGAAAAAGTGGCACCGAGTCGGTGC	GTATTCGTACCAACTATAGCA	...........(((..((((.(((((((.((((....))))...)))))))...))))....)))....((((....)))).((((((...))))))	-19.4	0
Chari2015-293T	TATTCTTGATCGGCGCCCCT	Human	hg38	chr4	157221677	157221700	Cas9	0	Endogenous	ACTGTATTCTTGATCGGCGCCCCTAGGAAA	GTTTTAGAGCTAGAAATAGCAAGTTAAAATAAGGCTAGTCCGTTATCAACTTGAAAAAGTGGCACCGAGTCGGTGC	GTATTCTTGATCGGCGCCCCT	.......(((((((((((..((((((((.((((....))))...)))))))).)))..).)))..))))((((....)))).((((((...))))))	-25.1	0
Chari2015-293T	TATTTCCCTGCTGTTGCGCG	Human	hg38	chr15	96334175	96334198	Cas9	0.0399361	Endogenous	GATATATTTCCCTGCTGTTGCGCGCGGAGC	GTTTTAGAGCTAGAAATAGCAAGTTAAAATAAGGCTAGTCCGTTATCAACTTGAAAAAGTGGCACCGAGTCGGTGC	GTATTTCCCTGCTGTTGCGCG	..........((((..((...(((((((.((((....))))...)))))))...)))))).........((((....)))).((((((...))))))	-19.9	-1.5
Chari2015-293T	TATTTGACTTCAGTCAGCGA	Human	hg38	chr2	177234187	177234210	Cas9	0.0672721	Endogenous	GAAGTATTTGACTTCAGTCAGCGACGGAAA	GTTTTAGAGCTAGAAATAGCAAGTTAAAATAAGGCTAGTCCGTTATCAACTTGAAAAAGTGGCACCGAGTCGGTGC	GTATTTGACTTCAGTCAGCGA	......((((..((((.....(((((((.((((....))))...)))))))..))))))))........((((....)))).((((((...))))))	-20.3	-2.9
Chari2015-293T	TCAAAATGTTCACTAGCTGC	Human	hg38	chrX	14530062	14530085	Cas9	0	Endogenous	GCTGTCAAAATGTTCACTAGCTGCCGGTTC	GTTTTAGAGCTAGAAATAGCAAGTTAAAATAAGGCTAGTCCGTTATCAACTTGAAAAAGTGGCACCGAGTCGGTGC	GTCAAAATGTTCACTAGCTGC	.....((((...(((((((..(((((((.((((....))))...)))))))..))))))).))))....((((....)))).((((((...))))))	-28.1	0
Chari2015-293T	TCAAACGGAAGATTCGTTCC	Human	hg38	chr22	40431444	40431467	Cas9	0.087604	Endogenous	TATCTCAAACGGAAGATTCGTTCCCGGCCG	GTTTTAGAGCTAGAAATAGCAAGTTAAAATAAGGCTAGTCCGTTATCAACTTGAAAAAGTGGCACCGAGTCGGTGC	GTCAAACGGAAGATTCGTTCC	...((((((((......))))))))....((((....))))(((((...((((.(......).)))).))))).........((((((...))))))	-23.4	-2.6
Chari2015-293T	TCAACCGGTGGCTTTTTGGA	Human	hg38	chr1	205620440	205620463	Cas9	0.0659413	Endogenous	AGGTTCAACCGGTGGCTTTTTGGAAGGTGT	GTTTTAGAGCTAGAAATAGCAAGTTAAAATAAGGCTAGTCCGTTATCAACTTGAAAAAGTGGCACCGAGTCGGTGC	GTCAACCGGTGGCTTTTTGGA	......((((((((((.....(((((((.((((....))))...))))))))))))))..)))......((((....)))).((((((...))))))	-23.6	-1.9
Chari2015-293T	TCAACGTGTCAGCTGCCGGC	Human	hg38	chr5	170383726	170383749	Cas9	0.0406339	Endogenous	TGGGTCAACGTGTCAGCTGCCGGCAGGTGG	GTTTTAGAGCTAGAAATAGCAAGTTAAAATAAGGCTAGTCCGTTATCAACTTGAAAAAGTGGCACCGAGTCGGTGC	GTCAACGTGTCAGCTGCCGGC	(..((((.(...((((((...(((((((.((((....))))...)))))))..))).))))))))..).((((....)))).((((((...))))))	-24.4	-0.3
Chari2015-293T	TCAACTATGATATCATCGTC	Human	hg38	chr1	101239042	101239065	Cas9	0	Endogenous	TACGTCAACTATGATATCATCGTCCGGCAT	GTTTTAGAGCTAGAAATAGCAAGTTAAAATAAGGCTAGTCCGTTATCAACTTGAAAAAGTGGCACCGAGTCGGTGC	GTCAACTATGATATCATCGTC	........(((((.....((((((((((.((((....))))...)))))))..)))........)))))((((....)))).((((((...))))))	-18.3	-0.8
Chari2015-293T	TCAAGGGCGCGTTCTACCGC	Human	hg38	chr20	51010212	51010235	Cas9	0	Endogenous	GCCATCAAGGGCGCGTTCTACCGCCGGGCG	GTTTTAGAGCTAGAAATAGCAAGTTAAAATAAGGCTAGTCCGTTATCAACTTGAAAAAGTGGCACCGAGTCGGTGC	GTCAAGGGCGCGTTCTACCGC	.(((((...(((..(((((..(((((((.((((....))))...)))))))..)).)))..)))......))))).......((((((...))))))	-26.1	-2
Chari2015-293T	TCACATCAGGTACCATCGCT	Human	hg38	chr8	36787312	36787335	Cas9	0.130548	Endogenous	CTGTTCACATCAGGTACCATCGCTAGGAGC	GTTTTAGAGCTAGAAATAGCAAGTTAAAATAAGGCTAGTCCGTTATCAACTTGAAAAAGTGGCACCGAGTCGGTGC	GTCACATCAGGTACCATCGCT	..(((.((((((......((((((((.......))))))))........((((.(......).))))..))))))....)))((((((...))))))	-19.8	0
Chari2015-293T	TCACCGCTGTGGTGTTAGAC	Human	hg38	chr21	7819594	7819617	Cas9	0	Endogenous	GGCGTCACCGCTGTGGTGTTAGACAGGATC	GTTTTAGAGCTAGAAATAGCAAGTTAAAATAAGGCTAGTCCGTTATCAACTTGAAAAAGTGGCACCGAGTCGGTGC	GTCACCGCTGTGGTGTTAGAC	..(((((((.((((((((....(((((..((((....)))).((((...((((.(......).)))).)))))))))...)))))))))).))))).	-24	-4.1
Chari2015-293T	TCACCTGCATTGCCGTTGAT	Human	hg38	chr14	88011160	88011183	Cas9	0	Endogenous	TTCCTCACCTGCATTGCCGTTGATCGGTAT	GTTTTAGAGCTAGAAATAGCAAGTTAAAATAAGGCTAGTCCGTTATCAACTTGAAAAAGTGGCACCGAGTCGGTGC	GTCACCTGCATTGCCGTTGAT	..((((.((..(((((((..((((((((.((((....))))...)))))))).))).............((((....))))))))....)).)))).	-19.1	-1.7
Chari2015-293T	TCACGGAAGGTGCGTCCGAG	Human	hg38	chr16	81220218	81220241	Cas9	0	Endogenous	GGCATCACGGAAGGTGCGTCCGAGTGGCAC	GTTTTAGAGCTAGAAATAGCAAGTTAAAATAAGGCTAGTCCGTTATCAACTTGAAAAAGTGGCACCGAGTCGGTGC	GTCACGGAAGGTGCGTCCGAG	...(((((....((.......(((((((.((((....))))...)))))))...))...))))).....((((....)))).((((((...))))))	-23.1	-3.5
Chari2015-293T	TCACTGCGAAACCTGCTCGA	Human	hg38	chr16	12129630	12129653	Cas9	0	Endogenous	CAGATCACTGCGAAACCTGCTCGACGGTGA	GTTTTAGAGCTAGAAATAGCAAGTTAAAATAAGGCTAGTCCGTTATCAACTTGAAAAAGTGGCACCGAGTCGGTGC	GTCACTGCGAAACCTGCTCGA	..((((.......((((((........)))).))......((((((...((((.(......).)))).))))))....))))((((((...))))))	-22.3	-0.8
Chari2015-293T	TCAGCTTCCCAACTTCACCG	Human	hg38	chr7	116699206	116699229	Cas9	0.0339443	Endogenous	AGTATCAGCTTCCCAACTTCACCGCGGAAA	GTTTTAGAGCTAGAAATAGCAAGTTAAAATAAGGCTAGTCCGTTATCAACTTGAAAAAGTGGCACCGAGTCGGTGC	GTCAGCTTCCCAACTTCACCG	.(((((((...((((.....))))...))))).)).....((((((...((((.(......).)))).))))))........((((((...))))))	-19.9	0
Chari2015-293T	TCAGGCTGTTCTCCCTCGGC	Human	hg38	chr2	165365193	165365216	Cas9	0.0919118	Endogenous	AACCTCAGGCTGTTCTCCCTCGGCGGGAGC	GTTTTAGAGCTAGAAATAGCAAGTTAAAATAAGGCTAGTCCGTTATCAACTTGAAAAAGTGGCACCGAGTCGGTGC	GTCAGGCTGTTCTCCCTCGGC	.....((((((((..(((.........)))..)).))))))(((((...((((.(......).)))).))))).........((((((...))))))	-20.4	-3
Chari2015-293T	TCAGGTAGTCGCGTCGGCAC	Human	hg38	chr11	8230291	8230314	Cas9	0	Endogenous	CACCTCAGGTAGTCGCGTCGGCACAGGATG	GTTTTAGAGCTAGAAATAGCAAGTTAAAATAAGGCTAGTCCGTTATCAACTTGAAAAAGTGGCACCGAGTCGGTGC	GTCAGGTAGTCGCGTCGGCAC	....(((((.((.(.((((..(((((((.((((....))))...)))))))...))).).)))))))).((((....)))).((((((...))))))	-22.9	-2.6
Chari2015-293T	TCATGCTCCGAAGCCACTCA	Human	hg38	chr11	123940283	123940306	Cas9	0	Endogenous	CTAGTCATGCTCCGAAGCCACTCACGGGAG	GTTTTAGAGCTAGAAATAGCAAGTTAAAATAAGGCTAGTCCGTTATCAACTTGAAAAAGTGGCACCGAGTCGGTGC	GTCATGCTCCGAAGCCACTCA	.((..((((.(((((......))))).))))..)).....((((((...((((.(......).)))).))))))........((((((...))))))	-23.1	-0.9
Chari2015-293T	TCCAATCTCCCGATGTCAAG	Human	hg38	chr11	88653306	88653329	Cas9	0.0611247	Endogenous	AAGCTCCAATCTCCCGATGTCAAGTGGTTT	GTTTTAGAGCTAGAAATAGCAAGTTAAAATAAGGCTAGTCCGTTATCAACTTGAAAAAGTGGCACCGAGTCGGTGC	GTCCAATCTCCCGATGTCAAG	............((((((...(((((((.((((....))))...)))))))..)))..)))........((((....)))).((((((...))))))	-17.9	0
Chari2015-293T	TCCAATTGGAGCGAAGCCAG	Human	hg38	chr7	143401499	143401522	Cas9	0	Endogenous	TAGATCCAATTGGAGCGAAGCCAGTGGTCA	GTTTTAGAGCTAGAAATAGCAAGTTAAAATAAGGCTAGTCCGTTATCAACTTGAAAAAGTGGCACCGAGTCGGTGC	GTCCAATTGGAGCGAAGCCAG	........(((.(..((((..(((((((.((((....))))...)))))))..)))).)))).......((((....)))).((((((...))))))	-25.3	-1.9
Chari2015-293T	TCCACGCCGATGCCGAACAG	Human	hg38	chr18	77250620	77250643	Cas9	0	Endogenous	GTTCTCCACGCCGATGCCGAACAGCGGCCC	GTTTTAGAGCTAGAAATAGCAAGTTAAAATAAGGCTAGTCCGTTATCAACTTGAAAAAGTGGCACCGAGTCGGTGC	GTCCACGCCGATGCCGAACAG	....(((.....(((......(((((((.((((....))))...)))))))..))).....))).....((((....)))).((((((...))))))	-21	0
Chari2015-293T	TCCACGTGTCCCGGTCGGGG	Human	hg38	chr3	11017330	11017353	Cas9	0	Endogenous	CCCTTCCACGTGTCCCGGTCGGGGAGGTCT	GTTTTAGAGCTAGAAATAGCAAGTTAAAATAAGGCTAGTCCGTTATCAACTTGAAAAAGTGGCACCGAGTCGGTGC	GTCCACGTGTCCCGGTCGGGG	..((((...((((.....)))).......((((....))))(((((...((((.(......).)))).)))))......))))(((((...))))).	-21	-4
Chari2015-293T	TCCAGAAGCGGGGCGCTCTC	Human	hg38	chr20	44746034	44746057	Cas9	0	Endogenous	CTGGTCCAGAAGCGGGGCGCTCTCCGGAGG	GTTTTAGAGCTAGAAATAGCAAGTTAAAATAAGGCTAGTCCGTTATCAACTTGAAAAAGTGGCACCGAGTCGGTGC	GTCCAGAAGCGGGGCGCTCTC	.....((((((((..((.((.(((((((.((((....))))...))))))).))))...)))))).)).((((....)))).((((((...))))))	-26.9	-4.4
Chari2015-293T	TCCATCCTACAGCTCGCTCT	Human	hg38	chr14	20117472	20117495	Cas9	0	Endogenous	GGCCTCCATCCTACAGCTCGCTCTTGGATG	GTTTTAGAGCTAGAAATAGCAAGTTAAAATAAGGCTAGTCCGTTATCAACTTGAAAAAGTGGCACCGAGTCGGTGC	GTCCATCCTACAGCTCGCTCT	............(((.(((.((((((((.((((....))))...)))))))).))).))).........((((....)))).((((((...))))))	-23.3	0
Chari2015-293T	TCCATGGTCCGCAGCATGGG	Human	hg38	chr1	36472652	36472675	Cas9	0.0808407	Endogenous	GGGGTCCATGGTCCGCAGCATGGGGGGCTC	GTTTTAGAGCTAGAAATAGCAAGTTAAAATAAGGCTAGTCCGTTATCAACTTGAAAAAGTGGCACCGAGTCGGTGC	GTCCATGGTCCGCAGCATGGG	.((((((........))))))(((((((.((((....))))...)))))))..................((((....)))).((((((...))))))	-22.8	-6.8
Chari2015-293T	TCCATTGCTGCTAAGTACTC	Human	hg38	chr3	54123552	54123575	Cas9	0	Endogenous	AAAATCCATTGCTGCTAAGTACTCCGGTTC	GTTTTAGAGCTAGAAATAGCAAGTTAAAATAAGGCTAGTCCGTTATCAACTTGAAAAAGTGGCACCGAGTCGGTGC	GTCCATTGCTGCTAAGTACTC	..........((((.((.((.(((((((.((((....))))...))))))).)))))))).........((((....)))).((((((...))))))	-19.7	-1.7
Chari2015-293T	TCCCCGATCCAGATCTTCCG	Human	hg38	chr8	53251008	53251031	Cas9	0	Endogenous	GGACTCCCCGATCCAGATCTTCCGCGGGGA	GTTTTAGAGCTAGAAATAGCAAGTTAAAATAAGGCTAGTCCGTTATCAACTTGAAAAAGTGGCACCGAGTCGGTGC	GTCCCCGATCCAGATCTTCCG	......(((...(..((.((.(((((((.((((....))))...)))))))..))..))..)...))).((((....)))).((((((...))))))	-19.5	0
Chari2015-293T	TCCCTCTTTGACTCAGCGTA	Human	hg38	chr11	128758144	128758167	Cas9	0	Endogenous	CCAGTCCCTCTTTGACTCAGCGTACGGAGC	GTTTTAGAGCTAGAAATAGCAAGTTAAAATAAGGCTAGTCCGTTATCAACTTGAAAAAGTGGCACCGAGTCGGTGC	GTCCCTCTTTGACTCAGCGTA	..........((((.(((.(.(((((((.((((....))))...))))))).).)))))))........((((....)))).((((((...))))))	-25.1	-0.6
Chari2015-293T	TCCGACGCCAGCGGCGGCTT	Human	hg38	chr14	76439467	76439490	Cas9	0.280899	Endogenous	CTCGTCCGACGCCAGCGGCGGCTTTGGCCT	GTTTTAGAGCTAGAAATAGCAAGTTAAAATAAGGCTAGTCCGTTATCAACTTGAAAAAGTGGCACCGAGTCGGTGC	GTCCGACGCCAGCGGCGGCTT	..(((((((((((((((.((((((((((.((((....))))...)))))))))).)..).)))))....((((....))))))).....)))))...	-27.9	-5.3
Chari2015-293T	TCCGATGCTGATGTAACCAG	Human	hg38	chr17	58360178	58360201	Cas9	0	Endogenous	CAAGTCCGATGCTGATGTAACCAGGGGTCC	GTTTTAGAGCTAGAAATAGCAAGTTAAAATAAGGCTAGTCCGTTATCAACTTGAAAAAGTGGCACCGAGTCGGTGC	GTCCGATGCTGATGTAACCAG	....(((((.(((....((..(((((((.((((....))))...)))))))..))...))).).)))).((((....)))).((((((...))))))	-21.7	-0.3
Chari2015-293T	TCCGCACCCTCCGGTAGTAA	Human	hg38	chr16	84237349	84237372	Cas9	0	Endogenous	ACCTTCCGCACCCTCCGGTAGTAAAGGCCC	GTTTTAGAGCTAGAAATAGCAAGTTAAAATAAGGCTAGTCCGTTATCAACTTGAAAAAGTGGCACCGAGTCGGTGC	GTCCGCACCCTCCGGTAGTAA	....(((((..(((((.....(((((((.((((....))))...)))))))...((((.(...(((......)))...).)))))))).)..)))))	-22.5	-2.1
Chari2015-293T	TCCGCCTGCGAGGCACGTAA	Human	hg38	chr3	42864717	42864740	Cas9	0	Endogenous	ACCATCCGCCTGCGAGGCACGTAACGGAGC	GTTTTAGAGCTAGAAATAGCAAGTTAAAATAAGGCTAGTCCGTTATCAACTTGAAAAAGTGGCACCGAGTCGGTGC	GTCCGCCTGCGAGGCACGTAA	........(((.(((..((..(((((((.((((....))))...)))))))...))..)))))).....((((....)))).((((((...))))))	-21.2	-4.4
Chari2015-293T	TCCGCTGTGTGAAACGAGCG	Human	hg38	chr1	110339464	110339487	Cas9	0.0551268	Endogenous	CGGTTCCGCTGTGTGAAACGAGCGCGGGGC	GTTTTAGAGCTAGAAATAGCAAGTTAAAATAAGGCTAGTCCGTTATCAACTTGAAAAAGTGGCACCGAGTCGGTGC	GTCCGCTGTGTGAAACGAGCG	..(((((((.....)).))))).......((((....))))(((((...((((.(......).)))).))))).........((((((...))))))	-22.8	-4.5
Chari2015-293T	TCCGCTTCAACCGGCTGCTA	Human	hg38	chr19	13100689	13100712	Cas9	0	Endogenous	GGTCTCCGCTTCAACCGGCTGCTAGGGAAG	GTTTTAGAGCTAGAAATAGCAAGTTAAAATAAGGCTAGTCCGTTATCAACTTGAAAAAGTGGCACCGAGTCGGTGC	GTCCGCTTCAACCGGCTGCTA	.........(((.(((((((.(((((((.((((....))))...)))))))..))).)))).)))....((((....)))).((((((...))))))	-24.2	-1.6
Chari2015-293T	TCCGTCCATGGGCCGCACAT	Human	hg38	chr5	132934278	132934301	Cas9	0	Endogenous	CCTGTCCGTCCATGGGCCGCACATAGGCAG	GTTTTAGAGCTAGAAATAGCAAGTTAAAATAAGGCTAGTCCGTTATCAACTTGAAAAAGTGGCACCGAGTCGGTGC	GTCCGTCCATGGGCCGCACAT	........((((((.((.(.((((((((.((((....))))...)))))))).)))..)))))).....((((....)))).((((((...))))))	-25.7	-4.2
Chari2015-293T	TCCGTGCAATTGCCTATACT	Human	hg38	chr9	14307457	14307480	Cas9	0	Endogenous	CATGTCCGTGCAATTGCCTATACTTGGTTC	GTTTTAGAGCTAGAAATAGCAAGTTAAAATAAGGCTAGTCCGTTATCAACTTGAAAAAGTGGCACCGAGTCGGTGC	GTCCGTGCAATTGCCTATACT	...((.((....((((....((((((((.((((....))))...))))))))))))..)).))......((((....)))).((((((...))))))	-22.4	-0.2
Chari2015-293T	TCCTCCTCCTACGCCAAGAA	Human	hg38	chr2	152098982	152099005	Cas9	0.152439	Endogenous	GTCCTCCTCCTCCTACGCCAAGAACGGGAC	GTTTTAGAGCTAGAAATAGCAAGTTAAAATAAGGCTAGTCCGTTATCAACTTGAAAAAGTGGCACCGAGTCGGTGC	GTCCTCCTCCTACGCCAAGAA	.........(((.(((.....(((((((.((((....))))...)))))))..))))))..........((((....)))).((((((...))))))	-19.9	0
Chari2015-293T	TCCTGTGTAGCCGTCCATGA	Human	hg38	chr12	52054491	52054514	Cas9	0	Endogenous	ACTCTCCTGTGTAGCCGTCCATGAAGGTGC	GTTTTAGAGCTAGAAATAGCAAGTTAAAATAAGGCTAGTCCGTTATCAACTTGAAAAAGTGGCACCGAGTCGGTGC	GTCCTGTGTAGCCGTCCATGA	........(((((........(((((((.((((....))))...)))))))..)))))...........((((....)))).((((((...))))))	-20.3	0
Chari2015-293T	TCGACATCTACAACAACCTA	Human	hg38	chr19	44756314	44756337	Cas9	0	Endogenous	GAGCTCGACATCTACAACAACCTACGGCAG	GTTTTAGAGCTAGAAATAGCAAGTTAAAATAAGGCTAGTCCGTTATCAACTTGAAAAAGTGGCACCGAGTCGGTGC	GTCGACATCTACAACAACCTA	.................(((.(((((((.((((....))))...))))))).)))..............((((....)))).((((((...))))))	-19.7	0
Chari2015-293T	TCGACGCTAGGATCTGACTG	Human	hg38	chr17	7676562	7676585	Cas9	0	Endogenous	GGGCTCGACGCTAGGATCTGACTGCGGCTC	GTTTTAGAGCTAGAAATAGCAAGTTAAAATAAGGCTAGTCCGTTATCAACTTGAAAAAGTGGCACCGAGTCGGTGC	GTCGACGCTAGGATCTGACTG	(..((((.........(((((((((((..((((....)))).........)))))))))))))))..).((((....)))).((((((...))))))	-24.1	-1.9
Chari2015-293T	TCGACTGTGTTGGAAGGCAT	Human	hg38	chr3	9053131	9053154	Cas9	0	Endogenous	TCGATCGACTGTGTTGGAAGGCATCGGAGA	GTTTTAGAGCTAGAAATAGCAAGTTAAAATAAGGCTAGTCCGTTATCAACTTGAAAAAGTGGCACCGAGTCGGTGC	GTCGACTGTGTTGGAAGGCAT	.......(((.((((.(((.((((((((.((((....))))...))))))))..)))..)))).)))..((((....)))).((((((...))))))	-24.3	-2.6
Chari2015-293T	TCGAGGTACACTCTCAGAGT	Human	hg38	chr14	55612271	55612294	Cas9	0	Endogenous	AGTCTCGAGGTACACTCTCAGAGTCGGATT	GTTTTAGAGCTAGAAATAGCAAGTTAAAATAAGGCTAGTCCGTTATCAACTTGAAAAAGTGGCACCGAGTCGGTGC	GTCGAGGTACACTCTCAGAGT	.(((((..((((((...))))))......((((....))))........((((.(......).))))...))))).......((((((...))))))	-21.1	-2.7
Chari2015-293T	TCGCAGCGTTTCGTCAGAGC	Human	hg38	chr13	77919520	77919543	Cas9	0.0704225	Endogenous	ATTCTCGCAGCGTTTCGTCAGAGCCGGACC	GTTTTAGAGCTAGAAATAGCAAGTTAAAATAAGGCTAGTCCGTTATCAACTTGAAAAAGTGGCACCGAGTCGGTGC	GTCGCAGCGTTTCGTCAGAGC	..((((((((((.....))))))).....((((....))))(((((...((((.(......).)))).)))))......)))((((((...))))))	-20.3	0
Chari2015-293T	TCGCAGGGAGGCGCCACCCG	Human	hg38	chr22	17085170	17085193	Cas9	0	Endogenous	GGAGTCGCAGGGAGGCGCCACCCGGGGCCA	GTTTTAGAGCTAGAAATAGCAAGTTAAAATAAGGCTAGTCCGTTATCAACTTGAAAAAGTGGCACCGAGTCGGTGC	GTCGCAGGGAGGCGCCACCCG	.......(((...(((.....(((((((.((((....))))...)))))))..)))...))).......((((....)))).((((((...))))))	-23.6	-3.6
Chari2015-293T	TCGCCAACAGCCTCAAGCAG	Human	hg38	chr19	40242635	40242658	Cas9	0	Endogenous	ATGGTCGCCAACAGCCTCAAGCAGCGGGCC	GTTTTAGAGCTAGAAATAGCAAGTTAAAATAAGGCTAGTCCGTTATCAACTTGAAAAAGTGGCACCGAGTCGGTGC	GTCGCCAACAGCCTCAAGCAG	...((..(((((((.......(((((((.((((....))))...))))))).))))).))..)).....((((....)))).((((((...))))))	-20.6	-0.5
Chari2015-293T	TCGCGCAAGCTCCCATTTCC	Human	hg38	chr17	43545338	43545361	Cas9	0	Endogenous	CGCTTCGCGCAAGCTCCCATTTCCGGGCGA	GTTTTAGAGCTAGAAATAGCAAGTTAAAATAAGGCTAGTCCGTTATCAACTTGAAAAAGTGGCACCGAGTCGGTGC	GTCGCGCAAGCTCCCATTTCC	..((.((.((((.........(((((((.((((....))))...)))))))..)))).)).))......((((....)))).((((((...))))))	-18.9	-1.5
Chari2015-293T	TCGCGCCACAGAATCAGTAG	Human	hg38	chr7	141972865	141972888	Cas9	0	Endogenous	TTTGTCGCGCCACAGAATCAGTAGGGGCAC	GTTTTAGAGCTAGAAATAGCAAGTTAAAATAAGGCTAGTCCGTTATCAACTTGAAAAAGTGGCACCGAGTCGGTGC	GTCGCGCCACAGAATCAGTAG	.....(((((((((((....))))))...((((....))))(((((...((((.(......).)))).)))))......)))))((((...))))..	-19.6	0
Chari2015-293T	TCGCGGTTCACCTCGCAGCT	Human	hg38	chr4	1900759	1900782	Cas9	0	Endogenous	ACACTCGCGGTTCACCTCGCAGCTCGGAGT	GTTTTAGAGCTAGAAATAGCAAGTTAAAATAAGGCTAGTCCGTTATCAACTTGAAAAAGTGGCACCGAGTCGGTGC	GTCGCGGTTCACCTCGCAGCT	...((((......))))(((((((((((.((((....))))...)))))))..))))............((((....)))).((((((...))))))	-22.9	-4.6
Chari2015-293T	TCGCTCCAGTGCCGCGTGTG	Human	hg38	chr15	71811493	71811516	Cas9	0	Endogenous	CCCCTCGCTCCAGTGCCGCGTGTGCGGAGA	GTTTTAGAGCTAGAAATAGCAAGTTAAAATAAGGCTAGTCCGTTATCAACTTGAAAAAGTGGCACCGAGTCGGTGC	GTCGCTCCAGTGCCGCGTGTG	.((((((..(((((((.(.(((((....))))).).....((((((...((((.(......).)))).)))))).....))))))).))).)))...	-23.1	-2.6
Chari2015-293T	TCGCTCCGGGTGGAGCGCGC	Human	hg38	chr17	42761267	42761290	Cas9	0.252525	Endogenous	GGCCTCGCTCCGGGTGGAGCGCGCCGGCGG	GTTTTAGAGCTAGAAATAGCAAGTTAAAATAAGGCTAGTCCGTTATCAACTTGAAAAAGTGGCACCGAGTCGGTGC	GTCGCTCCGGGTGGAGCGCGC	(.((((((....)))))))(((((((((.((((....))))...)))))))...)).............((((....)))).((((((...))))))	-27	-10.8
Chari2015-293T	TCGCTGCAATTATTGTGACC	Human	hg38	chr3	87990882	87990905	Cas9	0.0293513	Endogenous	GTGATCGCTGCAATTATTGTGACCCGGAAG	GTTTTAGAGCTAGAAATAGCAAGTTAAAATAAGGCTAGTCCGTTATCAACTTGAAAAAGTGGCACCGAGTCGGTGC	GTCGCTGCAATTATTGTGACC	(((((..........))))).(((((((.((((....))))...)))))))..................((((....)))).((((((...))))))	-20.3	-4.9
Chari2015-293T	TCGGGACCACTTGTTGTAAC	Human	hg38	chr20	63359616	63359639	Cas9	0.0597372	Endogenous	CGGGTCGGGACCACTTGTTGTAACCGGAGA	GTTTTAGAGCTAGAAATAGCAAGTTAAAATAAGGCTAGTCCGTTATCAACTTGAAAAAGTGGCACCGAGTCGGTGC	GTCGGGACCACTTGTTGTAAC	.((((..(((((((((((((((((((((.((((....))))...))))))...........))))).))))......))))))..))))........	-23.8	-0.2
Chari2015-293T	TCGGGAGAAAGGTCGCTGTG	Human	hg38	chr19	53914500	53914523	Cas9	0	Endogenous	CAGGTCGGGAGAAAGGTCGCTGTGTGGCCT	GTTTTAGAGCTAGAAATAGCAAGTTAAAATAAGGCTAGTCCGTTATCAACTTGAAAAAGTGGCACCGAGTCGGTGC	GTCGGGAGAAAGGTCGCTGTG	.....((....((.((((...(((((((.((((....))))...)))))))..)))..).))....)).((((....)))).((((((...))))))	-22.1	-1.8
Chari2015-293T	TCGTGATAGGTGACCTGGAG	Human	hg38	chr12	11869499	11869522	Cas9	0	Endogenous	TTTGTCGTGATAGGTGACCTGGAGCGGTGC	GTTTTAGAGCTAGAAATAGCAAGTTAAAATAAGGCTAGTCCGTTATCAACTTGAAAAAGTGGCACCGAGTCGGTGC	GTCGTGATAGGTGACCTGGAG	....((((((..(((.(((..(((((((.((((....))))...)))))))....))))))..))))))((((....)))).((((((...))))))	-25.5	-1.1
Chari2015-293T	TCGTGCGACGGCGTGGAGTG	Human	hg38	chr19	680275	680298	Cas9	0	Endogenous	AGATTCGTGCGACGGCGTGGAGTGCGGCCC	GTTTTAGAGCTAGAAATAGCAAGTTAAAATAAGGCTAGTCCGTTATCAACTTGAAAAAGTGGCACCGAGTCGGTGC	GTCGTGCGACGGCGTGGAGTG	(((((...)))))..(((.((((((((..((((....)))).........)))))))).))).......((((....)))).((((((...))))))	-28	-4.4
Chari2015-293T	TCGTGCTGAGCTTCCAGCCG	Human	hg38	chrX	9765736	9765759	Cas9	0	Endogenous	CAGCTCGTGCTGAGCTTCCAGCCGCGGGCC	GTTTTAGAGCTAGAAATAGCAAGTTAAAATAAGGCTAGTCCGTTATCAACTTGAAAAAGTGGCACCGAGTCGGTGC	GTCGTGCTGAGCTTCCAGCCG	...(((.((.(((...((((.(((((((.((((....))))...)))))))..))))))).)).)))..((((....)))).((((((...))))))	-23.2	-5.7
Chari2015-293T	TCGTGGTTCAATCCTCCCCG	Human	hg38	chr8	23224917	23224940	Cas9	0.133422	Endogenous	CGCCTCGTGGTTCAATCCTCCCCGCGGAAG	GTTTTAGAGCTAGAAATAGCAAGTTAAAATAAGGCTAGTCCGTTATCAACTTGAAAAAGTGGCACCGAGTCGGTGC	GTCGTGGTTCAATCCTCCCCG	.((.((((((...((.....)).....)))))))).....((((((...((((.(......).)))).))))))........((((((...))))))	-19.5	-0.7
Chari2015-293T	TCGTTCCTCCCGTCCGAGAG	Human	hg38	chr1	58782999	58783022	Cas9	0	Endogenous	CGCCTCGTTCCTCCCGTCCGAGAGCGGACC	GTTTTAGAGCTAGAAATAGCAAGTTAAAATAAGGCTAGTCCGTTATCAACTTGAAAAAGTGGCACCGAGTCGGTGC	GTCGTTCCTCCCGTCCGAGAG	.((...((((.(....).)))).....))((((....))))(((((...((((.(......).)))).))))).........((((((...))))))	-18.8	-1.7
Chari2015-293T	TCGTTGCGGATGTCGATGCC	Human	hg38	chr15	98707569	98707592	Cas9	0	Endogenous	ATAGTCGTTGCGGATGTCGATGCCTGGCCC	GTTTTAGAGCTAGAAATAGCAAGTTAAAATAAGGCTAGTCCGTTATCAACTTGAAAAAGTGGCACCGAGTCGGTGC	GTCGTTGCGGATGTCGATGCC	......((((((......((((((((((.((((....))))...)))))))..)))..)))))).....((((....)))).((((((...))))))	-26.7	-1.5
Chari2015-293T	TCGTTTCACAGCTCGCCGGA	Human	hg38	chr7	107474937	107474960	Cas9	0.0531915	Endogenous	GGTGTCGTTTCACAGCTCGCCGGAGGGCAA	GTTTTAGAGCTAGAAATAGCAAGTTAAAATAAGGCTAGTCCGTTATCAACTTGAAAAAGTGGCACCGAGTCGGTGC	GTCGTTTCACAGCTCGCCGGA	...........(((.(((...(((((((.((((....))))...)))))))..))).))).........((((....)))).((((((...))))))	-23.2	0
Chari2015-293T	TCTACATTTATGATGCCGAC	Human	hg38	chr5	153647143	153647166	Cas9	0	Endogenous	TTTGTCTACATTTATGATGCCGACCGGGGT	GTTTTAGAGCTAGAAATAGCAAGTTAAAATAAGGCTAGTCCGTTATCAACTTGAAAAAGTGGCACCGAGTCGGTGC	GTCTACATTTATGATGCCGAC	............((((((...(((((((.((((....))))...)))))))..)))..)))........((((....)))).((((((...))))))	-20.9	-2
Chari2015-293T	TCTACCAGCCGCGCCGCAAG	Human	hg38	chr19	1207016	1207039	Cas9	0	Endogenous	GTCATCTACCAGCCGCGCCGCAAGCGGGCC	GTTTTAGAGCTAGAAATAGCAAGTTAAAATAAGGCTAGTCCGTTATCAACTTGAAAAAGTGGCACCGAGTCGGTGC	GTCTACCAGCCGCGCCGCAAG	...........(((((((..(((......((((.......((((((...((((.(......).)))).))))))......)))))))..).))))))	-22	-0.6
Chari2015-293T	TCTATTGAACGACGAGTTTC	Human	hg38	chrX	118746962	118746985	Cas9	0	Endogenous	TACTTCTATTGAACGACGAGTTTCCGGAGC	GTTTTAGAGCTAGAAATAGCAAGTTAAAATAAGGCTAGTCCGTTATCAACTTGAAAAAGTGGCACCGAGTCGGTGC	GTCTATTGAACGACGAGTTTC	........((((((.(((((.(((((((.((((....))))...))))))).))))).)).))))....((((....)))).((((((...))))))	-24.6	-2.2
Chari2015-293T	TCTCAATTAAATCTGACGTC	Human	hg38	chr1	179117332	179117355	Cas9	0	Endogenous	ACCTTCTCAATTAAATCTGACGTCTGGGGT	GTTTTAGAGCTAGAAATAGCAAGTTAAAATAAGGCTAGTCCGTTATCAACTTGAAAAAGTGGCACCGAGTCGGTGC	GTCTCAATTAAATCTGACGTC	(((............)))((((((((((.((((....))))...)))))))..))).............((((....)))).((((((...))))))	-18.9	-1.7
Chari2015-293T	TCTCCTCGATCGTCTCCTTG	Human	hg38	chr2	219514465	219514488	Cas9	0	Endogenous	TCTCTCTCCTCGATCGTCTCCTTGTGGCTT	GTTTTAGAGCTAGAAATAGCAAGTTAAAATAAGGCTAGTCCGTTATCAACTTGAAAAAGTGGCACCGAGTCGGTGC	GTCTCCTCGATCGTCTCCTTG	........(((((.(((((((.((((((.((((....))))...)))))))))))..))..))..))).((((....)))).((((((...))))))	-20	0
Chari2015-293T	TCTCGAGCTGCGCTAATGCC	Human	hg38	chr17	39191481	39191504	Cas9	0	Endogenous	GCCTTCTCGAGCTGCGCTAATGCCTGGCGC	GTTTTAGAGCTAGAAATAGCAAGTTAAAATAAGGCTAGTCCGTTATCAACTTGAAAAAGTGGCACCGAGTCGGTGC	GTCTCGAGCTGCGCTAATGCC	.....((...(((.....((((((((((.((((....))))...)))))))..))).....)))..)).((((....)))).((((((...))))))	-22.8	-1
Chari2015-293T	TCTCGGTACCGTGCCGGGAA	Human	hg38	chr1	18631610	18631633	Cas9	0	Endogenous	TCATTCTCGGTACCGTGCCGGGAAGGGCCG	GTTTTAGAGCTAGAAATAGCAAGTTAAAATAAGGCTAGTCCGTTATCAACTTGAAAAAGTGGCACCGAGTCGGTGC	GTCTCGGTACCGTGCCGGGAA	.((((((((...)))))))).(((((((.((((....))))...)))))))..................((((....)))).((((((...))))))	-25.2	-9.6
Chari2015-293T	TCTGATGTGCTCAGCCCGAG	Human	hg38	chr2	108930214	108930237	Cas9	0	Endogenous	TGTCTCTGATGTGCTCAGCCCGAGCGGAAT	GTTTTAGAGCTAGAAATAGCAAGTTAAAATAAGGCTAGTCCGTTATCAACTTGAAAAAGTGGCACCGAGTCGGTGC	GTCTGATGTGCTCAGCCCGAG	...(((((.(((.((((....(((((((.((((....))))...)))))))..))))))).)))))...((((....)))).((((((...))))))	-27.1	-1.7
Chari2015-293T	TCTGCATCATCACGCCGCAC	Human	hg38	chr11	77590288	77590311	Cas9	0	Endogenous	ATCATCTGCATCATCACGCCGCACGGGTTG	GTTTTAGAGCTAGAAATAGCAAGTTAAAATAAGGCTAGTCCGTTATCAACTTGAAAAAGTGGCACCGAGTCGGTGC	GTCTGCATCATCACGCCGCAC	..............(((....(((((((.((((....))))...)))))))..))).............((((....)))).((((((...))))))	-20.3	-0.6
Chari2015-293T	TCTGGACGTCCTGCTCACAA	Human	hg38	chr5	148548704	148548727	Cas9	0	Endogenous	CATCTCTGGACGTCCTGCTCACAACGGCAT	GTTTTAGAGCTAGAAATAGCAAGTTAAAATAAGGCTAGTCCGTTATCAACTTGAAAAAGTGGCACCGAGTCGGTGC	GTCTGGACGTCCTGCTCACAA	...(((((.....(((.....(((((((.((((....))))...)))))))..)))..)))))......((((....)))).((((((...))))))	-22.6	-0.7
Chari2015-293T	TCTGGATGTTGTACTGTCGC	Human	hg38	chr1	193122220	193122243	Cas9	0	Endogenous	TTCTTCTGGATGTTGTACTGTCGCAGGACG	GTTTTAGAGCTAGAAATAGCAAGTTAAAATAAGGCTAGTCCGTTATCAACTTGAAAAAGTGGCACCGAGTCGGTGC	GTCTGGATGTTGTACTGTCGC	.....((((.((.((((((..(((((((.((((....))))...)))))))..))).))).)).)))).((((....)))).((((((...))))))	-25.6	-0.2
Chari2015-293T	TCTGGCGCGGATGAACCCGC	Human	hg38	chr16	55656699	55656722	Cas9	0	Endogenous	TGCTTCTGGCGCGGATGAACCCGCAGGTGC	GTTTTAGAGCTAGAAATAGCAAGTTAAAATAAGGCTAGTCCGTTATCAACTTGAAAAAGTGGCACCGAGTCGGTGC	GTCTGGCGCGGATGAACCCGC	...(((.((((((....((..(((((((.((((....))))...)))))))..))...))))))..)))((((....)))).((((((...))))))	-27.4	-5.5
Chari2015-293T	TCTTAAATAGGTGCGATGCA	Human	hg38	chr5	55954810	55954833	Cas9	0	Endogenous	TACCTCTTAAATAGGTGCGATGCACGGTAC	GTTTTAGAGCTAGAAATAGCAAGTTAAAATAAGGCTAGTCCGTTATCAACTTGAAAAAGTGGCACCGAGTCGGTGC	GTCTTAAATAGGTGCGATGCA	..........((.((...((.(((((((.((((....))))...)))))))...))..)))).......((((....)))).((((((...))))))	-19.2	0
Chari2015-293T	TCTTGAGGTACCGAGCCTTG	Human	hg38	chr11	114063740	114063763	Cas9	0	Endogenous	ATGTTCTTGAGGTACCGAGCCTTGCGGTCC	GTTTTAGAGCTAGAAATAGCAAGTTAAAATAAGGCTAGTCCGTTATCAACTTGAAAAAGTGGCACCGAGTCGGTGC	GTCTTGAGGTACCGAGCCTTG	.......((.((..(((((((.((((((.((((....))))...))))))))))))).)))).......((((....)))).((((((...))))))	-27.7	-4.3
Chari2015-293T	TCTTGGTCACGTTGTAGCCG	Human	hg38	chr11	86954898	86954921	Cas9	0	Endogenous	GGCATCTTGGTCACGTTGTAGCCGAGGTTC	GTTTTAGAGCTAGAAATAGCAAGTTAAAATAAGGCTAGTCCGTTATCAACTTGAAAAAGTGGCACCGAGTCGGTGC	GTCTTGGTCACGTTGTAGCCG	....((((.(((...(((((.(((((((.((((....))))...)))))))..)))))...))).))))((((....)))).((((((...))))))	-29.8	-2.2
Chari2015-293T	TCTTGTAGTCGAACAGCGAC	Human	hg38	chr17	3695953	3695976	Cas9	0.0461894	Endogenous	TCGGTCTTGTAGTCGAACAGCGACAGGCAG	GTTTTAGAGCTAGAAATAGCAAGTTAAAATAAGGCTAGTCCGTTATCAACTTGAAAAAGTGGCACCGAGTCGGTGC	GTCTTGTAGTCGAACAGCGAC	.....((((.((.(((((...(((((((.((((....))))...)))))))...))).)).))))))..((((....)))).((((((...))))))	-22.6	-2.9
Chari2015-293T	TCTTGTATTGCACAAGGACC	Human	hg38	chr3	46204123	46204146	Cas9	0	Endogenous	AGCCTCTTGTATTGCACAAGGACCAGGACC	GTTTTAGAGCTAGAAATAGCAAGTTAAAATAAGGCTAGTCCGTTATCAACTTGAAAAAGTGGCACCGAGTCGGTGC	GTCTTGTATTGCACAAGGACC	.((((((.....)))))).(((((((((.((((....))))...)))))))..))..............((((....)))).((((((...))))))	-19.9	-3.7
Chari2015-293T	TGAAAGACGGACCGCAGTAC	Human	hg38	chr10	74843353	74843376	Cas9	0	Endogenous	TTACTGAAAGACGGACCGCAGTACAGGGTC	GTTTTAGAGCTAGAAATAGCAAGTTAAAATAAGGCTAGTCCGTTATCAACTTGAAAAAGTGGCACCGAGTCGGTGC	GTGAAAGACGGACCGCAGTAC	.(((..(((((((...(((..(((((((.((((....))))...)))))))...))).))))))).)))((((....)))).((((((...))))))	-28.1	-0.6
Chari2015-293T	TGAACCGCCAAAGGTTTTTC	Human	hg38	chr3	158598153	158598176	Cas9	0.0994036	Endogenous	GAGATGAACCGCCAAAGGTTTTTCAGGCCT	GTTTTAGAGCTAGAAATAGCAAGTTAAAATAAGGCTAGTCCGTTATCAACTTGAAAAAGTGGCACCGAGTCGGTGC	GTGAACCGCCAAAGGTTTTTC	..(((((......)))))...(((((((.((((....))))...)))))))..................((((....)))).((((((...))))))	-20	-4.6
Chari2015-293T	TGAAGTGCGAGGTATGATAG	Human	hg38	chr7	124863538	124863561	Cas9	0	Endogenous	TGCTTGAAGTGCGAGGTATGATAGGGGCTC	GTTTTAGAGCTAGAAATAGCAAGTTAAAATAAGGCTAGTCCGTTATCAACTTGAAAAAGTGGCACCGAGTCGGTGC	GTGAAGTGCGAGGTATGATAG	.(.((((..((.....(((.(((((((..((((....)))).........))))))).))).....)).)))).).......((((((...))))))	-19.4	0
Chari2015-293T	TGAATACCCGCGCGACCGTC	Human	hg38	chr14	102139301	102139324	Cas9	0.0384911	Endogenous	GTGCTGAATACCCGCGCGACCGTCTGGATC	GTTTTAGAGCTAGAAATAGCAAGTTAAAATAAGGCTAGTCCGTTATCAACTTGAAAAAGTGGCACCGAGTCGGTGC	GTGAATACCCGCGCGACCGTC	..........(((.(((.((((((((((.((((....))))...)))))))..)))..)))))).....((((....)))).((((((...))))))	-22.6	-1.7
Chari2015-293T	TGACACAAGCGGTGACGTTG	Human	hg38	chr14	96240942	96240965	Cas9	0	Endogenous	CTGATGACACAAGCGGTGACGTTGTGGCCC	GTTTTAGAGCTAGAAATAGCAAGTTAAAATAAGGCTAGTCCGTTATCAACTTGAAAAAGTGGCACCGAGTCGGTGC	GTGACACAAGCGGTGACGTTG	......((((.((((((((((((((((..((((....)))).........)))))))))..)))))))..))))........((((((...))))))	-25	-3
Chari2015-293T	TGACCAGCAGTACGAATGCG	Human	hg38	chr7	92833274	92833297	Cas9	0	Endogenous	GCGCTGACCAGCAGTACGAATGCGTGGCGG	GTTTTAGAGCTAGAAATAGCAAGTTAAAATAAGGCTAGTCCGTTATCAACTTGAAAAAGTGGCACCGAGTCGGTGC	GTGACCAGCAGTACGAATGCG	..((((.(((.......))))))).....((((....))))(((((...((((.(......).)))).))))).........((((((...))))))	-20.7	-2.1
Chari2015-293T	TGACCATCCTGCGGAACCAA	Human	hg38	chr2	130729365	130729388	Cas9	0	Endogenous	CTGGTGACCATCCTGCGGAACCAACGGCTG	GTTTTAGAGCTAGAAATAGCAAGTTAAAATAAGGCTAGTCCGTTATCAACTTGAAAAAGTGGCACCGAGTCGGTGC	GTGACCATCCTGCGGAACCAA	...........(((((.((..(((((((.((((....))))...)))))))..))....))))).....((((....)))).((((((...))))))	-22.9	-0.6
Chari2015-293T	TGACCCTAGTAATATGTCGC	Human	hg38	chr5	161546384	161546407	Cas9	0	Endogenous	TCAATGACCCTAGTAATATGTCGCTGGTTA	GTTTTAGAGCTAGAAATAGCAAGTTAAAATAAGGCTAGTCCGTTATCAACTTGAAAAAGTGGCACCGAGTCGGTGC	GTGACCCTAGTAATATGTCGC	(((((.(((((.......(..(((((((.((((....))))...)))))))..))))))...)))))..((((....)))).((((((...))))))	-20.2	-2.7
Chari2015-293T	TGACGGCGGACCAGCCGCGC	Human	hg38	chr10	8055662	8055685	Cas9	0.127226	Endogenous	GAGGTGACGGCGGACCAGCCGCGCTGGGTG	GTTTTAGAGCTAGAAATAGCAAGTTAAAATAAGGCTAGTCCGTTATCAACTTGAAAAAGTGGCACCGAGTCGGTGC	GTGACGGCGGACCAGCCGCGC	.(((.(((((((.((((....(((((((.((((....))))...)))))))..)))).))))))).)))((((....)))).((((((...))))))	-36	-9.5
Chari2015-293T	TGACGGCTCTACTTCAGAGT	Human	hg38	chr11	120428131	120428154	Cas9	0	Endogenous	TGACTGACGGCTCTACTTCAGAGTCGGCAA	GTTTTAGAGCTAGAAATAGCAAGTTAAAATAAGGCTAGTCCGTTATCAACTTGAAAAAGTGGCACCGAGTCGGTGC	GTGACGGCTCTACTTCAGAGT	(((((((..((((((.....((((((((.((((....))))...))))))))))).))).)))))))..((((....)))).((((((...))))))	-25.3	-3.6
Chari2015-293T	TGACGTACAGCGAGAGTCTG	Human	hg38	chr1	6051546	6051569	Cas9	0	Endogenous	TCCATGACGTACAGCGAGAGTCTGCGGAGC	GTTTTAGAGCTAGAAATAGCAAGTTAAAATAAGGCTAGTCCGTTATCAACTTGAAAAAGTGGCACCGAGTCGGTGC	GTGACGTACAGCGAGAGTCTG	((((((......((.(((((.(((((((.((((....))))...))))))).)))))..))))))))..((((....)))).((((((...))))))	-24.7	-1.5
Chari2015-293T	TGACTCCATAAGCATCCGTT	Human	hg38	chr15	50648724	50648747	Cas9	0	Endogenous	TTTATGACTCCATAAGCATCCGTTGGGCTC	GTTTTAGAGCTAGAAATAGCAAGTTAAAATAAGGCTAGTCCGTTATCAACTTGAAAAAGTGGCACCGAGTCGGTGC	GTGACTCCATAAGCATCCGTT	(.((((.....(((...(.(((((((((.((((....))))...)))))))))))))))))).......((((....)))).((((((...))))))	-20.5	0
Chari2015-293T	TGACTCGGAGGAGGCTTTCC	Human	hg38	chr17	3592169	3592192	Cas9	0	Endogenous	AGGGTGACTCGGAGGAGGCTTTCCCGGTGG	GTTTTAGAGCTAGAAATAGCAAGTTAAAATAAGGCTAGTCCGTTATCAACTTGAAAAAGTGGCACCGAGTCGGTGC	GTGACTCGGAGGAGGCTTTCC	.(((..((((...((((((..(((((((.((((....))))...)))))))))))))..))))...)))((((....)))).((((((...))))))	-27	-2.9
Chari2015-293T	TGACTGCCATCGGCCTTTGG	Human	hg38	chr12	51662925	51662948	Cas9	0.0427716	Endogenous	CCGATGACTGCCATCGGCCTTTGGTGGTTT	GTTTTAGAGCTAGAAATAGCAAGTTAAAATAAGGCTAGTCCGTTATCAACTTGAAAAAGTGGCACCGAGTCGGTGC	GTGACTGCCATCGGCCTTTGG	(.((((......((((((...(((((((.((((....))))...)))))))))))))))))).......((((....)))).((((((...))))))	-25.2	-2.1
Chari2015-293T	TGAGATGCGTCATAGACGGT	Human	hg38	chr11	3040910	3040933	Cas9	0	Endogenous	CATGTGAGATGCGTCATAGACGGTTGGCCC	GTTTTAGAGCTAGAAATAGCAAGTTAAAATAAGGCTAGTCCGTTATCAACTTGAAAAAGTGGCACCGAGTCGGTGC	GTGAGATGCGTCATAGACGGT	....((((((...(((.(..((((((((.((((....))))...))))))))..))))...)).)))).((((....)))).((((((...))))))	-23.3	-3
Chari2015-293T	TGAGCAGGTACGTGGTATAG	Human	hg38	chr11	62910838	62910861	Cas9	0	Endogenous	CCCATGAGCAGGTACGTGGTATAGAGGTTC	GTTTTAGAGCTAGAAATAGCAAGTTAAAATAAGGCTAGTCCGTTATCAACTTGAAAAAGTGGCACCGAGTCGGTGC	GTGAGCAGGTACGTGGTATAG	.(((...((.((.((((....(((((((.((((....))))...)))))))...))))))))....)))((((....)))).((((((...))))))	-24	-0.1
Chari2015-293T	TGAGCATCTCTACTTGCGAG	Human	hg38	chr16	27342165	27342188	Cas9	0	Endogenous	TACATGAGCATCTCTACTTGCGAGTGGAAG	GTTTTAGAGCTAGAAATAGCAAGTTAAAATAAGGCTAGTCCGTTATCAACTTGAAAAAGTGGCACCGAGTCGGTGC	GTGAGCATCTCTACTTGCGAG	..(((...))).(((.((...(((((((.((((....))))...)))))))...)).))).........((((....)))).((((((...))))))	-21	-2.9
Chari2015-293T	TGAGCTCCGGAGCATTAATG	Human	hg38	chr1	161229870	161229893	Cas9	0	Endogenous	TGGCTGAGCTCCGGAGCATTAATGAGGCCT	GTTTTAGAGCTAGAAATAGCAAGTTAAAATAAGGCTAGTCCGTTATCAACTTGAAAAAGTGGCACCGAGTCGGTGC	GTGAGCTCCGGAGCATTAATG	...(((((.(((((.......))))).)))))........((((((...((((.(......).)))).))))))........((((((...))))))	-23.5	-1.6
Chari2015-293T	TGAGGAAGTCGCTGACCGCG	Human	hg38	chr10	86658073	86658096	Cas9	0	Endogenous	GACATGAGGAAGTCGCTGACCGCGAGGTTG	GTTTTAGAGCTAGAAATAGCAAGTTAAAATAAGGCTAGTCCGTTATCAACTTGAAAAAGTGGCACCGAGTCGGTGC	GTGAGGAAGTCGCTGACCGCG	.(((.......((((.((...(((((((.((((....))))...)))))))..)).))))......)))((((....)))).((((((...))))))	-22.1	-2.9
Chari2015-293T	TGAGGACGATGTTGTTCTTG	Human	hg38	chr17	67024950	67024973	Cas9	0	Endogenous	GCACTGAGGACGATGTTGTTCTTGCGGCTG	GTTTTAGAGCTAGAAATAGCAAGTTAAAATAAGGCTAGTCCGTTATCAACTTGAAAAAGTGGCACCGAGTCGGTGC	GTGAGGACGATGTTGTTCTTG	((((((((..(((((((.((((((....)))))).)))))))((((.......)))).)))).))))..((((....)))).((((((...))))))	-22.4	-5
Chari2015-293T	TGATCATCATGGGTCTAACT	Human	hg38	chr1	158579701	158579724	Cas9	0.0343997	Endogenous	AATCTGATCATCATGGGTCTAACTTGGGTG	GTTTTAGAGCTAGAAATAGCAAGTTAAAATAAGGCTAGTCCGTTATCAACTTGAAAAAGTGGCACCGAGTCGGTGC	GTGATCATCATGGGTCTAACT	.((((....(((((.(((.(((((((((.((((....))))...))))))).))..)))))))).))))((((....)))).((((((...))))))	-22.9	-2.5
Chari2015-293T	TGATGACGTGACCAGGCGCA	Human	hg38	chr11	46386491	46386514	Cas9	0	Endogenous	GGGATGATGACGTGACCAGGCGCACGGACT	GTTTTAGAGCTAGAAATAGCAAGTTAAAATAAGGCTAGTCCGTTATCAACTTGAAAAAGTGGCACCGAGTCGGTGC	GTGATGACGTGACCAGGCGCA	.((((((((.(((.((.(...(((((((.((((....))))...)))))))..).)).)))))))))))((((....)))).((((((...))))))	-33	-2.1
Chari2015-293T	TGATGAGAGTAACAGCCCGA	Human	hg38	chr17	55267787	55267810	Cas9	0.0394945	Endogenous	TGGATGATGAGAGTAACAGCCCGACGGTCC	GTTTTAGAGCTAGAAATAGCAAGTTAAAATAAGGCTAGTCCGTTATCAACTTGAAAAAGTGGCACCGAGTCGGTGC	GTGATGAGAGTAACAGCCCGA	.((((((..(..((((((...(((((((.((((....))))...)))))))..)))).)))..))))))((((....)))).((((((...))))))	-25.8	0
Chari2015-293T	TGATTGTCGAAGAACCATTT	Human	hg38	chr1	204549288	204549311	Cas9	0	Endogenous	TCCCTGATTGTCGAAGAACCATTTCGGCTC	GTTTTAGAGCTAGAAATAGCAAGTTAAAATAAGGCTAGTCCGTTATCAACTTGAAAAAGTGGCACCGAGTCGGTGC	GTGATTGTCGAAGAACCATTT	.((((....((....((..(((((((((.((((....))))...)))))))))))....))....))))((((....)))).((((((...))))))	-20.7	0
Chari2015-293T	TGATTGTGCTGAACAAAGAC	Human	hg38	chr16	9890997	9891020	Cas9	0	Endogenous	GTGGTGATTGTGCTGAACAAAGACCGGGAA	GTTTTAGAGCTAGAAATAGCAAGTTAAAATAAGGCTAGTCCGTTATCAACTTGAAAAAGTGGCACCGAGTCGGTGC	GTGATTGTGCTGAACAAAGAC	(.(((((.(((..........(((((((.((((....))))...)))))))..))))))))).......((((....)))).((((((...))))))	-19.4	-2
Chari2015-293T	TGCACTCCGCCGAAAGCCTC	Human	hg38	chr9	95516752	95516775	Cas9	0	Endogenous	GCGCTGCACTCCGCCGAAAGCCTCCGGCGG	GTTTTAGAGCTAGAAATAGCAAGTTAAAATAAGGCTAGTCCGTTATCAACTTGAAAAAGTGGCACCGAGTCGGTGC	GTGCACTCCGCCGAAAGCCTC	(.((.....)))...(((((.(((((((.((((....))))...))))))).)))))............((((....)))).((((((...))))))	-25	-0.4
Chari2015-293T	TGCAGCTGCGGCTTACATTG	Human	hg38	chr3	42525887	42525910	Cas9	0	Endogenous	TCGGTGCAGCTGCGGCTTACATTGCGGCCT	GTTTTAGAGCTAGAAATAGCAAGTTAAAATAAGGCTAGTCCGTTATCAACTTGAAAAAGTGGCACCGAGTCGGTGC	GTGCAGCTGCGGCTTACATTG	........((((((..(....(((((((.((((....))))...)))))))...)..)).)))).....((((....)))).((((((...))))))	-22.2	-3.3
Chari2015-293T	TGCCAACATGAATGCCAATG	Human	hg38	chr12	2115254	2115277	Cas9	0	Endogenous	CCCATGCCAACATGAATGCCAATGCGGCAG	GTTTTAGAGCTAGAAATAGCAAGTTAAAATAAGGCTAGTCCGTTATCAACTTGAAAAAGTGGCACCGAGTCGGTGC	GTGCCAACATGAATGCCAATG	.((..(((......(((....(((((((.((((....))))...)))))))..)))......)))..))((((....)))).((((((...))))))	-20.2	0
Chari2015-293T	TGCCACTTCTGCGAGCTCCA	Human	hg38	chr17	17228093	17228116	Cas9	0	Endogenous	TCTCTGCCACTTCTGCGAGCTCCACGGCCC	GTTTTAGAGCTAGAAATAGCAAGTTAAAATAAGGCTAGTCCGTTATCAACTTGAAAAAGTGGCACCGAGTCGGTGC	GTGCCACTTCTGCGAGCTCCA	(((((((((.....(((((........)))))........((((((...((((.(......).)))).))))))...)))))))))...........	-24.6	-1
Chari2015-293T	TGCCATACAACCTTCGTGTC	Human	hg38	chr3	136982263	136982286	Cas9	0	Endogenous	ACTGTGCCATACAACCTTCGTGTCAGGGCC	GTTTTAGAGCTAGAAATAGCAAGTTAAAATAAGGCTAGTCCGTTATCAACTTGAAAAAGTGGCACCGAGTCGGTGC	GTGCCATACAACCTTCGTGTC	..(((((((.......)))).(((((((.((((....))))...)))))))..))).............((((....)))).((((((...))))))	-18.4	-0.2
Chari2015-293T	TGCCATCTTCGAGGAGAACG	Human	hg38	chr10	86364072	86364095	Cas9	0	Endogenous	CAGGTGCCATCTTCGAGGAGAACGCGGCCA	GTTTTAGAGCTAGAAATAGCAAGTTAAAATAAGGCTAGTCCGTTATCAACTTGAAAAAGTGGCACCGAGTCGGTGC	GTGCCATCTTCGAGGAGAACG	(((((((.((((((..((((((((((((.((((....))))...))))))..........))))..))..))))))...)))))))...........	-25.1	-0.7
Chari2015-293T	TGCCGCACCGGGCGCAGTTG	Human	hg38	chr17	38870194	38870217	Cas9	0	Endogenous	ATCTTGCCGCACCGGGCGCAGTTGGGGTTC	GTTTTAGAGCTAGAAATAGCAAGTTAAAATAAGGCTAGTCCGTTATCAACTTGAAAAAGTGGCACCGAGTCGGTGC	GTGCCGCACCGGGCGCAGTTG	(((((......)))))((((.(((((((.((((....))))...)))))))..))))............((((....)))).((((((...))))))	-27.2	-9.3
Chari2015-293T	TGCCGCCGCCGATGCGACTT	Human	hg38	chr1	120197111	120197134	Cas9	0.0637213	Endogenous	CTGCTGCCGCCGCCGATGCGACTTTGGCTG	GTTTTAGAGCTAGAAATAGCAAGTTAAAATAAGGCTAGTCCGTTATCAACTTGAAAAAGTGGCACCGAGTCGGTGC	GTGCCGCCGCCGATGCGACTT	.......(((((((.((.((((((((((.((((....))))...))))))))))((((.(...(((......)))...).))))..)).))))))).	-25.5	-2.5
Chari2015-293T	TGCCGCTCTCGCCATCGGCG	Human	hg38	chr20	32429913	32429936	Cas9	0.0921659	Endogenous	GGGCTGCCGCTCTCGCCATCGGCGTGGCAG	GTTTTAGAGCTAGAAATAGCAAGTTAAAATAAGGCTAGTCCGTTATCAACTTGAAAAAGTGGCACCGAGTCGGTGC	GTGCCGCTCTCGCCATCGGCG	(((((((((.((((...))))(((((((.((((....))))...)))))))...((((.(...(((......)))...).))))...))).))))))	-25.5	-4.6
Chari2015-293T	TGCCGGCGACCAGATCCTCC	Human	hg38	chr15	73367663	73367686	Cas9	0.159109	Endogenous	CGGCTGCCGGCGACCAGATCCTCCCGGAGG	GTTTTAGAGCTAGAAATAGCAAGTTAAAATAAGGCTAGTCCGTTATCAACTTGAAAAAGTGGCACCGAGTCGGTGC	GTGCCGGCGACCAGATCCTCC	(((((((((((.((..(((..(((((((.((((....))))...))))))).))))).)))((...(((.(((....))))))...)).))))))))	-22.2	0
Chari2015-293T	TGCCTTCTACTGTGCGGATA	Human	hg38	chr1	247672350	247672373	Cas9	0	Endogenous	CTCTTGCCTTCTACTGTGCGGATACGGAGA	GTTTTAGAGCTAGAAATAGCAAGTTAAAATAAGGCTAGTCCGTTATCAACTTGAAAAAGTGGCACCGAGTCGGTGC	GTGCCTTCTACTGTGCGGATA	..............(((((((((((((..((((....)))).........))))))).)))))).....((((....)))).((((((...))))))	-23.9	-1.7
Chari2015-293T	TGCGCCTGGGAGCTGCTGTT	Human	hg38	chr7	148826595	148826618	Cas9	0	Endogenous	GAAGTGCGCCTGGGAGCTGCTGTTCGGTGA	GTTTTAGAGCTAGAAATAGCAAGTTAAAATAAGGCTAGTCCGTTATCAACTTGAAAAAGTGGCACCGAGTCGGTGC	GTGCGCCTGGGAGCTGCTGTT	.........(((...(((.(((((((((.((((....))))...))))))))))))...))).......((((....)))).((((((...))))))	-25.5	-2.2
Chari2015-293T	TGCGCTCGCTCTCGTCCCCT	Human	hg38	chr11	17736007	17736030	Cas9	0	Endogenous	ACGATGCGCTCGCTCTCGTCCCCTTGGCCC	GTTTTAGAGCTAGAAATAGCAAGTTAAAATAAGGCTAGTCCGTTATCAACTTGAAAAAGTGGCACCGAGTCGGTGC	GTGCGCTCGCTCTCGTCCCCT	..(((((.((((..(((((.((((((((.((((....))))...)))))))).))..............((((....)))))))...)))).)))))	-21	-0.6
Chari2015-293T	TGCGGACCGGGTCCACCTCG	Human	hg38	chr12	4274054	4274077	Cas9	0	Endogenous	GCCCTGCGGACCGGGTCCACCTCGTGGCAC	GTTTTAGAGCTAGAAATAGCAAGTTAAAATAAGGCTAGTCCGTTATCAACTTGAAAAAGTGGCACCGAGTCGGTGC	GTGCGGACCGGGTCCACCTCG	..((((((.((.....(((..(((((((.((((....))))...))))))).))))).)))))).....((((....)))).((((((...))))))	-27.6	-4
Chari2015-293T	TGCGGCGCAGACATACAGCT	Human	hg38	chr9	99828092	99828115	Cas9	0.040404	Endogenous	GTTATGCGGCGCAGACATACAGCTCGGAAT	GTTTTAGAGCTAGAAATAGCAAGTTAAAATAAGGCTAGTCCGTTATCAACTTGAAAAAGTGGCACCGAGTCGGTGC	GTGCGGCGCAGACATACAGCT	..((((.........(((((((((((((.((((....))))...)))))))..)))).)))))).....((((....)))).((((((...))))))	-22.3	-1
Chari2015-293T	TGCGTACTGGGCGGTAAGCT	Human	hg38	chr14	80955821	80955844	Cas9	0	Endogenous	AGTCTGCGTACTGGGCGGTAAGCTGGGGAT	GTTTTAGAGCTAGAAATAGCAAGTTAAAATAAGGCTAGTCCGTTATCAACTTGAAAAAGTGGCACCGAGTCGGTGC	GTGCGTACTGGGCGGTAAGCT	..........(((((..(((((((((((.((((....))))...)))))))..))))...)))))....((((....)))).((((((...))))))	-25.2	-3.7
Chari2015-293T	TGCGTCAACTGGCGCGGCTC	Human	hg38	chr12	56995434	56995457	Cas9	0	Endogenous	GATATGCGTCAACTGGCGCGGCTCAGGCCG	GTTTTAGAGCTAGAAATAGCAAGTTAAAATAAGGCTAGTCCGTTATCAACTTGAAAAAGTGGCACCGAGTCGGTGC	GTGCGTCAACTGGCGCGGCTC	..(((((....)))))(((((......)))))........((((((...((((.(......).)))).))))))........((((((...))))))	-28.2	-7.4
Chari2015-293T	TGCGTGTGGGACGGGTTTAG	Human	hg38	chr1	241639892	241639915	Cas9	0	Endogenous	GGGCTGCGTGTGGGACGGGTTTAGCGGCAG	GTTTTAGAGCTAGAAATAGCAAGTTAAAATAAGGCTAGTCCGTTATCAACTTGAAAAAGTGGCACCGAGTCGGTGC	GTGCGTGTGGGACGGGTTTAG	.........((((.(((((..(((((((.((((....))))...))))))).))))).)))).......((((....)))).((((((...))))))	-26.5	-2
Chari2015-293T	TGCTACTACAACGAGACCAT	Human	hg38	chr19	19627243	19627266	Cas9	0	Endogenous	CCAGTGCTACTACAACGAGACCATCGGCTT	GTTTTAGAGCTAGAAATAGCAAGTTAAAATAAGGCTAGTCCGTTATCAACTTGAAAAAGTGGCACCGAGTCGGTGC	GTGCTACTACAACGAGACCAT	..........((((.((((.((((((((.((((....))))...)))))))).))....))))))....((((....)))).((((((...))))))	-21.8	0
Chari2015-293T	TGCTCAGTAACGTGCTCGAA	Human	hg38	chr6	68956061	68956084	Cas9	0	Endogenous	CCAGTGCTCAGTAACGTGCTCGAATGGGAC	GTTTTAGAGCTAGAAATAGCAAGTTAAAATAAGGCTAGTCCGTTATCAACTTGAAAAAGTGGCACCGAGTCGGTGC	GTGCTCAGTAACGTGCTCGAA	.......((((((.(((.(..(((((((.((((....))))...)))))))....).))).))))))..((((....)))).((((((...))))))	-22.6	-1.8
Chari2015-293T	TGCTCGCCATGTCCATTGAT	Human	hg38	chr11	4848818	4848841	Cas9	0	Endogenous	GTCTTGCTCGCCATGTCCATTGATCGGGCA	GTTTTAGAGCTAGAAATAGCAAGTTAAAATAAGGCTAGTCCGTTATCAACTTGAAAAAGTGGCACCGAGTCGGTGC	GTGCTCGCCATGTCCATTGAT	..((((...(((((....)))))....)))).........((((((...((((.(......).)))).))))))........((((((...))))))	-20.6	0
Chari2015-293T	TGCTCGTACTGCAGCGCCCG	Human	hg38	chr3	184361423	184361446	Cas9	0	Endogenous	GGTCTGCTCGTACTGCAGCGCCCGTGGCTC	GTTTTAGAGCTAGAAATAGCAAGTTAAAATAAGGCTAGTCCGTTATCAACTTGAAAAAGTGGCACCGAGTCGGTGC	GTGCTCGTACTGCAGCGCCCG	.(((.......)))..(((..(((((((.((((....))))...)))))))..))).............((((....)))).((((((...))))))	-22.9	-5.1
Chari2015-293T	TGCTCTGTTCTCGACAGCTT	Human	hg38	chr3	89107784	89107807	Cas9	0	Endogenous	CAGCTGCTCTGTTCTCGACAGCTTCGGGGA	GTTTTAGAGCTAGAAATAGCAAGTTAAAATAAGGCTAGTCCGTTATCAACTTGAAAAAGTGGCACCGAGTCGGTGC	GTGCTCTGTTCTCGACAGCTT	.............(((((((((((((((.((((....))))...))))))))).))).)))........((((....)))).((((((...))))))	-24.8	-2.3
Chari2015-293T	TGCTGACCGCGATACCCAGG	Human	hg38	chr17	66877397	66877420	Cas9	0	Endogenous	TCGGTGCTGACCGCGATACCCAGGAGGCCC	GTTTTAGAGCTAGAAATAGCAAGTTAAAATAAGGCTAGTCCGTTATCAACTTGAAAAAGTGGCACCGAGTCGGTGC	GTGCTGACCGCGATACCCAGG	....(((..(((.((.((...(((((((.((((....))))...)))))))..)).))...)))..)))((((....)))).((((((...))))))	-20.1	-0.8
Chari2015-293T	TGCTGACCGGATCCGTAAAA	Human	hg38	chr11	59713149	59713172	Cas9	0	Endogenous	CTTCTGCTGACCGGATCCGTAAAATGGCTA	GTTTTAGAGCTAGAAATAGCAAGTTAAAATAAGGCTAGTCCGTTATCAACTTGAAAAAGTGGCACCGAGTCGGTGC	GTGCTGACCGGATCCGTAAAA	....(((.(((((..((....(((((((.((((....))))...)))))))...))..)))))...)))((((....)))).((((((...))))))	-23.7	-0.1
Chari2015-293T	TGCTGATCCGCATGGATGCC	Human	hg38	chr9	122789083	122789106	Cas9	0	Endogenous	GCGCTGCTGATCCGCATGGATGCCCGGCTC	GTTTTAGAGCTAGAAATAGCAAGTTAAAATAAGGCTAGTCCGTTATCAACTTGAAAAAGTGGCACCGAGTCGGTGC	GTGCTGATCCGCATGGATGCC	((((......))))((((((((((((((.((((....))))...)))))))..)))..)))).......((((....)))).((((((...))))))	-26.9	-3.6
Chari2015-293T	TGCTGTACGTCCATGCCCTG	Human	hg38	chr10	43100533	43100556	Cas9	0	Endogenous	CCCTTGCTGTACGTCCATGCCCTGCGGGAC	GTTTTAGAGCTAGAAATAGCAAGTTAAAATAAGGCTAGTCCGTTATCAACTTGAAAAAGTGGCACCGAGTCGGTGC	GTGCTGTACGTCCATGCCCTG	.......(((.....(((...(((((((.((((....))))...)))))))..))).....))).....((((....)))).((((((...))))))	-21.7	-0.2
Chari2015-293T	TGCTGTATGTTACTGTGCTC	Human	hg38	chr9	20620709	20620732	Cas9	0	Endogenous	AAAGTGCTGTATGTTACTGTGCTCCGGACC	GTTTTAGAGCTAGAAATAGCAAGTTAAAATAAGGCTAGTCCGTTATCAACTTGAAAAAGTGGCACCGAGTCGGTGC	GTGCTGTATGTTACTGTGCTC	........((((.(((.((((......))))))).)))).((((((...((((.(......).)))).))))))........((((((...))))))	-22.4	-3.1
Chari2015-293T	TGCTGTCCACATCTCGTTCT	Human	hg38	chr3	46357528	46357551	Cas9	0.0481232	Endogenous	AACATGCTGTCCACATCTCGTTCTCGGTTT	GTTTTAGAGCTAGAAATAGCAAGTTAAAATAAGGCTAGTCCGTTATCAACTTGAAAAAGTGGCACCGAGTCGGTGC	GTGCTGTCCACATCTCGTTCT	(((.....))).(((.((((((...)))))).))).....((((((...((((.(......).)))).))))))........((((((...))))))	-21.1	-1
Chari2015-293T	TGCTTCACGGCTGCGCGATC	Human	hg38	chr9	124452651	124452674	Cas9	0	Endogenous	TTCTTGCTTCACGGCTGCGCGATCCGGTCT	GTTTTAGAGCTAGAAATAGCAAGTTAAAATAAGGCTAGTCCGTTATCAACTTGAAAAAGTGGCACCGAGTCGGTGC	GTGCTTCACGGCTGCGCGATC	.......(((((((.((....(((((((.((((....))))...)))))))...))))).)))).....((((....)))).((((((...))))))	-25.1	-4.7
Chari2015-293T	TGCTTTCGTCTGCTTGTAGG	Human	hg38	chr1	181483853	181483876	Cas9	0	Endogenous	TCTGTGCTTTCGTCTGCTTGTAGGCGGCCG	GTTTTAGAGCTAGAAATAGCAAGTTAAAATAAGGCTAGTCCGTTATCAACTTGAAAAAGTGGCACCGAGTCGGTGC	GTGCTTTCGTCTGCTTGTAGG	..(((((.....((((((....(((((....)))))...))))))......))))).............((((....)))).((((((...))))))	-19.7	-1.2
Chari2015-293T	TGGAAACTGGCACACGTATC	Human	hg38	chr1	43338594	43338617	Cas9	0	Endogenous	GGTCTGGAAACTGGCACACGTATCGGGTTC	GTTTTAGAGCTAGAAATAGCAAGTTAAAATAAGGCTAGTCCGTTATCAACTTGAAAAAGTGGCACCGAGTCGGTGC	GTGGAAACTGGCACACGTATC	..(((..(((((.........(((((((.((((....))))...)))))))...)))))))).......((((....)))).((((((...))))))	-22	-2.7
Chari2015-293T	TGGAACTTTGCAGCCGTCAT	Human	hg38	chr17	39462124	39462147	Cas9	0	Endogenous	CTTCTGGAACTTTGCAGCCGTCATCGGGAG	GTTTTAGAGCTAGAAATAGCAAGTTAAAATAAGGCTAGTCCGTTATCAACTTGAAAAAGTGGCACCGAGTCGGTGC	GTGGAACTTTGCAGCCGTCAT	..(((.((....((((....((((((((.((((....))))...)))))))).))))))))).......((((....)))).((((((...))))))	-23.5	0
Chari2015-293T	TGGAAGATATTACCTTATAT	Human	hg38	chr1	248406108	248406131	Cas9	0	Endogenous	TATTTGGAAGATATTACCTTATATCGGCAC	GTTTTAGAGCTAGAAATAGCAAGTTAAAATAAGGCTAGTCCGTTATCAACTTGAAAAAGTGGCACCGAGTCGGTGC	GTGGAAGATATTACCTTATAT	..(((.....(((((((((....(((((.((((....))))...))))))))))).)))))).......((((....)))).((((((...))))))	-19.4	0
Chari2015-293T	TGGAATGCCCGAGATTCCTC	Human	hg38	chr2	119478829	119478852	Cas9	0.0565291	Endogenous	GAGGTGGAATGCCCGAGATTCCTCCGGATG	GTTTTAGAGCTAGAAATAGCAAGTTAAAATAAGGCTAGTCCGTTATCAACTTGAAAAAGTGGCACCGAGTCGGTGC	GTGGAATGCCCGAGATTCCTC	..(((..(((((((....))))((((((.((((....))))...))))))...)))...))).......((((....)))).((((((...))))))	-22.9	-4.4
Chari2015-293T	TGGCCACCATCGCCAAGAAC	Human	hg38	chr16	89919436	89919459	Cas9	0.0399202	Endogenous	GTGGTGGCCACCATCGCCAAGAACCGGAAC	GTTTTAGAGCTAGAAATAGCAAGTTAAAATAAGGCTAGTCCGTTATCAACTTGAAAAAGTGGCACCGAGTCGGTGC	GTGGCCACCATCGCCAAGAAC	.(((((....((.....))..(((((((.((((....))))...)))))))..)))))...........((((....)))).((((((...))))))	-19.7	-4.2
Chari2015-293T	TGGCCCCTACCTGGTGATCG	Human	hg38	chr10	102396452	102396475	Cas9	0.0502765	Endogenous	CTGATGGCCCCTACCTGGTGATCGTGGAAC	GTTTTAGAGCTAGAAATAGCAAGTTAAAATAAGGCTAGTCCGTTATCAACTTGAAAAAGTGGCACCGAGTCGGTGC	GTGGCCCCTACCTGGTGATCG	((((...))))(((((.....(((((((.((((....))))...)))))))...)))))..........((((....)))).((((((...))))))	-21.4	-2.3
Chari2015-293T	TGGCCGCAGTCGAGCATCAT	Human	hg38	chr6	28923534	28923557	Cas9	0	Endogenous	GTTATGGCCGCAGTCGAGCATCATGGGCTC	GTTTTAGAGCTAGAAATAGCAAGTTAAAATAAGGCTAGTCCGTTATCAACTTGAAAAAGTGGCACCGAGTCGGTGC	GTGGCCGCAGTCGAGCATCAT	.(((((((......))....((((((((.((((....))))...)))))))).)))))...........((((....)))).((((((...))))))	-22.3	-1.6
Chari2015-293T	TGGCGATGTACTTGTCGCCG	Human	hg38	chr10	32055879	32055902	Cas9	0	Endogenous	AACTTGGCGATGTACTTGTCGCCGCGGTTC	GTTTTAGAGCTAGAAATAGCAAGTTAAAATAAGGCTAGTCCGTTATCAACTTGAAAAAGTGGCACCGAGTCGGTGC	GTGGCGATGTACTTGTCGCCG	.((((((((....))))))))(((((((.((((....))))...)))))))..................((((....)))).((((((...))))))	-25.4	-9.5
Chari2015-293T	TGGCGCCCGAGCAGCCGCGC	Human	hg38	chr3	128487001	128487024	Cas9	0	Endogenous	GAGGTGGCGCCCGAGCAGCCGCGCTGGATG	GTTTTAGAGCTAGAAATAGCAAGTTAAAATAAGGCTAGTCCGTTATCAACTTGAAAAAGTGGCACCGAGTCGGTGC	GTGGCGCCCGAGCAGCCGCGC	((((((...((..((((....(((((((.((((....))))...)))))))..))))..))))))))..((((....)))).((((((...))))))	-26.6	-9.7
Chari2015-293T	TGGCGGCATGATTTTGTGCA	Human	hg38	chr9	5050685	5050708	Cas9	0.0805802	Endogenous	TTAGTGGCGGCATGATTTTGTGCACGGATG	GTTTTAGAGCTAGAAATAGCAAGTTAAAATAAGGCTAGTCCGTTATCAACTTGAAAAAGTGGCACCGAGTCGGTGC	GTGGCGGCATGATTTTGTGCA	(((((((.((......((...(((((((.((((....))))...)))))))...))..)))))))))..((((....)))).((((((...))))))	-22.1	-3.2
Chari2015-293T	TGGCGGTTGGTCGCTATGAT	Human	hg38	chrX	41695712	41695735	Cas9	0.0453721	Endogenous	TTTGTGGCGGTTGGTCGCTATGATTGGTTA	GTTTTAGAGCTAGAAATAGCAAGTTAAAATAAGGCTAGTCCGTTATCAACTTGAAAAAGTGGCACCGAGTCGGTGC	GTGGCGGTTGGTCGCTATGAT	(((((((((((((.......((((((((.((((....))))...)))))))).)))))).)))))))..((((....)))).((((((...))))))	-27.2	-6.6
Chari2015-293T	TGGCGTCTACTCCAGATCGC	Human	hg38	chr12	130954628	130954651	Cas9	0	Endogenous	TGCGTGGCGTCTACTCCAGATCGCAGGACC	GTTTTAGAGCTAGAAATAGCAAGTTAAAATAAGGCTAGTCCGTTATCAACTTGAAAAAGTGGCACCGAGTCGGTGC	GTGGCGTCTACTCCAGATCGC	((((((...(((..((.((..(((((((.((((....))))...)))))))..))))))).))))))..((((....)))).((((((...))))))	-21.3	-3.3
Chari2015-293T	TGGGGAAGACGGACGTCCAG	Human	hg38	chr3	15016185	15016208	Cas9	0.0577201	Endogenous	TTACTGGGGAAGACGGACGTCCAGCGGCCC	GTTTTAGAGCTAGAAATAGCAAGTTAAAATAAGGCTAGTCCGTTATCAACTTGAAAAAGTGGCACCGAGTCGGTGC	GTGGGGAAGACGGACGTCCAG	.....((.(((((((..((..(((((((.((((....))))...)))))))..))...))))))).)).((((....)))).((((((...))))))	-30.3	-1.7
Chari2015-293T	TGGGGCCACGAATCCCTACA	Human	hg38	chr6	29487574	29487597	Cas9	0	Endogenous	GCTGTGGGGCCACGAATCCCTACATGGTAT	GTTTTAGAGCTAGAAATAGCAAGTTAAAATAAGGCTAGTCCGTTATCAACTTGAAAAAGTGGCACCGAGTCGGTGC	GTGGGGCCACGAATCCCTACA	((((((........)))))).(((((((.((((....))))...)))))))..................((((....)))).((((((...))))))	-24.2	-8.6
Chari2015-293T	TGGGGGCGTCGCTCCACGTC	Human	hg38	chr2	208407053	208407076	Cas9	0	Endogenous	GGGCTGGGGGCGTCGCTCCACGTCTGGGGT	GTTTTAGAGCTAGAAATAGCAAGTTAAAATAAGGCTAGTCCGTTATCAACTTGAAAAAGTGGCACCGAGTCGGTGC	GTGGGGGCGTCGCTCCACGTC	((((((......))))))((((((((((.((((....))))...)))))))..))).............((((....)))).((((((...))))))	-26.9	-9.7
Chari2015-293T	TGGGTTTGGACCACCGACTA	Human	hg38	chr11	58031103	58031126	Cas9	0	Endogenous	GTGGTGGGTTTGGACCACCGACTACGGAGA	GTTTTAGAGCTAGAAATAGCAAGTTAAAATAAGGCTAGTCCGTTATCAACTTGAAAAAGTGGCACCGAGTCGGTGC	GTGGGTTTGGACCACCGACTA	((((.......)))).(((((((((((..((((....)))).........)))))))))))........((((....)))).((((((...))))))	-28.7	-4.9
Chari2015-293T	TGGTAAAGACTATCGGCCTC	Human	hg38	chr6	158787179	158787202	Cas9	0	Endogenous	CAGGTGGTAAAGACTATCGGCCTCCGGGAA	GTTTTAGAGCTAGAAATAGCAAGTTAAAATAAGGCTAGTCCGTTATCAACTTGAAAAAGTGGCACCGAGTCGGTGC	GTGGTAAAGACTATCGGCCTC	.((((((.((((...(((((.(((((((.((((....))))...))))))).)))))))))..))))))((((....)))).((((((...))))))	-31.1	-1.2
Chari2015-293T	TGGTCCTGTTCAAATACAAG	Human	hg38	chr3	32953606	32953629	Cas9	0.0253036	Endogenous	GTTCTGGTCCTGTTCAAATACAAGCGGCTC	GTTTTAGAGCTAGAAATAGCAAGTTAAAATAAGGCTAGTCCGTTATCAACTTGAAAAAGTGGCACCGAGTCGGTGC	GTGGTCCTGTTCAAATACAAG	.(((((.(((......)))..(((((((.((((....))))...)))))))..)))))...........((((....)))).((((((...))))))	-17.8	-0.3
Chari2015-293T	TGGTGACCGATCTACTGGTA	Human	hg38	chr8	141357614	141357637	Cas9	0	Endogenous	CTGGTGGTGACCGATCTACTGGTAGGGCTG	GTTTTAGAGCTAGAAATAGCAAGTTAAAATAAGGCTAGTCCGTTATCAACTTGAAAAAGTGGCACCGAGTCGGTGC	GTGGTGACCGATCTACTGGTA	.(((((((.((....(((((.(((((((.((((....))))...)))))))...))))))).)))))))((((....)))).((((((...))))))	-26.7	-2.6
Chari2015-293T	TGGTGTCCGTGGTCTCGTAC	Human	hg38	chr19	42065222	42065245	Cas9	0	Endogenous	TCACTGGTGTCCGTGGTCTCGTACTGGCTG	GTTTTAGAGCTAGAAATAGCAAGTTAAAATAAGGCTAGTCCGTTATCAACTTGAAAAAGTGGCACCGAGTCGGTGC	GTGGTGTCCGTGGTCTCGTAC	.(((((....(((.((.((..(((((((.((((....))))...)))))))...)).)).))).)))))((((....)))).((((((...))))))	-21.4	0
Chari2015-293T	TGGTGTCGTGCACGTTTCCC	Human	hg38	chr7	31063269	31063292	Cas9	0	Endogenous	TGGCTGGTGTCGTGCACGTTTCCCTGGCTG	GTTTTAGAGCTAGAAATAGCAAGTTAAAATAAGGCTAGTCCGTTATCAACTTGAAAAAGTGGCACCGAGTCGGTGC	GTGGTGTCGTGCACGTTTCCC	.(((((.((.((..((((...(((((((.((((....))))...))))))).))))..)).)).)))))((((....)))).((((((...))))))	-22.2	-2.7
Chari2015-293T	TGGTTCTAGATGACTCGAAG	Human	hg38	chr17	40084609	40084632	Cas9	0	Endogenous	ACAGTGGTTCTAGATGACTCGAAGCGGGTG	GTTTTAGAGCTAGAAATAGCAAGTTAAAATAAGGCTAGTCCGTTATCAACTTGAAAAAGTGGCACCGAGTCGGTGC	GTGGTTCTAGATGACTCGAAG	.((((((((((..(((....))))))))))))).......((((((...((((.(......).)))).))))))........((((((...))))))	-23.1	-0.9
Chari2015-293T	TGGTTCTCCGACGCATATGG	Human	hg38	chr12	6384590	6384613	Cas9	0	Endogenous	GGTCTGGTTCTCCGACGCATATGGAGGCAC	GTTTTAGAGCTAGAAATAGCAAGTTAAAATAAGGCTAGTCCGTTATCAACTTGAAAAAGTGGCACCGAGTCGGTGC	GTGGTTCTCCGACGCATATGG	.(((((((..(((.(....).)))..))))))).......((((((...((((.(......).)))).))))))........((((((...))))))	-23.9	-1.7
Chari2015-293T	TGGTTTAGAGTAGGTTTTCC	Human	hg38	chr4	152382303	152382326	Cas9	0	Endogenous	GCCATGGTTTAGAGTAGGTTTTCCCGGTTT	GTTTTAGAGCTAGAAATAGCAAGTTAAAATAAGGCTAGTCCGTTATCAACTTGAAAAAGTGGCACCGAGTCGGTGC	GTGGTTTAGAGTAGGTTTTCC	.((((...((.(((.(((...(((((((.((((....))))...)))))))))).))).))....))))((((....)))).((((((...))))))	-22.8	0
Chari2015-293T	TGTACCGCGTGCAGATCCGC	Human	hg38	chr17	40354303	40354326	Cas9	0	Endogenous	GGCGTGTACCGCGTGCAGATCCGCAGGATC	GTTTTAGAGCTAGAAATAGCAAGTTAAAATAAGGCTAGTCCGTTATCAACTTGAAAAAGTGGCACCGAGTCGGTGC	GTGTACCGCGTGCAGATCCGC	.......(((.((((..((..(((((((.((((....))))...)))))))..)))).)).))).....((((....)))).((((((...))))))	-21.3	-2.7
Chari2015-293T	TGTACGGGTGCCGAGCGGAG	Human	hg38	chr11	2422296	2422319	Cas9	0	Endogenous	AGTTTGTACGGGTGCCGAGCGGAGTGGCCC	GTTTTAGAGCTAGAAATAGCAAGTTAAAATAAGGCTAGTCCGTTATCAACTTGAAAAAGTGGCACCGAGTCGGTGC	GTGTACGGGTGCCGAGCGGAG	.....(((((....(((((((((((((..((((....)))).........)))))))..))))))....)))))........((((((...))))))	-25.8	-2.9
Chari2015-293T	TGTAGCGAGTTGGCCCACAG	Human	hg38	chr3	45796381	45796404	Cas9	0	Endogenous	GAACTGTAGCGAGTTGGCCCACAGCGGCCG	GTTTTAGAGCTAGAAATAGCAAGTTAAAATAAGGCTAGTCCGTTATCAACTTGAAAAAGTGGCACCGAGTCGGTGC	GTGTAGCGAGTTGGCCCACAG	..((((((.(((((((.....(((((((.((((....))))...)))))))..)))))).)))))))..((((....)))).((((((...))))))	-28.1	-3.9
Chari2015-293T	TGTAGGAGCACTGTCGACCC	Human	hg38	chr2	157556206	157556229	Cas9	0	Endogenous	TTCCTGTAGGAGCACTGTCGACCCTGGCAT	GTTTTAGAGCTAGAAATAGCAAGTTAAAATAAGGCTAGTCCGTTATCAACTTGAAAAAGTGGCACCGAGTCGGTGC	GTGTAGGAGCACTGTCGACCC	((((....))))....((((((((((((.((((....))))...)))))))..))...)))........((((....)))).((((((...))))))	-20.5	-2.9
Chari2015-293T	TGTATGCCGTACGGAGTGAG	Human	hg38	chr3	11259182	11259205	Cas9	0	Endogenous	GTGCTGTATGCCGTACGGAGTGAGCGGAAG	GTTTTAGAGCTAGAAATAGCAAGTTAAAATAAGGCTAGTCCGTTATCAACTTGAAAAAGTGGCACCGAGTCGGTGC	GTGTATGCCGTACGGAGTGAG	...........(((((((...(((((((.((((....))))...)))))))...))...))))).....((((....)))).((((((...))))))	-22.6	-0.9
Chari2015-293T	TGTCCTCCCACCAACTCCGC	Human	hg38	chr1	23875419	23875442	Cas9	0	Endogenous	ATCCTGTCCTCCCACCAACTCCGCCGGAAG	GTTTTAGAGCTAGAAATAGCAAGTTAAAATAAGGCTAGTCCGTTATCAACTTGAAAAAGTGGCACCGAGTCGGTGC	GTGTCCTCCCACCAACTCCGC	(((......)))..(((((..(((((((.((((....))))...)))))))..))..))).........((((....)))).((((((...))))))	-19.3	-0.7
Chari2015-293T	TGTCGTGTAAACAAGAATTG	Human	hg38	chr2	60918219	60918242	Cas9	0	Endogenous	GATTTGTCGTGTAAACAAGAATTGTGGAAG	GTTTTAGAGCTAGAAATAGCAAGTTAAAATAAGGCTAGTCCGTTATCAACTTGAAAAAGTGGCACCGAGTCGGTGC	GTGTCGTGTAAACAAGAATTG	.................((((((((((..((((....)))).........)))))))))).........((((....)))).((((((...))))))	-17.9	0
Chari2015-293T	TGTCTAGGTCCTGCGTGACG	Human	hg38	chr3	149657230	149657253	Cas9	0	Endogenous	TCTGTGTCTAGGTCCTGCGTGACGTGGATC	GTTTTAGAGCTAGAAATAGCAAGTTAAAATAAGGCTAGTCCGTTATCAACTTGAAAAAGTGGCACCGAGTCGGTGC	GTGTCTAGGTCCTGCGTGACG	...(((((.((..((......))....)).))))).....((((((...((((.(......).)))).))))))........((((((...))))))	-22	-3.4
Chari2015-293T	TGTCTGCCGACCCCAACATC	Human	hg38	chr12	48525680	48525703	Cas9	0	Endogenous	GGGCTGTCTGCCGACCCCAACATCCGGGCT	GTTTTAGAGCTAGAAATAGCAAGTTAAAATAAGGCTAGTCCGTTATCAACTTGAAAAAGTGGCACCGAGTCGGTGC	GTGTCTGCCGACCCCAACATC	(.(.(((((............(((((((.((((....))))...)))))))..))).)).)).......((((....)))).((((((...))))))	-18.4	-1.2
Chari2015-293T	TGTGCTCCCCGCCGTGGAAC	Human	hg38	chr9	98708487	98708510	Cas9	0	Endogenous	GCGGTGTGCTCCCCGCCGTGGAACTGGCCA	GTTTTAGAGCTAGAAATAGCAAGTTAAAATAAGGCTAGTCCGTTATCAACTTGAAAAAGTGGCACCGAGTCGGTGC	GTGTGCTCCCCGCCGTGGAAC	....((((.....(((...))).....)))).........((((((...((((.(......).)))).))))))........((((((...))))))	-19.1	-1.2
Chari2015-293T	TGTGGGCTACCTACACGTAC	Human	hg38	chr11	57236731	57236754	Cas9	0	Endogenous	CCCCTGTGGGCTACCTACACGTACCGGGAC	GTTTTAGAGCTAGAAATAGCAAGTTAAAATAAGGCTAGTCCGTTATCAACTTGAAAAAGTGGCACCGAGTCGGTGC	GTGTGGGCTACCTACACGTAC	(((((((...)))))))((..(((((((.((((....))))...)))))))...)).............((((....)))).((((((...))))))	-24.7	-9.2
Chari2015-293T	TGTGGGGAACAGATCAACTA	Human	hg38	chr10	90857441	90857464	Cas9	0.102987	Endogenous	CGGCTGTGGGGAACAGATCAACTACGGCAG	GTTTTAGAGCTAGAAATAGCAAGTTAAAATAAGGCTAGTCCGTTATCAACTTGAAAAAGTGGCACCGAGTCGGTGC	GTGTGGGGAACAGATCAACTA	.(((.....)))(((..((((((((((..((((....)))).........))))))))))..)))....((((....)))).((((((...))))))	-21.6	-0.6
Chari2015-293T	TGTGGGGTATAGCCGGCACA	Human	hg38	chr12	108292307	108292330	Cas9	0	Endogenous	ACCCTGTGGGGTATAGCCGGCACATGGTGG	GTTTTAGAGCTAGAAATAGCAAGTTAAAATAAGGCTAGTCCGTTATCAACTTGAAAAAGTGGCACCGAGTCGGTGC	GTGTGGGGTATAGCCGGCACA	......((..(((((......(((((((.((((....))))...)))))))..)))))..)).......((((....)))).((((((...))))))	-25.8	-10
Chari2015-293T	TGTTACTGTGGCCGACTGAT	Human	hg38	chr9	74842319	74842342	Cas9	0.045208	Endogenous	AAGGTGTTACTGTGGCCGACTGATTGGAGA	GTTTTAGAGCTAGAAATAGCAAGTTAAAATAAGGCTAGTCCGTTATCAACTTGAAAAAGTGGCACCGAGTCGGTGC	GTGTTACTGTGGCCGACTGAT	........(((((.(((((.((((((((.((((....))))...))))))))....))))).)))))..((((....)))).((((((...))))))	-23.5	0
Chari2015-293T	TGTTTATCAACGTCATCTAG	Human	hg38	chr2	60545999	60546022	Cas9	0	Endogenous	CGATTGTTTATCAACGTCATCTAGAGGAAT	GTTTTAGAGCTAGAAATAGCAAGTTAAAATAAGGCTAGTCCGTTATCAACTTGAAAAAGTGGCACCGAGTCGGTGC	GTGTTTATCAACGTCATCTAG	.........((((....(((((((((((.((((....))))...)))))))....))))..))))....((((....)))).((((((...))))))	-19.7	0
Chari2015-293T	TTAACAGGGAATATATAAGG	Human	hg38	chr11	18934528	18934551	Cas9	0	Endogenous	AAGCTTAACAGGGAATATATAAGGCGGCCG	GTTTTAGAGCTAGAAATAGCAAGTTAAAATAAGGCTAGTCCGTTATCAACTTGAAAAAGTGGCACCGAGTCGGTGC	GTTAACAGGGAATATATAAGG	(.((((..(((..........(((((((.((((....))))...)))))))........))))))).).((((....)))).((((((...))))))	-19.2	0
Chari2015-293T	TTACCCATTAAGACCTTTCG	Human	hg38	chr5	76618581	76618604	Cas9	0.180941	Endogenous	AACCTTACCCATTAAGACCTTTCGTGGAGC	GTTTTAGAGCTAGAAATAGCAAGTTAAAATAAGGCTAGTCCGTTATCAACTTGAAAAAGTGGCACCGAGTCGGTGC	GTTACCCATTAAGACCTTTCG	.........(((((((....)))))))..((((....))))(((((...((((.(......).)))).))))).........((((((...))))))	-20.5	0
Chari2015-293T	TTACCGACTCAACTACAGCA	Human	hg38	chr17	4902292	4902315	Cas9	0	Endogenous	AGGATTACCGACTCAACTACAGCAAGGACG	GTTTTAGAGCTAGAAATAGCAAGTTAAAATAAGGCTAGTCCGTTATCAACTTGAAAAAGTGGCACCGAGTCGGTGC	GTTACCGACTCAACTACAGCA	..((((((((((((.(((((.(((((((.((((....))))...)))))))...))).))..)))....((((....))))......))))))))).	-23.6	0
Chari2015-293T	TTACTGCTCATGGATTACAT	Human	hg38	chr4	147540380	147540403	Cas9	0.0546448	Endogenous	TTTCTTACTGCTCATGGATTACATCGGTAT	GTTTTAGAGCTAGAAATAGCAAGTTAAAATAAGGCTAGTCCGTTATCAACTTGAAAAAGTGGCACCGAGTCGGTGC	GTTACTGCTCATGGATTACAT	..........(((((((((.((((((((.((((....))))...))))))))..).)))))))).....((((....)))).((((((...))))))	-24.5	0
Chari2015-293T	TTAGCAGTATCCGCCGTCAC	Human	hg38	chrX	64192746	64192769	Cas9	0	Endogenous	TTTTTTAGCAGTATCCGCCGTCACCGGAAG	GTTTTAGAGCTAGAAATAGCAAGTTAAAATAAGGCTAGTCCGTTATCAACTTGAAAAAGTGGCACCGAGTCGGTGC	GTTAGCAGTATCCGCCGTCAC	(.((((.(.((..(((.....(((((((.((((....))))...)))))))..)))..))).)))).).((((....)))).((((((...))))))	-20.9	0
Chari2015-293T	TTAGGTGACGTAACCCGGCA	Human	hg38	chr13	28438242	28438265	Cas9	0	Endogenous	GATGTTAGGTGACGTAACCCGGCAGGGAAT	GTTTTAGAGCTAGAAATAGCAAGTTAAAATAAGGCTAGTCCGTTATCAACTTGAAAAAGTGGCACCGAGTCGGTGC	GTTAGGTGACGTAACCCGGCA	....(((((((..((..(((.(((((((.((((....))))...)))))))...))).)).))))))).((((....)))).((((((...))))))	-25.1	-5.1
Chari2015-293T	TTATCGCCACAAATTTTGCA	Human	hg38	chr9	74630298	74630321	Cas9	0	Endogenous	GGACTTATCGCCACAAATTTTGCATGGTAT	GTTTTAGAGCTAGAAATAGCAAGTTAAAATAAGGCTAGTCCGTTATCAACTTGAAAAAGTGGCACCGAGTCGGTGC	GTTATCGCCACAAATTTTGCA	......(((((..(((((..((((....)))).)))))..((((((...((((.(......).)))).)))))).....)))))((((...))))..	-17.9	0
Chari2015-293T	TTATCTGAGGGGCGAATTTC	Human	hg38	chr17	16417808	16417831	Cas9	0	Endogenous	ACTCTTATCTGAGGGGCGAATTTCCGGTCC	GTTTTAGAGCTAGAAATAGCAAGTTAAAATAAGGCTAGTCCGTTATCAACTTGAAAAAGTGGCACCGAGTCGGTGC	GTTATCTGAGGGGCGAATTTC	......(((.((((...(((.(((((((.((((....))))...))))))).)))...)))).)))...((((....)))).((((((...))))))	-23.9	0
Chari2015-293T	TTATGACCAGAGTATTGCCG	Human	hg38	chr8	103300250	103300273	Cas9	0	Endogenous	GTCATTATGACCAGAGTATTGCCGCGGTGG	GTTTTAGAGCTAGAAATAGCAAGTTAAAATAAGGCTAGTCCGTTATCAACTTGAAAAAGTGGCACCGAGTCGGTGC	GTTATGACCAGAGTATTGCCG	((((((((..((.((..(((.(((((((.((((....))))...)))))))..))))).)).))))).)))...........((((((...))))))	-24.4	0
Chari2015-293T	TTCAATAAGAAACTTCCGTC	Human	hg38	chr12	100540757	100540780	Cas9	0	Endogenous	GATTTTCAATAAGAAACTTCCGTCTGGGCA	GTTTTAGAGCTAGAAATAGCAAGTTAAAATAAGGCTAGTCCGTTATCAACTTGAAAAAGTGGCACCGAGTCGGTGC	GTTCAATAAGAAACTTCCGTC	.....((((...(((.((...(((((((.((((....))))...)))))))..))..)))...))))..((((....)))).((((((...))))))	-19.4	0
Chari2015-293T	TTCACAGCGGCGGCGCCCCT	Human	hg38	chr21	34669538	34669561	Cas9	0	Endogenous	CTCCTTCACAGCGGCGGCGCCCCTCGGCGC	GTTTTAGAGCTAGAAATAGCAAGTTAAAATAAGGCTAGTCCGTTATCAACTTGAAAAAGTGGCACCGAGTCGGTGC	GTTCACAGCGGCGGCGCCCCT	......((((((...(((..((((((((.((((....))))...)))))))).)))..).)))))....((((....)))).((((((...))))))	-27	-3.4
Chari2015-293T	TTCAGGCTCTCATTAACTAA	Human	hg38	chr6	167003201	167003224	Cas9	0.10433	Endogenous	CTTTTTCAGGCTCTCATTAACTAAAGGAGT	GTTTTAGAGCTAGAAATAGCAAGTTAAAATAAGGCTAGTCCGTTATCAACTTGAAAAAGTGGCACCGAGTCGGTGC	GTTCAGGCTCTCATTAACTAA	.(((.((((((....(((...)))..)))))).)))....((((((...((((.(......).)))).))))))........((((((...))))))	-21	0
Chari2015-293T	TTCATGCAGCCTCTTGTCCA	Human	hg38	chr19	17844353	17844376	Cas9	0	Endogenous	AGCGTTCATGCAGCCTCTTGTCCACGGAGG	GTTTTAGAGCTAGAAATAGCAAGTTAAAATAAGGCTAGTCCGTTATCAACTTGAAAAAGTGGCACCGAGTCGGTGC	GTTCATGCAGCCTCTTGTCCA	......(((((((........(((((((.((((....))))...))))))).))))).)).........((((....)))).((((((...))))))	-20	0
Chari2015-293T	TTCATTCTGACAAATCACGA	Human	hg38	chr12	95062640	95062663	Cas9	0.0429369	Endogenous	GCAGTTCATTCTGACAAATCACGACGGCTC	GTTTTAGAGCTAGAAATAGCAAGTTAAAATAAGGCTAGTCCGTTATCAACTTGAAAAAGTGGCACCGAGTCGGTGC	GTTCATTCTGACAAATCACGA	(((((((((((....))).))))....)))).........((((((...((((.(......).)))).))))))........((((((...))))))	-18.1	0
Chari2015-293T	TTCCCGAGAGATTAGCTTTG	Human	hg38	chr11	4682428	4682451	Cas9	0.0437254	Endogenous	TTGATTCCCGAGAGATTAGCTTTGAGGCCT	GTTTTAGAGCTAGAAATAGCAAGTTAAAATAAGGCTAGTCCGTTATCAACTTGAAAAAGTGGCACCGAGTCGGTGC	GTTCCCGAGAGATTAGCTTTG	......((..(((((((((((.((((((.((((....))))...)))))))))))))))))..))....((((....)))).((((((...))))))	-28.5	-0.3
Chari2015-293T	TTCGCATATGATAGCAGTCA	Human	hg38	chr11	56136970	56136993	Cas9	0	Endogenous	GCGCTTCGCATATGATAGCAGTCACGGTTT	GTTTTAGAGCTAGAAATAGCAAGTTAAAATAAGGCTAGTCCGTTATCAACTTGAAAAAGTGGCACCGAGTCGGTGC	GTTCGCATATGATAGCAGTCA	.........(((((((((((.(((((((.((((....))))...)))))))..)))).....)))))))((((....)))).((((((...))))))	-24	-0.9
Chari2015-293T	TTCTATAGATCTGCGATGCC	Human	hg38	chr1	81907077	81907100	Cas9	0	Endogenous	GTTATTCTATAGATCTGCGATGCCCGGGCA	GTTTTAGAGCTAGAAATAGCAAGTTAAAATAAGGCTAGTCCGTTATCAACTTGAAAAAGTGGCACCGAGTCGGTGC	GTTCTATAGATCTGCGATGCC	........(((..(((((((((((((((.((((....))))...)))))))..)))..)).))).))).((((....)))).((((((...))))))	-22.1	0
Chari2015-293T	TTCTCAAGATGCCCGCTCCA	Human	hg38	chr11	5581619	5581642	Cas9	0	Endogenous	TCCTTTCTCAAGATGCCCGCTCCAAGGCCC	GTTTTAGAGCTAGAAATAGCAAGTTAAAATAAGGCTAGTCCGTTATCAACTTGAAAAAGTGGCACCGAGTCGGTGC	GTTCTCAAGATGCCCGCTCCA	....(((((.((..((..(.(((((((..((((....)))).........))))))).)..))....)).))))).......((((((...))))))	-19.7	0
Chari2015-293T	TTCTGCACCTATCCGAGCTA	Human	hg38	chr5	146515821	146515844	Cas9	0	Endogenous	TGTTTTCTGCACCTATCCGAGCTACGGCGT	GTTTTAGAGCTAGAAATAGCAAGTTAAAATAAGGCTAGTCCGTTATCAACTTGAAAAAGTGGCACCGAGTCGGTGC	GTTCTGCACCTATCCGAGCTA	..............((.((((((((((..((((....)))).........)))))))))).))......((((....)))).((((((...))))))	-22.8	-1.5
Chari2015-293T	TTCTGGGACGCATTTCGCCC	Human	hg38	chr14	38209509	38209532	Cas9	0	Endogenous	CCCGTTCTGGGACGCATTTCGCCCTGGCTC	GTTTTAGAGCTAGAAATAGCAAGTTAAAATAAGGCTAGTCCGTTATCAACTTGAAAAAGTGGCACCGAGTCGGTGC	GTTCTGGGACGCATTTCGCCC	(((((((((((.........))))))))))).........((((((...((((.(......).)))).))))))........((((((...))))))	-24.8	-3.4
Chari2015-293T	TTCTGTCGACGTGGAATCGT	Human	hg38	chr9	104569177	104569200	Cas9	0	Endogenous	AAAATTCTGTCGACGTGGAATCGTTGGTCC	GTTTTAGAGCTAGAAATAGCAAGTTAAAATAAGGCTAGTCCGTTATCAACTTGAAAAAGTGGCACCGAGTCGGTGC	GTTCTGTCGACGTGGAATCGT	((((((...(((......)))....)))))).........((((((...((((.(......).)))).))))))........((((((...))))))	-21.9	-1.2
Chari2015-293T	TTCTTCGCTTAGGGGTCCCT	Human	hg38	chrX	49231798	49231821	Cas9	0.0515464	Endogenous	TGGTTTCTTCGCTTAGGGGTCCCTAGGCCT	GTTTTAGAGCTAGAAATAGCAAGTTAAAATAAGGCTAGTCCGTTATCAACTTGAAAAAGTGGCACCGAGTCGGTGC	GTTCTTCGCTTAGGGGTCCCT	..........(((.((.(((((((((((.((((....))))...))))))).)))...).)).)))...((((....)))).((((((...))))))	-22	-1.4
Chari2015-293T	TTCTTCTGGTTCGGCCATCA	Human	hg38	chr8	38418313	38418336	Cas9	0	Endogenous	GGGGTTCTTCTGGTTCGGCCATCACGGCTC	GTTTTAGAGCTAGAAATAGCAAGTTAAAATAAGGCTAGTCCGTTATCAACTTGAAAAAGTGGCACCGAGTCGGTGC	GTTCTTCTGGTTCGGCCATCA	....(((((((((..............)))))))))....((((((...((((.(......).)))).))))))........((((((...))))))	-23.7	-2.3
Chari2015-293T	TTCTTGTCATCATTACTAAG	Human	hg38	chr11	4882041	4882064	Cas9	0	Endogenous	ATCTTTCTTGTCATCATTACTAAGCGGAGA	GTTTTAGAGCTAGAAATAGCAAGTTAAAATAAGGCTAGTCCGTTATCAACTTGAAAAAGTGGCACCGAGTCGGTGC	GTTCTTGTCATCATTACTAAG	(((((....(((........)))...))))).........((((((...((((.(......).)))).))))))........((((((...))))))	-18	0
Chari2015-293T	TTGACACCCGGTACAGCATC	Human	hg38	chr9	110687121	110687144	Cas9	0	Endogenous	CTCTTTGACACCCGGTACAGCATCCGGGAG	GTTTTAGAGCTAGAAATAGCAAGTTAAAATAAGGCTAGTCCGTTATCAACTTGAAAAAGTGGCACCGAGTCGGTGC	GTTGACACCCGGTACAGCATC	(((((....(((.(((((...(((((((.((((....))))...)))))))...))).)))))...)))))...........((((((...))))))	-27.2	-3.4
Chari2015-293T	TTGAGAAGCGCCGACGAGAC	Human	hg38	chr8	79767065	79767088	Cas9	0	Endogenous	ATAATTGAGAAGCGCCGACGAGACCGGATC	GTTTTAGAGCTAGAAATAGCAAGTTAAAATAAGGCTAGTCCGTTATCAACTTGAAAAAGTGGCACCGAGTCGGTGC	GTTGAGAAGCGCCGACGAGAC	(((((..((((..(((.((..(((((((.((((....))))...)))))))....)).))))))).)))))...........((((((...))))))	-24.7	-2.6
Chari2015-293T	TTGAGCAGGTAGACAGCGTA	Human	hg38	chr6	167157667	167157690	Cas9	0	Endogenous	CAGGTTGAGCAGGTAGACAGCGTACGGCTT	GTTTTAGAGCTAGAAATAGCAAGTTAAAATAAGGCTAGTCCGTTATCAACTTGAAAAAGTGGCACCGAGTCGGTGC	GTTGAGCAGGTAGACAGCGTA	(((((..(.(..((((((.(.(((((((.((((....))))...))))))).).))).)))).)..)))))...........((((((...))))))	-26.6	-1.5
Chari2015-293T	TTGATGGACCTATACACCAC	Human	hg38	chr4	95123815	95123838	Cas9	0	Endogenous	TTTGTTGATGGACCTATACACCACAGGGCT	GTTTTAGAGCTAGAAATAGCAAGTTAAAATAAGGCTAGTCCGTTATCAACTTGAAAAAGTGGCACCGAGTCGGTGC	GTTGATGGACCTATACACCAC	(.((((((((.((....((..(((((((.((((....))))...)))))))..)).)))))))))).).((((....)))).((((((...))))))	-25.4	-0.2
Chari2015-293T	TTGCACCCTGCGGTGAGCGT	Human	hg38	chr12	56453732	56453755	Cas9	0	Endogenous	ACAGTTGCACCCTGCGGTGAGCGTGGGCCA	GTTTTAGAGCTAGAAATAGCAAGTTAAAATAAGGCTAGTCCGTTATCAACTTGAAAAAGTGGCACCGAGTCGGTGC	GTTGCACCCTGCGGTGAGCGT	...(((((...((((((((.((((((((.((((....))))...))))))))..)))............((((....))))..)))))....)))))	-26.1	-6.5
Chari2015-293T	TTGCCTAATGATGTTTTCCA	Human	hg38	chr2	48982932	48982955	Cas9	0	Endogenous	AGAATTGCCTAATGATGTTTTCCACGGAGC	GTTTTAGAGCTAGAAATAGCAAGTTAAAATAAGGCTAGTCCGTTATCAACTTGAAAAAGTGGCACCGAGTCGGTGC	GTTGCCTAATGATGTTTTCCA	((((..(((((((.....((.(((((((.((((....))))...)))))))..))...)).))))).))))...........((((((...))))))	-18.9	0
Chari2015-293T	TTGCTGTGGACCGCTACCTC	Human	hg38	chr1	203129142	203129165	Cas9	0.0547945	Endogenous	GCAATTGCTGTGGACCGCTACCTCCGGGTC	GTTTTAGAGCTAGAAATAGCAAGTTAAAATAAGGCTAGTCCGTTATCAACTTGAAAAAGTGGCACCGAGTCGGTGC	GTTGCTGTGGACCGCTACCTC	((((...(((((.....(((.(((((((.((((....))))...))))))).)))...)))))....))))...........((((((...))))))	-25.7	-1.8
Chari2015-293T	TTGGACTATCTGCCCTGACC	Human	hg38	chr11	4640259	4640282	Cas9	0.401929	Endogenous	AAGATTGGACTATCTGCCCTGACCAGGGGG	GTTTTAGAGCTAGAAATAGCAAGTTAAAATAAGGCTAGTCCGTTATCAACTTGAAAAAGTGGCACCGAGTCGGTGC	GTTGGACTATCTGCCCTGACC	...((((((...(((......(((((((.((((....))))...)))))))..))))))))).......((((....)))).((((((...))))))	-25.5	-1.1
Chari2015-293T	TTGGCTCGAAACTTGTCGCA	Human	hg38	chr19	7525082	7525105	Cas9	0	Endogenous	GCCCTTGGCTCGAAACTTGTCGCAGGGACT	GTTTTAGAGCTAGAAATAGCAAGTTAAAATAAGGCTAGTCCGTTATCAACTTGAAAAAGTGGCACCGAGTCGGTGC	GTTGGCTCGAAACTTGTCGCA	.(((((((((((((......)))))).)))))))......((((((...((((.(......).)))).))))))........((((((...))))))	-25.4	-1.5
Chari2015-293T	TTGGGCCAATACACCAGCCA	Human	hg38	chr12	204604	204627	Cas9	0	Endogenous	GGCGTTGGGCCAATACACCAGCCAAGGGAG	GTTTTAGAGCTAGAAATAGCAAGTTAAAATAAGGCTAGTCCGTTATCAACTTGAAAAAGTGGCACCGAGTCGGTGC	GTTGGGCCAATACACCAGCCA	(((((...(((..((.((((.(((((((.((((....))))...)))))))..)))).))..))).)))))...........((((((...))))))	-23.9	-5.4
Chari2015-293T	TTGTACCAAGCGCATCCCCA	Human	hg38	chr17	67044827	67044850	Cas9	0.16116	Endogenous	GGATTTGTACCAAGCGCATCCCCATGGACG	GTTTTAGAGCTAGAAATAGCAAGTTAAAATAAGGCTAGTCCGTTATCAACTTGAAAAAGTGGCACCGAGTCGGTGC	GTTGTACCAAGCGCATCCCCA	((((.....((((.((.((..(((((((.((((....))))...)))))))..))...)).))))..))))...........((((((...))))))	-20.2	-0.9
Chari2015-293T	TTGTAGCAAAGCTCCGGCAG	Human	hg38	chr17	42680543	42680566	Cas9	0	Endogenous	GGCCTTGTAGCAAAGCTCCGGCAGTGGCTC	GTTTTAGAGCTAGAAATAGCAAGTTAAAATAAGGCTAGTCCGTTATCAACTTGAAAAAGTGGCACCGAGTCGGTGC	GTTGTAGCAAAGCTCCGGCAG	((((((((...(((..(((..(((((((.((((....))))...)))))))...))))))..)))).))))...........((((((...))))))	-23.3	-5
Chari2015-293T	TTGTGAGTAATACCAATCCA	Human	hg38	chr2	102338908	102338931	Cas9	0.0468384	Endogenous	TTGTTTGTGAGTAATACCAATCCACGGTGT	GTTTTAGAGCTAGAAATAGCAAGTTAAAATAAGGCTAGTCCGTTATCAACTTGAAAAAGTGGCACCGAGTCGGTGC	GTTGTGAGTAATACCAATCCA	((((...(((((......((.(((((((.((((....))))...)))))))..)).......)))))))))...........((((((...))))))	-17.3	0
[truncated: 334,245+ more rows]
