# Supplementary material for: Genome dependent Cas9/gRNA search time underlies sequence dependent gRNA activity
Source: Nat Commun. 2021 Aug 19;12:5034. doi: 10.1038/s41467-021-25339-3 (PMC8377084; doi:10.1038/s41467-021-25339-3)
Supplement: Supplementary file 4 — Supplementary Data 3 [file 41467_2021_25339_MOESM4_ESM.xlsx]

## Sheet: Ecoli gRNA
Dataset	gRNA	Genome	GenomeName	Chrom	ChromStart	ChromStop	Cas9 Variant	Activity	Target Type	30bpSeq	gRNA Scaffold	gRNA_asExpressed	SS_gRNAwScaff	MFE_gRNAwScaff	MFE_gRNA
Guo2018-MG1655	TCTGTCCTTTTTTCACCAGC	E. coli	MG1655	MG1655	3386928	3386951	Cas9	27.2843	Endogenous	AGTATCTGTCCTTTTTTCACCAGCTGGTTA	GTTTTAGAGCTAGAAATAGCAAGTTAAAATAAGGCTAGTCCGTTATCAACTTGAAAAAGTGGCACCGAGTCGGTGC	TCTGTCCTTTTTTCACCAGC	.(((.((((...........(((((((.((((....))))...))))))))))).)))..........((((....)))).((((((...))))))	-18	0
Guo2018-MG1655	TACGACCGTGATGGCCGTAC	E. coli	MG1655	MG1655	3387100	3387123	Cas9	25.3926	Endogenous	CTAATACGACCGTGATGGCCGTACGGGAGA	GTTTTAGAGCTAGAAATAGCAAGTTAAAATAAGGCTAGTCCGTTATCAACTTGAAAAAGTGGCACCGAGTCGGTGC	TACGACCGTGATGGCCGTAC	......((.(((((((....(((((((.((((....))))...)))))))..))))).))))......((((....)))).((((((...))))))	-24.6	-4.5
Guo2018-MG1655	ATACGACCGTGATGGCCGTA	E. coli	MG1655	MG1655	3387099	3387122	Cas9	32.9729	Endogenous	ACTAATACGACCGTGATGGCCGTACGGGAG	GTTTTAGAGCTAGAAATAGCAAGTTAAAATAAGGCTAGTCCGTTATCAACTTGAAAAAGTGGCACCGAGTCGGTGC	ATACGACCGTGATGGCCGTA	.......((.(((((((...(((((((.((((....))))...)))))))..))))).))))......((((....)))).((((((...))))))	-25.3	-4.3
Guo2018-MG1655	TACCTGATAATAAGCAACAT	E. coli	MG1655	MG1655	3386851	3386874	Cas9	34.6187	Endogenous	CCAGTACCTGATAATAAGCAACATCGGCTT	GTTTTAGAGCTAGAAATAGCAAGTTAAAATAAGGCTAGTCCGTTATCAACTTGAAAAAGTGGCACCGAGTCGGTGC	TACCTGATAATAAGCAACAT	....(((((((.(((....((((((((.((((....))))...))))))))..))).....)))))))((((....)))).((((((...))))))	-22.4	0
Guo2018-MG1655	AACCGTTTGTAGTACGTTGT	E. coli	MG1655	MG1655	3386746	3386769	Cas9	31.5029	Endogenous	GCAGAACCGTTTGTAGTACGTTGTTGGCCT	GTTTTAGAGCTAGAAATAGCAAGTTAAAATAAGGCTAGTCCGTTATCAACTTGAAAAAGTGGCACCGAGTCGGTGC	AACCGTTTGTAGTACGTTGT	...............(((.((((((((.((((....))))...)))))))).))).............((((....)))).((((((...))))))	-18.6	-0.5
Guo2018-MG1655	ATCCAGTTTTGCCAGATCGC	E. coli	MG1655	MG1655	3386695	3386718	Cas9	3.97782	Endogenous	CAAGATCCAGTTTTGCCAGATCGCGGGTCG	GTTTTAGAGCTAGAAATAGCAAGTTAAAATAAGGCTAGTCCGTTATCAACTTGAAAAAGTGGCACCGAGTCGGTGC	ATCCAGTTTTGCCAGATCGC	..........((.((.((..(((((((.((((....))))...)))))))..)))).)).........((((....)))).((((((...))))))	-17.7	0
Guo2018-MG1655	CATATAGGCCAGTACATAGA	E. coli	MG1655	MG1655	3386557	3386580	Cas9	25.0843	Endogenous	CTTCCATATAGGCCAGTACATAGAAGGAGT	GTTTTAGAGCTAGAAATAGCAAGTTAAAATAAGGCTAGTCCGTTATCAACTTGAAAAAGTGGCACCGAGTCGGTGC	CATATAGGCCAGTACATAGA	.(((..(((.(((.......(((((((.((((....))))...)))))))...))).).))..)))..((((....)))).((((((...))))))	-18.4	0
Guo2018-MG1655	GGCATTAAAAATTGCGATGA	E. coli	MG1655	MG1655	3387064	3387087	Cas9	28.7013	Endogenous	CCCAGGCATTAAAAATTGCGATGAAGGCCA	GTTTTAGAGCTAGAAATAGCAAGTTAAAATAAGGCTAGTCCGTTATCAACTTGAAAAAGTGGCACCGAGTCGGTGC	GGCATTAAAAATTGCGATGA	.(((........)))(((.(((((((..((((....)))).........))))))).)))........((((....)))).((((((...))))))	-20.5	-2.8
Guo2018-MG1655	AGCACTTTGTTACTGCCAAG	E. coli	MG1655	MG1655	3386483	3386506	Cas9	37.5578	Endogenous	TTTCAGCACTTTGTTACTGCCAAGCGGCGT	GTTTTAGAGCTAGAAATAGCAAGTTAAAATAAGGCTAGTCCGTTATCAACTTGAAAAAGTGGCACCGAGTCGGTGC	AGCACTTTGTTACTGCCAAG	..((((((...((((((...(((((((.((((....))))...)))))))..))).)))................))))))((((((...))))))	-22.9	-0.3
Guo2018-MG1655	GCGCAAGACGCACCCATTCA	E. coli	MG1655	MG1655	3386373	3386396	Cas9	17.3946	Endogenous	CGTTGCGCAAGACGCACCCATTCAAGGTTA	GTTTTAGAGCTAGAAATAGCAAGTTAAAATAAGGCTAGTCCGTTATCAACTTGAAAAAGTGGCACCGAGTCGGTGC	GCGCAAGACGCACCCATTCA	.........(((((.((((.((......((((.......((((((...((((.(......).)))).))))))......)))))).)))).)))))	-20	-2.9
Guo2018-MG1655	ACTGTAGCAGTGGTGCCCGC	E. coli	MG1655	MG1655	3386300	3386323	Cas9	28.2491	Endogenous	CACCACTGTAGCAGTGGTGCCCGCAGGCCA	GTTTTAGAGCTAGAAATAGCAAGTTAAAATAAGGCTAGTCCGTTATCAACTTGAAAAAGTGGCACCGAGTCGGTGC	ACTGTAGCAGTGGTGCCCGC	...(((((.(....(((...(((((((.((((....))))...)))))))..)))....).)))))..((((....)))).((((((...))))))	-22.7	-2
Guo2018-MG1655	GCAGGCGATGGGCCATTTTA	E. coli	MG1655	MG1655	3386229	3386252	Cas9	26.7278	Endogenous	TCACGCAGGCGATGGGCCATTTTACGGAAG	GTTTTAGAGCTAGAAATAGCAAGTTAAAATAAGGCTAGTCCGTTATCAACTTGAAAAAGTGGCACCGAGTCGGTGC	GCAGGCGATGGGCCATTTTA	...((.(((((((...(((.(((((((.((((....))))...))))))).)))...))))))).)).((((....)))).((((((...))))))	-24.1	-4.9
Guo2018-MG1655	ATATCGCGACTGTTCGTTTG	E. coli	MG1655	MG1655	3387153	3387176	Cas9	39.3883	Endogenous	TTTGATATCGCGACTGTTCGTTTGAGGTTG	GTTTTAGAGCTAGAAATAGCAAGTTAAAATAAGGCTAGTCCGTTATCAACTTGAAAAAGTGGCACCGAGTCGGTGC	ATATCGCGACTGTTCGTTTG	(((.((.(((((...((((.(((((((.((((....))))...))))))).))))))))))).)))..((((....)))).((((((...))))))	-23.9	-2
Guo2018-MG1655	GAAAAGCGTGCCCAGAATGC	E. coli	MG1655	MG1655	3385097	3385120	Cas9	31.3868	Endogenous	GCCAGAAAAGCGTGCCCAGAATGCAGGAAA	GTTTTAGAGCTAGAAATAGCAAGTTAAAATAAGGCTAGTCCGTTATCAACTTGAAAAAGTGGCACCGAGTCGGTGC	GAAAAGCGTGCCCAGAATGC	....((((.((..((..(..(((((((.((((....))))...))))))).)..)).)).))))....((((....)))).((((((...))))))	-19.4	-1.9
Guo2018-MG1655	ACATGCTCTGTTGGGTATTA	E. coli	MG1655	MG1655	3384910	3384933	Cas9	31.2067	Endogenous	AGCAACATGCTCTGTTGGGTATTAGGGATA	GTTTTAGAGCTAGAAATAGCAAGTTAAAATAAGGCTAGTCCGTTATCAACTTGAAAAAGTGGCACCGAGTCGGTGC	ACATGCTCTGTTGGGTATTA	.(((..((.((((((.((((((((((..((((....)))).........)))))))))))).....))))..))....)))((((((...))))))	-21.8	-4.8
Guo2018-MG1655	GCGAATATGTTGGTTAGCAA	E. coli	MG1655	MG1655	3386174	3386197	Cas9	38.4203	Endogenous	CAAAGCGAATATGTTGGTTAGCAATGGAGA	GTTTTAGAGCTAGAAATAGCAAGTTAAAATAAGGCTAGTCCGTTATCAACTTGAAAAAGTGGCACCGAGTCGGTGC	GCGAATATGTTGGTTAGCAA	......(((.((((((((..(((((((.((((....))))...)))))))...))))).))).)))..((((....)))).((((((...))))))	-24	-1.4
Guo2018-MG1655	TGTCGAGAAACTGACTGAAA	E. coli	MG1655	MG1655	3384757	3384780	Cas9	28.1996	Endogenous	GCGCTGTCGAGAAACTGACTGAAATGGAAA	GTTTTAGAGCTAGAAATAGCAAGTTAAAATAAGGCTAGTCCGTTATCAACTTGAAAAAGTGGCACCGAGTCGGTGC	TGTCGAGAAACTGACTGAAA	....((..(((.(((((...(((((((.((((....))))...))))))).....))))).))).)).((((....)))).((((((...))))))	-21.8	-2.3
Guo2018-MG1655	GAAATTTCGGCAAATCCCCT	E. coli	MG1655	MG1655	3384529	3384552	Cas9	26.5605	Endogenous	AGGCGAAATTTCGGCAAATCCCCTGGGAAC	GTTTTAGAGCTAGAAATAGCAAGTTAAAATAAGGCTAGTCCGTTATCAACTTGAAAAAGTGGCACCGAGTCGGTGC	GAAATTTCGGCAAATCCCCT	...((..(((......((.((((((((.((((....))))...)))))))).)).....)))..))..((((....)))).((((((...))))))	-21.7	0
Guo2018-MG1655	ACCGGTTCCGTCACCTGCGG	E. coli	MG1655	MG1655	3384297	3384320	Cas9	10.8178	Endogenous	ATTTACCGGTTCCGTCACCTGCGGTGGCGC	GTTTTAGAGCTAGAAATAGCAAGTTAAAATAAGGCTAGTCCGTTATCAACTTGAAAAAGTGGCACCGAGTCGGTGC	ACCGGTTCCGTCACCTGCGG	...(((..((..((..((..(((((((.((((....))))...)))))))...))..)).))..))).((((....)))).((((((...))))))	-21.1	-2.6
Guo2018-MG1655	TTACCGCAAAGCGAATATGT	E. coli	MG1655	MG1655	3386164	3386187	Cas9	31.2299	Endogenous	AGTTTTACCGCAAAGCGAATATGTTGGTTA	GTTTTAGAGCTAGAAATAGCAAGTTAAAATAAGGCTAGTCCGTTATCAACTTGAAAAAGTGGCACCGAGTCGGTGC	TTACCGCAAAGCGAATATGT	....(((...)))......((((((((.((((....))))...)))))))).................((((....)))).((((((...))))))	-18.3	-1.9
Guo2018-MG1655	CACACCAGAATCATCAATAA	E. coli	MG1655	MG1655	3385914	3385937	Cas9	32.984	Endogenous	ACAGCACACCAGAATCATCAATAATGGTGC	GTTTTAGAGCTAGAAATAGCAAGTTAAAATAAGGCTAGTCCGTTATCAACTTGAAAAAGTGGCACCGAGTCGGTGC	CACACCAGAATCATCAATAA	....................(((((((.((((....))))...)))))))..................((((....)))).((((((...))))))	-15.6	0
Guo2018-MG1655	GCAAACTGCGGCGTAAGCAA	E. coli	MG1655	MG1655	3385773	3385796	Cas9	27.4154	Endogenous	GACGGCAAACTGCGGCGTAAGCAATGGTTC	GTTTTAGAGCTAGAAATAGCAAGTTAAAATAAGGCTAGTCCGTTATCAACTTGAAAAAGTGGCACCGAGTCGGTGC	GCAAACTGCGGCGTAAGCAA	.......((((..((.((..(((((((.((((....))))...)))))))...))))..)))).....((((....)))).((((((...))))))	-23.3	-2.8
Guo2018-MG1655	AAACAGCGCCAGTACAATGG	E. coli	MG1655	MG1655	3386132	3386155	Cas9	29.7795	Endogenous	CAACAAACAGCGCCAGTACAATGGCGGTCG	GTTTTAGAGCTAGAAATAGCAAGTTAAAATAAGGCTAGTCCGTTATCAACTTGAAAAAGTGGCACCGAGTCGGTGC	AAACAGCGCCAGTACAATGG	..(((((.(((......)))(((((((.((((....))))...)))))))...))).)).........((((....)))).((((((...))))))	-19.5	-1.4
Guo2018-MG1655	AACAAACAGCGCCAGTACAA	E. coli	MG1655	MG1655	3386129	3386152	Cas9	35.4946	Endogenous	AGCCAACAAACAGCGCCAGTACAATGGCGG	GTTTTAGAGCTAGAAATAGCAAGTTAAAATAAGGCTAGTCCGTTATCAACTTGAAAAAGTGGCACCGAGTCGGTGC	AACAAACAGCGCCAGTACAA	....(((.(.((.(((....(((((((.((((....))))...)))))))...))).)).))))....((((....)))).((((((...))))))	-18.7	0
Guo2018-MG1655	AAGTATCAGTGATCAATTCC	E. coli	MG1655	MG1655	3385402	3385425	Cas9	31.0139	Endogenous	CGGAAAGTATCAGTGATCAATTCCGGGCGC	GTTTTAGAGCTAGAAATAGCAAGTTAAAATAAGGCTAGTCCGTTATCAACTTGAAAAAGTGGCACCGAGTCGGTGC	AAGTATCAGTGATCAATTCC	........(((((..((((((((((((.((((....))))...)))))))..))..)))..)))))..((((....)))).((((((...))))))	-16.8	0
Guo2018-MG1655	ACCCAGCTATAAATGGTGAC	E. coli	MG1655	MG1655	3385278	3385301	Cas9	27.4613	Endogenous	CGCGACCCAGCTATAAATGGTGACAGGCGT	GTTTTAGAGCTAGAAATAGCAAGTTAAAATAAGGCTAGTCCGTTATCAACTTGAAAAAGTGGCACCGAGTCGGTGC	ACCCAGCTATAAATGGTGAC	.............((((((((((((((.((((....))))...))))))...........))))))))((((....)))).((((((...))))))	-20.4	-2.1
Guo2018-MG1655	AACCAAACTCACGCAGGCGA	E. coli	MG1655	MG1655	3386217	3386240	Cas9	5.9082	Endogenous	GATTAACCAAACTCACGCAGGCGATGGGCC	GTTTTAGAGCTAGAAATAGCAAGTTAAAATAAGGCTAGTCCGTTATCAACTTGAAAAAGTGGCACCGAGTCGGTGC	AACCAAACTCACGCAGGCGA	.....(((..((..((.(..(((((((.((((....))))...)))))))..).)).))..)))....((((....)))).((((((...))))))	-20.6	0
Guo2018-MG1655	GTGATTAACCAAACTCACGC	E. coli	MG1655	MG1655	3386211	3386234	Cas9	37.7286	Endogenous	CATCGTGATTAACCAAACTCACGCAGGCGA	GTTTTAGAGCTAGAAATAGCAAGTTAAAATAAGGCTAGTCCGTTATCAACTTGAAAAAGTGGCACCGAGTCGGTGC	GTGATTAACCAAACTCACGC	.((((.(((...(((..(..(((((((.((((....))))...)))))))..)...)))..)))))))((((....)))).((((((...))))))	-19.5	-2.2
Guo2018-MG1655	AAATTCTACCGGCTTCGGTC	E. coli	MG1655	MG1655	3387711	3387734	Cas9	9.5214	Endogenous	TAGTAAATTCTACCGGCTTCGGTCAGGCCA	GTTTTAGAGCTAGAAATAGCAAGTTAAAATAAGGCTAGTCCGTTATCAACTTGAAAAAGTGGCACCGAGTCGGTGC	AAATTCTACCGGCTTCGGTC	......((((((((.((((.........((((.......((((((...((((.(......).)))).))))))......)))))))))))))))).	-25.1	-3.8
Guo2018-MG1655	GCACTTCATGAAGCATACGA	E. coli	MG1655	MG1655	3387747	3387770	Cas9	33.2717	Endogenous	TCCTGCACTTCATGAAGCATACGACGGCAG	GTTTTAGAGCTAGAAATAGCAAGTTAAAATAAGGCTAGTCCGTTATCAACTTGAAAAAGTGGCACCGAGTCGGTGC	GCACTTCATGAAGCATACGA	.(((((..((((((......))))))..((((....))))(((((...((((.(......).)))).)))))....)))))((((((...))))))	-20.5	-0.1
Guo2018-MG1655	CAATGCGTAGCGTCCCGATG	E. coli	MG1655	MG1655	3387807	3387830	Cas9	14.1631	Endogenous	CAGCCAATGCGTAGCGTCCCGATGGGGGTG	GTTTTAGAGCTAGAAATAGCAAGTTAAAATAAGGCTAGTCCGTTATCAACTTGAAAAAGTGGCACCGAGTCGGTGC	CAATGCGTAGCGTCCCGATG	......((((((....((((((((((..((((....)))).........)))))))).))))))))..((((....)))).((((((...))))))	-20.1	-1
Guo2018-MG1655	AGAGCCAAATTCAACTACTT	E. coli	MG1655	MG1655	3387572	3387595	Cas9	36.6523	Endogenous	TAAAAGAGCCAAATTCAACTACTTTGGCAA	GTTTTAGAGCTAGAAATAGCAAGTTAAAATAAGGCTAGTCCGTTATCAACTTGAAAAAGTGGCACCGAGTCGGTGC	AGAGCCAAATTCAACTACTT	.............((((((((((((((.((((....))))...))))))))))..)))).........((((....)))).((((((...))))))	-21.6	0
Guo2018-MG1655	CCAGATTGACGCTCAAACCT	E. coli	MG1655	MG1655	3387894	3387917	Cas9	26.6004	Endogenous	GTAACCAGATTGACGCTCAAACCTGGGTAT	GTTTTAGAGCTAGAAATAGCAAGTTAAAATAAGGCTAGTCCGTTATCAACTTGAAAAAGTGGCACCGAGTCGGTGC	CCAGATTGACGCTCAAACCT	...(((.((((..(...((((((((((.((((....))))...))))))).)))...)..))))))).((((....)))).((((((...))))))	-23.6	0
Guo2018-MG1655	TTCGCGGCGCACACCACCAT	E. coli	MG1655	MG1655	3388024	3388047	Cas9	34.137	Endogenous	GCTTTTCGCGGCGCACACCACCATTGGCAT	GTTTTAGAGCTAGAAATAGCAAGTTAAAATAAGGCTAGTCCGTTATCAACTTGAAAAAGTGGCACCGAGTCGGTGC	TTCGCGGCGCACACCACCAT	...((((.((......((.((((((((.((((....))))...)))))))).))...)))))).....((((....)))).((((((...))))))	-22.5	-0.5
Guo2018-MG1655	ATCAGTTCAAATTCATTGTC	E. coli	MG1655	MG1655	3388126	3388149	Cas9	34.6045	Endogenous	TGCGATCAGTTCAAATTCATTGTCGGGCCG	GTTTTAGAGCTAGAAATAGCAAGTTAAAATAAGGCTAGTCCGTTATCAACTTGAAAAAGTGGCACCGAGTCGGTGC	ATCAGTTCAAATTCATTGTC	.(((((((.((..(......)..)).))))).)).....((((((...((((.(......).)))).))))))........((((((...))))))	-18.2	0
Guo2018-MG1655	TAGTCACAAATCTTCCTTGT	E. coli	MG1655	MG1655	3388179	3388202	Cas9	24.424	Endogenous	TCATTAGTCACAAATCTTCCTTGTGGGATC	GTTTTAGAGCTAGAAATAGCAAGTTAAAATAAGGCTAGTCCGTTATCAACTTGAAAAAGTGGCACCGAGTCGGTGC	TAGTCACAAATCTTCCTTGT	...........((.((((((........((((....))))........))))))..))..........((((....)))).((((((...))))))	-18.7	0
Guo2018-MG1655	CGTGGATCTGACTGGTAACG	E. coli	MG1655	MG1655	3388312	3388335	Cas9	31.8218	Endogenous	CGGGCGTGGATCTGACTGGTAACGCGGCAG	GTTTTAGAGCTAGAAATAGCAAGTTAAAATAAGGCTAGTCCGTTATCAACTTGAAAAAGTGGCACCGAGTCGGTGC	CGTGGATCTGACTGGTAACG	....((((.(((((((....(((((((.((((....))))...)))))))...))))))).)..))).((((....)))).((((((...))))))	-26	-1.3
Guo2018-MG1655	ATCACGACCTGTACCTTCAG	E. coli	MG1655	MG1655	3388372	3388395	Cas9	15.1443	Endogenous	GTTGATCACGACCTGTACCTTCAGCGGCAG	GTTTTAGAGCTAGAAATAGCAAGTTAAAATAAGGCTAGTCCGTTATCAACTTGAAAAAGTGGCACCGAGTCGGTGC	ATCACGACCTGTACCTTCAG	..(((((((((......)))))).....((((....))))(((((...((((.(......).)))).)))))......)))((((((...))))))	-23.4	-0.7
Guo2018-MG1655	ACAAAGTCGTAGATACCTGT	E. coli	MG1655	MG1655	3387228	3387251	Cas9	27.6728	Endogenous	CCAGACAAAGTCGTAGATACCTGTTGGCAC	GTTTTAGAGCTAGAAATAGCAAGTTAAAATAAGGCTAGTCCGTTATCAACTTGAAAAAGTGGCACCGAGTCGGTGC	ACAAAGTCGTAGATACCTGT	...........(((.(((.((((((((.((((....))))...)))))))))))...)))........((((....)))).((((((...))))))	-20.4	0
Guo2018-MG1655	AGCCCAAACACCACGATAAC	E. coli	MG1655	MG1655	3387324	3387347	Cas9	2.5381	Endogenous	GGACAGCCCAAACACCACGATAACGGGAAA	GTTTTAGAGCTAGAAATAGCAAGTTAAAATAAGGCTAGTCCGTTATCAACTTGAAAAAGTGGCACCGAGTCGGTGC	AGCCCAAACACCACGATAAC	..............(((((((((((((.((((....))))...))))))...........))))))).((((....)))).((((((...))))))	-20	0
Guo2018-MG1655	GCAATTCAAAAAATATCGGT	E. coli	MG1655	MG1655	3387295	3387318	Cas9	35.9695	Endogenous	AAAAGCAATTCAAAAAATATCGGTGGGAAG	GTTTTAGAGCTAGAAATAGCAAGTTAAAATAAGGCTAGTCCGTTATCAACTTGAAAAAGTGGCACCGAGTCGGTGC	GCAATTCAAAAAATATCGGT	....(((((...(((.(((((((((((.((((....))))...))))))))........))).)))....)))))......((((((...))))))	-19	0
Guo2018-MG1655	AGCAATTCAAAAAATATCGG	E. coli	MG1655	MG1655	3387294	3387317	Cas9	29.9034	Endogenous	TAAAAGCAATTCAAAAAATATCGGTGGGAA	GTTTTAGAGCTAGAAATAGCAAGTTAAAATAAGGCTAGTCCGTTATCAACTTGAAAAAGTGGCACCGAGTCGGTGC	AGCAATTCAAAAAATATCGG	.....(((((...(((.((((((((((.((((....))))...))))))).........))).)))....)))))......((((((...))))))	-17.9	0
Guo2018-MG1655	TACCTGTTGGCACAAGTACC	E. coli	MG1655	MG1655	3387241	3387264	Cas9	28.5734	Endogenous	TAGATACCTGTTGGCACAAGTACCCGGCGC	GTTTTAGAGCTAGAAATAGCAAGTTAAAATAAGGCTAGTCCGTTATCAACTTGAAAAAGTGGCACCGAGTCGGTGC	TACCTGTTGGCACAAGTACC	........((.((.(((...(((((((.((((....))))...)))))))...))).)))).......((((....)))).((((((...))))))	-21.5	-1.1
Guo2018-MG1655	CTTGGTTGTAAAGAGAGAGC	E. coli	MG1655	MG1655	3387365	3387388	Cas9	38.4039	Endogenous	TGACCTTGGTTGTAAAGAGAGAGCAGGCGT	GTTTTAGAGCTAGAAATAGCAAGTTAAAATAAGGCTAGTCCGTTATCAACTTGAAAAAGTGGCACCGAGTCGGTGC	CTTGGTTGTAAAGAGAGAGC	.((((((.(((((.(....).))))).))))))......((((((...((((.(......).)))).))))))........((((((...))))))	-21.4	0
Guo2018-MG1655	AAACAGACTCATGTTGACCT	E. coli	MG1655	MG1655	3387347	3387370	Cas9	37.1897	Endogenous	CGGGAAACAGACTCATGTTGACCTTGGTTG	GTTTTAGAGCTAGAAATAGCAAGTTAAAATAAGGCTAGTCCGTTATCAACTTGAAAAAGTGGCACCGAGTCGGTGC	AAACAGACTCATGTTGACCT	........(((.(((((((((((((((.((((....))))...))))))).)))...........))))).))).......((((((...))))))	-22.3	-1.6
Guo2018-MG1655	TCAATAAAAGAGACGTGATT	E. coli	MG1655	MG1655	2973914	2973937	Cas9	22.276	Endogenous	GCCATCAATAAAAGAGACGTGATTAGGCGT	GTTTTAGAGCTAGAAATAGCAAGTTAAAATAAGGCTAGTCCGTTATCAACTTGAAAAAGTGGCACCGAGTCGGTGC	TCAATAAAAGAGACGTGATT	.......((..(((..(.(((((((((.((((....))))...)))))))))..)..)))..))....((((....)))).((((((...))))))	-21.4	0
Guo2018-MG1655	CAGGCCTACCGTCAGCCCAA	E. coli	MG1655	MG1655	2972761	2972784	Cas9	29.5406	Endogenous	TAAACAGGCCTACCGTCAGCCCAAAGGAGT	GTTTTAGAGCTAGAAATAGCAAGTTAAAATAAGGCTAGTCCGTTATCAACTTGAAAAAGTGGCACCGAGTCGGTGC	CAGGCCTACCGTCAGCCCAA	..(((.....)))((((...(((((((.((((....))))...)))))))..))))............((((....)))).((((((...))))))	-21.8	-2.3
Guo2018-MG1655	AACAGGCGCGCATCCATTCC	E. coli	MG1655	MG1655	2972402	2972425	Cas9	17.9569	Endogenous	CGACAACAGGCGCGCATCCATTCCTGGTAG	GTTTTAGAGCTAGAAATAGCAAGTTAAAATAAGGCTAGTCCGTTATCAACTTGAAAAAGTGGCACCGAGTCGGTGC	AACAGGCGCGCATCCATTCC	(((.(((..((.........(((((((.((((....))))...)))))))...))..))).)))....((((....)))).((((((...))))))	-18.8	0
Guo2018-MG1655	CCGCGAACATTCTCGGCGGT	E. coli	MG1655	MG1655	2972279	2972302	Cas9	23.109	Endogenous	TTCGCCGCGAACATTCTCGGCGGTGGGCAC	GTTTTAGAGCTAGAAATAGCAAGTTAAAATAAGGCTAGTCCGTTATCAACTTGAAAAAGTGGCACCGAGTCGGTGC	CCGCGAACATTCTCGGCGGT	((((((......)).))))((((((((.((((....))))...)))))))).................((((....)))).((((((...))))))	-22.2	-5.8
Guo2018-MG1655	GCAGTGGCATGGACTTTATC	E. coli	MG1655	MG1655	2972102	2972125	Cas9	27.9775	Endogenous	AATCGCAGTGGCATGGACTTTATCTGGCGA	GTTTTAGAGCTAGAAATAGCAAGTTAAAATAAGGCTAGTCCGTTATCAACTTGAAAAAGTGGCACCGAGTCGGTGC	GCAGTGGCATGGACTTTATC	((....))(((((((.....(((((((.((((....))))...)))))))......))))))).....((((....)))).((((((...))))))	-24.9	-0.9
Guo2018-MG1655	CGCGAACGCGATACAAAACA	E. coli	MG1655	MG1655	2973984	2974007	Cas9	26.5241	Endogenous	GTAACGCGAACGCGATACAAAACACGGCAC	GTTTTAGAGCTAGAAATAGCAAGTTAAAATAAGGCTAGTCCGTTATCAACTTGAAAAAGTGGCACCGAGTCGGTGC	CGCGAACGCGATACAAAACA	....((((.(((........(((((((.((((....))))...))))))).......)))))))....((((....)))).((((((...))))))	-19.6	-2.8
Guo2018-MG1655	GACGTTTAACCAGACCTTTC	E. coli	MG1655	MG1655	2973573	2973596	Cas9	30.4141	Endogenous	AAGCGACGTTTAACCAGACCTTTCAGGCGG	GTTTTAGAGCTAGAAATAGCAAGTTAAAATAAGGCTAGTCCGTTATCAACTTGAAAAAGTGGCACCGAGTCGGTGC	GACGTTTAACCAGACCTTTC	((((....((.((.((((..(((((((.((((....))))...))))))))))))).)).))))....((((....)))).((((((...))))))	-21.9	0
Guo2018-MG1655	GCGCTCGCCCTTCAGTGCCT	E. coli	MG1655	MG1655	2973949	2973972	Cas9	28.5265	Endogenous	GAACGCGCTCGCCCTTCAGTGCCTGGGTGT	GTTTTAGAGCTAGAAATAGCAAGTTAAAATAAGGCTAGTCCGTTATCAACTTGAAAAAGTGGCACCGAGTCGGTGC	GCGCTCGCCCTTCAGTGCCT	((((.((...(((.(((((((((((((.((((....))))...)))))))).((.....)).......((((....))))))))).))).))))))	-23.3	-4.8
Guo2018-MG1655	GCCGCACTGATGCCTGCATT	E. coli	MG1655	MG1655	2973227	2973250	Cas9	30.198	Endogenous	CACTGCCGCACTGATGCCTGCATTGGGCAG	GTTTTAGAGCTAGAAATAGCAAGTTAAAATAAGGCTAGTCCGTTATCAACTTGAAAAAGTGGCACCGAGTCGGTGC	GCCGCACTGATGCCTGCATT	...(((((((((((.((.(((((((((.((((....))))...))))))))).)).............((((....)))))))).....)))))))	-24.7	-2.8
Guo2018-MG1655	GTTTGCCTTTATCGAGAAAC	E. coli	MG1655	MG1655	2973084	2973107	Cas9	26.7938	Endogenous	CAGAGTTTGCCTTTATCGAGAAACTGGCGG	GTTTTAGAGCTAGAAATAGCAAGTTAAAATAAGGCTAGTCCGTTATCAACTTGAAAAAGTGGCACCGAGTCGGTGC	GTTTGCCTTTATCGAGAAAC	....(((((...........(((((((.((((....))))...)))))))))))).............((((....)))).((((((...))))))	-20	0
Guo2018-MG1655	AAGCCATTAACAGGCGCGCA	E. coli	MG1655	MG1655	926531	926554	Cas9	37.0543	Endogenous	TGGTAAGCCATTAACAGGCGCGCAGGGCTA	GTTTTAGAGCTAGAAATAGCAAGTTAAAATAAGGCTAGTCCGTTATCAACTTGAAAAAGTGGCACCGAGTCGGTGC	AAGCCATTAACAGGCGCGCA	.......((((.(((..((.(((((((.((((....))))...)))))))...))..))).))))...((((....)))).((((((...))))))	-22.8	-3.6
Guo2018-MG1655	TCGGGCGACCACCAGAGGAT	E. coli	MG1655	MG1655	926470	926493	Cas9	16.0745	Endogenous	GGGATCGGGCGACCACCAGAGGATGGGGTC	GTTTTAGAGCTAGAAATAGCAAGTTAAAATAAGGCTAGTCCGTTATCAACTTGAAAAAGTGGCACCGAGTCGGTGC	TCGGGCGACCACCAGAGGAT	.(((((..((.((...)).((((((((.((((....))))...)))))))).))...)))))......((((....)))).((((((...))))))	-22.5	-1.7
Guo2018-MG1655	TATGAAATCGCTTCATACTA	E. coli	MG1655	MG1655	926408	926431	Cas9	29.0404	Endogenous	CGTTTATGAAATCGCTTCATACTACGGCTG	GTTTTAGAGCTAGAAATAGCAAGTTAAAATAAGGCTAGTCCGTTATCAACTTGAAAAAGTGGCACCGAGTCGGTGC	TATGAAATCGCTTCATACTA	.(((((.....)))))((((((((((..((((....)))).........)))))))))).........((((....)))).((((((...))))))	-21.9	-2.6
Guo2018-MG1655	GGGAAGGGAAGGCTATTGAA	E. coli	MG1655	MG1655	926609	926632	Cas9	27.957	Endogenous	TCCGGGGAAGGGAAGGCTATTGAATGGCGA	GTTTTAGAGCTAGAAATAGCAAGTTAAAATAAGGCTAGTCCGTTATCAACTTGAAAAAGTGGCACCGAGTCGGTGC	GGGAAGGGAAGGCTATTGAA	((.((.(((.((((......(((((((.((((....))))...)))))))..))))..))).)).)).((((....)))).((((((...))))))	-22.2	0
Guo2018-MG1655	TAATTCATCGTGACACGATA	E. coli	MG1655	MG1655	926377	926400	Cas9	21.7958	Endogenous	AGCGTAATTCATCGTGACACGATAGGGCGA	GTTTTAGAGCTAGAAATAGCAAGTTAAAATAAGGCTAGTCCGTTATCAACTTGAAAAAGTGGCACCGAGTCGGTGC	TAATTCATCGTGACACGATA	...((((...(((.(((.((((((((..((((....)))).........))))))))...)))..)))...))))......((((((...))))))	-20.4	-2.5
Guo2018-MG1655	GGTTCCTTCTTCGCGATCGC	E. coli	MG1655	MG1655	926325	926348	Cas9	29.6614	Endogenous	TCCAGGTTCCTTCTTCGCGATCGCTGGCAC	GTTTTAGAGCTAGAAATAGCAAGTTAAAATAAGGCTAGTCCGTTATCAACTTGAAAAAGTGGCACCGAGTCGGTGC	GGTTCCTTCTTCGCGATCGC	(((((......(((....))).....)))))........((((((...((((.(......).)))).))))))........((((((...))))))	-20.7	-0.7
Guo2018-MG1655	GGGCATGGCCGAGTTCGTGA	E. coli	MG1655	MG1655	926267	926290	Cas9	33.7959	Endogenous	GAGTGGGCATGGCCGAGTTCGTGAAGGCGA	GTTTTAGAGCTAGAAATAGCAAGTTAAAATAAGGCTAGTCCGTTATCAACTTGAAAAAGTGGCACCGAGTCGGTGC	GGGCATGGCCGAGTTCGTGA	((((.(((((..........(((((((.((((....))))...)))))))..))))))))).......((((....)))).((((((...))))))	-26.8	-2.9
Guo2018-MG1655	GCCACAAAATAGCGTTCCCT	E. coli	MG1655	MG1655	926190	926213	Cas9	28.1109	Endogenous	ACTCGCCACAAAATAGCGTTCCCTGGGCCA	GTTTTAGAGCTAGAAATAGCAAGTTAAAATAAGGCTAGTCCGTTATCAACTTGAAAAAGTGGCACCGAGTCGGTGC	GCCACAAAATAGCGTTCCCT	........((((((..(((((((((((.((((....))))...))))))).)))...)..))))))..((((....)))).((((((...))))))	-22.4	0
Guo2018-MG1655	TTTTAGACGCATTTTCCATC	E. coli	MG1655	MG1655	926153	926176	Cas9	25.5287	Endogenous	GCCGTTTTAGACGCATTTTCCATCCGGCTG	GTTTTAGAGCTAGAAATAGCAAGTTAAAATAAGGCTAGTCCGTTATCAACTTGAAAAAGTGGCACCGAGTCGGTGC	TTTTAGACGCATTTTCCATC	.....((((.(((..((...(((((((.((((....))))...)))))))..))..))).))))....((((....)))).((((((...))))))	-21.2	0
Guo2018-MG1655	CTGTGTGATCGTTAAGGACC	E. coli	MG1655	MG1655	926072	926095	Cas9	38.889	Endogenous	GATGCTGTGTGATCGTTAAGGACCTGGCAG	GTTTTAGAGCTAGAAATAGCAAGTTAAAATAAGGCTAGTCCGTTATCAACTTGAAAAAGTGGCACCGAGTCGGTGC	CTGTGTGATCGTTAAGGACC	.....((((......((((.((((((..((((....)))).........))))))..))))...))))((((....)))).((((((...))))))	-20.2	0
Guo2018-MG1655	TGAGATAATTAAGGTAATCC	E. coli	MG1655	MG1655	926021	926044	Cas9	29.0796	Endogenous	TGATTGAGATAATTAAGGTAATCCCGGCGG	GTTTTAGAGCTAGAAATAGCAAGTTAAAATAAGGCTAGTCCGTTATCAACTTGAAAAAGTGGCACCGAGTCGGTGC	TGAGATAATTAAGGTAATCC	...((((((...((....(((((((((.((((....))))...)))))))..)).....)))))))).((((....)))).((((((...))))))	-20.9	0
Guo2018-MG1655	CGTGGTACCCAGAAATTATT	E. coli	MG1655	MG1655	925975	925998	Cas9	32.3074	Endogenous	GCATCGTGGTACCCAGAAATTATTCGGCAA	GTTTTAGAGCTAGAAATAGCAAGTTAAAATAAGGCTAGTCCGTTATCAACTTGAAAAAGTGGCACCGAGTCGGTGC	CGTGGTACCCAGAAATTATT	..(((((....((.....(((((((((.((((....))))...)))))))))......))...)))))((((....)))).((((((...))))))	-19.8	-0.3
Guo2018-MG1655	CCGCAAAACTCCACGCAAGT	E. coli	MG1655	MG1655	926657	926680	Cas9	33.5114	Endogenous	ATGACCGCAAAACTCCACGCAAGTCGGATC	GTTTTAGAGCTAGAAATAGCAAGTTAAAATAAGGCTAGTCCGTTATCAACTTGAAAAAGTGGCACCGAGTCGGTGC	CCGCAAAACTCCACGCAAGT	..............((...((((((((.((((....))))...))))))))..)).............((((....)))).((((((...))))))	-18.1	0
Guo2018-MG1655	CAATTCTTCCGCAACAAGGG	E. coli	MG1655	MG1655	1402460	1402483	Cas9	5.5431	Endogenous	GGTGCAATTCTTCCGCAACAAGGGTGGCAG	GTTTTAGAGCTAGAAATAGCAAGTTAAAATAAGGCTAGTCCGTTATCAACTTGAAAAAGTGGCACCGAGTCGGTGC	CAATTCTTCCGCAACAAGGG	........((........))(((((((.((((....))))...)))))))..................((((....)))).((((((...))))))	-17.4	-1.1
Guo2018-MG1655	AGGCGCTTCAACACGTTCAA	E. coli	MG1655	MG1655	1401476	1401499	Cas9	10.0052	Endogenous	CCGCAGGCGCTTCAACACGTTCAATGGCCT	GTTTTAGAGCTAGAAATAGCAAGTTAAAATAAGGCTAGTCCGTTATCAACTTGAAAAAGTGGCACCGAGTCGGTGC	AGGCGCTTCAACACGTTCAA	...........(((.((((((((....(((..((..((((.............)))).)).)))...))))))))...)))((((((...))))))	-21.1	-1.2
Guo2018-MG1655	CGTTGTAGAGTGAATTCATC	E. coli	MG1655	MG1655	1402371	1402394	Cas9	34.9021	Endogenous	TTCGCGTTGTAGAGTGAATTCATCAGGTAA	GTTTTAGAGCTAGAAATAGCAAGTTAAAATAAGGCTAGTCCGTTATCAACTTGAAAAAGTGGCACCGAGTCGGTGC	CGTTGTAGAGTGAATTCATC	.(((.((((((((.....)))))))).))).........((((((...((((.(......).)))).))))))........((((((...))))))	-19.9	0
Guo2018-MG1655	TCGCCAGTGCGATAATTTTG	E. coli	MG1655	MG1655	1402532	1402555	Cas9	25.8427	Endogenous	CACGTCGCCAGTGCGATAATTTTGGGGCAA	GTTTTAGAGCTAGAAATAGCAAGTTAAAATAAGGCTAGTCCGTTATCAACTTGAAAAAGTGGCACCGAGTCGGTGC	TCGCCAGTGCGATAATTTTG	..((....))((((((.(((((((((..((((....)))).........)))))))))...)))))).((((....)))).((((((...))))))	-21.3	-3.5
Guo2018-MG1655	ACGCAAAACCGTCGCGGTAG	E. coli	MG1655	MG1655	1402174	1402197	Cas9	2.75834	Endogenous	CATGACGCAAAACCGTCGCGGTAGGGGCGA	GTTTTAGAGCTAGAAATAGCAAGTTAAAATAAGGCTAGTCCGTTATCAACTTGAAAAAGTGGCACCGAGTCGGTGC	ACGCAAAACCGTCGCGGTAG	.......((((.(.((((..(((((((.((((....))))...)))))))...((((.(...(((......)))...).)))))))).).))))..	-20.9	-3
Guo2018-MG1655	ATGCGCCAGCCCAAGCCCAA	E. coli	MG1655	MG1655	1402103	1402126	Cas9	28.5745	Endogenous	GGGTATGCGCCAGCCCAAGCCCAATGGCGG	GTTTTAGAGCTAGAAATAGCAAGTTAAAATAAGGCTAGTCCGTTATCAACTTGAAAAAGTGGCACCGAGTCGGTGC	ATGCGCCAGCCCAAGCCCAA	..((....))...((((...(((((((.((((....))))...)))))))..))))............((((....)))).((((((...))))))	-22	-0.9
Guo2018-MG1655	CCACGCGTACCTTCCTCTGC	E. coli	MG1655	MG1655	1402026	1402049	Cas9	30.3019	Endogenous	CGCGCCACGCGTACCTTCCTCTGCAGGCTG	GTTTTAGAGCTAGAAATAGCAAGTTAAAATAAGGCTAGTCCGTTATCAACTTGAAAAAGTGGCACCGAGTCGGTGC	CCACGCGTACCTTCCTCTGC	....(((.((...(((....(((((((.((((....))))...))))))).)))...)).))).....((((....)))).((((((...))))))	-19.3	0
Guo2018-MG1655	TACGCCAGTGCCAATGTGCA	E. coli	MG1655	MG1655	1401950	1401973	Cas9	18.8889	Endogenous	CAGGTACGCCAGTGCCAATGTGCACGGCAG	GTTTTAGAGCTAGAAATAGCAAGTTAAAATAAGGCTAGTCCGTTATCAACTTGAAAAAGTGGCACCGAGTCGGTGC	TACGCCAGTGCCAATGTGCA	...(((.((((....)))).(((((((.((((....))))...)))))))..))).............((((....)))).((((((...))))))	-20	-1.7
Guo2018-MG1655	GGAAGCTCCTTCGCTGTGCG	E. coli	MG1655	MG1655	1401767	1401790	Cas9	13.9419	Endogenous	CTCTGGAAGCTCCTTCGCTGTGCGGGGCGA	GTTTTAGAGCTAGAAATAGCAAGTTAAAATAAGGCTAGTCCGTTATCAACTTGAAAAAGTGGCACCGAGTCGGTGC	GGAAGCTCCTTCGCTGTGCG	(((....(((((((...)))(((((((.((((....))))...)))))))))))....))).......((((....)))).((((((...))))))	-22.5	-2.1
Guo2018-MG1655	TTCCACTTTCAGCAACGCCG	E. coli	MG1655	MG1655	1401692	1401715	Cas9	21.3123	Endogenous	GTGTTTCCACTTTCAGCAACGCCGAGGCAG	GTTTTAGAGCTAGAAATAGCAAGTTAAAATAAGGCTAGTCCGTTATCAACTTGAAAAAGTGGCACCGAGTCGGTGC	TTCCACTTTCAGCAACGCCG	..((((((((((....(((.(((((((.((((....))))...)))))))..)))......(((...)))))))..))))))(((((...))))).	-21.9	0
Guo2018-MG1655	CCTGAATCGCTTGTTGTGCA	E. coli	MG1655	MG1655	1401628	1401651	Cas9	32.7948	Endogenous	GCGCCCTGAATCGCTTGTTGTGCACGGTCA	GTTTTAGAGCTAGAAATAGCAAGTTAAAATAAGGCTAGTCCGTTATCAACTTGAAAAAGTGGCACCGAGTCGGTGC	CCTGAATCGCTTGTTGTGCA	(((.....(((((((((.(((((....)))).)..))))))))).......)))..............((((....)))).((((((...))))))	-20.5	-1
Guo2018-MG1655	ACTGATGACGGGAAAGGTTA	E. coli	MG1655	MG1655	1402585	1402608	Cas9	22.2614	Endogenous	TTTTACTGATGACGGGAAAGGTTATGGAGT	GTTTTAGAGCTAGAAATAGCAAGTTAAAATAAGGCTAGTCCGTTATCAACTTGAAAAAGTGGCACCGAGTCGGTGC	ACTGATGACGGGAAAGGTTA	..((((((((((..((.((.(((((((.((((....))))...))))))).)).))..))))))))))((((....)))).((((((...))))))	-32.4	-0.7
Guo2018-MG1655	ACTGTTTTGCCGATCGTTGG	E. coli	MG1655	MG1655	1400244	1400267	Cas9	26.1673	Endogenous	TCAGACTGTTTTGCCGATCGTTGGAGGTGA	GTTTTAGAGCTAGAAATAGCAAGTTAAAATAAGGCTAGTCCGTTATCAACTTGAAAAAGTGGCACCGAGTCGGTGC	ACTGTTTTGCCGATCGTTGG	........((((((..(((((((((((.((((....))))...)))))))...((((.(...(((......)))...).)))).))))))))))..	-19.6	-0.3
Guo2018-MG1655	ACGTTATCGGTGGCGGCATA	E. coli	MG1655	MG1655	1400134	1400157	Cas9	35.5379	Endogenous	AAGCACGTTATCGGTGGCGGCATATGGAGC	GTTTTAGAGCTAGAAATAGCAAGTTAAAATAAGGCTAGTCCGTTATCAACTTGAAAAAGTGGCACCGAGTCGGTGC	ACGTTATCGGTGGCGGCATA	........((((((((..((((((((..((((....)))).........))))))))..)))))))).((((....)))).((((((...))))))	-28.8	-2.5
Guo2018-MG1655	ACCAGTTGCCACGTATGTAG	E. coli	MG1655	MG1655	1400026	1400049	Cas9	20.0204	Endogenous	GCTAACCAGTTGCCACGTATGTAGCGGTGT	GTTTTAGAGCTAGAAATAGCAAGTTAAAATAAGGCTAGTCCGTTATCAACTTGAAAAAGTGGCACCGAGTCGGTGC	ACCAGTTGCCACGTATGTAG	.......(((((.....((((((....(((..((..((((.............)))).)).)))...)))))).....)))))((((...))))..	-19.4	0
Guo2018-MG1655	ATCAAGGAAGAGATTGACTG	E. coli	MG1655	MG1655	1399938	1399961	Cas9	31.2785	Endogenous	CTGAATCAAGGAAGAGATTGACTGTGGTTG	GTTTTAGAGCTAGAAATAGCAAGTTAAAATAAGGCTAGTCCGTTATCAACTTGAAAAAGTGGCACCGAGTCGGTGC	ATCAAGGAAGAGATTGACTG	.(((((...(((((.(((((((((((..((((....)))).........))))))))))).))).))..))))).......((((((...))))))	-27.8	-1.2
Guo2018-MG1655	TTCGGGATAGGGCAGTGATA	E. coli	MG1655	MG1655	1399861	1399884	Cas9	12.1259	Endogenous	GTTTTTCGGGATAGGGCAGTGATACGGTTG	GTTTTAGAGCTAGAAATAGCAAGTTAAAATAAGGCTAGTCCGTTATCAACTTGAAAAAGTGGCACCGAGTCGGTGC	TTCGGGATAGGGCAGTGATA	.....(((((((((((....(((((((.((((....))))...)))))))...))).))))..)))).((((....)))).((((((...))))))	-25.1	0
Guo2018-MG1655	TTGGGATATTGCCTACGTTG	E. coli	MG1655	MG1655	1401092	1401115	Cas9	29.6924	Endogenous	GCATTTGGGATATTGCCTACGTTGCGGGTA	GTTTTAGAGCTAGAAATAGCAAGTTAAAATAAGGCTAGTCCGTTATCAACTTGAAAAAGTGGCACCGAGTCGGTGC	TTGGGATATTGCCTACGTTG	...((((...((((......(((((((.((((....))))...))))))).))))..)))).......((((....)))).((((((...))))))	-23.1	-2.5
Guo2018-MG1655	CTTGCTGACTTAAACCTGCC	E. coli	MG1655	MG1655	1401005	1401028	Cas9	10.4477	Endogenous	CCTGCTTGCTGACTTAAACCTGCCAGGGCG	GTTTTAGAGCTAGAAATAGCAAGTTAAAATAAGGCTAGTCCGTTATCAACTTGAAAAAGTGGCACCGAGTCGGTGC	CTTGCTGACTTAAACCTGCC	..((.((((....((..((((((((((.((((....))))...)))))))..)))..))..)))).))((((....)))).((((((...))))))	-22.4	0
Guo2018-MG1655	TTGTTCCAGCCATTTCTTGA	E. coli	MG1655	MG1655	1400886	1400909	Cas9	21.4309	Endogenous	CATATTGTTCCAGCCATTTCTTGACGGCTA	GTTTTAGAGCTAGAAATAGCAAGTTAAAATAAGGCTAGTCCGTTATCAACTTGAAAAAGTGGCACCGAGTCGGTGC	TTGTTCCAGCCATTTCTTGA	........(((((((.(((((((....(((..((..((((.............)))).)).)))...)))))))..)))))))((((...))))..	-18.5	0
Guo2018-MG1655	GGTATTGAACATACCGGCAA	E. coli	MG1655	MG1655	1400736	1400759	Cas9	0.409816	Endogenous	TGCGGGTATTGAACATACCGGCAAAGGCTT	GTTTTAGAGCTAGAAATAGCAAGTTAAAATAAGGCTAGTCCGTTATCAACTTGAAAAAGTGGCACCGAGTCGGTGC	GGTATTGAACATACCGGCAA	(((((.....)))))(((.(((((((..((((....)))).........))))))).)))........((((....)))).((((((...))))))	-22.6	-4
Guo2018-MG1655	TCATCAACGTTACGGCATCA	E. coli	MG1655	MG1655	1400627	1400650	Cas9	30.5022	Endogenous	GTGGTCATCAACGTTACGGCATCAAGGGCG	GTTTTAGAGCTAGAAATAGCAAGTTAAAATAAGGCTAGTCCGTTATCAACTTGAAAAAGTGGCACCGAGTCGGTGC	TCATCAACGTTACGGCATCA	...((((.(((((((.((.(((((((..((((....)))).........))))))).))))))....))))))).......((((((...))))))	-21.5	0
Guo2018-MG1655	TGGATGATCCCAGATTTGAT	E. coli	MG1655	MG1655	1401189	1401212	Cas9	14.0917	Endogenous	TTTCTGGATGATCCCAGATTTGATCGGCAA	GTTTTAGAGCTAGAAATAGCAAGTTAAAATAAGGCTAGTCCGTTATCAACTTGAAAAAGTGGCACCGAGTCGGTGC	TGGATGATCCCAGATTTGAT	..((((((....((((.(.((((((((.((((....))))...))))))))...).)))).)))))).((((....)))).((((((...))))))	-20.4	-1.8
Guo2018-MG1655	GCCTGCGCCTGGACCACGTT	E. coli	MG1655	MG1655	1400521	1400544	Cas9	30.1055	Endogenous	TTCTGCCTGCGCCTGGACCACGTTGGGCGA	GTTTTAGAGCTAGAAATAGCAAGTTAAAATAAGGCTAGTCCGTTATCAACTTGAAAAAGTGGCACCGAGTCGGTGC	GCCTGCGCCTGGACCACGTT	.........(((((..(.(((((((((.((((....))))...))))))))).)...)))))......((((....)))).((((((...))))))	-25.4	-0.7
Guo2018-MG1655	GCGGCATTCAACCGTGGTTT	E. coli	MG1655	MG1655	1400403	1400426	Cas9	27.0251	Endogenous	CGAAGCGGCATTCAACCGTGGTTTCGGTCA	GTTTTAGAGCTAGAAATAGCAAGTTAAAATAAGGCTAGTCCGTTATCAACTTGAAAAAGTGGCACCGAGTCGGTGC	GCGGCATTCAACCGTGGTTT	((((.......))))(.((((((((((.((((....))))...)))))))))).).............((((....)))).((((((...))))))	-23.7	-3.5
Guo2018-MG1655	GTTCTTCGGAGTTCCATTCC	E. coli	MG1655	MG1655	1400300	1400323	Cas9	32.1713	Endogenous	GCCAGTTCTTCGGAGTTCCATTCCGGGGTA	GTTTTAGAGCTAGAAATAGCAAGTTAAAATAAGGCTAGTCCGTTATCAACTTGAAAAAGTGGCACCGAGTCGGTGC	GTTCTTCGGAGTTCCATTCC	(((((.((((((...))))))....))))).........((((((...((((.(......).)))).))))))........((((((...))))))	-22.3	-2.1
Guo2018-MG1655	CATCAGATACCTCGCGTCCA	E. coli	MG1655	MG1655	1401276	1401299	Cas9	10.9493	Endogenous	CCTGCATCAGATACCTCGCGTCCAGGGAAA	GTTTTAGAGCTAGAAATAGCAAGTTAAAATAAGGCTAGTCCGTTATCAACTTGAAAAAGTGGCACCGAGTCGGTGC	CATCAGATACCTCGCGTCCA	.....((((.(..(((((..(((((((.((((....))))...)))))))..)))..))..).)))).((((....)))).((((((...))))))	-20.2	0
Guo2018-MG1655	CTCAATTTTCCCTGGACGCG	E. coli	MG1655	MG1655	1401285	1401308	Cas9	23.1126	Endogenous	CGCGCTCAATTTTCCCTGGACGCGAGGTAT	GTTTTAGAGCTAGAAATAGCAAGTTAAAATAAGGCTAGTCCGTTATCAACTTGAAAAAGTGGCACCGAGTCGGTGC	CTCAATTTTCCCTGGACGCG	............(((((..(((((((..((((....)))).........))))))).)))))......((((....)))).((((((...))))))	-22.4	0
Guo2018-MG1655	TTAACGTCACGCCTTTACTA	E. coli	MG1655	MG1655	1402925	1402948	Cas9	33.7289	Endogenous	TCAGTTAACGTCACGCCTTTACTACGGCGA	GTTTTAGAGCTAGAAATAGCAAGTTAAAATAAGGCTAGTCCGTTATCAACTTGAAAAAGTGGCACCGAGTCGGTGC	TTAACGTCACGCCTTTACTA	.(((((.(..(((((.....(((((((.((((....))))...))))))))))))..)..)))))...((((....)))).((((((...))))))	-24.1	0
Guo2018-MG1655	CAGCTCTTCAAGAATTAGAC	E. coli	MG1655	MG1655	1402978	1403001	Cas9	31.6662	Endogenous	CGCGCAGCTCTTCAAGAATTAGACTGGCGT	GTTTTAGAGCTAGAAATAGCAAGTTAAAATAAGGCTAGTCCGTTATCAACTTGAAAAAGTGGCACCGAGTCGGTGC	CAGCTCTTCAAGAATTAGAC	.((((((...(((((.....)))))))))))........((((((...((((.(......).)))).))))))........((((((...))))))	-20.6	0
Guo2018-MG1655	CTGCCAGTTGCCCTTGTCGT	E. coli	MG1655	MG1655	1403024	1403047	Cas9	21.7341	Endogenous	TGCCCTGCCAGTTGCCCTTGTCGTTGGCGA	GTTTTAGAGCTAGAAATAGCAAGTTAAAATAAGGCTAGTCCGTTATCAACTTGAAAAAGTGGCACCGAGTCGGTGC	CTGCCAGTTGCCCTTGTCGT	............((.(((.((((((((.((((....))))...)))))))).))).))..........((((....)))).((((((...))))))	-20.8	0
Guo2018-MG1655	GACAGCTGGCATCAGACTGC	E. coli	MG1655	MG1655	1403080	1403103	Cas9	25.5889	Endogenous	ATATGACAGCTGGCATCAGACTGCGGGAAA	GTTTTAGAGCTAGAAATAGCAAGTTAAAATAAGGCTAGTCCGTTATCAACTTGAAAAAGTGGCACCGAGTCGGTGC	GACAGCTGGCATCAGACTGC	((.(((.(((...((.((..(((((((.((((....))))...)))))))..)))).))).))).)).((((....)))).((((((...))))))	-23.3	-5
Guo2018-MG1655	ATAATGCGTACTTTTACCTG	E. coli	MG1655	MG1655	1403127	1403150	Cas9	24.0006	Endogenous	TTCCATAATGCGTACTTTTACCTGCGGATG	GTTTTAGAGCTAGAAATAGCAAGTTAAAATAAGGCTAGTCCGTTATCAACTTGAAAAAGTGGCACCGAGTCGGTGC	ATAATGCGTACTTTTACCTG	((((((.(.(((....(((.(((((((.((((....))))...))))))).)))..))))))))))..((((....)))).((((((...))))))	-23.4	0
Guo2018-MG1655	TCCCTGATAATAGGTATTGA	E. coli	MG1655	MG1655	1403206	1403229	Cas9	34.208	Endogenous	ACGGTCCCTGATAATAGGTATTGATGGTGA	GTTTTAGAGCTAGAAATAGCAAGTTAAAATAAGGCTAGTCCGTTATCAACTTGAAAAAGTGGCACCGAGTCGGTGC	TCCCTGATAATAGGTATTGA	....(((((((.((.(((.(((((((..((((....)))).........)))))))))))))))))))((((....)))).((((((...))))))	-23.4	-1.6
Guo2018-MG1655	ATTTCTCAAAAGTAAATTCG	E. coli	MG1655	MG1655	1403237	1403260	Cas9	21.3439	Endogenous	AGTAATTTCTCAAAAGTAAATTCGTGGTCG	GTTTTAGAGCTAGAAATAGCAAGTTAAAATAAGGCTAGTCCGTTATCAACTTGAAAAAGTGGCACCGAGTCGGTGC	ATTTCTCAAAAGTAAATTCG	((((((......((((......)))).....))))))..((((((...((((.(......).)))).))))))........((((((...))))))	-16.7	0
Guo2018-MG1655	CACCAATGGCGGGGTGTCCC	E. coli	MG1655	MG1655	1403291	1403314	Cas9	27.1067	Endogenous	CGGGCACCAATGGCGGGGTGTCCCGGGCGG	GTTTTAGAGCTAGAAATAGCAAGTTAAAATAAGGCTAGTCCGTTATCAACTTGAAAAAGTGGCACCGAGTCGGTGC	CACCAATGGCGGGGTGTCCC	.....((((((((.((((..(((((((.((((....))))...)))))))..))).).))))))))..((((....)))).((((((...))))))	-28.7	-4.1
Guo2018-MG1655	CAGTAACTGTTTGATCGAAC	E. coli	MG1655	MG1655	1403314	1403337	Cas9	9.0609	Endogenous	AATCCAGTAACTGTTTGATCGAACGGGCAC	GTTTTAGAGCTAGAAATAGCAAGTTAAAATAAGGCTAGTCCGTTATCAACTTGAAAAAGTGGCACCGAGTCGGTGC	CAGTAACTGTTTGATCGAAC	..(((((.(.(((.((....(((((((.((((....))))...)))))))..)).))).).)))))..((((....)))).((((((...))))))	-17.4	0
Guo2018-MG1655	TAGTAGCTGCCGTGTGGCGT	E. coli	MG1655	MG1655	1403355	1403378	Cas9	19.146	Endogenous	TTTGTAGTAGCTGCCGTGTGGCGTCGGCAT	GTTTTAGAGCTAGAAATAGCAAGTTAAAATAAGGCTAGTCCGTTATCAACTTGAAAAAGTGGCACCGAGTCGGTGC	TAGTAGCTGCCGTGTGGCGT	.(.((((((((....))).((((((((.((((....))))...)))))))).))))).).........((((....)))).((((((...))))))	-23.5	-4.3
Guo2018-MG1655	TCGCAGACTACACCGACCTG	E. coli	MG1655	MG1655	1403418	1403441	Cas9	14.4051	Endogenous	CGTCTCGCAGACTACACCGACCTGTGGCGT	GTTTTAGAGCTAGAAATAGCAAGTTAAAATAAGGCTAGTCCGTTATCAACTTGAAAAAGTGGCACCGAGTCGGTGC	TCGCAGACTACACCGACCTG	..........(((((((.((((......((((.......((((((...((((.(......).)))).))))))......)))))))).))))))).	-25.2	0
Guo2018-MG1655	GGATCGCAGCCCATTTCTTC	E. coli	MG1655	MG1655	1403496	1403519	Cas9	23.8457	Endogenous	CAAGGGATCGCAGCCCATTTCTTCAGGCAG	GTTTTAGAGCTAGAAATAGCAAGTTAAAATAAGGCTAGTCCGTTATCAACTTGAAAAAGTGGCACCGAGTCGGTGC	GGATCGCAGCCCATTTCTTC	((((...((((.........(((((((.((((....))))...)))))))..)))).)))).......((((....)))).((((((...))))))	-22.7	-1
Guo2018-MG1655	ACGCCGCTGAATCAAATAAT	E. coli	MG1655	MG1655	1403575	1403598	Cas9	30.9279	Endogenous	TATCACGCCGCTGAATCAAATAATAGGCCG	GTTTTAGAGCTAGAAATAGCAAGTTAAAATAAGGCTAGTCCGTTATCAACTTGAAAAAGTGGCACCGAGTCGGTGC	ACGCCGCTGAATCAAATAAT	..((((((...((((....((((((((.((((....))))...)))))))).((.....)).........))))...))))))((((...))))..	-20.1	0
Guo2018-MG1655	GCAGATAGCCGCATTCTCGC	E. coli	MG1655	MG1655	1403642	1403665	Cas9	5.46833	Endogenous	CTTTGCAGATAGCCGCATTCTCGCCGGAAT	GTTTTAGAGCTAGAAATAGCAAGTTAAAATAAGGCTAGTCCGTTATCAACTTGAAAAAGTGGCACCGAGTCGGTGC	GCAGATAGCCGCATTCTCGC	((.(((((((((......))(((((((.((((....))))...)))))))..)))).))).)).....((((....)))).((((((...))))))	-22.6	-1.1
Guo2018-MG1655	CGGTGGCGTCATGGCTTTTC	E. coli	MG1655	MG1655	1402754	1402777	Cas9	18.3622	Endogenous	TTATCGGTGGCGTCATGGCTTTTCAGGTAA	GTTTTAGAGCTAGAAATAGCAAGTTAAAATAAGGCTAGTCCGTTATCAACTTGAAAAAGTGGCACCGAGTCGGTGC	CGGTGGCGTCATGGCTTTTC	.(((((((...(((((((..(((((((.((((....))))...))))))))))))))...))))))).((((....)))).((((((...))))))	-30.5	-2.5
Guo2018-MG1655	CATGGCGACAAATTGGGCGA	E. coli	MG1655	MG1655	1398720	1398743	Cas9	8.16182	Endogenous	TAAACATGGCGACAAATTGGGCGAGGGGAA	GTTTTAGAGCTAGAAATAGCAAGTTAAAATAAGGCTAGTCCGTTATCAACTTGAAAAAGTGGCACCGAGTCGGTGC	CATGGCGACAAATTGGGCGA	..(((.(((..(((((.(..(((((((.((((....))))...)))))))..).)))))..))).)))((((....)))).((((((...))))))	-25.4	-0.9
Guo2018-MG1655	GGATTGGGAGGACGACGGTA	E. coli	MG1655	MG1655	1399761	1399784	Cas9	7.72221	Endogenous	TCCCGGATTGGGAGGACGACGGTATGGATG	GTTTTAGAGCTAGAAATAGCAAGTTAAAATAAGGCTAGTCCGTTATCAACTTGAAAAAGTGGCACCGAGTCGGTGC	GGATTGGGAGGACGACGGTA	...(((((..((.(((((((((((((..((((....)))).........))))))))..))))).))..))))).......((((((...))))))	-24.6	0
Guo2018-MG1655	TTCCCGGATTGGGAGGACGA	E. coli	MG1655	MG1655	1399756	1399779	Cas9	28.7655	Endogenous	GAGCTTCCCGGATTGGGAGGACGACGGTAT	GTTTTAGAGCTAGAAATAGCAAGTTAAAATAAGGCTAGTCCGTTATCAACTTGAAAAAGTGGCACCGAGTCGGTGC	TTCCCGGATTGGGAGGACGA	.((((.....))))((((.(((((((..((((....)))).........))))))).)))).......((((....)))).((((((...))))))	-28.1	-5.7
Guo2018-MG1655	ATAGAGCTTCCCGGATTGGG	E. coli	MG1655	MG1655	1399749	1399772	Cas9	2.43823	Endogenous	AGCCATAGAGCTTCCCGGATTGGGAGGACG	GTTTTAGAGCTAGAAATAGCAAGTTAAAATAAGGCTAGTCCGTTATCAACTTGAAAAAGTGGCACCGAGTCGGTGC	ATAGAGCTTCCCGGATTGGG	...........((((((((.(((((((.((((....))))...)))))))....))))))))......((((....)))).((((((...))))))	-24.8	-2.5
Guo2018-MG1655	AGCGCCAGGATCGCACCAAG	E. coli	MG1655	MG1655	1399507	1399530	Cas9	4.75302	Endogenous	AACCAGCGCCAGGATCGCACCAAGTGGAGC	GTTTTAGAGCTAGAAATAGCAAGTTAAAATAAGGCTAGTCCGTTATCAACTTGAAAAAGTGGCACCGAGTCGGTGC	AGCGCCAGGATCGCACCAAG	.......((((.((......(((((((.((((....))))...)))))))...))..)))).......((((....)))).((((((...))))))	-20.7	-1.8
Guo2018-MG1655	AGCCATAGAGCTTCCCGGAT	E. coli	MG1655	MG1655	1399745	1399768	Cas9	1.29124	Endogenous	ACCCAGCCATAGAGCTTCCCGGATTGGGAG	GTTTTAGAGCTAGAAATAGCAAGTTAAAATAAGGCTAGTCCGTTATCAACTTGAAAAAGTGGCACCGAGTCGGTGC	AGCCATAGAGCTTCCCGGAT	(((..((((((.((...)).))))))..)))........((((((...((((.(......).)))).))))))........((((((...))))))	-21.3	-0.7
Guo2018-MG1655	GACCCAGCCATAGAGCTTCC	E. coli	MG1655	MG1655	1399740	1399763	Cas9	22.4012	Endogenous	TTTCGACCCAGCCATAGAGCTTCCCGGATT	GTTTTAGAGCTAGAAATAGCAAGTTAAAATAAGGCTAGTCCGTTATCAACTTGAAAAAGTGGCACCGAGTCGGTGC	GACCCAGCCATAGAGCTTCC	(((..((((.((((((....))))))..((((....))))............)))).)))........((((....)))).((((((...))))))	-22.1	-1.2
Guo2018-MG1655	GCACCATATAACTGGCGTAG	E. coli	MG1655	MG1655	1399406	1399429	Cas9	2.31574	Endogenous	AACAGCACCATATAACTGGCGTAGCGGGCA	GTTTTAGAGCTAGAAATAGCAAGTTAAAATAAGGCTAGTCCGTTATCAACTTGAAAAAGTGGCACCGAGTCGGTGC	GCACCATATAACTGGCGTAG	(((((.....((((((.(..(((((((.((((....))))...))))))).).)))))).........((((....))))(((.....))))))))	-25	-3.4
Guo2018-MG1655	ATTACACTGACGTGCATTTG	E. coli	MG1655	MG1655	1399165	1399188	Cas9	23.4029	Endogenous	ATCAATTACACTGACGTGCATTTGCGGATT	GTTTTAGAGCTAGAAATAGCAAGTTAAAATAAGGCTAGTCCGTTATCAACTTGAAAAAGTGGCACCGAGTCGGTGC	ATTACACTGACGTGCATTTG	.....((.(((..((.....(((((((.((((....))))...)))))))...))..))).)).....((((....)))).((((((...))))))	-22.8	-1.2
Guo2018-MG1655	TAAACCAAAACGCTGACTTT	E. coli	MG1655	MG1655	1399011	1399034	Cas9	33.3374	Endogenous	TGCGTAAACCAAAACGCTGACTTTCGGTCA	GTTTTAGAGCTAGAAATAGCAAGTTAAAATAAGGCTAGTCCGTTATCAACTTGAAAAAGTGGCACCGAGTCGGTGC	TAAACCAAAACGCTGACTTT	........(((((((.(((((((((((.((((....))))...))))))))))).)))..))))....((((....)))).((((((...))))))	-24.8	0
Guo2018-MG1655	ATAAAGAGCAGAAAAGGATG	E. coli	MG1655	MG1655	1399696	1399719	Cas9	14.7452	Endogenous	ATAGATAAAGAGCAGAAAAGGATGGGGAAC	GTTTTAGAGCTAGAAATAGCAAGTTAAAATAAGGCTAGTCCGTTATCAACTTGAAAAAGTGGCACCGAGTCGGTGC	ATAAAGAGCAGAAAAGGATG	..........((...(((((((((((..((((....)))).........)))))))).)))....)).((((....)))).((((((...))))))	-20.2	0
Guo2018-MG1655	GGCACGATACCTTTAATAAA	E. coli	MG1655	MG1655	1398880	1398903	Cas9	25.4427	Endogenous	CAGTGGCACGATACCTTTAATAAAGGGTGA	GTTTTAGAGCTAGAAATAGCAAGTTAAAATAAGGCTAGTCCGTTATCAACTTGAAAAAGTGGCACCGAGTCGGTGC	GGCACGATACCTTTAATAAA	((.((....((((.......(((((((.((((....))))...)))))))))))...)))).......((((....)))).((((((...))))))	-19.9	0
Guo2018-MG1655	ACATACTCATGGGCATTCCT	E. coli	MG1655	MG1655	1399787	1399810	Cas9	19.1955	Endogenous	GATGACATACTCATGGGCATTCCTCGGTTG	GTTTTAGAGCTAGAAATAGCAAGTTAAAATAAGGCTAGTCCGTTATCAACTTGAAAAAGTGGCACCGAGTCGGTGC	ACATACTCATGGGCATTCCT	........((((((...((((((((((.((((....))))...))))))).)))...)))))).....((((....)))).((((((...))))))	-25.9	-0.3
Guo2018-MG1655	GGTTGAAATAAACCGCGCAA	E. coli	MG1655	MG1655	745969	745992	Cas9	23.5836	Endogenous	CATAGGTTGAAATAAACCGCGCAATGGCAG	GTTTTAGAGCTAGAAATAGCAAGTTAAAATAAGGCTAGTCCGTTATCAACTTGAAAAAGTGGCACCGAGTCGGTGC	GGTTGAAATAAACCGCGCAA	((((......))))((.(..(((((((.((((....))))...)))))))..))).............((((....)))).((((((...))))))	-22	-4.2
Guo2018-MG1655	AAGCACGATCGGCCAGTTGA	E. coli	MG1655	MG1655	746737	746760	Cas9	7.29103	Endogenous	TTGCAAGCACGATCGGCCAGTTGACGGCCA	GTTTTAGAGCTAGAAATAGCAAGTTAAAATAAGGCTAGTCCGTTATCAACTTGAAAAAGTGGCACCGAGTCGGTGC	AAGCACGATCGGCCAGTTGA	......(((((((.((((..(((((((.((((....))))...)))))))..)))).).)))..))).((((....)))).((((((...))))))	-24.9	0
Guo2018-MG1655	TAACCAACCCACAATGGCGC	E. coli	MG1655	MG1655	746689	746712	Cas9	16.7785	Endogenous	CCAATAACCAACCCACAATGGCGCTGGAAA	GTTTTAGAGCTAGAAATAGCAAGTTAAAATAAGGCTAGTCCGTTATCAACTTGAAAAAGTGGCACCGAGTCGGTGC	TAACCAACCCACAATGGCGC	..............((((..(((((((.((((....))))...)))))))...))))...........((((....)))).((((((...))))))	-19.3	-1.3
Guo2018-MG1655	GCCGCCAGGAGAGGAGCCCC	E. coli	MG1655	MG1655	746629	746652	Cas9	28.1753	Endogenous	CCGCGCCGCCAGGAGAGGAGCCCCAGGCAC	GTTTTAGAGCTAGAAATAGCAAGTTAAAATAAGGCTAGTCCGTTATCAACTTGAAAAAGTGGCACCGAGTCGGTGC	GCCGCCAGGAGAGGAGCCCC	.......(((....((((..(((((((.((((....))))...)))))))..))))..))).......((((....)))).((((((...))))))	-26.3	-1.3
Guo2018-MG1655	AACATTCCCCACTGCAAAAC	E. coli	MG1655	MG1655	746966	746989	Cas9	11.5276	Endogenous	ACATAACATTCCCCACTGCAAAACTGGCAT	GTTTTAGAGCTAGAAATAGCAAGTTAAAATAAGGCTAGTCCGTTATCAACTTGAAAAAGTGGCACCGAGTCGGTGC	AACATTCCCCACTGCAAAAC	..........(((((.....(((((((.((((....))))...)))))))...)).))).........((((....)))).((((((...))))))	-17.8	0
Guo2018-MG1655	GATATTGCATAAACGCCACC	E. coli	MG1655	MG1655	746559	746582	Cas9	32.1146	Endogenous	CGCAGATATTGCATAAACGCCACCAGGCGA	GTTTTAGAGCTAGAAATAGCAAGTTAAAATAAGGCTAGTCCGTTATCAACTTGAAAAAGTGGCACCGAGTCGGTGC	GATATTGCATAAACGCCACC	((((.((.((....(((...(((((((.((((....))))...)))))))..)))..)).)).)))).((((....)))).((((((...))))))	-21.5	-0.3
Guo2018-MG1655	CCGCGAGGAAACCAATAGAA	E. coli	MG1655	MG1655	746925	746948	Cas9	27.775	Endogenous	TGTACCGCGAGGAAACCAATAGAAAGGAGA	GTTTTAGAGCTAGAAATAGCAAGTTAAAATAAGGCTAGTCCGTTATCAACTTGAAAAAGTGGCACCGAGTCGGTGC	CCGCGAGGAAACCAATAGAA	..((...(((((........)))))...)).........((((((...((((.(......).)))).))))))........((((((...))))))	-18.5	-1.1
Guo2018-MG1655	GGAGATTAATGCTCACTGGC	E. coli	MG1655	MG1655	746442	746465	Cas9	35.1861	Endogenous	AGCAGGAGATTAATGCTCACTGGCGGGAAC	GTTTTAGAGCTAGAAATAGCAAGTTAAAATAAGGCTAGTCCGTTATCAACTTGAAAAAGTGGCACCGAGTCGGTGC	GGAGATTAATGCTCACTGGC	...(((.((((...(((((((((((((.((((....))))...)))))))...)))))).))))))).((((....)))).((((((...))))))	-25.4	-1.2
Guo2018-MG1655	CAGCCATTCCGGTAGTTCGA	E. coli	MG1655	MG1655	746299	746322	Cas9	34.2215	Endogenous	CCAGCAGCCATTCCGGTAGTTCGATGGTGA	GTTTTAGAGCTAGAAATAGCAAGTTAAAATAAGGCTAGTCCGTTATCAACTTGAAAAAGTGGCACCGAGTCGGTGC	CAGCCATTCCGGTAGTTCGA	.........(((((((.(..(((((((.((((....))))...)))))))..)))))..)))......((((....)))).((((((...))))))	-21.4	-2.1
Guo2018-MG1655	ACAGCAGGATTTGCGGTAGC	E. coli	MG1655	MG1655	746199	746222	Cas9	31.7311	Endogenous	ATCGACAGCAGGATTTGCGGTAGCGGGCGT	GTTTTAGAGCTAGAAATAGCAAGTTAAAATAAGGCTAGTCCGTTATCAACTTGAAAAAGTGGCACCGAGTCGGTGC	ACAGCAGGATTTGCGGTAGC	.......(((..(((((((((((((((.((((....))))...)))))))...))))..)))).))).((((....)))).((((((...))))))	-25	-2.2
Guo2018-MG1655	CGCCACGGTATCAAGCCCGC	E. coli	MG1655	MG1655	746080	746103	Cas9	23.4443	Endogenous	TGACCGCCACGGTATCAAGCCCGCCGGGGC	GTTTTAGAGCTAGAAATAGCAAGTTAAAATAAGGCTAGTCCGTTATCAACTTGAAAAAGTGGCACCGAGTCGGTGC	CGCCACGGTATCAAGCCCGC	....((((...(.((((...(((((((.((((....))))...)))))))..)))).).)))).....((((....)))).((((((...))))))	-25.1	-2.3
Guo2018-MG1655	AGAAAATAATGAGGGAGCGA	E. coli	MG1655	MG1655	746992	747015	Cas9	36.8582	Endogenous	AAAGAGAAAATAATGAGGGAGCGAAGGATG	GTTTTAGAGCTAGAAATAGCAAGTTAAAATAAGGCTAGTCCGTTATCAACTTGAAAAAGTGGCACCGAGTCGGTGC	AGAAAATAATGAGGGAGCGA	........((((.(((((..(((((((.((((....))))...)))))))...))...))).))))..((((....)))).((((((...))))))	-22.9	0
Guo2018-MG1655	GAAGGATGCCAGTTTTGCAG	E. coli	MG1655	MG1655	746974	746997	Cas9	22.4194	Endogenous	GAGCGAAGGATGCCAGTTTTGCAGTGGGGA	GTTTTAGAGCTAGAAATAGCAAGTTAAAATAAGGCTAGTCCGTTATCAACTTGAAAAAGTGGCACCGAGTCGGTGC	GAAGGATGCCAGTTTTGCAG	...((.(((((.((((.((((((....(((..((..((((.............)))).)).)))...)))))).)))).)))))))..........	-22.8	-0.6
Guo2018-MG1655	ACATGTTGAACCACATGCTG	E. coli	MG1655	MG1655	4216195	4216218	Cas9	2.73246	Endogenous	TCAAACATGTTGAACCACATGCTGTGGATA	GTTTTAGAGCTAGAAATAGCAAGTTAAAATAAGGCTAGTCCGTTATCAACTTGAAAAAGTGGCACCGAGTCGGTGC	ACATGTTGAACCACATGCTG	.((.(((((...((..((((((((((..((((....)))).........))))))))))..))..))))).))........((((((...))))))	-24.4	-3.3
Guo2018-MG1655	GTGCTTCATACCCTCGCCCT	E. coli	MG1655	MG1655	4216239	4216262	Cas9	31.5329	Endogenous	CGTAGTGCTTCATACCCTCGCCCTGGGCAT	GTTTTAGAGCTAGAAATAGCAAGTTAAAATAAGGCTAGTCCGTTATCAACTTGAAAAAGTGGCACCGAGTCGGTGC	GTGCTTCATACCCTCGCCCT	............((.(((.((((((((.((((....))))...)))))))).))).))..........((((....)))).((((((...))))))	-23.5	0
Guo2018-MG1655	GAAGGTATAGCCATCTTTCG	E. coli	MG1655	MG1655	4216296	4216319	Cas9	23.8575	Endogenous	ATACGAAGGTATAGCCATCTTTCGCGGCGG	GTTTTAGAGCTAGAAATAGCAAGTTAAAATAAGGCTAGTCCGTTATCAACTTGAAAAAGTGGCACCGAGTCGGTGC	GAAGGTATAGCCATCTTTCG	...((..(((((........(((((((.((((....))))...)))))))..)))))..)).......((((....)))).((((((...))))))	-24.6	-2.9
Guo2018-MG1655	TTCAGTGGAGCCGGTCAGCG	E. coli	MG1655	MG1655	4216398	4216421	Cas9	7.76471	Endogenous	ATTCTTCAGTGGAGCCGGTCAGCGCGGTGA	GTTTTAGAGCTAGAAATAGCAAGTTAAAATAAGGCTAGTCCGTTATCAACTTGAAAAAGTGGCACCGAGTCGGTGC	TTCAGTGGAGCCGGTCAGCG	((((((.((..(((.((((.(((((((.((((....))))...)))))))...))).).)))...)).)).))))......((((((...))))))	-25.7	-0.5
Guo2018-MG1655	GCTTCCGCATCGGCAACGAT	E. coli	MG1655	MG1655	4215587	4215610	Cas9	33.8658	Endogenous	ACCGGCTTCCGCATCGGCAACGATCGGCAG	GTTTTAGAGCTAGAAATAGCAAGTTAAAATAAGGCTAGTCCGTTATCAACTTGAAAAAGTGGCACCGAGTCGGTGC	GCTTCCGCATCGGCAACGAT	((((..((((((....))))))....)))).........((((((...((((.(......).)))).))))))........((((((...))))))	-24.6	-3.5
Guo2018-MG1655	CGAGTAATGCCTTCCCAACG	E. coli	MG1655	MG1655	4215182	4215205	Cas9	27.6799	Endogenous	TGGGCGAGTAATGCCTTCCCAACGCGGTTG	GTTTTAGAGCTAGAAATAGCAAGTTAAAATAAGGCTAGTCCGTTATCAACTTGAAAAAGTGGCACCGAGTCGGTGC	CGAGTAATGCCTTCCCAACG	.((.((..(((((.......(((((((.((((....))))...)))))))))))))).))........((((....)))).((((((...))))))	-21.4	0
Guo2018-MG1655	TTCTGAATAGCTTCCTGAGT	E. coli	MG1655	MG1655	4215743	4215766	Cas9	32.1784	Endogenous	CAGTTTCTGAATAGCTTCCTGAGTTGGCAC	GTTTTAGAGCTAGAAATAGCAAGTTAAAATAAGGCTAGTCCGTTATCAACTTGAAAAAGTGGCACCGAGTCGGTGC	TTCTGAATAGCTTCCTGAGT	.((((((..((((...))))..))))))((((....))))(((((...((((.(......).)))).))))).........((((((...))))))	-22.5	0
Guo2018-MG1655	CAGATCCGCCGCATCAGCAT	E. coli	MG1655	MG1655	4215828	4215851	Cas9	25.4688	Endogenous	TGATCAGATCCGCCGCATCAGCATCGGTAC	GTTTTAGAGCTAGAAATAGCAAGTTAAAATAAGGCTAGTCCGTTATCAACTTGAAAAAGTGGCACCGAGTCGGTGC	CAGATCCGCCGCATCAGCAT	..(((....((.((.(((.((((((((.((((....))))...))))))))..))).)).))..))).((((....)))).((((((...))))))	-21.5	-0.8
Guo2018-MG1655	GCTCAATGCCCGCATGAGTA	E. coli	MG1655	MG1655	4215919	4215942	Cas9	23.0447	Endogenous	GCTTGCTCAATGCCCGCATGAGTACGGAAG	GTTTTAGAGCTAGAAATAGCAAGTTAAAATAAGGCTAGTCCGTTATCAACTTGAAAAAGTGGCACCGAGTCGGTGC	GCTCAATGCCCGCATGAGTA	((.....))......((.((((((((..((((....)))).........)))))))).))........((((....)))).((((((...))))))	-20.5	-4.2
Guo2018-MG1655	TTCTTCAATTTGTTGTGTAC	E. coli	MG1655	MG1655	4215138	4215161	Cas9	37.3598	Endogenous	GTAATTCTTCAATTTGTTGTGTACGGGTTT	GTTTTAGAGCTAGAAATAGCAAGTTAAAATAAGGCTAGTCCGTTATCAACTTGAAAAAGTGGCACCGAGTCGGTGC	TTCTTCAATTTGTTGTGTAC	...(((((...((((...(((((((((.((((....))))...))))))...........)))...)))))))))......((((((...))))))	-17.9	0
Guo2018-MG1655	TTTTTCTGCCAGTTGAACGA	E. coli	MG1655	MG1655	4216088	4216111	Cas9	29.8799	Endogenous	GAGGTTTTTCTGCCAGTTGAACGACGGCGA	GTTTTAGAGCTAGAAATAGCAAGTTAAAATAAGGCTAGTCCGTTATCAACTTGAAAAAGTGGCACCGAGTCGGTGC	TTTTTCTGCCAGTTGAACGA	((((((....((((((((((((((((..((((....)))).........)))))))....)))..)))))).))))))...((((((...))))))	-21.2	-0.1
Guo2018-MG1655	GATGCTCCATAGTTATGTGG	E. coli	MG1655	MG1655	4215103	4215126	Cas9	31.4102	Endogenous	TGCAGATGCTCCATAGTTATGTGGTGGTTT	GTTTTAGAGCTAGAAATAGCAAGTTAAAATAAGGCTAGTCCGTTATCAACTTGAAAAAGTGGCACCGAGTCGGTGC	GATGCTCCATAGTTATGTGG	(((((((((((....)))))(((((((.((((....))))...)))))))..)))..)))........((((....)))).((((((...))))))	-21	-3.5
Guo2018-MG1655	GCAGATGCTCCATAGTTATG	E. coli	MG1655	MG1655	4215106	4215129	Cas9	30.4968	Endogenous	ATGTGCAGATGCTCCATAGTTATGTGGTGG	GTTTTAGAGCTAGAAATAGCAAGTTAAAATAAGGCTAGTCCGTTATCAACTTGAAAAAGTGGCACCGAGTCGGTGC	GCAGATGCTCCATAGTTATG	...(((((....(((((...(((((((.((((....))))...)))))))..)))))....).)))).((((....)))).((((((...))))))	-20.7	-0.5
Guo2018-MG1655	TTGTGCTCTTCATCTTTGCT	E. coli	MG1655	MG1655	4214502	4214525	Cas9	16.0664	Endogenous	GTTATTGTGCTCTTCATCTTTGCTCGGAAT	GTTTTAGAGCTAGAAATAGCAAGTTAAAATAAGGCTAGTCCGTTATCAACTTGAAAAAGTGGCACCGAGTCGGTGC	TTGTGCTCTTCATCTTTGCT	((..(((((....(......)....)))))..)).....((((((...((((.(......).)))).))))))........((((((...))))))	-20.4	-0.1
Guo2018-MG1655	CCGCCATTGCCGTGTCCGCA	E. coli	MG1655	MG1655	4214609	4214632	Cas9	10.3702	Endogenous	AATACCGCCATTGCCGTGTCCGCAAGGCCT	GTTTTAGAGCTAGAAATAGCAAGTTAAAATAAGGCTAGTCCGTTATCAACTTGAAAAAGTGGCACCGAGTCGGTGC	CCGCCATTGCCGTGTCCGCA	..(((..(((.......)))(((((((.((((....))))...)))))))..))).............((((....)))).((((((...))))))	-19.7	-0.3
Guo2018-MG1655	TCGGTGCGTTCACCATCACA	E. coli	MG1655	MG1655	4214721	4214744	Cas9	33.1687	Endogenous	TTCTTCGGTGCGTTCACCATCACAAGGTGC	GTTTTAGAGCTAGAAATAGCAAGTTAAAATAAGGCTAGTCCGTTATCAACTTGAAAAAGTGGCACCGAGTCGGTGC	TCGGTGCGTTCACCATCACA	..((((....))))..(((..(((((..((((....)))).((((...((((.(......).)))).)))))))))..)))((((((...))))))	-20	-4
Guo2018-MG1655	CCTTGTGAAAGCCAGTTCAT	E. coli	MG1655	MG1655	4213522	4213545	Cas9	13.2439	Endogenous	ACGGCCTTGTGAAAGCCAGTTCATCGGTTG	GTTTTAGAGCTAGAAATAGCAAGTTAAAATAAGGCTAGTCCGTTATCAACTTGAAAAAGTGGCACCGAGTCGGTGC	CCTTGTGAAAGCCAGTTCAT	.........((((......((((((((.((((....))))...)))))))).))))............((((....)))).((((((...))))))	-19.6	-1.4
Guo2018-MG1655	TCACCATCTTGCGCTCTACC	E. coli	MG1655	MG1655	4213787	4213810	Cas9	27.257	Endogenous	TTGATCACCATCTTGCGCTCTACCGGGCCA	GTTTTAGAGCTAGAAATAGCAAGTTAAAATAAGGCTAGTCCGTTATCAACTTGAAAAAGTGGCACCGAGTCGGTGC	TCACCATCTTGCGCTCTACC	.(((..(((...((((((......)))))).))).....((((((...((((.(......).)))).)))))).....)))((((((...))))))	-21.9	0
Guo2018-MG1655	TGCCAGTGAATCTTCGAAAT	E. coli	MG1655	MG1655	4213846	4213869	Cas9	35.222	Endogenous	CTGGTGCCAGTGAATCTTCGAAATCGGCCA	GTTTTAGAGCTAGAAATAGCAAGTTAAAATAAGGCTAGTCCGTTATCAACTTGAAAAAGTGGCACCGAGTCGGTGC	TGCCAGTGAATCTTCGAAAT	.(((..(((....)))...((((((((.((((....))))...)))))))).))).............((((....)))).((((((...))))))	-18.2	0
Guo2018-MG1655	ACAAATCAAAACCGCTGGAT	E. coli	MG1655	MG1655	4213972	4213995	Cas9	26.2674	Endogenous	CCCGACAAATCAAAACCGCTGGATTGGGCT	GTTTTAGAGCTAGAAATAGCAAGTTAAAATAAGGCTAGTCCGTTATCAACTTGAAAAAGTGGCACCGAGTCGGTGC	ACAAATCAAAACCGCTGGAT	.........(((.(((((.((((((((.((((....))))...))))))))...)))))..)))....((((....)))).((((((...))))))	-21.4	0
Guo2018-MG1655	AATAGAGCGCAAAATCAAAC	E. coli	MG1655	MG1655	4214060	4214083	Cas9	17.1712	Endogenous	AAGAAATAGAGCGCAAAATCAAACAGGCTG	GTTTTAGAGCTAGAAATAGCAAGTTAAAATAAGGCTAGTCCGTTATCAACTTGAAAAAGTGGCACCGAGTCGGTGC	AATAGAGCGCAAAATCAAAC	..(((((((..........)))))))..((((....))))(((((...((((.(......).)))).))))).........((((((...))))))	-18.2	0
Guo2018-MG1655	GCTGAAGACTTCGCTCCACC	E. coli	MG1655	MG1655	4214167	4214190	Cas9	30.3201	Endogenous	CATAGCTGAAGACTTCGCTCCACCAGGCCG	GTTTTAGAGCTAGAAATAGCAAGTTAAAATAAGGCTAGTCCGTTATCAACTTGAAAAAGTGGCACCGAGTCGGTGC	GCTGAAGACTTCGCTCCACC	......((((..(((.....(((((((.((((....))))...)))))))..))).))))........((((....)))).((((((...))))))	-20.8	-0.6
Guo2018-MG1655	CGCAGTTCAGACCAACAATA	E. coli	MG1655	MG1655	4214300	4214323	Cas9	39.2615	Endogenous	CGACCGCAGTTCAGACCAACAATATGGTCA	GTTTTAGAGCTAGAAATAGCAAGTTAAAATAAGGCTAGTCCGTTATCAACTTGAAAAAGTGGCACCGAGTCGGTGC	CGCAGTTCAGACCAACAATA	((((((((((((........))))..)))))........((((((...((((.(......).)))).)))))).....)))((((((...))))))	-18.1	0
Guo2018-MG1655	CGTGAGTAAGCATTCAGGAA	E. coli	MG1655	MG1655	4214415	4214438	Cas9	27.6313	Endogenous	CAGGCGTGAGTAAGCATTCAGGAATGGTTT	GTTTTAGAGCTAGAAATAGCAAGTTAAAATAAGGCTAGTCCGTTATCAACTTGAAAAAGTGGCACCGAGTCGGTGC	CGTGAGTAAGCATTCAGGAA	..(((((....)))))((((((((((..((((....)))).........)))))))..))).......((((....)))).((((((...))))))	-19.5	-3.7
Guo2018-MG1655	CATCGTGCAGCTCCTCGTCA	E. coli	MG1655	MG1655	4213480	4213503	Cas9	32.2102	Endogenous	CAGTCATCGTGCAGCTCCTCGTCATGGATC	GTTTTAGAGCTAGAAATAGCAAGTTAAAATAAGGCTAGTCCGTTATCAACTTGAAAAAGTGGCACCGAGTCGGTGC	CATCGTGCAGCTCCTCGTCA	(((((....((((...((((.((((...((((....))))(((((...((((.(......).)))).)))))..)))).))))...))))))))).	-18.7	0
Guo2018-MG1655	GAGCTGCACGATGACTGAAC	E. coli	MG1655	MG1655	4213490	4213513	Cas9	7.99404	Endogenous	CGAGGAGCTGCACGATGACTGAACAGGCAA	GTTTTAGAGCTAGAAATAGCAAGTTAAAATAAGGCTAGTCCGTTATCAACTTGAAAAAGTGGCACCGAGTCGGTGC	GAGCTGCACGATGACTGAAC	.......(((..(((((..((((((((.((((....))))...)))))))..)..)))))))).....((((....)))).((((((...))))))	-21	0
Guo2018-MG1655	CTACGTTTACACCGCCTTTG	E. coli	MG1655	MG1655	123147	123170	Cas9	26.9567	Endogenous	GCGGCTACGTTTACACCGCCTTTGCGGGCT	GTTTTAGAGCTAGAAATAGCAAGTTAAAATAAGGCTAGTCCGTTATCAACTTGAAAAAGTGGCACCGAGTCGGTGC	CTACGTTTACACCGCCTTTG	.............(((((..(((((((.((((....))))...)))))))))))).............((((....)))).((((((...))))))	-22.4	0
Guo2018-MG1655	AGCACGAACGAAAGCGATAG	E. coli	MG1655	MG1655	124499	124522	Cas9	21.751	Endogenous	TCAGAGCACGAACGAAAGCGATAGTGGTAG	GTTTTAGAGCTAGAAATAGCAAGTTAAAATAAGGCTAGTCCGTTATCAACTTGAAAAAGTGGCACCGAGTCGGTGC	AGCACGAACGAAAGCGATAG	...(((.((...(((.....(((((((.((((....))))...)))))))...))).)).))).....((((....)))).((((((...))))))	-20.9	0
Guo2018-MG1655	CTGACCATCACGCGCCAGCT	E. coli	MG1655	MG1655	125303	125326	Cas9	21.411	Endogenous	AATCCTGACCATCACGCGCCAGCTCGGTGA	GTTTTAGAGCTAGAAATAGCAAGTTAAAATAAGGCTAGTCCGTTATCAACTTGAAAAAGTGGCACCGAGTCGGTGC	CTGACCATCACGCGCCAGCT	.........(((.((.(((((((((((.((((....))))...)))))))..)))).)).))).....((((....)))).((((((...))))))	-23.7	-1.5
Guo2018-MG1655	CGTACACGCCCGGGGAGATG	E. coli	MG1655	MG1655	123441	123464	Cas9	28.4361	Endogenous	CGAGCGTACACGCCCGGGGAGATGTGGCCC	GTTTTAGAGCTAGAAATAGCAAGTTAAAATAAGGCTAGTCCGTTATCAACTTGAAAAAGTGGCACCGAGTCGGTGC	CGTACACGCCCGGGGAGATG	..........((((.((...(((((((.((((....))))...)))))))....))..))))......((((....)))).((((((...))))))	-21	0
Guo2018-MG1655	GTCACCGAGGAACGCGTAAA	E. coli	MG1655	MG1655	123686	123709	Cas9	28.0981	Endogenous	CACCGTCACCGAGGAACGCGTAAACGGTTT	GTTTTAGAGCTAGAAATAGCAAGTTAAAATAAGGCTAGTCCGTTATCAACTTGAAAAAGTGGCACCGAGTCGGTGC	GTCACCGAGGAACGCGTAAA	........(((..((.(...(((((((.((((....))))...))))))).).))...))).......((((....)))).((((((...))))))	-20	0
Guo2018-MG1655	CGCACCATCTTTCGATTTGA	E. coli	MG1655	MG1655	123989	124012	Cas9	24.1121	Endogenous	CGTACGCACCATCTTTCGATTTGAAGGTCT	GTTTTAGAGCTAGAAATAGCAAGTTAAAATAAGGCTAGTCCGTTATCAACTTGAAAAAGTGGCACCGAGTCGGTGC	CGCACCATCTTTCGATTTGA	....((((.((((((.(((((((((((.((((....))))...)))))))..((.....))....)))).))))))..))))(((((...))))).	-19.4	0
Guo2018-MG1655	CAGTGCCCTTCACTTTCGCA	E. coli	MG1655	MG1655	126722	126745	Cas9	29.5734	Endogenous	CGGCCAGTGCCCTTCACTTTCGCAAGGTTA	GTTTTAGAGCTAGAAATAGCAAGTTAAAATAAGGCTAGTCCGTTATCAACTTGAAAAAGTGGCACCGAGTCGGTGC	CAGTGCCCTTCACTTTCGCA	..........((((((..(((((....(((..((..((((.............)))).)).)))...))).))..))))))((((((...))))))	-19.6	-1.3
Guo2018-MG1655	TCATTACCCAGTTACGGCTC	E. coli	MG1655	MG1655	126938	126961	Cas9	27.3889	Endogenous	GGGATCATTACCCAGTTACGGCTCAGGTTC	GTTTTAGAGCTAGAAATAGCAAGTTAAAATAAGGCTAGTCCGTTATCAACTTGAAAAAGTGGCACCGAGTCGGTGC	TCATTACCCAGTTACGGCTC	...............(((((......)))))........((((((...((((.(......).)))).))))))........((((((...))))))	-21	-0.1
Guo2018-MG1655	CAGGCCGCCGATGCTGGAGA	E. coli	MG1655	MG1655	127339	127362	Cas9	26.4048	Endogenous	TACCCAGGCCGCCGATGCTGGAGATGGTGA	GTTTTAGAGCTAGAAATAGCAAGTTAAAATAAGGCTAGTCCGTTATCAACTTGAAAAAGTGGCACCGAGTCGGTGC	CAGGCCGCCGATGCTGGAGA	.........((((.((((.(((((((..((((....)))).........)))))))..)))).)))).((((....)))).((((((...))))))	-23.3	-1.8
Guo2018-MG1655	AACTCTTTACCATTCCACAC	E. coli	MG1655	MG1655	127437	127460	Cas9	3.38736	Endogenous	CACGAACTCTTTACCATTCCACACCGGCTC	GTTTTAGAGCTAGAAATAGCAAGTTAAAATAAGGCTAGTCCGTTATCAACTTGAAAAAGTGGCACCGAGTCGGTGC	AACTCTTTACCATTCCACAC	.................(((.((((...((((....))))(((((...((((.(......).)))).))))).)))).)))((((((...))))))	-16	0
Guo2018-MG1655	TTGCCTTCCGCTTTCGCAGC	E. coli	MG1655	MG1655	126621	126644	Cas9	25.534	Endogenous	AGATTTGCCTTCCGCTTTCGCAGCTGGTGC	GTTTTAGAGCTAGAAATAGCAAGTTAAAATAAGGCTAGTCCGTTATCAACTTGAAAAAGTGGCACCGAGTCGGTGC	TTGCCTTCCGCTTTCGCAGC	..(((((.((((.....))))((((((.((((....))))...)))))).))))).............((((....)))).((((((...))))))	-21.4	-0.7
Guo2018-MG1655	ATAGCAGGCACGAACGTGAG	E. coli	MG1655	MG1655	4217666	4217689	Cas9	32.9831	Endogenous	GTTGATAGCAGGCACGAACGTGAGCGGCAG	GTTTTAGAGCTAGAAATAGCAAGTTAAAATAAGGCTAGTCCGTTATCAACTTGAAAAAGTGGCACCGAGTCGGTGC	ATAGCAGGCACGAACGTGAG	(((((.((.((....((...(((((((.((((....))))...)))))))...))..)))))))))..((((....)))).((((((...))))))	-21.6	-1.5
Guo2018-MG1655	ACTCCTGGGTGTCCGCCATT	E. coli	MG1655	MG1655	4217718	4217741	Cas9	31.6453	Endogenous	TCAAACTCCTGGGTGTCCGCCATTCGGCCC	GTTTTAGAGCTAGAAATAGCAAGTTAAAATAAGGCTAGTCCGTTATCAACTTGAAAAAGTGGCACCGAGTCGGTGC	ACTCCTGGGTGTCCGCCATT	(((.((.((((((.(((.(((((((((.((((....))))...)))))))))))).............((((....)))))))))).))..)))..	-26.2	-1.9
Guo2018-MG1655	CTGCTGGACAGCATGCCAGT	E. coli	MG1655	MG1655	4216730	4216753	Cas9	31.7454	Endogenous	TCGCCTGCTGGACAGCATGCCAGTCGGCCT	GTTTTAGAGCTAGAAATAGCAAGTTAAAATAAGGCTAGTCCGTTATCAACTTGAAAAAGTGGCACCGAGTCGGTGC	CTGCTGGACAGCATGCCAGT	....(((((.....(((..((((((((.((((....))))...)))))))).)))..)))))......((((....)))).((((((...))))))	-26.1	-5.5
Guo2018-MG1655	TGTTCCAGCCAGATATTGAG	E. coli	MG1655	MG1655	4217878	4217901	Cas9	38.3309	Endogenous	CACTTGTTCCAGCCAGATATTGAGCGGCAC	GTTTTAGAGCTAGAAATAGCAAGTTAAAATAAGGCTAGTCCGTTATCAACTTGAAAAAGTGGCACCGAGTCGGTGC	TGTTCCAGCCAGATATTGAG	.((((.((((.........))))...)))).........((((((...((((.(......).)))).))))))........((((((...))))))	-19	0
Guo2018-MG1655	TCTTCCGGGAAAACATCGCC	E. coli	MG1655	MG1655	4218145	4218168	Cas9	28.5519	Endogenous	AAACTCTTCCGGGAAAACATCGCCCGGCGA	GTTTTAGAGCTAGAAATAGCAAGTTAAAATAAGGCTAGTCCGTTATCAACTTGAAAAAGTGGCACCGAGTCGGTGC	TCTTCCGGGAAAACATCGCC	.....((((........((((((((((.((((....))))...)))))))..)))...))))......((((....)))).((((((...))))))	-21.2	-0.3
Guo2018-MG1655	TCTCCGCAATCTCGAAGCGC	E. coli	MG1655	MG1655	4216896	4216919	Cas9	29.5253	Endogenous	AAGCTCTCCGCAATCTCGAAGCGCGGGTAA	GTTTTAGAGCTAGAAATAGCAAGTTAAAATAAGGCTAGTCCGTTATCAACTTGAAAAAGTGGCACCGAGTCGGTGC	TCTCCGCAATCTCGAAGCGC	...............(((..(((((((.((((....))))...)))))))...)))............((((....)))).((((((...))))))	-18.5	-1.6
Guo2018-MG1655	ATCAATAATTCCAGGCCACG	E. coli	MG1655	MG1655	4216621	4216644	Cas9	27.5122	Endogenous	AGCAATCAATAATTCCAGGCCACGCGGCAT	GTTTTAGAGCTAGAAATAGCAAGTTAAAATAAGGCTAGTCCGTTATCAACTTGAAAAAGTGGCACCGAGTCGGTGC	ATCAATAATTCCAGGCCACG	.............((((...(((((((.((((....))))...)))))))..))))............((((....)))).((((((...))))))	-21.6	0
Guo2018-MG1655	TCAGATGGCGAATAATGTAA	E. coli	MG1655	MG1655	4217136	4217159	Cas9	29.5021	Endogenous	TCCGTCAGATGGCGAATAATGTAATGGATG	GTTTTAGAGCTAGAAATAGCAAGTTAAAATAAGGCTAGTCCGTTATCAACTTGAAAAAGTGGCACCGAGTCGGTGC	TCAGATGGCGAATAATGTAA	...(((((((......((..(((((((.((((....))))...)))))))...)).....))))))).((((....)))).((((((...))))))	-22.9	0
Guo2018-MG1655	CCAGCCAGGCGGCTTTATTG	E. coli	MG1655	MG1655	4217223	4217246	Cas9	34.9385	Endogenous	CCTACCAGCCAGGCGGCTTTATTGCGGTAA	GTTTTAGAGCTAGAAATAGCAAGTTAAAATAAGGCTAGTCCGTTATCAACTTGAAAAAGTGGCACCGAGTCGGTGC	CCAGCCAGGCGGCTTTATTG	.......(((((((......(((((((.((((....))))...)))))))......)).)))))....((((....)))).((((((...))))))	-23.3	-4.8
Guo2018-MG1655	GCGCACCGGAGGTCACTTCG	E. coli	MG1655	MG1655	4216689	4216712	Cas9	31.7885	Endogenous	TGCTGCGCACCGGAGGTCACTTCGAGGAAT	GTTTTAGAGCTAGAAATAGCAAGTTAAAATAAGGCTAGTCCGTTATCAACTTGAAAAAGTGGCACCGAGTCGGTGC	GCGCACCGGAGGTCACTTCG	.((((((((((....)))))))......((((....))))(((((...((((.(......).)))).)))))......)))((((((...))))))	-25.5	-4.5
Guo2018-MG1655	GCCAAAAACAATGCTCGCTT	E. coli	MG1655	MG1655	4217348	4217371	Cas9	31.0802	Endogenous	CAAAGCCAAAAACAATGCTCGCTTCGGCGG	GTTTTAGAGCTAGAAATAGCAAGTTAAAATAAGGCTAGTCCGTTATCAACTTGAAAAAGTGGCACCGAGTCGGTGC	GCCAAAAACAATGCTCGCTT	......(((...(((.(((((((((((.((((....))))...))))))))).)).)))..)))....((((....)))).((((((...))))))	-22.4	0
Guo2018-MG1655	TTCGCGGTAGCTTTCGGTTT	E. coli	MG1655	MG1655	4217495	4217518	Cas9	33.4196	Endogenous	GATATTCGCGGTAGCTTTCGGTTTTGGCGT	GTTTTAGAGCTAGAAATAGCAAGTTAAAATAAGGCTAGTCCGTTATCAACTTGAAAAAGTGGCACCGAGTCGGTGC	TTCGCGGTAGCTTTCGGTTT	...((((..(((...(.((((((((((.((((....))))...)))))))))).).))))))).....((((....)))).((((((...))))))	-25.6	-1.5
Guo2018-MG1655	CGGCATTTAGCGCCCTCATC	E. coli	MG1655	MG1655	4216601	4216624	Cas9	37.1026	Endogenous	CACGCGGCATTTAGCGCCCTCATCAGGAGC	GTTTTAGAGCTAGAAATAGCAAGTTAAAATAAGGCTAGTCCGTTATCAACTTGAAAAAGTGGCACCGAGTCGGTGC	CGGCATTTAGCGCCCTCATC	(((...(((((.........(((((((.((((....))))...)))))))...))))).)))......((((....)))).((((((...))))))	-20.4	-3.3
Guo2018-MG1655	CAATTCTCTGCTCCTGATGA	E. coli	MG1655	MG1655	4216589	4216612	Cas9	28.5064	Endogenous	CCGGCAATTCTCTGCTCCTGATGAGGGCGC	GTTTTAGAGCTAGAAATAGCAAGTTAAAATAAGGCTAGTCCGTTATCAACTTGAAAAAGTGGCACCGAGTCGGTGC	CAATTCTCTGCTCCTGATGA	...((((..((((.(((......))))))).))))....((((((...((((.(......).)))).))))))........((((((...))))))	-21.6	0
Guo2018-MG1655	GTTGAGCGCTTCGCTGTGAG	E. coli	MG1655	MG1655	2411672	2411695	Cas9	28.4847	Endogenous	TAAAGTTGAGCGCTTCGCTGTGAGCGGCGC	GTTTTAGAGCTAGAAATAGCAAGTTAAAATAAGGCTAGTCCGTTATCAACTTGAAAAAGTGGCACCGAGTCGGTGC	GTTGAGCGCTTCGCTGTGAG	(((((..((...(((((...(((((((.((((....))))...)))))))...)).)))..))..)))))...........((((((...))))))	-23.1	-3.2
Guo2018-MG1655	ACTCTTCCGGCATAGTCTGG	E. coli	MG1655	MG1655	2411949	2411972	Cas9	17.5417	Endogenous	TAAGACTCTTCCGGCATAGTCTGGTGGAAC	GTTTTAGAGCTAGAAATAGCAAGTTAAAATAAGGCTAGTCCGTTATCAACTTGAAAAAGTGGCACCGAGTCGGTGC	ACTCTTCCGGCATAGTCTGG	.......(((..((((((..(((((((.((((....))))...))))))).))))))..)))......((((....)))).((((((...))))))	-27.4	-2
Guo2018-MG1655	CTTCCTGGGTTACATAGAAG	E. coli	MG1655	MG1655	2412045	2412068	Cas9	19.9752	Endogenous	GCCGCTTCCTGGGTTACATAGAAGTGGCTG	GTTTTAGAGCTAGAAATAGCAAGTTAAAATAAGGCTAGTCCGTTATCAACTTGAAAAAGTGGCACCGAGTCGGTGC	CTTCCTGGGTTACATAGAAG	.......((..((.(((...(((((((.((((....))))...)))))))....))))))).......((((....)))).((((((...))))))	-18.8	-1.3
Guo2018-MG1655	CGGAACCACCGTTGCCCAGG	E. coli	MG1655	MG1655	2412117	2412140	Cas9	18.7892	Endogenous	GAAACGGAACCACCGTTGCCCAGGTGGCAG	GTTTTAGAGCTAGAAATAGCAAGTTAAAATAAGGCTAGTCCGTTATCAACTTGAAAAAGTGGCACCGAGTCGGTGC	CGGAACCACCGTTGCCCAGG	((((.........(((....(((((((.((((....))))...)))))))..)))...))))......((((....)))).((((((...))))))	-22.4	-1.7
Guo2018-MG1655	TTCAACATAGCGGCAGTCGC	E. coli	MG1655	MG1655	2412338	2412361	Cas9	17.53	Endogenous	TGTCTTCAACATAGCGGCAGTCGCTGGTCA	GTTTTAGAGCTAGAAATAGCAAGTTAAAATAAGGCTAGTCCGTTATCAACTTGAAAAAGTGGCACCGAGTCGGTGC	TTCAACATAGCGGCAGTCGC	......((((((((((((..(((((((.((((....))))...)))))))..)))).).)))))))..((((....)))).((((((...))))))	-29.4	-1.8
Guo2018-MG1655	CACCGATGTATTTCGCCAGG	E. coli	MG1655	MG1655	2412414	2412437	Cas9	28.8666	Endogenous	TAGGCACCGATGTATTTCGCCAGGCGGTGG	GTTTTAGAGCTAGAAATAGCAAGTTAAAATAAGGCTAGTCCGTTATCAACTTGAAAAAGTGGCACCGAGTCGGTGC	CACCGATGTATTTCGCCAGG	....((((.(((..(((...(((((((.((((....))))...)))))))..))).))).))))....((((....)))).((((((...))))))	-22	-1.3
Guo2018-MG1655	AAGTACCTATAATTGATACG	E. coli	MG1655	MG1655	2411466	2411489	Cas9	8.05488	Endogenous	ATGGAAGTACCTATAATTGATACGTGGCTA	GTTTTAGAGCTAGAAATAGCAAGTTAAAATAAGGCTAGTCCGTTATCAACTTGAAAAAGTGGCACCGAGTCGGTGC	AAGTACCTATAATTGATACG	.............((((((((((((((.((((....))))...))))))..........))).)))))((((....)))).((((((...))))))	-19.8	0
Guo2018-MG1655	CTTTGAGTGACTTGGGTAGA	E. coli	MG1655	MG1655	1333961	1333984	Cas9	26.835	Endogenous	AAAACTTTGAGTGACTTGGGTAGACGGGTG	GTTTTAGAGCTAGAAATAGCAAGTTAAAATAAGGCTAGTCCGTTATCAACTTGAAAAAGTGGCACCGAGTCGGTGC	CTTTGAGTGACTTGGGTAGA	...(((..((((..(((...(((((((.((((....))))...)))))))...)))))))..)))...((((....)))).((((((...))))))	-22.3	0
Guo2018-MG1655	GTCCTTACTGGCTTCTCGTA	E. coli	MG1655	MG1655	1333864	1333887	Cas9	28.7424	Endogenous	ACGTGTCCTTACTGGCTTCTCGTAGGGTTG	GTTTTAGAGCTAGAAATAGCAAGTTAAAATAAGGCTAGTCCGTTATCAACTTGAAAAAGTGGCACCGAGTCGGTGC	GTCCTTACTGGCTTCTCGTA	......((((((((......(((((((.((((....))))...))))))).)))))))).........((((....)))).((((((...))))))	-22.1	-0.6
Guo2018-MG1655	AGCAAAACTTTGAGTGACTT	E. coli	MG1655	MG1655	1333968	1333991	Cas9	38.6821	Endogenous	TTCGAGCAAAACTTTGAGTGACTTGGGTAG	GTTTTAGAGCTAGAAATAGCAAGTTAAAATAAGGCTAGTCCGTTATCAACTTGAAAAAGTGGCACCGAGTCGGTGC	AGCAAAACTTTGAGTGACTT	.....(((...((.((.((((((((((.((((....))))...))))))))))..)).)).)))....((((....)))).((((((...))))))	-22.6	0
Guo2018-MG1655	GAGCAAAACTTTGAGTGACT	E. coli	MG1655	MG1655	1333969	1333992	Cas9	34.6328	Endogenous	TTTCGAGCAAAACTTTGAGTGACTTGGGTA	GTTTTAGAGCTAGAAATAGCAAGTTAAAATAAGGCTAGTCCGTTATCAACTTGAAAAAGTGGCACCGAGTCGGTGC	GAGCAAAACTTTGAGTGACT	...........(((..((((((((((..((((....)))).........)))))).))))..)))...((((....)))).((((((...))))))	-19.9	0
Guo2018-MG1655	CTCCTGCCAACCGTAGGTAT	E. coli	MG1655	MG1655	1335736	1335759	Cas9	31.0299	Endogenous	AGTCCTCCTGCCAACCGTAGGTATCGGATC	GTTTTAGAGCTAGAAATAGCAAGTTAAAATAAGGCTAGTCCGTTATCAACTTGAAAAAGTGGCACCGAGTCGGTGC	CTCCTGCCAACCGTAGGTAT	..(((((.....)))))..((((((((.((((....))))...)))))))).................((((....)))).((((((...))))))	-21.4	-5
Guo2018-MG1655	GTAGTGGTAAGTTTTATCTT	E. coli	MG1655	MG1655	1333897	1333920	Cas9	22.6509	Endogenous	TGTAGTAGTGGTAAGTTTTATCTTTGGCCT	GTTTTAGAGCTAGAAATAGCAAGTTAAAATAAGGCTAGTCCGTTATCAACTTGAAAAAGTGGCACCGAGTCGGTGC	GTAGTGGTAAGTTTTATCTT	....((((((...((((((((((((((.((((....))))...))))))))))).)))....))))))((((....)))).((((((...))))))	-25.1	-0.4
Guo2018-MG1655	TCAGGAACACATAACGTTCG	E. coli	MG1655	MG1655	1334312	1334335	Cas9	34.8994	Endogenous	CATTTCAGGAACACATAACGTTCGTGGTTG	GTTTTAGAGCTAGAAATAGCAAGTTAAAATAAGGCTAGTCCGTTATCAACTTGAAAAAGTGGCACCGAGTCGGTGC	TCAGGAACACATAACGTTCG	(((((.....((((((..((((((((..((((....)))).........))))))).)..))))))...))))).......((((((...))))))	-21.6	-2.6
Guo2018-MG1655	CAAGCGGCAGGCTGTAGTAG	E. coli	MG1655	MG1655	1333913	1333936	Cas9	35.8273	Endogenous	GCAGCAAGCGGCAGGCTGTAGTAGTGGTAA	GTTTTAGAGCTAGAAATAGCAAGTTAAAATAAGGCTAGTCCGTTATCAACTTGAAAAAGTGGCACCGAGTCGGTGC	CAAGCGGCAGGCTGTAGTAG	..((((((.((((.......(((((((.((((....))))...)))))))..)))).).)))))....((((....)))).((((((...))))))	-24.4	-2.8
Guo2018-MG1655	GTGATTTAGCAGCAAGCGGC	E. coli	MG1655	MG1655	1333925	1333948	Cas9	28.8416	Endogenous	CCCAGTGATTTAGCAGCAAGCGGCAGGCTG	GTTTTAGAGCTAGAAATAGCAAGTTAAAATAAGGCTAGTCCGTTATCAACTTGAAAAAGTGGCACCGAGTCGGTGC	GTGATTTAGCAGCAAGCGGC	.(((..((((.((.(((...(((((((.((((....))))...)))))))...))).))..)))))))((((....)))).((((((...))))))	-22.6	-0.6
Guo2018-MG1655	CCCAGTGATTTAGCAGCAAG	E. coli	MG1655	MG1655	1333929	1333952	Cas9	20.4901	Endogenous	ATCGCCCAGTGATTTAGCAGCAAGCGGCAG	GTTTTAGAGCTAGAAATAGCAAGTTAAAATAAGGCTAGTCCGTTATCAACTTGAAAAAGTGGCACCGAGTCGGTGC	CCCAGTGATTTAGCAGCAAG	.....((((...(((((...(((((((.((((....))))...)))))))...))).)).....))))((((....)))).((((((...))))))	-21.9	0
Guo2018-MG1655	GATTGGGAAGAAGCCACAGG	E. coli	MG1655	MG1655	1334788	1334811	Cas9	34.4702	Endogenous	CATCGATTGGGAAGAAGCCACAGGTGGCAC	GTTTTAGAGCTAGAAATAGCAAGTTAAAATAAGGCTAGTCCGTTATCAACTTGAAAAAGTGGCACCGAGTCGGTGC	GATTGGGAAGAAGCCACAGG	(((..(((...((((.....(((((((.((((....))))...)))))))..))))..)))...))).((((....)))).((((((...))))))	-24.7	-1.8
Guo2018-MG1655	ATAGCTCCTCCTTAATGACA	E. coli	MG1655	MG1655	1333833	1333856	Cas9	32.0098	Endogenous	CGACATAGCTCCTCCTTAATGACAGGGTTG	GTTTTAGAGCTAGAAATAGCAAGTTAAAATAAGGCTAGTCCGTTATCAACTTGAAAAAGTGGCACCGAGTCGGTGC	ATAGCTCCTCCTTAATGACA	.((((((...................)))))).......((((((...((((.(......).)))).))))))........((((((...))))))	-19.2	0
Guo2018-MG1655	CATAGCTCCTCCTTAATGAC	E. coli	MG1655	MG1655	1333834	1333857	Cas9	4.91043	Endogenous	ACGACATAGCTCCTCCTTAATGACAGGGTT	GTTTTAGAGCTAGAAATAGCAAGTTAAAATAAGGCTAGTCCGTTATCAACTTGAAAAAGTGGCACCGAGTCGGTGC	CATAGCTCCTCCTTAATGAC	..((((((..................)))))).......((((((...((((.(......).)))).))))))........((((((...))))))	-19.3	0
Guo2018-MG1655	GACGCAGCGACACACCGCCA	E. coli	MG1655	MG1655	133011	133034	Cas9	1.88174	Endogenous	CCCGGACGCAGCGACACACCGCCACGGTTC	GTTTTAGAGCTAGAAATAGCAAGTTAAAATAAGGCTAGTCCGTTATCAACTTGAAAAAGTGGCACCGAGTCGGTGC	GACGCAGCGACACACCGCCA	...(((.((((.....((((.((((...((((....))))(((((...((((.(......).)))).)))))..)))).)))).....)))).)))	-24.4	-2.9
Guo2018-MG1655	GCATCGGCTTCCAGCAGCTC	E. coli	MG1655	MG1655	133576	133599	Cas9	26.3526	Endogenous	ATCTGCATCGGCTTCCAGCAGCTCAGGATT	GTTTTAGAGCTAGAAATAGCAAGTTAAAATAAGGCTAGTCCGTTATCAACTTGAAAAAGTGGCACCGAGTCGGTGC	GCATCGGCTTCCAGCAGCTC	((((((((((...(((((((......)))))........((((((...((((.(......).)))).))))))........))...))))))))))	-26.7	-2.4
Guo2018-MG1655	AATGTTGTAACCACCCTGCA	E. coli	MG1655	MG1655	131888	131911	Cas9	14.7994	Endogenous	GATGAATGTTGTAACCACCCTGCATGGTGC	GTTTTAGAGCTAGAAATAGCAAGTTAAAATAAGGCTAGTCCGTTATCAACTTGAAAAAGTGGCACCGAGTCGGTGC	AATGTTGTAACCACCCTGCA	...((((((((......((.(((((((.((((....))))...)))))))...))......)))).))))...........((((((...))))))	-20.9	0
Guo2018-MG1655	GGCCATTTGGTTTGCATCCA	E. coli	MG1655	MG1655	131675	131698	Cas9	1.74771	Endogenous	GTGCGGCCATTTGGTTTGCATCCAGGGGTT	GTTTTAGAGCTAGAAATAGCAAGTTAAAATAAGGCTAGTCCGTTATCAACTTGAAAAAGTGGCACCGAGTCGGTGC	GGCCATTTGGTTTGCATCCA	((((...(((.......)))(((((((.((((....))))...)))))))..))))............((((....)))).((((((...))))))	-21	-1.9
Guo2018-MG1655	CGGCCATTTGGTTTGCATCC	E. coli	MG1655	MG1655	131676	131699	Cas9	15.6648	Endogenous	AGTGCGGCCATTTGGTTTGCATCCAGGGGT	GTTTTAGAGCTAGAAATAGCAAGTTAAAATAAGGCTAGTCCGTTATCAACTTGAAAAAGTGGCACCGAGTCGGTGC	CGGCCATTTGGTTTGCATCC	.((((....((.......))(((((((.((((....))))...)))))))..))))............((((....)))).((((((...))))))	-19.8	-2.3
Guo2018-MG1655	TTCCATCGTGTTAAAGAAGA	E. coli	MG1655	MG1655	132452	132475	Cas9	30.25	Endogenous	CGTCTTCCATCGTGTTAAAGAAGATGGGTG	GTTTTAGAGCTAGAAATAGCAAGTTAAAATAAGGCTAGTCCGTTATCAACTTGAAAAAGTGGCACCGAGTCGGTGC	TTCCATCGTGTTAAAGAAGA	...............((..(((((((..((((....)))).........)))))))..))........((((....)))).((((((...))))))	-16.8	0
Guo2018-MG1655	ACGGTATTCTTCTAGCACGA	E. coli	MG1655	MG1655	131609	131632	Cas9	30.558	Endogenous	GCTTACGGTATTCTTCTAGCACGACGGTTC	GTTTTAGAGCTAGAAATAGCAAGTTAAAATAAGGCTAGTCCGTTATCAACTTGAAAAAGTGGCACCGAGTCGGTGC	ACGGTATTCTTCTAGCACGA	..((((.....(((((.(..(((((((.((((....))))...)))))))..)))))).....)))).((((....)))).((((((...))))))	-26.5	0
Guo2018-MG1655	ATGAATGCCAGCCACGACGT	E. coli	MG1655	MG1655	424013	424036	Cas9	31.704	Endogenous	GCATATGAATGCCAGCCACGACGTCGGGCG	GTTTTAGAGCTAGAAATAGCAAGTTAAAATAAGGCTAGTCCGTTATCAACTTGAAAAAGTGGCACCGAGTCGGTGC	ATGAATGCCAGCCACGACGT	......((.((((......((((((((.((((....))))...)))))))).)))).)).........((((....)))).((((((...))))))	-20.4	0
Guo2018-MG1655	TCCCGTGCTTCGCGGACTTC	E. coli	MG1655	MG1655	423954	423977	Cas9	30.9025	Endogenous	CCACTCCCGTGCTTCGCGGACTTCCGGCAG	GTTTTAGAGCTAGAAATAGCAAGTTAAAATAAGGCTAGTCCGTTATCAACTTGAAAAAGTGGCACCGAGTCGGTGC	TCCCGTGCTTCGCGGACTTC	...........(((((((..((((((..((((....)))).........)))))).))))))).....((((....)))).((((((...))))))	-25.4	-5.7
Guo2018-MG1655	CCGCGAGATGGGCTAAATGC	E. coli	MG1655	MG1655	424102	424125	Cas9	29.7081	Endogenous	CTTTCCGCGAGATGGGCTAAATGCAGGTGA	GTTTTAGAGCTAGAAATAGCAAGTTAAAATAAGGCTAGTCCGTTATCAACTTGAAAAAGTGGCACCGAGTCGGTGC	CCGCGAGATGGGCTAAATGC	....(((((((((((..(..(((((((.((((....))))...)))))))..)..))))))))).)).((((....)))).((((((...))))))	-27.1	-1.2
Guo2018-MG1655	CCAGCGTAATAGGCGCAACG	E. coli	MG1655	MG1655	423910	423933	Cas9	34.7942	Endogenous	ACATCCAGCGTAATAGGCGCAACGCGGCGC	GTTTTAGAGCTAGAAATAGCAAGTTAAAATAAGGCTAGTCCGTTATCAACTTGAAAAAGTGGCACCGAGTCGGTGC	CCAGCGTAATAGGCGCAACG	...((((.....))))(((((((((((.((((....))))...))))))..........)))))....((((....)))).((((((...))))))	-22.1	-4.7
Guo2018-MG1655	TAACAGACAAATTCCTGTAG	E. coli	MG1655	MG1655	423831	423854	Cas9	15.4288	Endogenous	GGCATAACAGACAAATTCCTGTAGCGGAAA	GTTTTAGAGCTAGAAATAGCAAGTTAAAATAAGGCTAGTCCGTTATCAACTTGAAAAAGTGGCACCGAGTCGGTGC	TAACAGACAAATTCCTGTAG	((((.(((.....(((....(((((((.((((....))))...))))))).)))...))).))))...((((....)))).((((((...))))))	-20.4	-2.9
Guo2018-MG1655	AAGCGAGCTTTCCGCGAGAT	E. coli	MG1655	MG1655	424091	424114	Cas9	28.0177	Endogenous	CGGAAAGCGAGCTTTCCGCGAGATGGGCTA	GTTTTAGAGCTAGAAATAGCAAGTTAAAATAAGGCTAGTCCGTTATCAACTTGAAAAAGTGGCACCGAGTCGGTGC	AAGCGAGCTTTCCGCGAGAT	.((((.(((..((......((((((((.((((....))))...)))))))).))..))).))))....((((....)))).((((((...))))))	-21.9	-2.7
Guo2018-MG1655	AAAGCGAGCTTTCCGCGAGA	E. coli	MG1655	MG1655	424090	424113	Cas9	31.4014	Endogenous	CCGGAAAGCGAGCTTTCCGCGAGATGGGCT	GTTTTAGAGCTAGAAATAGCAAGTTAAAATAAGGCTAGTCCGTTATCAACTTGAAAAAGTGGCACCGAGTCGGTGC	AAAGCGAGCTTTCCGCGAGA	..((((.(((..((......(((((((.((((....))))...)))))))..))..))).))))....((((....)))).((((((...))))))	-22.3	-2.7
Guo2018-MG1655	AATCGTCATCACTTGCTCGC	E. coli	MG1655	MG1655	423806	423829	Cas9	43.3161	Endogenous	GCAAAATCGTCATCACTTGCTCGCGGGCAT	GTTTTAGAGCTAGAAATAGCAAGTTAAAATAAGGCTAGTCCGTTATCAACTTGAAAAAGTGGCACCGAGTCGGTGC	AATCGTCATCACTTGCTCGC	.........(((((((((........)))).........((((((...((((.(......).)))).))))))...)))))((((((...))))))	-22.5	0
Guo2018-MG1655	TTGTTCAGATTGATAAAACG	E. coli	MG1655	MG1655	423768	423791	Cas9	24.5243	Endogenous	GTAATTGTTCAGATTGATAAAACGTGGCGG	GTTTTAGAGCTAGAAATAGCAAGTTAAAATAAGGCTAGTCCGTTATCAACTTGAAAAAGTGGCACCGAGTCGGTGC	TTGTTCAGATTGATAAAACG	...(((((.((((((..((((((((((.((((....))))...))))))..........)))))))))).)))))......((((((...))))))	-22.9	0
Guo2018-MG1655	ATGAGCGTCTAAATCGTACC	E. coli	MG1655	MG1655	423635	423658	Cas9	35.2959	Endogenous	CATAATGAGCGTCTAAATCGTACCAGGAGT	GTTTTAGAGCTAGAAATAGCAAGTTAAAATAAGGCTAGTCCGTTATCAACTTGAAAAAGTGGCACCGAGTCGGTGC	ATGAGCGTCTAAATCGTACC	...(((.((((((.((...)).)))))))))........((((((...((((.(......).)))).))))))........((((((...))))))	-22	-1
Guo2018-MG1655	CGGATAAAACTGCCAGAAGC	E. coli	MG1655	MG1655	423596	423619	Cas9	32.4127	Endogenous	TCCGCGGATAAAACTGCCAGAAGCGGGTTT	GTTTTAGAGCTAGAAATAGCAAGTTAAAATAAGGCTAGTCCGTTATCAACTTGAAAAAGTGGCACCGAGTCGGTGC	CGGATAAAACTGCCAGAAGC	..(((((.((((((......(((((((.((((....))))...)))))))..))).)))...))))).((((....)))).((((((...))))))	-22.4	0
Guo2018-MG1655	TCGGGCGGAAAACTTTCTTC	E. coli	MG1655	MG1655	424032	424055	Cas9	30.0427	Endogenous	GACGTCGGGCGGAAAACTTTCTTCAGGATT	GTTTTAGAGCTAGAAATAGCAAGTTAAAATAAGGCTAGTCCGTTATCAACTTGAAAAAGTGGCACCGAGTCGGTGC	TCGGGCGGAAAACTTTCTTC	...((((((...((..(((.(((((((.((((....))))...))))))).)))..))))))))....((((....)))).((((((...))))))	-24.9	-0.4
Guo2018-MG1655	GATTATATTCTATCCAAAAG	E. coli	MG1655	MG1655	424143	424166	Cas9	19.1537	Endogenous	CATCGATTATATTCTATCCAAAAGGGGGTA	GTTTTAGAGCTAGAAATAGCAAGTTAAAATAAGGCTAGTCCGTTATCAACTTGAAAAAGTGGCACCGAGTCGGTGC	GATTATATTCTATCCAAAAG	(((......(((.((.....(((((((.((((....))))...)))))))..)).)))......))).((((....)))).((((((...))))))	-19.8	0
Guo2018-MG1655	CATAGATGATCTCCGGTAGC	E. coli	MG1655	MG1655	3611128	3611151	Cas9	28.683	Endogenous	TCGCCATAGATGATCTCCGGTAGCGGGGAA	GTTTTAGAGCTAGAAATAGCAAGTTAAAATAAGGCTAGTCCGTTATCAACTTGAAAAAGTGGCACCGAGTCGGTGC	CATAGATGATCTCCGGTAGC	....(((((....((((((((((((((.((((....))))...)))))))...))))..)))))))).((((....)))).((((((...))))))	-23.8	0
Guo2018-MG1655	GGCATTTCCGGCGCAAATGC	E. coli	MG1655	MG1655	3611165	3611188	Cas9	32.8631	Endogenous	TAGCGGCATTTCCGGCGCAAATGCAGGTTT	GTTTTAGAGCTAGAAATAGCAAGTTAAAATAAGGCTAGTCCGTTATCAACTTGAAAAAGTGGCACCGAGTCGGTGC	GGCATTTCCGGCGCAAATGC	(((.(((..(((((....)))))..))))))........((((((...((((.(......).)))).))))))........((((((...))))))	-21.9	-2.5
Guo2018-MG1655	GGGCGATATCGTCACCGCTA	E. coli	MG1655	MG1655	3611206	3611229	Cas9	29.655	Endogenous	AGCAGGGCGATATCGTCACCGCTATGGCTT	GTTTTAGAGCTAGAAATAGCAAGTTAAAATAAGGCTAGTCCGTTATCAACTTGAAAAAGTGGCACCGAGTCGGTGC	GGGCGATATCGTCACCGCTA	.((((....))))...((((((((((..((((....)))).........)))))))))).........((((....)))).((((((...))))))	-24.4	-3.7
Guo2018-MG1655	TGGCAGTGGAGCTGCGCTTA	E. coli	MG1655	MG1655	3611022	3611045	Cas9	34.9419	Endogenous	CCGGTGGCAGTGGAGCTGCGCTTAAGGTCG	GTTTTAGAGCTAGAAATAGCAAGTTAAAATAAGGCTAGTCCGTTATCAACTTGAAAAAGTGGCACCGAGTCGGTGC	TGGCAGTGGAGCTGCGCTTA	(((.((((((.(((.((((.(((((((.((((....))))...))))))).))))))))))))).)))((((....)))).((((((...))))))	-27.5	-5.8
Guo2018-MG1655	CCATCTCAGCGTGTTCCCCG	E. coli	MG1655	MG1655	3611320	3611343	Cas9	21.669	Endogenous	GCGTCCATCTCAGCGTGTTCCCCGAGGCTG	GTTTTAGAGCTAGAAATAGCAAGTTAAAATAAGGCTAGTCCGTTATCAACTTGAAAAAGTGGCACCGAGTCGGTGC	CCATCTCAGCGTGTTCCCCG	.......((((......((.(((((((.((((....))))...)))))))..))......))))....((((....)))).((((((...))))))	-19.6	0
Guo2018-MG1655	GCCGCCACGCTGTTTAACGA	E. coli	MG1655	MG1655	3611403	3611426	Cas9	33.2182	Endogenous	CGCTGCCGCCACGCTGTTTAACGATGGCTT	GTTTTAGAGCTAGAAATAGCAAGTTAAAATAAGGCTAGTCCGTTATCAACTTGAAAAAGTGGCACCGAGTCGGTGC	GCCGCCACGCTGTTTAACGA	...((((((((((((....((((....))))..)))))))(((((...((((.(......).)))).)))))......)))))((((...))))..	-20.8	-0.3
Guo2018-MG1655	GTCTACGCTGACGATTTGCC	E. coli	MG1655	MG1655	3611430	3611453	Cas9	17.7542	Endogenous	TGCTGTCTACGCTGACGATTTGCCAGGCGC	GTTTTAGAGCTAGAAATAGCAAGTTAAAATAAGGCTAGTCCGTTATCAACTTGAAAAAGTGGCACCGAGTCGGTGC	GTCTACGCTGACGATTTGCC	(((......)))((((.((((((((((.((((....))))...)))))))..))).))))........((((....)))).((((((...))))))	-25.8	-3
Guo2018-MG1655	ACAATGGCTGACTGACAGCG	E. coli	MG1655	MG1655	3611466	3611489	Cas9	35.3894	Endogenous	GCTGACAATGGCTGACTGACAGCGAGGAGT	GTTTTAGAGCTAGAAATAGCAAGTTAAAATAAGGCTAGTCCGTTATCAACTTGAAAAAGTGGCACCGAGTCGGTGC	ACAATGGCTGACTGACAGCG	....(((.((((.((((((.(((((((.((((....))))...)))))))...))).))).)))))))((((....)))).((((((...))))))	-26	-4.6
Guo2018-MG1655	GAGTAGGGGTGCAGATCGCA	E. coli	MG1655	MG1655	3611506	3611529	Cas9	29.6723	Endogenous	AAGGGAGTAGGGGTGCAGATCGCAAGGCTT	GTTTTAGAGCTAGAAATAGCAAGTTAAAATAAGGCTAGTCCGTTATCAACTTGAAAAAGTGGCACCGAGTCGGTGC	GAGTAGGGGTGCAGATCGCA	..((((.((.((((.((...(((((((.((((....))))...)))))))..)))).)))).))))..((((....)))).((((((...))))))	-21.9	-2.5
Guo2018-MG1655	GCTTGCTCGCGTAAACCCGG	E. coli	MG1655	MG1655	3611042	3611065	Cas9	27.9775	Endogenous	CGGTGCTTGCTCGCGTAAACCCGGTGGCAG	GTTTTAGAGCTAGAAATAGCAAGTTAAAATAAGGCTAGTCCGTTATCAACTTGAAAAAGTGGCACCGAGTCGGTGC	GCTTGCTCGCGTAAACCCGG	.((.((((....((((....))))..)))).))......((((((...((((.(......).)))).))))))........((((((...))))))	-21	-1.1
Guo2018-MG1655	ACTGTCGGCGGTGAGCGTAA	E. coli	MG1655	MG1655	3611529	3611552	Cas9	24.4735	Endogenous	GCACACTGTCGGCGGTGAGCGTAAAGGGAG	GTTTTAGAGCTAGAAATAGCAAGTTAAAATAAGGCTAGTCCGTTATCAACTTGAAAAAGTGGCACCGAGTCGGTGC	ACTGTCGGCGGTGAGCGTAA	..((..(((((..(((.(..(((((((.((((....))))...))))))).).)))...)))))..))((((....)))).((((((...))))))	-26	-2
Guo2018-MG1655	ATCGATCCATTGCACACTGT	E. coli	MG1655	MG1655	3611544	3611567	Cas9	26.4173	Endogenous	CTGAATCGATCCATTGCACACTGTCGGCGG	GTTTTAGAGCTAGAAATAGCAAGTTAAAATAAGGCTAGTCCGTTATCAACTTGAAAAAGTGGCACCGAGTCGGTGC	ATCGATCCATTGCACACTGT	((((((.(..(((.((((..........((((....))))(((((...((((.(......).)))).))))).....)))))))..).))))))..	-17.9	0
Guo2018-MG1655	GCCAGCCAGCGTTCGCGTCG	E. coli	MG1655	MG1655	3611075	3611098	Cas9	24.7537	Endogenous	CCCCGCCAGCCAGCGTTCGCGTCGTGGACC	GTTTTAGAGCTAGAAATAGCAAGTTAAAATAAGGCTAGTCCGTTATCAACTTGAAAAAGTGGCACCGAGTCGGTGC	GCCAGCCAGCGTTCGCGTCG	(((((((.(((....))).)))).....((((....))))............))).............((((....)))).((((((...))))))	-22	-2.5
Guo2018-MG1655	ATATCAGGGCCAACGTTTAA	E. coli	MG1655	MG1655	3610970	3610993	Cas9	32.1357	Endogenous	ATACATATCAGGGCCAACGTTTAATGGAAA	GTTTTAGAGCTAGAAATAGCAAGTTAAAATAAGGCTAGTCCGTTATCAACTTGAAAAAGTGGCACCGAGTCGGTGC	ATATCAGGGCCAACGTTTAA	......((((....((((..(((((((.((((....))))...))))))).))))..)))).......((((....)))).((((((...))))))	-20.5	0
Guo2018-MG1655	CTGGCTTGCAACGATCGGAC	E. coli	MG1655	MG1655	483820	483843	Cas9	37.3351	Endogenous	TAGCCTGGCTTGCAACGATCGGACGGGTTT	GTTTTAGAGCTAGAAATAGCAAGTTAAAATAAGGCTAGTCCGTTATCAACTTGAAAAAGTGGCACCGAGTCGGTGC	CTGGCTTGCAACGATCGGAC	(((((((..((((......))))...)))))))......((((((...((((.(......).)))).))))))........((((((...))))))	-25.2	-1
Guo2018-MG1655	TGTGCTTTTACCTGGACACC	E. coli	MG1655	MG1655	483716	483739	Cas9	28.4467	Endogenous	TTCTTGTGCTTTTACCTGGACACCAGGACG	GTTTTAGAGCTAGAAATAGCAAGTTAAAATAAGGCTAGTCCGTTATCAACTTGAAAAAGTGGCACCGAGTCGGTGC	TGTGCTTTTACCTGGACACC	............(((((.(((((((((.((((....))))...)))))))..))...)))))......((((....)))).((((((...))))))	-22.4	-2.3
Guo2018-MG1655	ACGAACTTCTGCGATCCGGT	E. coli	MG1655	MG1655	484636	484659	Cas9	31.006	Endogenous	GAGGACGAACTTCTGCGATCCGGTAGGCAC	GTTTTAGAGCTAGAAATAGCAAGTTAAAATAAGGCTAGTCCGTTATCAACTTGAAAAAGTGGCACCGAGTCGGTGC	ACGAACTTCTGCGATCCGGT	...........((((.(((((((.....((((....))))........((((.(......).))))..((((....))))))))))).))))....	-19.5	0
Guo2018-MG1655	ACTGTCGTATGTCGCCTGAT	E. coli	MG1655	MG1655	484522	484545	Cas9	24.2768	Endogenous	TCGCACTGTCGTATGTCGCCTGATAGGTCG	GTTTTAGAGCTAGAAATAGCAAGTTAAAATAAGGCTAGTCCGTTATCAACTTGAAAAAGTGGCACCGAGTCGGTGC	ACTGTCGTATGTCGCCTGAT	.............((((..((((((((.((((....))))...)))))))))))).............((((....)))).((((((...))))))	-22.5	0
Guo2018-MG1655	ATTGATCCGCGCAGTTTCAA	E. coli	MG1655	MG1655	484333	484356	Cas9	34.6368	Endogenous	CCAGATTGATCCGCGCAGTTTCAACGGCAG	GTTTTAGAGCTAGAAATAGCAAGTTAAAATAAGGCTAGTCCGTTATCAACTTGAAAAAGTGGCACCGAGTCGGTGC	ATTGATCCGCGCAGTTTCAA	.........(((..(((((((((....(((..((..((((.............)))).)).)))...)))))))))..)))((((((...))))))	-23	-1
Guo2018-MG1655	GATCGGATCAAGTTGCTGCA	E. coli	MG1655	MG1655	484207	484230	Cas9	37.4747	Endogenous	CGTAGATCGGATCAAGTTGCTGCACGGTTG	GTTTTAGAGCTAGAAATAGCAAGTTAAAATAAGGCTAGTCCGTTATCAACTTGAAAAAGTGGCACCGAGTCGGTGC	GATCGGATCAAGTTGCTGCA	((((((((......(((...(((((((.((((....))))...)))))))..)))..)))))..))).((((....)))).((((((...))))))	-24.3	0
Guo2018-MG1655	GCAGGAAGTCGTTGCTGGAC	E. coli	MG1655	MG1655	484170	484193	Cas9	12.2628	Endogenous	AGGCGCAGGAAGTCGTTGCTGGACTGGGTC	GTTTTAGAGCTAGAAATAGCAAGTTAAAATAAGGCTAGTCCGTTATCAACTTGAAAAAGTGGCACCGAGTCGGTGC	GCAGGAAGTCGTTGCTGGAC	((((.......))))((((((((((((.((((....))))...))))))).......)))))......((((....)))).((((((...))))))	-22	-3.4
Guo2018-MG1655	AGACCCAGTGGTCTGATCAA	E. coli	MG1655	MG1655	484024	484047	Cas9	5.44582	Endogenous	TGATAGACCCAGTGGTCTGATCAACGGTAA	GTTTTAGAGCTAGAAATAGCAAGTTAAAATAAGGCTAGTCCGTTATCAACTTGAAAAAGTGGCACCGAGTCGGTGC	AGACCCAGTGGTCTGATCAA	(((((....)))))..(((((((....(((..((..((((.............)))).)).)))...))))))).......((((((...))))))	-23	-5.4
Guo2018-MG1655	GCAGAGTGTGATCCGGGTTC	E. coli	MG1655	MG1655	483981	484004	Cas9	24.9044	Endogenous	GGCAGCAGAGTGTGATCCGGGTTCGGGAAG	GTTTTAGAGCTAGAAATAGCAAGTTAAAATAAGGCTAGTCCGTTATCAACTTGAAAAAGTGGCACCGAGTCGGTGC	GCAGAGTGTGATCCGGGTTC	...((((.((((.((((((.((((((..((((....)))).........)))))).))))))..)))))))).........((((((...))))))	-21.5	0
Guo2018-MG1655	TGCGGGACTAAAATAGCGTT	E. coli	MG1655	MG1655	483914	483937	Cas9	32.2056	Endogenous	CTGTTGCGGGACTAAAATAGCGTTTGGATT	GTTTTAGAGCTAGAAATAGCAAGTTAAAATAAGGCTAGTCCGTTATCAACTTGAAAAAGTGGCACCGAGTCGGTGC	TGCGGGACTAAAATAGCGTT	....(((((.....(((.(((((((((.((((....))))...))))))))).)))))))).......((((....)))).((((((...))))))	-30.5	-0.5
Guo2018-MG1655	CGCGCCAACTACCAGTACGG	E. coli	MG1655	MG1655	483859	483882	Cas9	27.7783	Endogenous	CATCCGCGCCAACTACCAGTACGGTGGCAT	GTTTTAGAGCTAGAAATAGCAAGTTAAAATAAGGCTAGTCCGTTATCAACTTGAAAAAGTGGCACCGAGTCGGTGC	CGCGCCAACTACCAGTACGG	.(((((.(((.......((((((((((.((((....))))...)))))))...((((.(...(((......)))...).)))).)))))).)))))	-19.7	0
Guo2018-MG1655	TACATATGAACAAAAACAGA	E. coli	MG1655	MG1655	484825	484848	Cas9	32.6783	Endogenous	GGTTTACATATGAACAAAAACAGAGGGTTT	GTTTTAGAGCTAGAAATAGCAAGTTAAAATAAGGCTAGTCCGTTATCAACTTGAAAAAGTGGCACCGAGTCGGTGC	TACATATGAACAAAAACAGA	......(((......((..(((((((..((((....)))).........))))))).))......)))((((....)))).((((((...))))))	-15.7	0
Guo2018-MG1655	GAGGCGGAGATCGTTACTGC	E. coli	MG1655	MG1655	483484	483507	Cas9	33.0537	Endogenous	GTAGGAGGCGGAGATCGTTACTGCCGGCGG	GTTTTAGAGCTAGAAATAGCAAGTTAAAATAAGGCTAGTCCGTTATCAACTTGAAAAAGTGGCACCGAGTCGGTGC	GAGGCGGAGATCGTTACTGC	((.(((((....((..((..(((((((.((((....))))...))))))).))))...)))))..)).((((....)))).((((((...))))))	-23.5	-1.7
Guo2018-MG1655	TTACGGGTAGCTTCTTTTGG	E. coli	MG1655	MG1655	482329	482352	Cas9	24.2694	Endogenous	CGACTTACGGGTAGCTTCTTTTGGCGGCAA	GTTTTAGAGCTAGAAATAGCAAGTTAAAATAAGGCTAGTCCGTTATCAACTTGAAAAAGTGGCACCGAGTCGGTGC	TTACGGGTAGCTTCTTTTGG	..(((((((((((.((((((.((.....((((....)))))).))))))..)))))).))))).....((((....)))).((((((...))))))	-26.2	0
Guo2018-MG1655	ATCAGCGCCGGGGTAGGAGG	E. coli	MG1655	MG1655	483468	483491	Cas9	13.4927	Endogenous	TCGCATCAGCGCCGGGGTAGGAGGCGGAGA	GTTTTAGAGCTAGAAATAGCAAGTTAAAATAAGGCTAGTCCGTTATCAACTTGAAAAAGTGGCACCGAGTCGGTGC	ATCAGCGCCGGGGTAGGAGG	........((((.(((....(((((((.((((....))))...)))))))....))).))))......((((....)))).((((((...))))))	-26.2	-1.7
Guo2018-MG1655	CGCATCAGCGCCGGGGTAGG	E. coli	MG1655	MG1655	483465	483488	Cas9	5.28795	Endogenous	TTTTCGCATCAGCGCCGGGGTAGGAGGCGG	GTTTTAGAGCTAGAAATAGCAAGTTAAAATAAGGCTAGTCCGTTATCAACTTGAAAAAGTGGCACCGAGTCGGTGC	CGCATCAGCGCCGGGGTAGG	(((....))).((((.(((.(((((((.((((....))))...)))))))....))).))))......((((....)))).((((((...))))))	-25	-2.5
Guo2018-MG1655	CTGTTTTCGCATCAGCGCCG	E. coli	MG1655	MG1655	483458	483481	Cas9	27.0296	Endogenous	TGCACTGTTTTCGCATCAGCGCCGGGGTAG	GTTTTAGAGCTAGAAATAGCAAGTTAAAATAAGGCTAGTCCGTTATCAACTTGAAAAAGTGGCACCGAGTCGGTGC	CTGTTTTCGCATCAGCGCCG	........((....))(((.(((((((.((((....))))...)))))))..))).............((((....)))).((((((...))))))	-22.1	-2.2
Guo2018-MG1655	TGGCAGACGCACGAACAGAT	E. coli	MG1655	MG1655	481947	481970	Cas9	34.5644	Endogenous	AGCTTGGCAGACGCACGAACAGATAGGCCA	GTTTTAGAGCTAGAAATAGCAAGTTAAAATAAGGCTAGTCCGTTATCAACTTGAAAAAGTGGCACCGAGTCGGTGC	TGGCAGACGCACGAACAGAT	.....((((.((.......((((((((.((((....))))...))))))))......)).))))....((((....)))).((((((...))))))	-20.4	-0.7
Guo2018-MG1655	GTACCCAGTTCCACGATTGC	E. coli	MG1655	MG1655	481600	481623	Cas9	34.402	Endogenous	TGCAGTACCCAGTTCCACGATTGCGGGCAG	GTTTTAGAGCTAGAAATAGCAAGTTAAAATAAGGCTAGTCCGTTATCAACTTGAAAAAGTGGCACCGAGTCGGTGC	GTACCCAGTTCCACGATTGC	..............(((((((((((((.((((....))))...)))))))...)).))))........((((....)))).((((((...))))))	-18.6	-0.6
Guo2018-MG1655	CTAAGATTTCCATGGATGGC	E. coli	MG1655	MG1655	481142	481165	Cas9	25.4462	Endogenous	TGGCCTAAGATTTCCATGGATGGCAGGCCG	GTTTTAGAGCTAGAAATAGCAAGTTAAAATAAGGCTAGTCCGTTATCAACTTGAAAAAGTGGCACCGAGTCGGTGC	CTAAGATTTCCATGGATGGC	...........((((((((((((((((.((((....))))...)))))))...)))).))))).....((((....)))).((((((...))))))	-23.8	-0.4
Guo2018-MG1655	TTCTTTATCCATCAAGTCTT	E. coli	MG1655	MG1655	480759	480782	Cas9	35.6948	Endogenous	TACCTTCTTTATCCATCAAGTCTTTGGCGA	GTTTTAGAGCTAGAAATAGCAAGTTAAAATAAGGCTAGTCCGTTATCAACTTGAAAAAGTGGCACCGAGTCGGTGC	TTCTTTATCCATCAAGTCTT	..............(((((((((((((.((((....))))...)))))))))))))............((((....)))).((((((...))))))	-25.7	0
Guo2018-MG1655	TAATAGAGGCGTTAAGCTGT	E. coli	MG1655	MG1655	482924	482947	Cas9	37.5034	Endogenous	GCAATAATAGAGGCGTTAAGCTGTTGGCCT	GTTTTAGAGCTAGAAATAGCAAGTTAAAATAAGGCTAGTCCGTTATCAACTTGAAAAAGTGGCACCGAGTCGGTGC	TAATAGAGGCGTTAAGCTGT	.....((.(((...((((.((((((((.((((....))))...)))))))).))))....)))..)).((((....)))).((((((...))))))	-24.6	-2.1
Guo2018-MG1655	ATTGCGCCACCGGCAGTTTG	E. coli	MG1655	MG1655	483524	483547	Cas9	15.4222	Endogenous	GGATATTGCGCCACCGGCAGTTTGAGGATC	GTTTTAGAGCTAGAAATAGCAAGTTAAAATAAGGCTAGTCCGTTATCAACTTGAAAAAGTGGCACCGAGTCGGTGC	ATTGCGCCACCGGCAGTTTG	..........(((((((((.(((((((.((((....))))...))))))).))))).).)))......((((....)))).((((((...))))))	-23.5	-3.5
Guo2018-MG1655	ATCGTAGGATATTGCGCCAC	E. coli	MG1655	MG1655	483514	483537	Cas9	24.9057	Endogenous	TGCAATCGTAGGATATTGCGCCACCGGCAG	GTTTTAGAGCTAGAAATAGCAAGTTAAAATAAGGCTAGTCCGTTATCAACTTGAAAAAGTGGCACCGAGTCGGTGC	ATCGTAGGATATTGCGCCAC	......((((..((.(((..(((((((.((((....))))...)))))))..))))))))).......((((....)))).((((((...))))))	-23.8	-2.4
Guo2018-MG1655	AGAAATTAGGCATGTCTTAA	E. coli	MG1655	MG1655	483614	483637	Cas9	39.0576	Endogenous	ATAAAGAAATTAGGCATGTCTTAACGGCTC	GTTTTAGAGCTAGAAATAGCAAGTTAAAATAAGGCTAGTCCGTTATCAACTTGAAAAAGTGGCACCGAGTCGGTGC	AGAAATTAGGCATGTCTTAA	........(((..(((((..(((((((.((((....))))...))))))))))))..)))........((((....)))).((((((...))))))	-22.3	0
Guo2018-MG1655	CATTCGGTGGCGCGAGATCG	E. coli	MG1655	MG1655	2585720	2585743	Cas9	23.4492	Endogenous	CGCACATTCGGTGGCGCGAGATCGGGGTAT	GTTTTAGAGCTAGAAATAGCAAGTTAAAATAAGGCTAGTCCGTTATCAACTTGAAAAAGTGGCACCGAGTCGGTGC	CATTCGGTGGCGCGAGATCG	.((((((((.((((.(((.(((((((..((((....)))).........))))))).)))))).....((((....))))).))))))))......	-24.8	-2.1
Guo2018-MG1655	TTAGCGGTCACTCGCACATT	E. coli	MG1655	MG1655	2585736	2585759	Cas9	4.45792	Endogenous	ATAGTTAGCGGTCACTCGCACATTCGGTGG	GTTTTAGAGCTAGAAATAGCAAGTTAAAATAAGGCTAGTCCGTTATCAACTTGAAAAAGTGGCACCGAGTCGGTGC	TTAGCGGTCACTCGCACATT	.((((((..(((.((.(.(((((((((.((((....))))...)))))))))))).)))))))))...((((....)))).((((((...))))))	-28.4	-3.5
Guo2018-MG1655	GATTTACGTGTGGCTTCGCG	E. coli	MG1655	MG1655	2586894	2586917	Cas9	36.6187	Endogenous	CATCGATTTACGTGTGGCTTCGCGAGGAGT	GTTTTAGAGCTAGAAATAGCAAGTTAAAATAAGGCTAGTCCGTTATCAACTTGAAAAAGTGGCACCGAGTCGGTGC	GATTTACGTGTGGCTTCGCG	(((..(((..(((((.....(((((((.((((....))))...)))))))..)))))...))).))).((((....)))).((((((...))))))	-23.4	-3
Guo2018-MG1655	CGATGCGCCGGGATAGTTAG	E. coli	MG1655	MG1655	2585752	2585775	Cas9	14.2156	Endogenous	GGGCCGATGCGCCGGGATAGTTAGCGGTCA	GTTTTAGAGCTAGAAATAGCAAGTTAAAATAAGGCTAGTCCGTTATCAACTTGAAAAAGTGGCACCGAGTCGGTGC	CGATGCGCCGGGATAGTTAG	.((((...((((.(((((..(((((((.((((....))))...)))))))..))))).)))).)))).((((....)))).((((((...))))))	-27.1	0
Guo2018-MG1655	AGCGTCTGGGCCGATGCGCC	E. coli	MG1655	MG1655	2585763	2585786	Cas9	6.26277	Endogenous	TTCCAGCGTCTGGGCCGATGCGCCGGGATA	GTTTTAGAGCTAGAAATAGCAAGTTAAAATAAGGCTAGTCCGTTATCAACTTGAAAAAGTGGCACCGAGTCGGTGC	AGCGTCTGGGCCGATGCGCC	.(((((......)))))((((((((((.((((....))))...)))))))..))).............((((....)))).((((((...))))))	-25.9	-6
Guo2018-MG1655	TGTTGTTGCGTTGAACCGCT	E. coli	MG1655	MG1655	2587347	2587370	Cas9	31.7369	Endogenous	GGTCTGTTGTTGCGTTGAACCGCTGGGCAA	GTTTTAGAGCTAGAAATAGCAAGTTAAAATAAGGCTAGTCCGTTATCAACTTGAAAAAGTGGCACCGAGTCGGTGC	TGTTGTTGCGTTGAACCGCT	.((((..(((..((...((((((((((.((((....))))...)))))))..)))...)))))...))))...........((((((...))))))	-21.4	-2.6
Guo2018-MG1655	ATTCACATAGCTCGAACCCC	E. coli	MG1655	MG1655	2587867	2587890	Cas9	21.1314	Endogenous	AGTCATTCACATAGCTCGAACCCCAGGCGG	GTTTTAGAGCTAGAAATAGCAAGTTAAAATAAGGCTAGTCCGTTATCAACTTGAAAAAGTGGCACCGAGTCGGTGC	ATTCACATAGCTCGAACCCC	...(((.((((((((((...))))..)))))).......((((((...((((.(......).)))).)))))).....)))((((((...))))))	-21.8	0
Guo2018-MG1655	ATAAACCAATGACCGTTAAC	E. coli	MG1655	MG1655	2588399	2588422	Cas9	25.0907	Endogenous	GCCGATAAACCAATGACCGTTAACAGGCCC	GTTTTAGAGCTAGAAATAGCAAGTTAAAATAAGGCTAGTCCGTTATCAACTTGAAAAAGTGGCACCGAGTCGGTGC	ATAAACCAATGACCGTTAAC	..........(((.(((...(((((((.((((....))))...)))))))..)))..)))........((((....)))).((((((...))))))	-17.2	0
Guo2018-MG1655	GGGTACCTGTCAGACACAAC	E. coli	MG1655	MG1655	2585666	2585689	Cas9	21.749	Endogenous	GCCAGGGTACCTGTCAGACACAACAGGATT	GTTTTAGAGCTAGAAATAGCAAGTTAAAATAAGGCTAGTCCGTTATCAACTTGAAAAAGTGGCACCGAGTCGGTGC	GGGTACCTGTCAGACACAAC	.((.((..(((.........(((((((.((((....))))...)))))))..)))..)))).......((((....)))).((((((...))))))	-18.2	0
Guo2018-MG1655	GGGCAATGAAAAAATCGCCA	E. coli	MG1655	MG1655	2585686	2585709	Cas9	15.6563	Endogenous	CAACGGGCAATGAAAAAATCGCCAGGGTAC	GTTTTAGAGCTAGAAATAGCAAGTTAAAATAAGGCTAGTCCGTTATCAACTTGAAAAAGTGGCACCGAGTCGGTGC	GGGCAATGAAAAAATCGCCA	((((...((.....))(((.(((((((.((((....))))...)))))))..)))..)))).......((((....)))).((((((...))))))	-22.6	-4.1
Guo2018-MG1655	TGACCCGCAAGGTGATATCG	E. coli	MG1655	MG1655	2586353	2586376	Cas9	28.38	Endogenous	TGATTGACCCGCAAGGTGATATCGCGGAAC	GTTTTAGAGCTAGAAATAGCAAGTTAAAATAAGGCTAGTCCGTTATCAACTTGAAAAAGTGGCACCGAGTCGGTGC	TGACCCGCAAGGTGATATCG	.......((((.(((((.(((((((((.((((....))))...))))))..........))).))))).))))........((((((...))))))	-23.6	-1.6
Guo2018-MG1655	AGATCGGGGTATTGTTCAAC	E. coli	MG1655	MG1655	2585706	2585729	Cas9	30.6081	Endogenous	CGCGAGATCGGGGTATTGTTCAACGGGCAA	GTTTTAGAGCTAGAAATAGCAAGTTAAAATAAGGCTAGTCCGTTATCAACTTGAAAAAGTGGCACCGAGTCGGTGC	AGATCGGGGTATTGTTCAAC	.(((((((.((.(.((....(((((((.((((....))))...))))))))).).)).))))..))).((((....)))).((((((...))))))	-21.1	-0.4
Guo2018-MG1655	GAGATCGGGGTATTGTTCAA	E. coli	MG1655	MG1655	2585707	2585730	Cas9	3.14533	Endogenous	GCGCGAGATCGGGGTATTGTTCAACGGGCA	GTTTTAGAGCTAGAAATAGCAAGTTAAAATAAGGCTAGTCCGTTATCAACTTGAAAAAGTGGCACCGAGTCGGTGC	GAGATCGGGGTATTGTTCAA	((...((((.((..(((...(((((((.((((....))))...)))))))..))))).))))...)).((((....)))).((((((...))))))	-23	-0.4
Guo2018-MG1655	AAGAAATTCGCCATTAAAAG	E. coli	MG1655	MG1655	2585607	2585630	Cas9	18.5269	Endogenous	AATAAAGAAATTCGCCATTAAAAGAGGACC	GTTTTAGAGCTAGAAATAGCAAGTTAAAATAAGGCTAGTCCGTTATCAACTTGAAAAAGTGGCACCGAGTCGGTGC	AAGAAATTCGCCATTAAAAG	.........(((........(((((((.((((....))))...)))))))..))).............((((....)))).((((((...))))))	-17.8	0
Guo2018-MG1655	AACACGAGGTCCTCTTTTAA	E. coli	MG1655	MG1655	2585597	2585620	Cas9	41.6456	Endogenous	CAGAAACACGAGGTCCTCTTTTAATGGCGA	GTTTTAGAGCTAGAAATAGCAAGTTAAAATAAGGCTAGTCCGTTATCAACTTGAAAAAGTGGCACCGAGTCGGTGC	AACACGAGGTCCTCTTTTAA	..((((((...)))(((((((((....(((..((..((((.............)))).)).)))...)))))))))..)))((((((...))))))	-18.6	-0.5
Guo2018-MG1655	ACTTCGATGCAGTATCTGCG	E. coli	MG1655	MG1655	3413018	3413041	Cas9	32.8055	Endogenous	CCTTACTTCGATGCAGTATCTGCGGGGGTA	GTTTTAGAGCTAGAAATAGCAAGTTAAAATAAGGCTAGTCCGTTATCAACTTGAAAAAGTGGCACCGAGTCGGTGC	ACTTCGATGCAGTATCTGCG	........((((...)))).(((((((.((((....))))...)))))))..................((((....)))).((((((...))))))	-19.4	-3.7
Guo2018-MG1655	AATTCAGTCTTAACTTCTAA	E. coli	MG1655	MG1655	3412026	3412049	Cas9	30.8166	Endogenous	TGGTAATTCAGTCTTAACTTCTAACGGGGC	GTTTTAGAGCTAGAAATAGCAAGTTAAAATAAGGCTAGTCCGTTATCAACTTGAAAAAGTGGCACCGAGTCGGTGC	AATTCAGTCTTAACTTCTAA	.....(((((((...(((((...)))))((((....)))).........)))))))............((((....)))).((((((...))))))	-19.3	0
Guo2018-MG1655	GCGGAGATCAGAATAAAGGA	E. coli	MG1655	MG1655	3411915	3411938	Cas9	22.7216	Endogenous	AGCCGCGGAGATCAGAATAAAGGAGGGCAG	GTTTTAGAGCTAGAAATAGCAAGTTAAAATAAGGCTAGTCCGTTATCAACTTGAAAAAGTGGCACCGAGTCGGTGC	GCGGAGATCAGAATAAAGGA	(((((..............(((((((..((((....)))).........)))))))..))))).....((((....)))).((((((...))))))	-19.3	0
Guo2018-MG1655	AGCCGCGGAGATCAGAATAA	E. coli	MG1655	MG1655	3411919	3411942	Cas9	13.8857	Endogenous	TTAAAGCCGCGGAGATCAGAATAAAGGAGG	GTTTTAGAGCTAGAAATAGCAAGTTAAAATAAGGCTAGTCCGTTATCAACTTGAAAAAGTGGCACCGAGTCGGTGC	AGCCGCGGAGATCAGAATAA	....(((((....((.....(((((((.((((....))))...)))))))....))..))))).....((((....)))).((((((...))))))	-21.4	0
Guo2018-MG1655	ATTAGTGACAAGAGCGCCTT	E. coli	MG1655	MG1655	3412450	3412473	Cas9	32.4256	Endogenous	GCCCATTAGTGACAAGAGCGCCTTCGGTCA	GTTTTAGAGCTAGAAATAGCAAGTTAAAATAAGGCTAGTCCGTTATCAACTTGAAAAAGTGGCACCGAGTCGGTGC	ATTAGTGACAAGAGCGCCTT	....(((((..((..((((((((((((.((((....))))...))))))))))))...)).)))))..((((....)))).((((((...))))))	-29.4	-0.4
Guo2018-MG1655	CATGACCAACTCTACGTTGC	E. coli	MG1655	MG1655	3412603	3412626	Cas9	29.9754	Endogenous	TTTCCATGACCAACTCTACGTTGCTGGTGG	GTTTTAGAGCTAGAAATAGCAAGTTAAAATAAGGCTAGTCCGTTATCAACTTGAAAAAGTGGCACCGAGTCGGTGC	CATGACCAACTCTACGTTGC	.(((((.....(((.(((..(((((((.((((....))))...)))))))..))))))...)))))..((((....)))).((((((...))))))	-21.2	-1.6
Guo2018-MG1655	GCCTTGTTGCGGGATAAGAA	E. coli	MG1655	MG1655	3412795	3412818	Cas9	25.2038	Endogenous	TAACGCCTTGTTGCGGGATAAGAATGGCGT	GTTTTAGAGCTAGAAATAGCAAGTTAAAATAAGGCTAGTCCGTTATCAACTTGAAAAAGTGGCACCGAGTCGGTGC	GCCTTGTTGCGGGATAAGAA	..(..((((..((((.((..(((((((.((((....))))...)))))))....)).)))).....))))..)........((((((...))))))	-21.8	-3.7
Guo2018-MG1655	TGGAGTAACCAAAAGCGGCG	E. coli	MG1655	MG1655	3414199	3414222	Cas9	17.309	Endogenous	TTGATGGAGTAACCAAAAGCGGCGAGGATG	GTTTTAGAGCTAGAAATAGCAAGTTAAAATAAGGCTAGTCCGTTATCAACTTGAAAAAGTGGCACCGAGTCGGTGC	TGGAGTAACCAAAAGCGGCG	(((.....)))..(((((((((((((..((((....)))).........))))))).).)))))....((((....)))).((((((...))))))	-22.3	-1.1
Guo2018-MG1655	GCTGAAACAGAAACCGCAGG	E. coli	MG1655	MG1655	3413171	3413194	Cas9	19.2406	Endogenous	GTTTGCTGAAACAGAAACCGCAGGCGGTGC	GTTTTAGAGCTAGAAATAGCAAGTTAAAATAAGGCTAGTCCGTTATCAACTTGAAAAAGTGGCACCGAGTCGGTGC	GCTGAAACAGAAACCGCAGG	..((((((.((....((...(((((((.((((....))))...)))))))...))...)).))).)))((((....)))).((((((...))))))	-21.9	-0.2
Guo2018-MG1655	TTCGTGATGCTCAGCAGAGA	E. coli	MG1655	MG1655	3414549	3414572	Cas9	32.0053	Endogenous	TATTTTCGTGATGCTCAGCAGAGACGGGTT	GTTTTAGAGCTAGAAATAGCAAGTTAAAATAAGGCTAGTCCGTTATCAACTTGAAAAAGTGGCACCGAGTCGGTGC	TTCGTGATGCTCAGCAGAGA	...((((((..((((.....(((((((.((((....))))...)))))))...))).)..))))))..((((....)))).((((((...))))))	-21.9	-1.7
Guo2018-MG1655	GCCAGCGGGTAACTGAATCA	E. coli	MG1655	MG1655	3414771	3414794	Cas9	34.4397	Endogenous	TCGCGCCAGCGGGTAACTGAATCATGGTCA	GTTTTAGAGCTAGAAATAGCAAGTTAAAATAAGGCTAGTCCGTTATCAACTTGAAAAAGTGGCACCGAGTCGGTGC	GCCAGCGGGTAACTGAATCA	...(((((...((((.....(((((((.((((....))))...))))))).....)))))))))....((((....)))).((((((...))))))	-21.9	-1.8
Guo2018-MG1655	GTGCCCAGTTCAACAATGGC	E. coli	MG1655	MG1655	3415055	3415078	Cas9	31.127	Endogenous	TGCCGTGCCCAGTTCAACAATGGCTGGCAT	GTTTTAGAGCTAGAAATAGCAAGTTAAAATAAGGCTAGTCCGTTATCAACTTGAAAAAGTGGCACCGAGTCGGTGC	GTGCCCAGTTCAACAATGGC	...........(((..(((((((((((.((((....))))...)))))))...))))....)))....((((....)))).((((((...))))))	-18.4	-0.9
Guo2018-MG1655	CCCACCCAGCGCCGTTGAAA	E. coli	MG1655	MG1655	3415296	3415319	Cas9	27.7033	Endogenous	AAGTCCCACCCAGCGCCGTTGAAATGGTCT	GTTTTAGAGCTAGAAATAGCAAGTTAAAATAAGGCTAGTCCGTTATCAACTTGAAAAAGTGGCACCGAGTCGGTGC	CCCACCCAGCGCCGTTGAAA	..........(((.......(((((((.((((....))))...)))))))..))).............((((....)))).((((((...))))))	-18.1	-1.3
Guo2018-MG1655	CAGTCATAACCAATGCCCGC	E. coli	MG1655	MG1655	3415604	3415627	Cas9	33.0607	Endogenous	CGTCCAGTCATAACCAATGCCCGCAGGTAA	GTTTTAGAGCTAGAAATAGCAAGTTAAAATAAGGCTAGTCCGTTATCAACTTGAAAAAGTGGCACCGAGTCGGTGC	CAGTCATAACCAATGCCCGC	.....(((((....(((...(((((((.((((....))))...)))))))..)))......)))))..((((....)))).((((((...))))))	-21	0
Guo2018-MG1655	AAGCGTATCTTTAACGTTAG	E. coli	MG1655	MG1655	3413529	3413552	Cas9	35.7878	Endogenous	GGCTAAGCGTATCTTTAACGTTAGAGGCCA	GTTTTAGAGCTAGAAATAGCAAGTTAAAATAAGGCTAGTCCGTTATCAACTTGAAAAAGTGGCACCGAGTCGGTGC	AAGCGTATCTTTAACGTTAG	.(((...(((..(((.....)))..))))))........((((((...((((.(......).)))).))))))........((((((...))))))	-19.3	-2.7
Guo2018-MG1655	GAGGCGTTCAATTGTTGCCC	E. coli	MG1655	MG1655	3413729	3413752	Cas9	33.2549	Endogenous	AATCGAGGCGTTCAATTGTTGCCCTGGTAA	GTTTTAGAGCTAGAAATAGCAAGTTAAAATAAGGCTAGTCCGTTATCAACTTGAAAAAGTGGCACCGAGTCGGTGC	GAGGCGTTCAATTGTTGCCC	((.(((....((((..(((.(((((((.((((....))))...)))))))..))))))).)))..)).((((....)))).((((((...))))))	-20.4	-3.7
Guo2018-MG1655	ACTGAGCGACGGGCAATTGT	E. coli	MG1655	MG1655	3413134	3413157	Cas9	38.0353	Endogenous	GGATACTGAGCGACGGGCAATTGTAGGATC	GTTTTAGAGCTAGAAATAGCAAGTTAAAATAAGGCTAGTCCGTTATCAACTTGAAAAAGTGGCACCGAGTCGGTGC	ACTGAGCGACGGGCAATTGT	..(((..(((((((.....((((((((.((((....))))...))))))))......))))))).)))((((....)))).((((((...))))))	-28.6	-1.6
Guo2018-MG1655	ATTGTTGGATACTGAGCGAC	E. coli	MG1655	MG1655	3413144	3413167	Cas9	33.8125	Endogenous	TGCAATTGTTGGATACTGAGCGACGGGCAA	GTTTTAGAGCTAGAAATAGCAAGTTAAAATAAGGCTAGTCCGTTATCAACTTGAAAAAGTGGCACCGAGTCGGTGC	ATTGTTGGATACTGAGCGAC	......(((..((.(((...(((((((.((((....))))...)))))))...)))))))).......((((....)))).((((((...))))))	-22.4	-1.9
Guo2018-MG1655	AATTGTTGGATACTGAGCGA	E. coli	MG1655	MG1655	3413145	3413168	Cas9	26.854	Endogenous	GTGCAATTGTTGGATACTGAGCGACGGGCA	GTTTTAGAGCTAGAAATAGCAAGTTAAAATAAGGCTAGTCCGTTATCAACTTGAAAAAGTGGCACCGAGTCGGTGC	AATTGTTGGATACTGAGCGA	.......(((..((.(((..(((((((.((((....))))...)))))))...)))))))).......((((....)))).((((((...))))))	-21.5	-1.6
Guo2018-MG1655	AGAGAACCTTCATTCCCTGC	E. coli	MG1655	MG1655	3414004	3414027	Cas9	31.9489	Endogenous	GGGTAGAGAACCTTCATTCCCTGCGGGAAG	GTTTTAGAGCTAGAAATAGCAAGTTAAAATAAGGCTAGTCCGTTATCAACTTGAAAAAGTGGCACCGAGTCGGTGC	AGAGAACCTTCATTCCCTGC	.((.(((........(((..(((((((.((((....))))...))))))).))).......))).)).((((....)))).((((((...))))))	-19.5	0
Guo2018-MG1655	CGAAGTAAGGTAATCTGACA	E. coli	MG1655	MG1655	3413035	3413058	Cas9	37.7885	Endogenous	GCATCGAAGTAAGGTAATCTGACATGGCAA	GTTTTAGAGCTAGAAATAGCAAGTTAAAATAAGGCTAGTCCGTTATCAACTTGAAAAAGTGGCACCGAGTCGGTGC	CGAAGTAAGGTAATCTGACA	........((((((..((((((((((..((((....)))).........))))))).))).)))))).((((....)))).((((((...))))))	-22.6	0
Guo2018-MG1655	AAGCTCTAGTTCACCAATAT	E. coli	MG1655	MG1655	485186	485209	Cas9	25.7771	Endogenous	ACTCAAGCTCTAGTTCACCAATATTGGATT	GTTTTAGAGCTAGAAATAGCAAGTTAAAATAAGGCTAGTCCGTTATCAACTTGAAAAAGTGGCACCGAGTCGGTGC	AAGCTCTAGTTCACCAATAT	.((((((((..((......))..))))))))........((((((...((((.(......).)))).))))))........((((((...))))))	-23.7	0
Guo2018-MG1655	ATACTGAGAGTGGATCGCCA	E. coli	MG1655	MG1655	485226	485249	Cas9	5.7397	Endogenous	CTTAATACTGAGAGTGGATCGCCAGGGAAT	GTTTTAGAGCTAGAAATAGCAAGTTAAAATAAGGCTAGTCCGTTATCAACTTGAAAAAGTGGCACCGAGTCGGTGC	ATACTGAGAGTGGATCGCCA	....(((...(((((.(((.(((((((.((((....))))...)))))))..)))..)))))...)))((((....)))).((((((...))))))	-26.9	-0.8
Guo2018-MG1655	ACGCCGTTCTTCTGTCACCG	E. coli	MG1655	MG1655	485279	485302	Cas9	8.56311	Endogenous	ATCGACGCCGTTCTTCTGTCACCGTGGATT	GTTTTAGAGCTAGAAATAGCAAGTTAAAATAAGGCTAGTCCGTTATCAACTTGAAAAAGTGGCACCGAGTCGGTGC	ACGCCGTTCTTCTGTCACCG	.((((((((...((((((..........((((....))))(((((...((((.(......).)))).)))))......))))))..))).))))).	-20.5	0
Guo2018-MG1655	CTCCGACAAATTCGCATTTG	E. coli	MG1655	MG1655	485325	485348	Cas9	28.4809	Endogenous	ATTTCTCCGACAAATTCGCATTTGTGGAAT	GTTTTAGAGCTAGAAATAGCAAGTTAAAATAAGGCTAGTCCGTTATCAACTTGAAAAAGTGGCACCGAGTCGGTGC	CTCCGACAAATTCGCATTTG	....(((..(((.((.....(((((((.((((....))))...)))))))...)).)))..)))....((((....)))).((((((...))))))	-18.6	0
Guo2018-MG1655	GAGCCACATCGAGGATGTGT	E. coli	MG1655	MG1655	485022	485045	Cas9	37.2776	Endogenous	CGTAGAGCCACATCGAGGATGTGTTGGCGC	GTTTTAGAGCTAGAAATAGCAAGTTAAAATAAGGCTAGTCCGTTATCAACTTGAAAAAGTGGCACCGAGTCGGTGC	GAGCCACATCGAGGATGTGT	.(((((((((...))))).((((((((.((((....))))...)))))))).))))............((((....)))).((((((...))))))	-23.4	-5.5
Guo2018-MG1655	GTTTTAACGTTTGTTCTATA	E. coli	MG1655	MG1655	485400	485423	Cas9	34.2282	Endogenous	CAATGTTTTAACGTTTGTTCTATACGGTCA	GTTTTAGAGCTAGAAATAGCAAGTTAAAATAAGGCTAGTCCGTTATCAACTTGAAAAAGTGGCACCGAGTCGGTGC	GTTTTAACGTTTGTTCTATA	............((((((......)))))).........((((((...((((.(......).)))).))))))........((((((...))))))	-19.7	0
Guo2018-MG1655	CAAAGAGCCAGTTTTCCATC	E. coli	MG1655	MG1655	485502	485525	Cas9	12.1835	Endogenous	GGGGCAAAGAGCCAGTTTTCCATCAGGCCG	GTTTTAGAGCTAGAAATAGCAAGTTAAAATAAGGCTAGTCCGTTATCAACTTGAAAAAGTGGCACCGAGTCGGTGC	CAAAGAGCCAGTTTTCCATC	......((.((((((.....(((((((.((((....))))...))))))))))))).)).........((((....)))).((((((...))))))	-18.2	0
Guo2018-MG1655	GATTACGAAGCGTGGGGCAC	E. coli	MG1655	MG1655	485592	485615	Cas9	13.942	Endogenous	GCAGGATTACGAAGCGTGGGGCACAGGAGA	GTTTTAGAGCTAGAAATAGCAAGTTAAAATAAGGCTAGTCCGTTATCAACTTGAAAAAGTGGCACCGAGTCGGTGC	GATTACGAAGCGTGGGGCAC	(((.((((((((((...)))))))....((((....)))).((((.......))))....))).))).((((....)))).((((((...))))))	-23.1	-1.6
Guo2018-MG1655	AGTGGCAGGATTACGAAGCG	E. coli	MG1655	MG1655	485600	485623	Cas9	21.634	Endogenous	CGTTAGTGGCAGGATTACGAAGCGTGGGGC	GTTTTAGAGCTAGAAATAGCAAGTTAAAATAAGGCTAGTCCGTTATCAACTTGAAAAAGTGGCACCGAGTCGGTGC	AGTGGCAGGATTACGAAGCG	.(((((.(((((....(((.(((((((.((((....))))...)))))))...)))))))))))))..((((....)))).((((((...))))))	-24.9	-0.5
Guo2018-MG1655	TGCAATCTCGCCCAGCGAGG	E. coli	MG1655	MG1655	485075	485098	Cas9	2.25957	Endogenous	CTTTTGCAATCTCGCCCAGCGAGGTGGATG	GTTTTAGAGCTAGAAATAGCAAGTTAAAATAAGGCTAGTCCGTTATCAACTTGAAAAAGTGGCACCGAGTCGGTGC	TGCAATCTCGCCCAGCGAGG	.....((((((...))))))(((((((.((((....))))...)))))))..................((((....)))).((((((...))))))	-22.2	-6.4
Guo2018-MG1655	CCTGTAAATTCACGAACATA	E. coli	MG1655	MG1655	484965	484988	Cas9	41.9038	Endogenous	AACGCCTGTAAATTCACGAACATATGGCAC	GTTTTAGAGCTAGAAATAGCAAGTTAAAATAAGGCTAGTCCGTTATCAACTTGAAAAAGTGGCACCGAGTCGGTGC	CCTGTAAATTCACGAACATA	...........(((.((.((((((((..((((....)))).........)))))))))).))).....((((....)))).((((((...))))))	-20	0
Guo2018-MG1655	TTGCCGGGTCTTCAGAGCTT	E. coli	MG1655	MG1655	3411445	3411468	Cas9	34.5715	Endogenous	GTTCTTGCCGGGTCTTCAGAGCTTCGGCTT	GTTTTAGAGCTAGAAATAGCAAGTTAAAATAAGGCTAGTCCGTTATCAACTTGAAAAAGTGGCACCGAGTCGGTGC	TTGCCGGGTCTTCAGAGCTT	....((((.((..((..((((((((((.((((....))))...)))))))))).))))))))......((((....)))).((((((...))))))	-25.3	-1.4
Guo2018-MG1655	ATCCAGCCGTCAAGTGTTCC	E. coli	MG1655	MG1655	3411246	3411269	Cas9	22.1307	Endogenous	TCTAATCCAGCCGTCAAGTGTTCCTGGATT	GTTTTAGAGCTAGAAATAGCAAGTTAAAATAAGGCTAGTCCGTTATCAACTTGAAAAAGTGGCACCGAGTCGGTGC	ATCCAGCCGTCAAGTGTTCC	....(((.(.(.(((.((..(((((((.((((....))))...))))))))).))).).).)))....((((....)))).((((((...))))))	-19.8	0
Guo2018-MG1655	CAGTTTCAATCAGTTCTTGC	E. coli	MG1655	MG1655	3411429	3411452	Cas9	28.5571	Endogenous	ATGGCAGTTTCAATCAGTTCTTGCCGGGTC	GTTTTAGAGCTAGAAATAGCAAGTTAAAATAAGGCTAGTCCGTTATCAACTTGAAAAAGTGGCACCGAGTCGGTGC	CAGTTTCAATCAGTTCTTGC	..(((((....((((((........)))))).)))))..((((((...((((.(......).)))).))))))........((((((...))))))	-20.5	0
Guo2018-MG1655	CTTTTCGCGTATCACTCCCT	E. coli	MG1655	MG1655	3411091	3411114	Cas9	12.2612	Endogenous	CCATCTTTTCGCGTATCACTCCCTCGGCCA	GTTTTAGAGCTAGAAATAGCAAGTTAAAATAAGGCTAGTCCGTTATCAACTTGAAAAAGTGGCACCGAGTCGGTGC	CTTTTCGCGTATCACTCCCT	......(((.((....((.((((((((.((((....))))...)))))))).))...)).))).....((((....)))).((((((...))))))	-20	0
Guo2018-MG1655	AATACTTCGCGGAGAGTCTG	E. coli	MG1655	MG1655	3411056	3411079	Cas9	3.42637	Endogenous	CTGCAATACTTCGCGGAGAGTCTGCGGATT	GTTTTAGAGCTAGAAATAGCAAGTTAAAATAAGGCTAGTCCGTTATCAACTTGAAAAAGTGGCACCGAGTCGGTGC	AATACTTCGCGGAGAGTCTG	........(((((.(((((.(((((((.((((....))))...))))))).)))))..))))).....((((....)))).((((((...))))))	-29.5	-0.4
Guo2018-MG1655	GACACGCCTGCAATACTTCG	E. coli	MG1655	MG1655	3411045	3411068	Cas9	4.17332	Endogenous	TGCTGACACGCCTGCAATACTTCGCGGAGA	GTTTTAGAGCTAGAAATAGCAAGTTAAAATAAGGCTAGTCCGTTATCAACTTGAAAAAGTGGCACCGAGTCGGTGC	GACACGCCTGCAATACTTCG	(((..((((.....((((..........((((....)))))))).......))))..)))........((((....)))).((((((...))))))	-21.1	0
Guo2018-MG1655	GTTTTGAACAATTCCGCTGA	E. coli	MG1655	MG1655	3410959	3410982	Cas9	0.921319	Endogenous	ACCAGTTTTGAACAATTCCGCTGAAGGCAC	GTTTTAGAGCTAGAAATAGCAAGTTAAAATAAGGCTAGTCCGTTATCAACTTGAAAAAGTGGCACCGAGTCGGTGC	GTTTTGAACAATTCCGCTGA	...............(((..(((((((.((((....))))...)))))))..))).............((((....)))).((((((...))))))	-20.9	0
Guo2018-MG1655	ATGCTGCGCAAACTGGGCGA	E. coli	MG1655	MG1655	3411406	3411429	Cas9	15.8866	Endogenous	CGCCATGCTGCGCAAACTGGGCGATGGCAG	GTTTTAGAGCTAGAAATAGCAAGTTAAAATAAGGCTAGTCCGTTATCAACTTGAAAAAGTGGCACCGAGTCGGTGC	ATGCTGCGCAAACTGGGCGA	.....(((...(((((.(..(((((((.((((....))))...)))))))..).))))).))).....((((....)))).((((((...))))))	-26	-3.7
Guo2018-MG1655	TGTTCGCCCCAGAAGGTATC	E. coli	MG1655	MG1655	4285269	4285292	Cas9	30.8264	Endogenous	TCCCTGTTCGCCCCAGAAGGTATCAGGTAC	GTTTTAGAGCTAGAAATAGCAAGTTAAAATAAGGCTAGTCCGTTATCAACTTGAAAAAGTGGCACCGAGTCGGTGC	TGTTCGCCCCAGAAGGTATC	.....(((((....))....(((((((.((((....))))...)))))))..))).............((((....)))).((((((...))))))	-18.1	-1.7
Guo2018-MG1655	CGCGCGGATCGCCGTGGGTG	E. coli	MG1655	MG1655	4284305	4284328	Cas9	6.54232	Endogenous	TCAGCGCGCGGATCGCCGTGGGTGCGGTAT	GTTTTAGAGCTAGAAATAGCAAGTTAAAATAAGGCTAGTCCGTTATCAACTTGAAAAAGTGGCACCGAGTCGGTGC	CGCGCGGATCGCCGTGGGTG	...((((((.(((.......(((((((.((((....))))...)))))))..)))..)))))).....((((....)))).((((((...))))))	-26.6	-8.1
Guo2018-MG1655	GATCATGAAACCGCCGGTTT	E. coli	MG1655	MG1655	4284125	4284148	Cas9	22.4278	Endogenous	GGGTGATCATGAAACCGCCGGTTTCGGTCT	GTTTTAGAGCTAGAAATAGCAAGTTAAAATAAGGCTAGTCCGTTATCAACTTGAAAAAGTGGCACCGAGTCGGTGC	GATCATGAAACCGCCGGTTT	(((.(((.....(((...(((((((((.((((....))))...)))))))))))).....))).))).((((....)))).((((((...))))))	-23.6	-1.8
Guo2018-MG1655	CGCCTGACCCGGCCAGGAGT	E. coli	MG1655	MG1655	4283972	4283995	Cas9	29.6307	Endogenous	TACGCGCCTGACCCGGCCAGGAGTCGGTGA	GTTTTAGAGCTAGAAATAGCAAGTTAAAATAAGGCTAGTCCGTTATCAACTTGAAAAAGTGGCACCGAGTCGGTGC	CGCCTGACCCGGCCAGGAGT	....(((..((((.((...((((((((.((((....))))...))))))))...)).).)))...)))((((....)))).((((((...))))))	-23.1	-4.3
Guo2018-MG1655	TCGGTCCAGTGCAGCACGTC	E. coli	MG1655	MG1655	4283595	4283618	Cas9	35.3134	Endogenous	GGAGTCGGTCCAGTGCAGCACGTCTGGCGT	GTTTTAGAGCTAGAAATAGCAAGTTAAAATAAGGCTAGTCCGTTATCAACTTGAAAAAGTGGCACCGAGTCGGTGC	TCGGTCCAGTGCAGCACGTC	.(((......(((((.(...(((((((.((((....))))...)))))))..)))).)))))......((((....)))).((((((...))))))	-20.2	-0.3
Guo2018-MG1655	GTCTGCGATGTTGGCAGGAA	E. coli	MG1655	MG1655	4285349	4285372	Cas9	28.2862	Endogenous	AACGGTCTGCGATGTTGGCAGGAATGGTGT	GTTTTAGAGCTAGAAATAGCAAGTTAAAATAAGGCTAGTCCGTTATCAACTTGAAAAAGTGGCACCGAGTCGGTGC	GTCTGCGATGTTGGCAGGAA	......((((.((((((...(((((((.((((....))))...)))))))....)).).))).)))).((((....)))).((((((...))))))	-22.2	-5.8
Guo2018-MG1655	CAACGGTCTGCGATGTTGGC	E. coli	MG1655	MG1655	4285344	4285367	Cas9	32.9109	Endogenous	CAGGCAACGGTCTGCGATGTTGGCAGGAAT	GTTTTAGAGCTAGAAATAGCAAGTTAAAATAAGGCTAGTCCGTTATCAACTTGAAAAAGTGGCACCGAGTCGGTGC	CAACGGTCTGCGATGTTGGC	.(((((.(((....(((...(((((((.((((....))))...)))))))..)))))).)))))....((((....)))).((((((...))))))	-23.9	-3.4
Guo2018-MG1655	GTCGTCGCCTTCCCAGATGA	E. coli	MG1655	MG1655	4285091	4285114	Cas9	29.1215	Endogenous	TGGCGTCGTCGCCTTCCCAGATGATGGCGG	GTTTTAGAGCTAGAAATAGCAAGTTAAAATAAGGCTAGTCCGTTATCAACTTGAAAAAGTGGCACCGAGTCGGTGC	GTCGTCGCCTTCCCAGATGA	......(((((.........(((((((.((((....))))...)))))))))))).............((((....)))).((((((...))))))	-20.4	-3.2
Guo2018-MG1655	GCAGGCCAGCATCGCAACCG	E. coli	MG1655	MG1655	4284938	4284961	Cas9	19.5529	Endogenous	GGGCGCAGGCCAGCATCGCAACCGCGGCTT	GTTTTAGAGCTAGAAATAGCAAGTTAAAATAAGGCTAGTCCGTTATCAACTTGAAAAAGTGGCACCGAGTCGGTGC	GCAGGCCAGCATCGCAACCG	........((((((..((((((......((((.......((((((...((((.(......).)))).))))))......)))))))).))))))))	-21.1	-1.2
Guo2018-MG1655	GAATGGTGTGTTTGTGAATT	E. coli	MG1655	MG1655	4285366	4285389	Cas9	31.7556	Endogenous	GCAGGAATGGTGTGTTTGTGAATTTGGCTC	GTTTTAGAGCTAGAAATAGCAAGTTAAAATAAGGCTAGTCCGTTATCAACTTGAAAAAGTGGCACCGAGTCGGTGC	GAATGGTGTGTTTGTGAATT	.((((((..(((......(((((((((.((((....))))...))))))))))))..).)))))....((((....)))).((((((...))))))	-21	0
Guo2018-MG1655	ACATCGCCTCGTACTGCTGA	E. coli	MG1655	MG1655	4285312	4285335	Cas9	32.3775	Endogenous	TGATACATCGCCTCGTACTGCTGAGGGTTT	GTTTTAGAGCTAGAAATAGCAAGTTAAAATAAGGCTAGTCCGTTATCAACTTGAAAAAGTGGCACCGAGTCGGTGC	ACATCGCCTCGTACTGCTGA	.........((.((((((..(((((((.((((....))))...)))))))..))).))).))......((((....)))).((((((...))))))	-24	-0.1
Guo2018-MG1655	TACATCGCCTCGTACTGCTG	E. coli	MG1655	MG1655	4285311	4285334	Cas9	28.8045	Endogenous	TTGATACATCGCCTCGTACTGCTGAGGGTT	GTTTTAGAGCTAGAAATAGCAAGTTAAAATAAGGCTAGTCCGTTATCAACTTGAAAAAGTGGCACCGAGTCGGTGC	TACATCGCCTCGTACTGCTG	..(((((.((((...(((((.((((...((((....))))(((((...((((.(......).)))).)))))..)))).))))).)))).))))).	-23.1	-0.1
Guo2018-MG1655	TACCACCACATGCTCTACGC	E. coli	MG1655	MG1655	4284737	4284760	Cas9	36.3891	Endogenous	TCAGTACCACCACATGCTCTACGCTGGTGA	GTTTTAGAGCTAGAAATAGCAAGTTAAAATAAGGCTAGTCCGTTATCAACTTGAAAAAGTGGCACCGAGTCGGTGC	TACCACCACATGCTCTACGC	.....((((..((((((.......)))))).........((((((...((((.(......).)))).)))))).....))))(((((...))))).	-21.8	0
Guo2018-MG1655	CGCGTACACCAGATAACCGC	E. coli	MG1655	MG1655	4284539	4284562	Cas9	35.7624	Endogenous	GCGCCGCGTACACCAGATAACCGCCGGTAG	GTTTTAGAGCTAGAAATAGCAAGTTAAAATAAGGCTAGTCCGTTATCAACTTGAAAAAGTGGCACCGAGTCGGTGC	CGCGTACACCAGATAACCGC	...........(((((((..(((((((.((((....))))...)))))))..))........))))).((((....)))).((((((...))))))	-19.4	-0.3
Guo2018-MG1655	CATGCTTTTGTTCTCCTTGT	E. coli	MG1655	MG1655	4285391	4285414	Cas9	7.58229	Endogenous	GGCTCATGCTTTTGTTCTCCTTGTAGGATG	GTTTTAGAGCTAGAAATAGCAAGTTAAAATAAGGCTAGTCCGTTATCAACTTGAAAAAGTGGCACCGAGTCGGTGC	CATGCTTTTGTTCTCCTTGT	...(((((.......(((((..(((........)))..))))).......))))).............((((....)))).((((((...))))))	-19	0
Guo2018-MG1655	CACTGCATTCGCCAGGTGAA	E. coli	MG1655	MG1655	4281872	4281895	Cas9	29.4904	Endogenous	CGCCCACTGCATTCGCCAGGTGAACGGCCG	GTTTTAGAGCTAGAAATAGCAAGTTAAAATAAGGCTAGTCCGTTATCAACTTGAAAAAGTGGCACCGAGTCGGTGC	CACTGCATTCGCCAGGTGAA	((((((.(((((...)))))))......((((....))))(((((...((((.(......).)))).))))).....))))((((((...))))))	-19.8	-3.5
Guo2018-MG1655	AATCACGCCGAGGATCAGTA	E. coli	MG1655	MG1655	4281680	4281703	Cas9	6.10649	Endogenous	TCGCAATCACGCCGAGGATCAGTACGGTGA	GTTTTAGAGCTAGAAATAGCAAGTTAAAATAAGGCTAGTCCGTTATCAACTTGAAAAAGTGGCACCGAGTCGGTGC	AATCACGCCGAGGATCAGTA	...........((((.(((.(((((((.((((....))))...)))))))...))).)))).......((((....)))).((((((...))))))	-22.6	0
Guo2018-MG1655	ACATAGAAAGCAGAATGATC	E. coli	MG1655	MG1655	4281571	4281594	Cas9	18.8609	Endogenous	CAGTACATAGAAAGCAGAATGATCGGGAAG	GTTTTAGAGCTAGAAATAGCAAGTTAAAATAAGGCTAGTCCGTTATCAACTTGAAAAAGTGGCACCGAGTCGGTGC	ACATAGAAAGCAGAATGATC	.....((.(((.((.((.(((((((((.((((....))))...)))))))..)).)).)).))).)).((((....)))).((((((...))))))	-17.5	0
Guo2018-MG1655	AACAGCGCCGGGTATTCATA	E. coli	MG1655	MG1655	4281420	4281443	Cas9	12.0208	Endogenous	AGAGAACAGCGCCGGGTATTCATACGGGAA	GTTTTAGAGCTAGAAATAGCAAGTTAAAATAAGGCTAGTCCGTTATCAACTTGAAAAAGTGGCACCGAGTCGGTGC	AACAGCGCCGGGTATTCATA	....(((((((.(.......(((((((.((((....))))...)))))))...((((.(...(((......)))...).))))....).)))))))	-19.4	0
Guo2018-MG1655	GATCCCCAAGAATGAGGCGG	E. coli	MG1655	MG1655	4282649	4282672	Cas9	19.1872	Endogenous	CGGAGATCCCCAAGAATGAGGCGGCGGACA	GTTTTAGAGCTAGAAATAGCAAGTTAAAATAAGGCTAGTCCGTTATCAACTTGAAAAAGTGGCACCGAGTCGGTGC	GATCCCCAAGAATGAGGCGG	......((((..(((.(((((((((((.((((....))))...))))))).........))))..))).))))........((((((...))))))	-21.8	-2.2
Guo2018-MG1655	AGCTGCGAAAGGGAGTGTGG	E. coli	MG1655	MG1655	4282877	4282900	Cas9	11.9882	Endogenous	CGTTAGCTGCGAAAGGGAGTGTGGCGGCAA	GTTTTAGAGCTAGAAATAGCAAGTTAAAATAAGGCTAGTCCGTTATCAACTTGAAAAAGTGGCACCGAGTCGGTGC	AGCTGCGAAAGGGAGTGTGG	......((((.(((.(((..(((((((.((((....))))...)))))))...)).).))).)).)).((((....)))).((((((...))))))	-22.8	-2.7
Guo2018-MG1655	CAGACGGTAAGAGGCCACAT	E. coli	MG1655	MG1655	4282502	4282525	Cas9	35.4012	Endogenous	GTTTCAGACGGTAAGAGGCCACATCGGCAA	GTTTTAGAGCTAGAAATAGCAAGTTAAAATAAGGCTAGTCCGTTATCAACTTGAAAAAGTGGCACCGAGTCGGTGC	CAGACGGTAAGAGGCCACAT	..(((((.....((((...((((((((.((((....))))...)))))))).))))...)))))....((((....)))).((((((...))))))	-28	-2.2
Guo2018-MG1655	CCACCGCAATGTGATAGTTA	E. coli	MG1655	MG1655	4282369	4282392	Cas9	41.3161	Endogenous	AGCACCACCGCAATGTGATAGTTAAGGCCA	GTTTTAGAGCTAGAAATAGCAAGTTAAAATAAGGCTAGTCCGTTATCAACTTGAAAAAGTGGCACCGAGTCGGTGC	CCACCGCAATGTGATAGTTA	.......((((.(((((((.(((((((.((((....))))...)))))))..)))).)))))))....((((....)))).((((((...))))))	-21	-1.2
Guo2018-MG1655	GACGTGTTTCATCACCATAA	E. coli	MG1655	MG1655	4282235	4282258	Cas9	36.1728	Endogenous	AGCCGACGTGTTTCATCACCATAAAGGCCA	GTTTTAGAGCTAGAAATAGCAAGTTAAAATAAGGCTAGTCCGTTATCAACTTGAAAAAGTGGCACCGAGTCGGTGC	GACGTGTTTCATCACCATAA	(((..((((...........(((((((.((((....))))...))))))).))))..)))........((((....)))).((((((...))))))	-17.5	-1.6
Guo2018-MG1655	GTTCGTTGGCTGGCGCTCTA	E. coli	MG1655	MG1655	4282829	4282852	Cas9	34.1977	Endogenous	GCCAGTTCGTTGGCTGGCGCTCTACGGCCC	GTTTTAGAGCTAGAAATAGCAAGTTAAAATAAGGCTAGTCCGTTATCAACTTGAAAAAGTGGCACCGAGTCGGTGC	GTTCGTTGGCTGGCGCTCTA	....(((((.(((((..(((((((((..((((....)))).........)))))))))..))))))))))...........((((((...))))))	-28.3	-1.3
Guo2018-MG1655	CACGCTCTTACGTGCTTCGC	E. coli	MG1655	MG1655	4282031	4282054	Cas9	32.3915	Endogenous	AGAACACGCTCTTACGTGCTTCGCGGGCAT	GTTTTAGAGCTAGAAATAGCAAGTTAAAATAAGGCTAGTCCGTTATCAACTTGAAAAAGTGGCACCGAGTCGGTGC	CACGCTCTTACGTGCTTCGC	((((((((.(((((...)))))...))))).........((((((...((((.(......).)))).)))))).....)))((((((...))))))	-25	-2.8
Guo2018-MG1655	ATGATGCTTGTACCTCATGC	E. coli	MG1655	MG1655	4282923	4282946	Cas9	35.5488	Endogenous	TTTCATGATGCTTGTACCTCATGCAGGACT	GTTTTAGAGCTAGAAATAGCAAGTTAAAATAAGGCTAGTCCGTTATCAACTTGAAAAAGTGGCACCGAGTCGGTGC	ATGATGCTTGTACCTCATGC	..(((((.((.....)).))))).....((((....))))(((((...((((.(......).)))).))))).........((((((...))))))	-19.3	-0.6
Guo2018-MG1655	CCAGCGCATCTTTATAGTTC	E. coli	MG1655	MG1655	3401618	3401641	Cas9	30.1908	Endogenous	ATCGCCAGCGCATCTTTATAGTTCAGGCTC	GTTTTAGAGCTAGAAATAGCAAGTTAAAATAAGGCTAGTCCGTTATCAACTTGAAAAAGTGGCACCGAGTCGGTGC	CCAGCGCATCTTTATAGTTC	....(((.......((((((......)))))).......((((((...((((.(......).)))).)))))).....)))((((((...))))))	-20.1	0
Guo2018-MG1655	ACGGATGATTTTTCCCTTAC	E. coli	MG1655	MG1655	3401647	3401670	Cas9	10.9063	Endogenous	AATTACGGATGATTTTTCCCTTACCGGTAA	GTTTTAGAGCTAGAAATAGCAAGTTAAAATAAGGCTAGTCCGTTATCAACTTGAAAAAGTGGCACCGAGTCGGTGC	ACGGATGATTTTTCCCTTAC	((((((........((((..(((((((.((((....))))...)))))))))))...)))))).....((((....)))).((((((...))))))	-23.6	-2
Guo2018-MG1655	CAGGAATCATCGGAAAATTA	E. coli	MG1655	MG1655	3401666	3401689	Cas9	36.6382	Endogenous	ATCCCAGGAATCATCGGAAAATTACGGATG	GTTTTAGAGCTAGAAATAGCAAGTTAAAATAAGGCTAGTCCGTTATCAACTTGAAAAAGTGGCACCGAGTCGGTGC	CAGGAATCATCGGAAAATTA	((((......((((...(((((((((..((((....)))).........))))))))))))).......))))........((((((...))))))	-21.9	0
Guo2018-MG1655	ACGACAATCTCCCCGTCCTG	E. coli	MG1655	MG1655	3401937	3401960	Cas9	8.50386	Endogenous	CGTCACGACAATCTCCCCGTCCTGCGGGCG	GTTTTAGAGCTAGAAATAGCAAGTTAAAATAAGGCTAGTCCGTTATCAACTTGAAAAAGTGGCACCGAGTCGGTGC	ACGACAATCTCCCCGTCCTG	.............((..(((((((((..((((....)))).........)))))))))..))......((((....)))).((((((...))))))	-20.2	-0.8
Guo2018-MG1655	TAAACTTTTCAGATATTCAT	E. coli	MG1655	MG1655	3402052	3402075	Cas9	31.3272	Endogenous	CACCTAAACTTTTCAGATATTCATGGGTAC	GTTTTAGAGCTAGAAATAGCAAGTTAAAATAAGGCTAGTCCGTTATCAACTTGAAAAAGTGGCACCGAGTCGGTGC	TAAACTTTTCAGATATTCAT	...(((((((((((..((.((((((((.((((....))))...)))))))).))...)))...........)).)))))).((((((...))))))	-17.3	0
Guo2018-MG1655	GATTCGGCAAACTCATCACG	E. coli	MG1655	MG1655	3402093	3402116	Cas9	35.3376	Endogenous	ACGGGATTCGGCAAACTCATCACGAGGGAG	GTTTTAGAGCTAGAAATAGCAAGTTAAAATAAGGCTAGTCCGTTATCAACTTGAAAAAGTGGCACCGAGTCGGTGC	GATTCGGCAAACTCATCACG	(((.(((...(((.......(((((((.((((....))))...)))))))......))))))..))).((((....)))).((((((...))))))	-20.4	0
Guo2018-MG1655	TGCCAGCACTTTGTCGCCAA	E. coli	MG1655	MG1655	3402157	3402180	Cas9	31.0164	Endogenous	CTTTTGCCAGCACTTTGTCGCCAACGGTGT	GTTTTAGAGCTAGAAATAGCAAGTTAAAATAAGGCTAGTCCGTTATCAACTTGAAAAAGTGGCACCGAGTCGGTGC	TGCCAGCACTTTGTCGCCAA	......((((((.(((((..(((((((.((((....))))...)))))))..)))......(((...)))..)).))))))((((((...))))))	-23.5	-0.4
Guo2018-MG1655	GCTTGTGCGCGGCGTTCTGG	E. coli	MG1655	MG1655	3402315	3402338	Cas9	27.0715	Endogenous	CCAGGCTTGTGCGCGGCGTTCTGGTGGCGT	GTTTTAGAGCTAGAAATAGCAAGTTAAAATAAGGCTAGTCCGTTATCAACTTGAAAAAGTGGCACCGAGTCGGTGC	GCTTGTGCGCGGCGTTCTGG	((....))(((((...((..(((((((.((((....))))...)))))))..))...).)))).....((((....)))).((((((...))))))	-24	-1.6
Guo2018-MG1655	GCCTGGGTATAGAATGATTC	E. coli	MG1655	MG1655	3402363	3402386	Cas9	37.5001	Endogenous	TGCCGCCTGGGTATAGAATGATTCCGGTAA	GTTTTAGAGCTAGAAATAGCAAGTTAAAATAAGGCTAGTCCGTTATCAACTTGAAAAAGTGGCACCGAGTCGGTGC	GCCTGGGTATAGAATGATTC	..((((.(.(((((((...))))))).).))))......((((((...((((.(......).)))).))))))........((((((...))))))	-21.5	0
Guo2018-MG1655	CCTTCACCAGCGTGCGACCC	E. coli	MG1655	MG1655	3402449	3402472	Cas9	20.3897	Endogenous	TTAACCTTCACCAGCGTGCGACCCTGGATC	GTTTTAGAGCTAGAAATAGCAAGTTAAAATAAGGCTAGTCCGTTATCAACTTGAAAAAGTGGCACCGAGTCGGTGC	CCTTCACCAGCGTGCGACCC	........((((.((...(((((((((.((((....))))...)))))))..))...)).))))....((((....)))).((((((...))))))	-21.2	-0.3
Guo2018-MG1655	CACATGAGGACCACTTATGC	E. coli	MG1655	MG1655	3401489	3401512	Cas9	35.9411	Endogenous	CATGCACATGAGGACCACTTATGCAGGCGT	GTTTTAGAGCTAGAAATAGCAAGTTAAAATAAGGCTAGTCCGTTATCAACTTGAAAAAGTGGCACCGAGTCGGTGC	CACATGAGGACCACTTATGC	...((((((((..(((((....(((((.((((....))))...))))))))))....)))).))))..((((....)))).((((((...))))))	-21.1	-5.5
Guo2018-MG1655	TTGATCGTCAGTTAAGCATG	E. coli	MG1655	MG1655	2308394	2308417	Cas9	29.4658	Endogenous	AGCGTTGATCGTCAGTTAAGCATGTGGCTT	GTTTTAGAGCTAGAAATAGCAAGTTAAAATAAGGCTAGTCCGTTATCAACTTGAAAAAGTGGCACCGAGTCGGTGC	TTGATCGTCAGTTAAGCATG	.((((.........(((...(((((((.((((....))))...)))))))...)))........))))((((....)))).((((((...))))))	-20.5	0
Guo2018-MG1655	GTCTGGCGCGGCAAGACGGA	E. coli	MG1655	MG1655	2308291	2308314	Cas9	11.0693	Endogenous	GCATGTCTGGCGCGGCAAGACGGACGGCAA	GTTTTAGAGCTAGAAATAGCAAGTTAAAATAAGGCTAGTCCGTTATCAACTTGAAAAAGTGGCACCGAGTCGGTGC	GTCTGGCGCGGCAAGACGGA	...(((((.(((.((.(...(((((((.((((....))))...)))))))...))).))))))))...((((....)))).((((((...))))))	-24.1	-5.2
Guo2018-MG1655	CTGGCTGACAACGTTTGCAG	E. coli	MG1655	MG1655	2308204	2308227	Cas9	33.1193	Endogenous	TTTTCTGGCTGACAACGTTTGCAGGGGCGA	GTTTTAGAGCTAGAAATAGCAAGTTAAAATAAGGCTAGTCCGTTATCAACTTGAAAAAGTGGCACCGAGTCGGTGC	CTGGCTGACAACGTTTGCAG	((((((...(((........)))....))))))......((((((...((((.(......).)))).))))))........((((((...))))))	-22.5	-1.1
Guo2018-MG1655	TTCCAGCAGTCGACACGCGT	E. coli	MG1655	MG1655	2308142	2308165	Cas9	30.8577	Endogenous	CCTGTTCCAGCAGTCGACACGCGTGGGTGA	GTTTTAGAGCTAGAAATAGCAAGTTAAAATAAGGCTAGTCCGTTATCAACTTGAAAAAGTGGCACCGAGTCGGTGC	TTCCAGCAGTCGACACGCGT	...........(((..((.((((((((.((((....))))...))))))))..))..)))........((((....)))).((((((...))))))	-22	-0.1
Guo2018-MG1655	TGGACTCATCGCCACCTGGT	E. coli	MG1655	MG1655	2308088	2308111	Cas9	19.6818	Endogenous	GAAATGGACTCATCGCCACCTGGTCGGCTA	GTTTTAGAGCTAGAAATAGCAAGTTAAAATAAGGCTAGTCCGTTATCAACTTGAAAAAGTGGCACCGAGTCGGTGC	TGGACTCATCGCCACCTGGT	..(((((...((((((((((........)))))......((((((...((((.(......).)))).)))))).....)))))...))))).....	-24.5	-1.5
Guo2018-MG1655	CGATAGTAACTGCTGCTGTC	E. coli	MG1655	MG1655	2307927	2307950	Cas9	22.4072	Endogenous	TTTGCGATAGTAACTGCTGCTGTCGGGGAA	GTTTTAGAGCTAGAAATAGCAAGTTAAAATAAGGCTAGTCCGTTATCAACTTGAAAAAGTGGCACCGAGTCGGTGC	CGATAGTAACTGCTGCTGTC	.....(((((.((((((...(((((((.((((....))))...)))))))..))).)))..)))))..((((....)))).((((((...))))))	-23.6	-5.5
Guo2018-MG1655	GCCGTCGGCATTCGGGTCGC	E. coli	MG1655	MG1655	2308352	2308375	Cas9	37.774	Endogenous	ATTCGCCGTCGGCATTCGGGTCGCGGGCTA	GTTTTAGAGCTAGAAATAGCAAGTTAAAATAAGGCTAGTCCGTTATCAACTTGAAAAAGTGGCACCGAGTCGGTGC	GCCGTCGGCATTCGGGTCGC	(((...)))...((((((..(((((((.((((....))))...)))))))..)))....)))......((((....)))).((((((...))))))	-23.9	-3.2
Guo2018-MG1655	CCAGATTTTCGCCACCGTGA	E. coli	MG1655	MG1655	2307865	2307888	Cas9	5.75131	Endogenous	ACCGCCAGATTTTCGCCACCGTGACGGAAT	GTTTTAGAGCTAGAAATAGCAAGTTAAAATAAGGCTAGTCCGTTATCAACTTGAAAAAGTGGCACCGAGTCGGTGC	CCAGATTTTCGCCACCGTGA	...((((...(((.......(((((((.((((....))))...)))))))..))).))))........((((....)))).((((((...))))))	-18.1	-1.5
Guo2018-MG1655	GGCAGGCGCGTTGTCGGCAG	E. coli	MG1655	MG1655	2307713	2307736	Cas9	9.89552	Endogenous	GATCGGCAGGCGCGTTGTCGGCAGCGGGAA	GTTTTAGAGCTAGAAATAGCAAGTTAAAATAAGGCTAGTCCGTTATCAACTTGAAAAAGTGGCACCGAGTCGGTGC	GGCAGGCGCGTTGTCGGCAG	(((((.....)))))(((..(((((((.((((....))))...)))))))...)))............((((....)))).((((((...))))))	-22.4	-4.1
Guo2018-MG1655	GCGGCGTATCGCGTTGATTG	E. coli	MG1655	MG1655	2307649	2307672	Cas9	32.8341	Endogenous	GTCAGCGGCGTATCGCGTTGATTGAGGCTG	GTTTTAGAGCTAGAAATAGCAAGTTAAAATAAGGCTAGTCCGTTATCAACTTGAAAAAGTGGCACCGAGTCGGTGC	GCGGCGTATCGCGTTGATTG	(((......)))...(((((((((((..((((....)))).........)))))))))))........((((....)))).((((((...))))))	-24.5	-4.7
Guo2018-MG1655	TAACTGACGGTTTCACCGCA	E. coli	MG1655	MG1655	2307558	2307581	Cas9	36.3184	Endogenous	CTGATAACTGACGGTTTCACCGCAAGGTAT	GTTTTAGAGCTAGAAATAGCAAGTTAAAATAAGGCTAGTCCGTTATCAACTTGAAAAAGTGGCACCGAGTCGGTGC	TAACTGACGGTTTCACCGCA	....((((((.....((...(((((((.((((....))))...)))))))..)).....))))))...((((....)))).((((((...))))))	-24.8	-3.3
Guo2018-MG1655	TATTATGATAGCCAGCTTGT	E. coli	MG1655	MG1655	2307470	2307493	Cas9	30.6713	Endogenous	AGGGTATTATGATAGCCAGCTTGTTGGCGG	GTTTTAGAGCTAGAAATAGCAAGTTAAAATAAGGCTAGTCCGTTATCAACTTGAAAAAGTGGCACCGAGTCGGTGC	TATTATGATAGCCAGCTTGT	.....(((((((((((((.((((((((.((((....))))...))))))))))))).)...)))))))((((....)))).((((((...))))))	-26.8	0
Guo2018-MG1655	CCACGGACCACCCGATGACA	E. coli	MG1655	MG1655	2307447	2307470	Cas9	29.2267	Endogenous	ATCACCACGGACCACCCGATGACAGGGTAT	GTTTTAGAGCTAGAAATAGCAAGTTAAAATAAGGCTAGTCCGTTATCAACTTGAAAAAGTGGCACCGAGTCGGTGC	CCACGGACCACCCGATGACA	..((((((...((.......(((((((.((((....))))...)))))))..))...)))))).....((((....)))).((((((...))))))	-23.9	-3.5
Guo2018-MG1655	CATAATCAGCTCCCTGGTTA	E. coli	MG1655	MG1655	2308424	2308447	Cas9	36.0712	Endogenous	TTTTCATAATCAGCTCCCTGGTTAAGGATA	GTTTTAGAGCTAGAAATAGCAAGTTAAAATAAGGCTAGTCCGTTATCAACTTGAAAAAGTGGCACCGAGTCGGTGC	CATAATCAGCTCCCTGGTTA	.......(((...((((((.(((((((.((((....))))...)))))))..))))))...)))....((((....)))).((((((...))))))	-21	-4.2
Guo2018-MG1655	GATATCAGTTAATGGCAGGG	E. coli	MG1655	MG1655	1700266	1700289	Cas9	16.582	Endogenous	GATGGATATCAGTTAATGGCAGGGTGGTAT	GTTTTAGAGCTAGAAATAGCAAGTTAAAATAAGGCTAGTCCGTTATCAACTTGAAAAAGTGGCACCGAGTCGGTGC	GATATCAGTTAATGGCAGGG	((((.(.(....((((....(((((((.((((....))))...)))))))...))))..).).)))).((((....)))).((((((...))))))	-22.7	0
Guo2018-MG1655	TTGGCAATGACCTGAACGTG	E. coli	MG1655	MG1655	1700388	1700411	Cas9	15.1238	Endogenous	TTCGTTGGCAATGACCTGAACGTGGGGAAT	GTTTTAGAGCTAGAAATAGCAAGTTAAAATAAGGCTAGTCCGTTATCAACTTGAAAAAGTGGCACCGAGTCGGTGC	TTGGCAATGACCTGAACGTG	.(((.((((..(((..(...(((((((.((((....))))...)))))))..)..)))..)))).)))((((....)))).((((((...))))))	-21.1	-0.2
Guo2018-MG1655	GATGGATATCAGTTAATGGC	E. coli	MG1655	MG1655	1700270	1700293	Cas9	24.079	Endogenous	TGGCGATGGATATCAGTTAATGGCAGGGTG	GTTTTAGAGCTAGAAATAGCAAGTTAAAATAAGGCTAGTCCGTTATCAACTTGAAAAAGTGGCACCGAGTCGGTGC	GATGGATATCAGTTAATGGC	(((((((.........(((((((((((.((((....))))...)))))))...)))))))))))....((((....)))).((((((...))))))	-23.5	0
Guo2018-MG1655	GCGGCGACAGGCATCAAGAG	E. coli	MG1655	MG1655	1700467	1700490	Cas9	17.6907	Endogenous	CCACGCGGCGACAGGCATCAAGAGAGGCGA	GTTTTAGAGCTAGAAATAGCAAGTTAAAATAAGGCTAGTCCGTTATCAACTTGAAAAAGTGGCACCGAGTCGGTGC	GCGGCGACAGGCATCAAGAG	((((..((.(((........(((((((.((((....))))...)))))))...))).)))))).....((((....)))).((((((...))))))	-20.4	-2
Guo2018-MG1655	GGGGACGAATGTTGCCATCA	E. coli	MG1655	MG1655	1700297	1700320	Cas9	4.25888	Endogenous	GTCTGGGGACGAATGTTGCCATCAAGGTGG	GTTTTAGAGCTAGAAATAGCAAGTTAAAATAAGGCTAGTCCGTTATCAACTTGAAAAAGTGGCACCGAGTCGGTGC	GGGGACGAATGTTGCCATCA	..((((.......(((....(((((((.((((....))))...)))))))..)))..)))).......((((....)))).((((((...))))))	-23.6	-5.8
Guo2018-MG1655	CGGGAAACCAAGTTCATCAC	E. coli	MG1655	MG1655	1700761	1700784	Cas9	1.16832	Endogenous	TTCCCGGGAAACCAAGTTCATCACCGGCTA	GTTTTAGAGCTAGAAATAGCAAGTTAAAATAAGGCTAGTCCGTTATCAACTTGAAAAAGTGGCACCGAGTCGGTGC	CGGGAAACCAAGTTCATCAC	.((....)).(((((...........)))))........((((((...((((.(......).)))).))))))........((((((...))))))	-18.5	-1.7
Guo2018-MG1655	CTGCCAGATGCTTTCCGGCC	E. coli	MG1655	MG1655	1700860	1700883	Cas9	1.50919	Endogenous	TCGCCTGCCAGATGCTTTCCGGCCCGGCAG	GTTTTAGAGCTAGAAATAGCAAGTTAAAATAAGGCTAGTCCGTTATCAACTTGAAAAAGTGGCACCGAGTCGGTGC	CTGCCAGATGCTTTCCGGCC	......(((((...(.(((((((((((.((((....))))...)))))))..)))).)...).)))).((((....)))).((((((...))))))	-22.7	-4.9
Guo2018-MG1655	CATCAGCGCCCGATCTTCAA	E. coli	MG1655	MG1655	1700929	1700952	Cas9	24.641	Endogenous	AATCCATCAGCGCCCGATCTTCAATGGCTT	GTTTTAGAGCTAGAAATAGCAAGTTAAAATAAGGCTAGTCCGTTATCAACTTGAAAAAGTGGCACCGAGTCGGTGC	CATCAGCGCCCGATCTTCAA	...............((((((((....(((..((..((((.............)))).)).)))...))))))))......((((((...))))))	-18.7	0
Guo2018-MG1655	GAAGCGAGATATTATACTGG	E. coli	MG1655	MG1655	1700339	1700362	Cas9	17.7048	Endogenous	GCAGGAAGCGAGATATTATACTGGCGGCCA	GTTTTAGAGCTAGAAATAGCAAGTTAAAATAAGGCTAGTCCGTTATCAACTTGAAAAAGTGGCACCGAGTCGGTGC	GAAGCGAGATATTATACTGG	.......((((....((((((((((((.((((....))))...)))))))....)))))....)))).((((....)))).((((((...))))))	-21.6	0
Guo2018-MG1655	CCAGACCATTAATCTGTGCC	E. coli	MG1655	MG1655	1701173	1701196	Cas9	17.0037	Endogenous	ATTTCCAGACCATTAATCTGTGCCTGGCGG	GTTTTAGAGCTAGAAATAGCAAGTTAAAATAAGGCTAGTCCGTTATCAACTTGAAAAAGTGGCACCGAGTCGGTGC	CCAGACCATTAATCTGTGCC	.((((.......)))).((((((((((.((((....))))...)))))))..))).............((((....)))).((((((...))))))	-21.4	-1.7
Guo2018-MG1655	CCTTACGCGCATCGCTCAAC	E. coli	MG1655	MG1655	3843017	3843040	Cas9	20.3404	Endogenous	GTGACCTTACGCGCATCGCTCAACAGGACG	GTTTTAGAGCTAGAAATAGCAAGTTAAAATAAGGCTAGTCCGTTATCAACTTGAAAAAGTGGCACCGAGTCGGTGC	CCTTACGCGCATCGCTCAAC	........(((((((((...(((((((.((((....))))...)))))))...((((.(...(((......)))...).))))...))).))))))	-19.9	-1.8
Guo2018-MG1655	TTTTCCGGGCGTAAATTGCA	E. coli	MG1655	MG1655	3843181	3843204	Cas9	29.6597	Endogenous	AGCGTTTTCCGGGCGTAAATTGCAGGGCAA	GTTTTAGAGCTAGAAATAGCAAGTTAAAATAAGGCTAGTCCGTTATCAACTTGAAAAAGTGGCACCGAGTCGGTGC	TTTTCCGGGCGTAAATTGCA	.....(((((.......((.(((((((.((((....))))...)))))))...))..)))))......((((....)))).((((((...))))))	-22.4	-1.5
Guo2018-MG1655	CCACAATATTATGGCTGTCA	E. coli	MG1655	MG1655	3843401	3843424	Cas9	36.6262	Endogenous	ATCACCACAATATTATGGCTGTCATGGCTG	GTTTTAGAGCTAGAAATAGCAAGTTAAAATAAGGCTAGTCCGTTATCAACTTGAAAAAGTGGCACCGAGTCGGTGC	CCACAATATTATGGCTGTCA	..........(((((((((.(((((((.((((....))))...)))))))..))).)).)))).....((((....)))).((((((...))))))	-22.2	-0.4
Guo2018-MG1655	AACGTCCTTTAATCACAATT	E. coli	MG1655	MG1655	3842135	3842158	Cas9	29.3882	Endogenous	ATGTAACGTCCTTTAATCACAATTGGGCCG	GTTTTAGAGCTAGAAATAGCAAGTTAAAATAAGGCTAGTCCGTTATCAACTTGAAAAAGTGGCACCGAGTCGGTGC	AACGTCCTTTAATCACAATT	((((..((..........(((((((((.((((....))))...)))))))))....))..))))....((((....)))).((((((...))))))	-18.1	0
Guo2018-MG1655	ATAACGGTCGTCAGGCCGCG	E. coli	MG1655	MG1655	3842310	3842333	Cas9	28.1062	Endogenous	GCAAATAACGGTCGTCAGGCCGCGCGGCAG	GTTTTAGAGCTAGAAATAGCAAGTTAAAATAAGGCTAGTCCGTTATCAACTTGAAAAAGTGGCACCGAGTCGGTGC	ATAACGGTCGTCAGGCCGCG	(((((((.(....((((...(((((((.((((....))))...)))))))..)))).).)))))))..((((....)))).((((((...))))))	-29.1	-7.5
Guo2018-MG1655	GCCAGGCGAGCATCTGTTCA	E. coli	MG1655	MG1655	3842486	3842509	Cas9	27.3443	Endogenous	TCCCGCCAGGCGAGCATCTGTTCAAGGGTA	GTTTTAGAGCTAGAAATAGCAAGTTAAAATAAGGCTAGTCCGTTATCAACTTGAAAAAGTGGCACCGAGTCGGTGC	GCCAGGCGAGCATCTGTTCA	(((....((((....)))).(((((((.((((....))))...)))))))..))).............((((....)))).((((((...))))))	-21.3	-2.9
Guo2018-MG1655	TTCAATACCCGCAGTAATAT	E. coli	MG1655	MG1655	3842659	3842682	Cas9	34.6542	Endogenous	AGTTTTCAATACCCGCAGTAATATAGGCGT	GTTTTAGAGCTAGAAATAGCAAGTTAAAATAAGGCTAGTCCGTTATCAACTTGAAAAAGTGGCACCGAGTCGGTGC	TTCAATACCCGCAGTAATAT	..........(((((....((((((((.((((....))))...))))))))..))).)).........((((....)))).((((((...))))))	-17.8	0
Guo2018-MG1655	CGGTACAGAGCATGCATTGC	E. coli	MG1655	MG1655	3842813	3842836	Cas9	37.4449	Endogenous	TCATCGGTACAGAGCATGCATTGCGGGCTG	GTTTTAGAGCTAGAAATAGCAAGTTAAAATAAGGCTAGTCCGTTATCAACTTGAAAAAGTGGCACCGAGTCGGTGC	CGGTACAGAGCATGCATTGC	(((.((..(((..((...))(((((((.((((....))))...)))))))...))).)))))......((((....)))).((((((...))))))	-20.4	-1.2
Guo2018-MG1655	ATCTGCAGCAGCCAGAGCGG	E. coli	MG1655	MG1655	1297212	1297235	Cas9	10.2416	Endogenous	GAGCATCTGCAGCAGCCAGAGCGGCGGCGC	GTTTTAGAGCTAGAAATAGCAAGTTAAAATAAGGCTAGTCCGTTATCAACTTGAAAAAGTGGCACCGAGTCGGTGC	ATCTGCAGCAGCCAGAGCGG	.(((((....).))))(((((((((((.((((....))))...))))))).........)))).....((((....)))).((((((...))))))	-20.6	-2.4
Guo2018-MG1655	AAGAACCACAACCCAGAGTC	E. coli	MG1655	MG1655	1296074	1296097	Cas9	9.56192	Endogenous	CCCCAAGAACCACAACCCAGAGTCAGGGAA	GTTTTAGAGCTAGAAATAGCAAGTTAAAATAAGGCTAGTCCGTTATCAACTTGAAAAAGTGGCACCGAGTCGGTGC	AAGAACCACAACCCAGAGTC	................(((((((((((.((((....))))...)))))))..))))............((((....)))).((((((...))))))	-18.5	0
Guo2018-MG1655	ATGATCTTCGCGGCGTCCAT	E. coli	MG1655	MG1655	1295680	1295703	Cas9	21.7031	Endogenous	CCACATGATCTTCGCGGCGTCCATCGGGGA	GTTTTAGAGCTAGAAATAGCAAGTTAAAATAAGGCTAGTCCGTTATCAACTTGAAAAAGTGGCACCGAGTCGGTGC	ATGATCTTCGCGGCGTCCAT	.((((...((.(((..((.((((((((.((((....))))...)))))))).))...)))))..))))((((....)))).((((((...))))))	-25.5	0
Guo2018-MG1655	ATTTTTAGACCCTTCGTGGT	E. coli	MG1655	MG1655	1295256	1295279	Cas9	33.9271	Endogenous	CCGGATTTTTAGACCCTTCGTGGTAGGACG	GTTTTAGAGCTAGAAATAGCAAGTTAAAATAAGGCTAGTCCGTTATCAACTTGAAAAAGTGGCACCGAGTCGGTGC	ATTTTTAGACCCTTCGTGGT	..(((.((((((.....)).)))).)))((((....))))(((((...((((.(......).)))).))))).........((((((...))))))	-18.6	-0.8
Guo2018-MG1655	ACCGTGCGGAATATGGAACT	E. coli	MG1655	MG1655	1295130	1295153	Cas9	35.8438	Endogenous	CCAGACCGTGCGGAATATGGAACTGGGAAC	GTTTTAGAGCTAGAAATAGCAAGTTAAAATAAGGCTAGTCCGTTATCAACTTGAAAAAGTGGCACCGAGTCGGTGC	ACCGTGCGGAATATGGAACT	.....(((((...(((...((((((((.((((....))))...))))))))...))).))))).....((((....)))).((((((...))))))	-24.2	-2.6
Guo2018-MG1655	ACAGGTTTTTTCATCTTTAT	E. coli	MG1655	MG1655	1297086	1297109	Cas9	30.6258	Endogenous	CACCACAGGTTTTTTCATCTTTATAGGCGT	GTTTTAGAGCTAGAAATAGCAAGTTAAAATAAGGCTAGTCCGTTATCAACTTGAAAAAGTGGCACCGAGTCGGTGC	ACAGGTTTTTTCATCTTTAT	....((((((....(((((.....)))))..))))))..((((((...((((.(......).)))).))))))........((((((...))))))	-17	0
Guo2018-MG1655	TGAAACTGGCATATTCACGC	E. coli	MG1655	MG1655	1297265	1297288	Cas9	18.0709	Endogenous	TGAGTGAAACTGGCATATTCACGCTGGGCT	GTTTTAGAGCTAGAAATAGCAAGTTAAAATAAGGCTAGTCCGTTATCAACTTGAAAAAGTGGCACCGAGTCGGTGC	TGAAACTGGCATATTCACGC	....((((((.......(..(((((((.((((....))))...)))))))..))))))).........((((....)))).((((((...))))))	-20.5	0
Guo2018-MG1655	TACACCGATAGCTGGTTTAC	E. coli	MG1655	MG1655	1296708	1296731	Cas9	21.2538	Endogenous	CGCCTACACCGATAGCTGGTTTACCGGAGC	GTTTTAGAGCTAGAAATAGCAAGTTAAAATAAGGCTAGTCCGTTATCAACTTGAAAAAGTGGCACCGAGTCGGTGC	TACACCGATAGCTGGTTTAC	......((((((((((((..(((((((.((((....))))...))))))).))))))))....)))).((((....)))).((((((...))))))	-24.4	-1.8
Guo2018-MG1655	CTGCAACAGATAGCCGCCGT	E. coli	MG1655	MG1655	1296519	1296542	Cas9	30.1857	Endogenous	TACCCTGCAACAGATAGCCGCCGTGGGTTG	GTTTTAGAGCTAGAAATAGCAAGTTAAAATAAGGCTAGTCCGTTATCAACTTGAAAAAGTGGCACCGAGTCGGTGC	CTGCAACAGATAGCCGCCGT	........((((((.(((.((((((((.((((....))))...)))))))).)))......)))))).((((....)))).((((((...))))))	-25.9	-0.2
Guo2018-MG1655	TTCATGGCCCAGAATTACGC	E. coli	MG1655	MG1655	1551685	1551708	Cas9	5.72444	Endogenous	TGCCTTCATGGCCCAGAATTACGCCGGTTT	GTTTTAGAGCTAGAAATAGCAAGTTAAAATAAGGCTAGTCCGTTATCAACTTGAAAAAGTGGCACCGAGTCGGTGC	TTCATGGCCCAGAATTACGC	(((.(((((.(((((.....))))).).)))))))....((((((...((((.(......).)))).))))))........((((((...))))))	-19.1	0
Guo2018-MG1655	ACGATCGCCTGGTTTTAATG	E. coli	MG1655	MG1655	1551625	1551648	Cas9	26.9744	Endogenous	TGGCACGATCGCCTGGTTTTAATGAGGTGA	GTTTTAGAGCTAGAAATAGCAAGTTAAAATAAGGCTAGTCCGTTATCAACTTGAAAAAGTGGCACCGAGTCGGTGC	ACGATCGCCTGGTTTTAATG	..(((.((((.((((((((.........((((....))))..)))))))).))))..)))........((((....)))).((((((...))))))	-23.3	-0.2
Guo2018-MG1655	TTCGTAGAACCACGCCACGC	E. coli	MG1655	MG1655	1551601	1551624	Cas9	27.4185	Endogenous	ATCCTTCGTAGAACCACGCCACGCTGGCAC	GTTTTAGAGCTAGAAATAGCAAGTTAAAATAAGGCTAGTCCGTTATCAACTTGAAAAAGTGGCACCGAGTCGGTGC	TTCGTAGAACCACGCCACGC	.............(((....(((((((.((((....))))...)))))))..))).............((((....)))).((((((...))))))	-19.3	0
Guo2018-MG1655	ATCCGGCATTTTTAACTGAA	E. coli	MG1655	MG1655	1551531	1551554	Cas9	24.0938	Endogenous	CTGTATCCGGCATTTTTAACTGAACGGCAG	GTTTTAGAGCTAGAAATAGCAAGTTAAAATAAGGCTAGTCCGTTATCAACTTGAAAAAGTGGCACCGAGTCGGTGC	ATCCGGCATTTTTAACTGAA	....(((..(((((((((..(((((.......)))))..).))))))))....)))............((((....)))).((((((...))))))	-19.1	0
Guo2018-MG1655	GCCGCCGAGTCCAGACCATC	E. coli	MG1655	MG1655	1551446	1551469	Cas9	10.8852	Endogenous	GGCCGCCGCCGAGTCCAGACCATCTGGCAC	GTTTTAGAGCTAGAAATAGCAAGTTAAAATAAGGCTAGTCCGTTATCAACTTGAAAAAGTGGCACCGAGTCGGTGC	GCCGCCGAGTCCAGACCATC	..((((((.((....((((..(((((..((((....)))).((((...((((.(......).)))).)))))))))..))))....)).)))))).	-21.7	0
Guo2018-MG1655	CAGCTTAACGGCTTTGTAGG	E. coli	MG1655	MG1655	1551394	1551417	Cas9	27.0826	Endogenous	TTGACAGCTTAACGGCTTTGTAGGTGGTGA	GTTTTAGAGCTAGAAATAGCAAGTTAAAATAAGGCTAGTCCGTTATCAACTTGAAAAAGTGGCACCGAGTCGGTGC	CAGCTTAACGGCTTTGTAGG	.....((((((((..((...(((((((.((((....))))...)))))))...)).)).))))))...((((....)))).((((((...))))))	-25.7	-2.2
Guo2018-MG1655	CGCTAAATCTGCGCCCATTT	E. coli	MG1655	MG1655	1551232	1551255	Cas9	30.2918	Endogenous	TAATCGCTAAATCTGCGCCCATTTCGGTTG	GTTTTAGAGCTAGAAATAGCAAGTTAAAATAAGGCTAGTCCGTTATCAACTTGAAAAAGTGGCACCGAGTCGGTGC	CGCTAAATCTGCGCCCATTT	.((.......))(((...(((((((((.((((....))))...)))))))))))).............((((....)))).((((((...))))))	-22.4	-2.3
Guo2018-MG1655	AGTTTTCTCCTGCACAATTT	E. coli	MG1655	MG1655	1551184	1551207	Cas9	32.211	Endogenous	CACCAGTTTTCTCCTGCACAATTTTGGCGG	GTTTTAGAGCTAGAAATAGCAAGTTAAAATAAGGCTAGTCCGTTATCAACTTGAAAAAGTGGCACCGAGTCGGTGC	AGTTTTCTCCTGCACAATTT	.........((((....((((((((((.((((....))))...)))))))))))).))..........((((....)))).((((((...))))))	-18.3	0
Guo2018-MG1655	TCCAGGCTCATAGACTCCGG	E. coli	MG1655	MG1655	1551059	1551082	Cas9	15.7697	Endogenous	GATATCCAGGCTCATAGACTCCGGCGGTAG	GTTTTAGAGCTAGAAATAGCAAGTTAAAATAAGGCTAGTCCGTTATCAACTTGAAAAAGTGGCACCGAGTCGGTGC	TCCAGGCTCATAGACTCCGG	....(((((..(((((...)))))..)))))........((((((...((((.(......).)))).))))))........((((((...))))))	-22.9	0
Guo2018-MG1655	TACCATCCAGCACAAGACGT	E. coli	MG1655	MG1655	1551033	1551056	Cas9	22.7906	Endogenous	TCAATACCATCCAGCACAAGACGTGGGATA	GTTTTAGAGCTAGAAATAGCAAGTTAAAATAAGGCTAGTCCGTTATCAACTTGAAAAAGTGGCACCGAGTCGGTGC	TACCATCCAGCACAAGACGT	...............(((..((((((..((((....)))).........))))))..)))........((((....)))).((((((...))))))	-18.7	0
Guo2018-MG1655	CACAACACTCCATTTTCAGC	E. coli	MG1655	MG1655	1551759	1551782	Cas9	5.16964	Endogenous	ACACCACAACACTCCATTTTCAGCAGGGCT	GTTTTAGAGCTAGAAATAGCAAGTTAAAATAAGGCTAGTCCGTTATCAACTTGAAAAAGTGGCACCGAGTCGGTGC	CACAACACTCCATTTTCAGC	.....((((....(((((((........))).))))...((((((...((((.(......).)))).))))))....))))((((((...))))))	-20.5	0
Guo2018-MG1655	TTCTTCCATCTCAGTAAAGA	E. coli	MG1655	MG1655	1550893	1550916	Cas9	32.4931	Endogenous	TGCCTTCTTCCATCTCAGTAAAGATGGTGT	GTTTTAGAGCTAGAAATAGCAAGTTAAAATAAGGCTAGTCCGTTATCAACTTGAAAAAGTGGCACCGAGTCGGTGC	TTCTTCCATCTCAGTAAAGA	.(((.....(((......)))....)))((((....))))(((((...((((.(......).)))).))))).........((((((...))))))	-17.7	0
Guo2018-MG1655	CCTTCATAGTTCCTCCTTTT	E. coli	MG1655	MG1655	1551855	1551878	Cas9	31.1976	Endogenous	GCAGCCTTCATAGTTCCTCCTTTTCGGATG	GTTTTAGAGCTAGAAATAGCAAGTTAAAATAAGGCTAGTCCGTTATCAACTTGAAAAAGTGGCACCGAGTCGGTGC	CCTTCATAGTTCCTCCTTTT	..(((.((((((..............)))))))))....((((((...((((.(......).)))).))))))........((((((...))))))	-18.9	0
Guo2018-MG1655	GCATAGTGATCGGCATAGAT	E. coli	MG1655	MG1655	4337450	4337473	Cas9	24.6025	Endogenous	CATGGCATAGTGATCGGCATAGATCGGGTT	GTTTTAGAGCTAGAAATAGCAAGTTAAAATAAGGCTAGTCCGTTATCAACTTGAAAAAGTGGCACCGAGTCGGTGC	GCATAGTGATCGGCATAGAT	......(((((((..(((.((((((((.((((....))))...))))))))...)))..)))..))))((((....)))).((((((...))))))	-23.5	-0.3
Guo2018-MG1655	TACCCAGCAGTCCTGAACGG	E. coli	MG1655	MG1655	4337011	4337034	Cas9	30.9237	Endogenous	GCATTACCCAGCAGTCCTGAACGGTGGTCA	GTTTTAGAGCTAGAAATAGCAAGTTAAAATAAGGCTAGTCCGTTATCAACTTGAAAAAGTGGCACCGAGTCGGTGC	TACCCAGCAGTCCTGAACGG	....(((.....)))((((((((((((.((((....))))...))))))).........)))))....((((....)))).((((((...))))))	-19.9	-0.7
Guo2018-MG1655	TCACCATCTTCACCCATTCC	E. coli	MG1655	MG1655	4336901	4336924	Cas9	21.0418	Endogenous	CAGTTCACCATCTTCACCCATTCCCGGAGC	GTTTTAGAGCTAGAAATAGCAAGTTAAAATAAGGCTAGTCCGTTATCAACTTGAAAAAGTGGCACCGAGTCGGTGC	TCACCATCTTCACCCATTCC	..........((((.((((.((......((((.......((((((...((((.(......).)))).))))))......)))))).)))).)))).	-16.8	0
Guo2018-MG1655	TCCAGGGAAATGGTGGTCCC	E. coli	MG1655	MG1655	4336345	4336368	Cas9	20.6023	Endogenous	CAAATCCAGGGAAATGGTGGTCCCAGGATT	GTTTTAGAGCTAGAAATAGCAAGTTAAAATAAGGCTAGTCCGTTATCAACTTGAAAAAGTGGCACCGAGTCGGTGC	TCCAGGGAAATGGTGGTCCC	..((((((((((((((((..(((((((.((((....))))...)))))))..)))))..))))).))..))))........((((((...))))))	-25.3	-4
Guo2018-MG1655	TACCGACCCAGGTGTCTTGA	E. coli	MG1655	MG1655	4338489	4338512	Cas9	34.4533	Endogenous	GCGTTACCGACCCAGGTGTCTTGATGGAGA	GTTTTAGAGCTAGAAATAGCAAGTTAAAATAAGGCTAGTCCGTTATCAACTTGAAAAAGTGGCACCGAGTCGGTGC	TACCGACCCAGGTGTCTTGA	(((((((...((((((....(((((((.((((....))))...)))))))..((.....)).......((((....))))))))))..))))))).	-26.2	-3.5
Guo2018-MG1655	TTCATCAGCGCGCTGAACAG	E. coli	MG1655	MG1655	4338101	4338124	Cas9	2.06701	Endogenous	ATATTTCATCAGCGCGCTGAACAGTGGCGG	GTTTTAGAGCTAGAAATAGCAAGTTAAAATAAGGCTAGTCCGTTATCAACTTGAAAAAGTGGCACCGAGTCGGTGC	TTCATCAGCGCGCTGAACAG	......((((.((((..(..(((((((.((((....))))...)))))))..)..)))).))))....((((....)))).((((((...))))))	-22.6	-2.4
Guo2018-MG1655	CTCAACGGCGTTACCGACCC	E. coli	MG1655	MG1655	4338478	4338501	Cas9	13.6343	Endogenous	GACGCTCAACGGCGTTACCGACCCAGGTGT	GTTTTAGAGCTAGAAATAGCAAGTTAAAATAAGGCTAGTCCGTTATCAACTTGAAAAAGTGGCACCGAGTCGGTGC	CTCAACGGCGTTACCGACCC	...(((((..(..((.....(((((((.((((....))))...)))))))..))..)..)))))....((((....)))).((((((...))))))	-22.7	-2.2
Guo2018-MG1655	GATTTTCACCATAGTAGTCA	E. coli	MG1655	MG1655	4337991	4338014	Cas9	30.8834	Endogenous	AACAGATTTTCACCATAGTAGTCATGGTAG	GTTTTAGAGCTAGAAATAGCAAGTTAAAATAAGGCTAGTCCGTTATCAACTTGAAAAAGTGGCACCGAGTCGGTGC	GATTTTCACCATAGTAGTCA	............(.(((((.(((((((.((((....))))...)))))))..))))).).........((((....)))).((((((...))))))	-20.2	-0.4
Guo2018-MG1655	GGTCATGCAAGCCTGCATGA	E. coli	MG1655	MG1655	4337815	4337838	Cas9	25.9087	Endogenous	TATCGGTCATGCAAGCCTGCATGATGGTGC	GTTTTAGAGCTAGAAATAGCAAGTTAAAATAAGGCTAGTCCGTTATCAACTTGAAAAAGTGGCACCGAGTCGGTGC	GGTCATGCAAGCCTGCATGA	..(((((((....)))))))(((((((.((((....))))...)))))))..................((((....)))).((((((...))))))	-24	-7.8
Guo2018-MG1655	ATTTTCTTCTGCAAGGTTTC	E. coli	MG1655	MG1655	4337648	4337671	Cas9	31.6911	Endogenous	ACTGATTTTCTTCTGCAAGGTTTCAGGTTG	GTTTTAGAGCTAGAAATAGCAAGTTAAAATAAGGCTAGTCCGTTATCAACTTGAAAAAGTGGCACCGAGTCGGTGC	ATTTTCTTCTGCAAGGTTTC	..............(((((.(((((((.((((....))))...))))))).)))))............((((....)))).((((((...))))))	-19.4	0
Guo2018-MG1655	TACTTTCATCATTGCTTACC	E. coli	MG1655	MG1655	4338535	4338558	Cas9	22.8639	Endogenous	TTAATACTTTCATCATTGCTTACCCGGTTA	GTTTTAGAGCTAGAAATAGCAAGTTAAAATAAGGCTAGTCCGTTATCAACTTGAAAAAGTGGCACCGAGTCGGTGC	TACTTTCATCATTGCTTACC	.............((((...(((((((.((((....))))...))))))).)))).............((((....)))).((((((...))))))	-18.7	0
Guo2018-MG1655	CCGAACTCTTTGGTCGCGTT	E. coli	MG1655	MG1655	4334002	4334025	Cas9	30.6319	Endogenous	CAGACCGAACTCTTTGGTCGCGTTTGGTGA	GTTTTAGAGCTAGAAATAGCAAGTTAAAATAAGGCTAGTCCGTTATCAACTTGAAAAAGTGGCACCGAGTCGGTGC	CCGAACTCTTTGGTCGCGTT	(((((...)))))..((.(((((((((.((((....))))...))))))))).)).............((((....)))).((((((...))))))	-24.8	-1.6
Guo2018-MG1655	TAGTAACTGCCAGATATGCC	E. coli	MG1655	MG1655	4333880	4333903	Cas9	34.7767	Endogenous	ATGGTAGTAACTGCCAGATATGCCGGGCGT	GTTTTAGAGCTAGAAATAGCAAGTTAAAATAAGGCTAGTCCGTTATCAACTTGAAAAAGTGGCACCGAGTCGGTGC	TAGTAACTGCCAGATATGCC	..(((((.....(((..((((((((((.((((....))))...)))))))..)))..))).)))))..((((....)))).((((((...))))))	-22.5	0
Guo2018-MG1655	ACATGGCGGTGATGACCATC	E. coli	MG1655	MG1655	4333784	4333807	Cas9	34.1241	Endogenous	GCATACATGGCGGTGATGACCATCAGGGTG	GTTTTAGAGCTAGAAATAGCAAGTTAAAATAAGGCTAGTCCGTTATCAACTTGAAAAAGTGGCACCGAGTCGGTGC	ACATGGCGGTGATGACCATC	..(((((((....(.((...(((((((.((((....))))...)))))))..)))....)))))))..((((....)))).((((((...))))))	-24.5	-3
Guo2018-MG1655	TGGGTCGAGGAACGACATTT	E. coli	MG1655	MG1655	4334850	4334873	Cas9	38.4743	Endogenous	GACTTGGGTCGAGGAACGACATTTTGGCGT	GTTTTAGAGCTAGAAATAGCAAGTTAAAATAAGGCTAGTCCGTTATCAACTTGAAAAAGTGGCACCGAGTCGGTGC	TGGGTCGAGGAACGACATTT	..(((.(.(((.(....((((((((((.((((....))))...))))))))))....)))).).))).((((....)))).((((((...))))))	-23.3	-3.8
Guo2018-MG1655	ACCAATGGATCTTTCAGAAT	E. coli	MG1655	MG1655	4334683	4334706	Cas9	36.2708	Endogenous	TAATACCAATGGATCTTTCAGAATCGGGAA	GTTTTAGAGCTAGAAATAGCAAGTTAAAATAAGGCTAGTCCGTTATCAACTTGAAAAAGTGGCACCGAGTCGGTGC	ACCAATGGATCTTTCAGAAT	...((((((.((..(....((((((((.((((....))))...))))))))..)..))))))))....((((....)))).((((((...))))))	-22.1	0
Guo2018-MG1655	AATATTCCCCGACACCATCA	E. coli	MG1655	MG1655	4334985	4335008	Cas9	23.6372	Endogenous	CCATAATATTCCCCGACACCATCAGGGTGA	GTTTTAGAGCTAGAAATAGCAAGTTAAAATAAGGCTAGTCCGTTATCAACTTGAAAAAGTGGCACCGAGTCGGTGC	AATATTCCCCGACACCATCA	..........(((.((....(((((((.((((....))))...)))))))..))...)))........((((....)))).((((((...))))))	-17.9	0
Guo2018-MG1655	TAATATTCCCCGACACCATC	E. coli	MG1655	MG1655	4334984	4335007	Cas9	18.9125	Endogenous	CCCATAATATTCCCCGACACCATCAGGGTG	GTTTTAGAGCTAGAAATAGCAAGTTAAAATAAGGCTAGTCCGTTATCAACTTGAAAAAGTGGCACCGAGTCGGTGC	TAATATTCCCCGACACCATC	...........(((.((...(((((((.((((....))))...)))))))..))...)))........((((....)))).((((((...))))))	-18.5	0
Guo2018-MG1655	ATACGGCAATCCCGACGATG	E. coli	MG1655	MG1655	4334552	4334575	Cas9	38.7725	Endogenous	CCAAATACGGCAATCCCGACGATGGGGATC	GTTTTAGAGCTAGAAATAGCAAGTTAAAATAAGGCTAGTCCGTTATCAACTTGAAAAAGTGGCACCGAGTCGGTGC	ATACGGCAATCCCGACGATG	.....(((...(((((..((((......((((.......((((((...((((.(......).)))).))))))......)))))))).))))))))	-21.6	-1.8
Guo2018-MG1655	ACGACCACAGCGTAACGTTA	E. coli	MG1655	MG1655	4334444	4334467	Cas9	37.5906	Endogenous	ATGAACGACCACAGCGTAACGTTAAGGGTA	GTTTTAGAGCTAGAAATAGCAAGTTAAAATAAGGCTAGTCCGTTATCAACTTGAAAAAGTGGCACCGAGTCGGTGC	ACGACCACAGCGTAACGTTA	...........(((((((((((((((..((((....)))).........)))))))))..))))))..((((....)))).((((((...))))))	-21.6	-0.4
Guo2018-MG1655	GCGATAGGGACATTGCGTTT	E. coli	MG1655	MG1655	4334374	4334397	Cas9	23.9488	Endogenous	GGTGGCGATAGGGACATTGCGTTTCGGGTT	GTTTTAGAGCTAGAAATAGCAAGTTAAAATAAGGCTAGTCCGTTATCAACTTGAAAAAGTGGCACCGAGTCGGTGC	GCGATAGGGACATTGCGTTT	..(((((((((...((.((((((((((.((((....))))...))))))))))))..)))).))))).((((....)))).((((((...))))))	-30.1	-3.8
Guo2018-MG1655	GAACAGTCCGTCATCGGCAG	E. coli	MG1655	MG1655	4334124	4334147	Cas9	23.0946	Endogenous	GTGGGAACAGTCCGTCATCGGCAGCGGCTT	GTTTTAGAGCTAGAAATAGCAAGTTAAAATAAGGCTAGTCCGTTATCAACTTGAAAAAGTGGCACCGAGTCGGTGC	GAACAGTCCGTCATCGGCAG	...........(((((((.(((......((((.......((((((...((((.(......).)))).))))))......)))))))..))))))).	-20.1	-2.8
Guo2018-MG1655	CCAGTAGAGGCCAGGTTTGC	E. coli	MG1655	MG1655	4334938	4334961	Cas9	38.1215	Endogenous	CCCGCCAGTAGAGGCCAGGTTTGCAGGTAA	GTTTTAGAGCTAGAAATAGCAAGTTAAAATAAGGCTAGTCCGTTATCAACTTGAAAAAGTGGCACCGAGTCGGTGC	CCAGTAGAGGCCAGGTTTGC	...((((.((.(.(((((..(((((((.((((....))))...))))))).))))).).)).))))..((((....)))).((((((...))))))	-22.5	-0.7
Guo2018-MG1655	ACATAATTAAACTCCTGCGA	E. coli	MG1655	MG1655	4335050	4335073	Cas9	34.0908	Endogenous	GAAGACATAATTAAACTCCTGCGAAGGCGA	GTTTTAGAGCTAGAAATAGCAAGTTAAAATAAGGCTAGTCCGTTATCAACTTGAAAAAGTGGCACCGAGTCGGTGC	ACATAATTAAACTCCTGCGA	........((((((....))))))....((((....))))(((((...((((.(......).)))).))))).........((((((...))))))	-18.6	0
Guo2018-MG1655	CAGGAGTTTAATTATGTCTT	E. coli	MG1655	MG1655	4335044	4335067	Cas9	36.8625	Endogenous	TTCGCAGGAGTTTAATTATGTCTTCGGATG	GTTTTAGAGCTAGAAATAGCAAGTTAAAATAAGGCTAGTCCGTTATCAACTTGAAAAAGTGGCACCGAGTCGGTGC	CAGGAGTTTAATTATGTCTT	..(((..........((((((((((((.((((....))))...))))))))))))...))).......((((....)))).((((((...))))))	-25.3	0
Guo2018-MG1655	TTCCCGACGGCGTGCCAGCA	E. coli	MG1655	MG1655	2582392	2582415	Cas9	5.07041	Endogenous	AGATTTCCCGACGGCGTGCCAGCAGGGATT	GTTTTAGAGCTAGAAATAGCAAGTTAAAATAAGGCTAGTCCGTTATCAACTTGAAAAAGTGGCACCGAGTCGGTGC	TTCCCGACGGCGTGCCAGCA	.....((((((..(((....(((((((.((((....))))...)))))))..)))..).)))))....((((....)))).((((((...))))))	-27.5	-1.7
Guo2018-MG1655	GATGTTTGATAACCGTAATT	E. coli	MG1655	MG1655	2583405	2583428	Cas9	44.3448	Endogenous	TGTTGATGTTTGATAACCGTAATTCGGGGA	GTTTTAGAGCTAGAAATAGCAAGTTAAAATAAGGCTAGTCCGTTATCAACTTGAAAAAGTGGCACCGAGTCGGTGC	GATGTTTGATAACCGTAATT	......(((((((.(...(((((((((.((((....))))...))))))))).......).)))))))((((....)))).((((((...))))))	-23	0
Guo2018-MG1655	GTAAACCCGCTTTCATGGAA	E. coli	MG1655	MG1655	2582256	2582279	Cas9	24.8854	Endogenous	TTGGGTAAACCCGCTTTCATGGAACGGTAA	GTTTTAGAGCTAGAAATAGCAAGTTAAAATAAGGCTAGTCCGTTATCAACTTGAAAAAGTGGCACCGAGTCGGTGC	GTAAACCCGCTTTCATGGAA	......(((((((.((((((((((((..((((....)))).........)))))))..)))))............)))))))(((((...))))).	-20	-0.9
Guo2018-MG1655	AGGTGACGTTACTCGCGCCG	E. coli	MG1655	MG1655	2582058	2582081	Cas9	36.3049	Endogenous	GCGCAGGTGACGTTACTCGCGCCGTGGCGC	GTTTTAGAGCTAGAAATAGCAAGTTAAAATAAGGCTAGTCCGTTATCAACTTGAAAAAGTGGCACCGAGTCGGTGC	AGGTGACGTTACTCGCGCCG	.(((((((..(((...(((.(((((((.((((....))))...)))))))..))).))).))))))).((((....)))).((((((...))))))	-29.5	-6.5
Guo2018-MG1655	GCACTGGACGCCGACGCCCC	E. coli	MG1655	MG1655	2581860	2581883	Cas9	12.836	Endogenous	ACCGGCACTGGACGCCGACGCCCCTGGGCA	GTTTTAGAGCTAGAAATAGCAAGTTAAAATAAGGCTAGTCCGTTATCAACTTGAAAAAGTGGCACCGAGTCGGTGC	GCACTGGACGCCGACGCCCC	....(((((......(((..(((((((.((((....))))...)))))))..)))..)))))......((((....)))).((((((...))))))	-25.8	-1.6
Guo2018-MG1655	ACCAGCGAAGATTTTCGGAT	E. coli	MG1655	MG1655	2581678	2581701	Cas9	39.2527	Endogenous	CACCACCAGCGAAGATTTTCGGATTGGTGG	GTTTTAGAGCTAGAAATAGCAAGTTAAAATAAGGCTAGTCCGTTATCAACTTGAAAAAGTGGCACCGAGTCGGTGC	ACCAGCGAAGATTTTCGGAT	.........(((...((((((((((((.((((....))))...))))))).......)))))..))).((((....)))).((((((...))))))	-21.3	-2
Guo2018-MG1655	ACCCAGACATTGCTGACTGT	E. coli	MG1655	MG1655	2583505	2583528	Cas9	33.1292	Endogenous	GACAACCCAGACATTGCTGACTGTTGGCCA	GTTTTAGAGCTAGAAATAGCAAGTTAAAATAAGGCTAGTCCGTTATCAACTTGAAAAAGTGGCACCGAGTCGGTGC	ACCCAGACATTGCTGACTGT	.....(((...((((.((.((((((((.((((....))))...)))))))).)).))))..)))....((((....)))).((((((...))))))	-21.4	-1.6
Guo2018-MG1655	TTGCATCGTACCAAAAGGAC	E. coli	MG1655	MG1655	2583238	2583261	Cas9	16.8701	Endogenous	CGATTTGCATCGTACCAAAAGGACAGGCCA	GTTTTAGAGCTAGAAATAGCAAGTTAAAATAAGGCTAGTCCGTTATCAACTTGAAAAAGTGGCACCGAGTCGGTGC	TTGCATCGTACCAAAAGGAC	................(((((((((((.((((....))))...))))))).......)))).......((((....)))).((((((...))))))	-19.3	-0.3
Guo2018-MG1655	ACCAGTTGCAGCGCGTCCGC	E. coli	MG1655	MG1655	2583113	2583136	Cas9	20.4736	Endogenous	AGTGACCAGTTGCAGCGCGTCCGCCGGGCA	GTTTTAGAGCTAGAAATAGCAAGTTAAAATAAGGCTAGTCCGTTATCAACTTGAAAAAGTGGCACCGAGTCGGTGC	ACCAGTTGCAGCGCGTCCGC	...(((((.((((...((..(((((((.((((....))))...)))))))..))......))))..)))))..........((((((...))))))	-21.4	-1.1
Guo2018-MG1655	CATTTCTTGCGCCGCGGTAC	E. coli	MG1655	MG1655	2583013	2583036	Cas9	20.8898	Endogenous	CCGGCATTTCTTGCGCCGCGGTACTGGCAT	GTTTTAGAGCTAGAAATAGCAAGTTAAAATAAGGCTAGTCCGTTATCAACTTGAAAAAGTGGCACCGAGTCGGTGC	CATTTCTTGCGCCGCGGTAC	........((((((((((..(((((((.((((....))))...)))))))...((((.(...(((......)))...).))))))))...))))))	-21.2	-0.7
Guo2018-MG1655	GCCGCACTTAAGGCAGCGCG	E. coli	MG1655	MG1655	2582854	2582877	Cas9	25.1103	Endogenous	GCTCGCCGCACTTAAGGCAGCGCGAGGCTT	GTTTTAGAGCTAGAAATAGCAAGTTAAAATAAGGCTAGTCCGTTATCAACTTGAAAAAGTGGCACCGAGTCGGTGC	GCCGCACTTAAGGCAGCGCG	(((........)))(((...(((((((.((((....))))...)))))))...)))............((((....)))).((((((...))))))	-25.2	-5.2
Guo2018-MG1655	TACAGGCACCTTCACACAAA	E. coli	MG1655	MG1655	2582679	2582702	Cas9	31.2641	Endogenous	ATAGTACAGGCACCTTCACACAAACGGTCT	GTTTTAGAGCTAGAAATAGCAAGTTAAAATAAGGCTAGTCCGTTATCAACTTGAAAAAGTGGCACCGAGTCGGTGC	TACAGGCACCTTCACACAAA	.((.(((.((((........(((((((.((((....))))...)))))))))))...))).)).....((((....)))).((((((...))))))	-19.1	0
Guo2018-MG1655	GATGAAAATGGTGTTGGCTC	E. coli	MG1655	MG1655	2583429	2583452	Cas9	34.1958	Endogenous	CGGGGATGAAAATGGTGTTGGCTCAGGACA	GTTTTAGAGCTAGAAATAGCAAGTTAAAATAAGGCTAGTCCGTTATCAACTTGAAAAAGTGGCACCGAGTCGGTGC	GATGAAAATGGTGTTGGCTC	..(((.(((((..((((((.(((((((.((((....))))...)))))))..)))))).))))).)))((((....)))).((((((...))))))	-28.3	-0.1
Guo2018-MG1655	GCTTGTCCACTTTGGTGACA	E. coli	MG1655	MG1655	2582562	2582585	Cas9	40.4757	Endogenous	ACCCGCTTGTCCACTTTGGTGACATGGCTT	GTTTTAGAGCTAGAAATAGCAAGTTAAAATAAGGCTAGTCCGTTATCAACTTGAAAAAGTGGCACCGAGTCGGTGC	GCTTGTCCACTTTGGTGACA	((((...((..(((((((((((((((..((((....)))).........))))))).....))))))))..))...)))).((((((...))))))	-22.6	-2.3
Guo2018-MG1655	GTTTTTACAACCAAAAAAGA	E. coli	MG1655	MG1655	2583552	2583575	Cas9	33.8353	Endogenous	TAAGGTTTTTACAACCAAAAAAGAAGGTCG	GTTTTAGAGCTAGAAATAGCAAGTTAAAATAAGGCTAGTCCGTTATCAACTTGAAAAAGTGGCACCGAGTCGGTGC	GTTTTTACAACCAAAAAAGA	....................(((((((.((((....))))...)))))))..................((((....)))).((((((...))))))	-15.6	0
Guo2018-MG1655	AAGTAATGGTGCCAATGCGC	E. coli	MG1655	MG1655	3216032	3216055	Cas9	32.968	Endogenous	AGCGAAGTAATGGTGCCAATGCGCTGGGTA	GTTTTAGAGCTAGAAATAGCAAGTTAAAATAAGGCTAGTCCGTTATCAACTTGAAAAAGTGGCACCGAGTCGGTGC	AAGTAATGGTGCCAATGCGC	..(((((((.((....((..(((((((.((((....))))...)))))))...))..)))))))))..((((....)))).((((((...))))))	-23.4	-2.5
Guo2018-MG1655	GGATTGCACCTTATCAGCAC	E. coli	MG1655	MG1655	3215838	3215861	Cas9	32.4227	Endogenous	AACCGGATTGCACCTTATCAGCACTGGCAT	GTTTTAGAGCTAGAAATAGCAAGTTAAAATAAGGCTAGTCCGTTATCAACTTGAAAAAGTGGCACCGAGTCGGTGC	GGATTGCACCTTATCAGCAC	((((((..((((((........(((((.((((....))))...))))))))))).)))))).......((((....)))).((((((...))))))	-23.2	-0.8
Guo2018-MG1655	CTGCCCTTGTAACTCTTGCA	E. coli	MG1655	MG1655	3216945	3216968	Cas9	19.2361	Endogenous	GCGGCTGCCCTTGTAACTCTTGCAAGGTAT	GTTTTAGAGCTAGAAATAGCAAGTTAAAATAAGGCTAGTCCGTTATCAACTTGAAAAAGTGGCACCGAGTCGGTGC	CTGCCCTTGTAACTCTTGCA	(((.((((((....(((((.(((((.......))))).))))).....)))))).)))..........((((....)))).((((((...))))))	-23.1	-0.3
Guo2018-MG1655	GCTCATCCACTGCACGGGTC	E. coli	MG1655	MG1655	3215690	3215713	Cas9	20.8172	Endogenous	TTAAGCTCATCCACTGCACGGGTCAGGCTG	GTTTTAGAGCTAGAAATAGCAAGTTAAAATAAGGCTAGTCCGTTATCAACTTGAAAAAGTGGCACCGAGTCGGTGC	GCTCATCCACTGCACGGGTC	((.........))((((((((((((((.((((....))))...)))))))..)))....)))).....((((....)))).((((((...))))))	-21	-1.8
Guo2018-MG1655	CACCGCGTCTTCCAGTCGGC	E. coli	MG1655	MG1655	3215592	3215615	Cas9	35.6337	Endogenous	CCGTCACCGCGTCTTCCAGTCGGCTGGCGC	GTTTTAGAGCTAGAAATAGCAAGTTAAAATAAGGCTAGTCCGTTATCAACTTGAAAAAGTGGCACCGAGTCGGTGC	CACCGCGTCTTCCAGTCGGC	...((.(.((...((((...(((((((.((((....))))...)))))))..)))))).)))......((((....)))).((((((...))))))	-20.4	-3.2
Guo2018-MG1655	CATTGGCCCGCACCCAATAA	E. coli	MG1655	MG1655	3216803	3216826	Cas9	17.2733	Endogenous	ACCGCATTGGCCCGCACCCAATAATGGTCA	GTTTTAGAGCTAGAAATAGCAAGTTAAAATAAGGCTAGTCCGTTATCAACTTGAAAAAGTGGCACCGAGTCGGTGC	CATTGGCCCGCACCCAATAA	.(((((((............(((((((.((((....))))...)))))))..))))))).........((((....)))).((((((...))))))	-20.4	-2.4
Guo2018-MG1655	GAGTGGTATCGTCCGCCAGC	E. coli	MG1655	MG1655	3217040	3217063	Cas9	16.8686	Endogenous	ATCAGAGTGGTATCGTCCGCCAGCGGGGTA	GTTTTAGAGCTAGAAATAGCAAGTTAAAATAAGGCTAGTCCGTTATCAACTTGAAAAAGTGGCACCGAGTCGGTGC	GAGTGGTATCGTCCGCCAGC	((((((((.((...((.((((((((((.((((....))))...)))))))...))).)).)).)))).)))).........((((((...))))))	-23.4	-4.6
Guo2018-MG1655	GCGTTCAACGCTTTGTACAG	E. coli	MG1655	MG1655	3216694	3216717	Cas9	16.0615	Endogenous	TCCGGCGTTCAACGCTTTGTACAGCGGCTC	GTTTTAGAGCTAGAAATAGCAAGTTAAAATAAGGCTAGTCCGTTATCAACTTGAAAAAGTGGCACCGAGTCGGTGC	GCGTTCAACGCTTTGTACAG	........((((((...((((((....(((..((..((((.............)))).)).)))...))))))..))))))((((((...))))))	-21.8	-3.3
Guo2018-MG1655	ATCGGTAGTGGACATCAGAG	E. coli	MG1655	MG1655	3217023	3217046	Cas9	10.992	Endogenous	GCAGATCGGTAGTGGACATCAGAGTGGTAT	GTTTTAGAGCTAGAAATAGCAAGTTAAAATAAGGCTAGTCCGTTATCAACTTGAAAAAGTGGCACCGAGTCGGTGC	ATCGGTAGTGGACATCAGAG	...((((((((((.......(((((((.((((....))))...))))))).......)))))))))).((((....)))).((((((...))))))	-26.6	0
Guo2018-MG1655	GAGGATATACGTCACCACCG	E. coli	MG1655	MG1655	3216522	3216545	Cas9	2.73621	Endogenous	CACAGAGGATATACGTCACCACCGGGGCAG	GTTTTAGAGCTAGAAATAGCAAGTTAAAATAAGGCTAGTCCGTTATCAACTTGAAAAAGTGGCACCGAGTCGGTGC	GAGGATATACGTCACCACCG	...((((.(((......((.(((((((.((((....))))...)))))))..))......))))))).((((....)))).((((((...))))))	-21.7	-1.2
Guo2018-MG1655	TCGCCACCTTCAGTGCCTGA	E. coli	MG1655	MG1655	3216428	3216451	Cas9	29.7934	Endogenous	CCGGTCGCCACCTTCAGTGCCTGATGGGCA	GTTTTAGAGCTAGAAATAGCAAGTTAAAATAAGGCTAGTCCGTTATCAACTTGAAAAAGTGGCACCGAGTCGGTGC	TCGCCACCTTCAGTGCCTGA	..(((((.((((((((((..(((((((.((((....))))...))))))).)))).............)).))))...)))))((((...))))..	-24.1	-0.9
Guo2018-MG1655	ATAGCTTTGCAGATCGGTAG	E. coli	MG1655	MG1655	3217011	3217034	Cas9	17.5577	Endogenous	TGATATAGCTTTGCAGATCGGTAGTGGACA	GTTTTAGAGCTAGAAATAGCAAGTTAAAATAAGGCTAGTCCGTTATCAACTTGAAAAAGTGGCACCGAGTCGGTGC	ATAGCTTTGCAGATCGGTAG	.((((((((.(((((....))))))))))))).......((((((...((((.(......).)))).))))))........((((((...))))))	-24.9	0
Guo2018-MG1655	AGACATCGTTAATTAGCCAA	E. coli	MG1655	MG1655	3216317	3216340	Cas9	24.9795	Endogenous	CTTGAGACATCGTTAATTAGCCAACGGCAC	GTTTTAGAGCTAGAAATAGCAAGTTAAAATAAGGCTAGTCCGTTATCAACTTGAAAAAGTGGCACCGAGTCGGTGC	AGACATCGTTAATTAGCCAA	.((...((...(((((((..(((((((.((((....))))...)))))))..))))))).))...)).((((....)))).((((((...))))))	-26.8	0
Guo2018-MG1655	CGACGCCGCCATTTGGTTCA	E. coli	MG1655	MG1655	3216183	3216206	Cas9	29.0986	Endogenous	TCACCGACGCCGCCATTTGGTTCATGGTCG	GTTTTAGAGCTAGAAATAGCAAGTTAAAATAAGGCTAGTCCGTTATCAACTTGAAAAAGTGGCACCGAGTCGGTGC	CGACGCCGCCATTTGGTTCA	...(((((..((((((((((.((((...((((....))))(((((...((((.(......).)))).)))))..)))).))).)))))))))))).	-22.6	-2.4
Guo2018-MG1655	GACATGTTCGCGTCCTGTGC	E. coli	MG1655	MG1655	3217093	3217116	Cas9	25.6527	Endogenous	AGAAGACATGTTCGCGTCCTGTGCAGGTTA	GTTTTAGAGCTAGAAATAGCAAGTTAAAATAAGGCTAGTCCGTTATCAACTTGAAAAAGTGGCACCGAGTCGGTGC	GACATGTTCGCGTCCTGTGC	....((...(((..(((.(((((((((.((((....))))...)))))))...)))))..)))...))((((....)))).((((((...))))))	-20.4	-1.4
Guo2018-MG1655	GAGCGCCCGCATTCCAGAAT	E. coli	MG1655	MG1655	499031	499054	Cas9	23.734	Endogenous	TCTGGAGCGCCCGCATTCCAGAATCGGCGC	GTTTTAGAGCTAGAAATAGCAAGTTAAAATAAGGCTAGTCCGTTATCAACTTGAAAAAGTGGCACCGAGTCGGTGC	GAGCGCCCGCATTCCAGAAT	.((((...((...((....((((((((.((((....))))...)))))))).))...)).))))....((((....)))).((((((...))))))	-18.5	-0.8
Guo2018-MG1655	TCCACCTGCCCATATTTTGT	E. coli	MG1655	MG1655	498979	499002	Cas9	28.2411	Endogenous	TGTTTCCACCTGCCCATATTTTGTTGGAAC	GTTTTAGAGCTAGAAATAGCAAGTTAAAATAAGGCTAGTCCGTTATCAACTTGAAAAAGTGGCACCGAGTCGGTGC	TCCACCTGCCCATATTTTGT	...((..(((.........((((((((.((((....))))...)))))))).)))..)).........((((....)))).((((((...))))))	-18.6	0
Guo2018-MG1655	TCTTCATTTCAGCAGAAATA	E. coli	MG1655	MG1655	499142	499165	Cas9	31.745	Endogenous	ACGGTCTTCATTTCAGCAGAAATAAGGTCC	GTTTTAGAGCTAGAAATAGCAAGTTAAAATAAGGCTAGTCCGTTATCAACTTGAAAAAGTGGCACCGAGTCGGTGC	TCTTCATTTCAGCAGAAATA	..........(((.((..((((((((..((((....)))).........)))))))).)).)))....((((....)))).((((((...))))))	-18.7	-1.5
Guo2018-MG1655	ACAATTTCCTCTATCGCTTG	E. coli	MG1655	MG1655	498781	498804	Cas9	27.0499	Endogenous	AGCCACAATTTCCTCTATCGCTTGCGGAAA	GTTTTAGAGCTAGAAATAGCAAGTTAAAATAAGGCTAGTCCGTTATCAACTTGAAAAAGTGGCACCGAGTCGGTGC	ACAATTTCCTCTATCGCTTG	...............((((.(((((((.((((....))))...))))))).)))).............((((....)))).((((((...))))))	-20.7	0
Guo2018-MG1655	ATCACGCAACCACAACGCAC	E. coli	MG1655	MG1655	498657	498680	Cas9	15.6371	Endogenous	GTTTATCACGCAACCACAACGCACTGGCGA	GTTTTAGAGCTAGAAATAGCAAGTTAAAATAAGGCTAGTCCGTTATCAACTTGAAAAAGTGGCACCGAGTCGGTGC	ATCACGCAACCACAACGCAC	................((..(((((((.((((....))))...)))))))...)).............((((....)))).((((((...))))))	-17.1	0
Guo2018-MG1655	GCTGATGCGCCGCTAACGTC	E. coli	MG1655	MG1655	498359	498382	Cas9	35.2833	Endogenous	GGCTGCTGATGCGCCGCTAACGTCTGGTAA	GTTTTAGAGCTAGAAATAGCAAGTTAAAATAAGGCTAGTCCGTTATCAACTTGAAAAAGTGGCACCGAGTCGGTGC	GCTGATGCGCCGCTAACGTC	..(((((((..((((.(.(.(((((((.((((....))))...))))))).).).)))).)).)))))((((....)))).((((((...))))))	-24.5	-1.6
Guo2018-MG1655	AATCGTTCCCGTTGCGGGCC	E. coli	MG1655	MG1655	499086	499109	Cas9	20.8321	Endogenous	CAGCAATCGTTCCCGTTGCGGGCCAGGGCG	GTTTTAGAGCTAGAAATAGCAAGTTAAAATAAGGCTAGTCCGTTATCAACTTGAAAAAGTGGCACCGAGTCGGTGC	AATCGTTCCCGTTGCGGGCC	.............((((((((((((((.((((....))))...)))))))..)))....)))).....((((....)))).((((((...))))))	-23.1	-4.1
Guo2018-MG1655	GCCGTCGCGAAGAGCCTCGT	E. coli	MG1655	MG1655	498264	498287	Cas9	27.936	Endogenous	GAGCGCCGTCGCGAAGAGCCTCGTCGGCGG	GTTTTAGAGCTAGAAATAGCAAGTTAAAATAAGGCTAGTCCGTTATCAACTTGAAAAAGTGGCACCGAGTCGGTGC	GCCGTCGCGAAGAGCCTCGT	.....((.((..(((((..((((((((.((((....))))...)))))))))))))..))))......((((....)))).((((((...))))))	-26.9	-3.5
Guo2018-MG1655	AAGGAGTTTTTGTATGAAGC	E. coli	MG1655	MG1655	499187	499210	Cas9	19.2786	Endogenous	TTGAAAGGAGTTTTTGTATGAAGCCGGAAA	GTTTTAGAGCTAGAAATAGCAAGTTAAAATAAGGCTAGTCCGTTATCAACTTGAAAAAGTGGCACCGAGTCGGTGC	AAGGAGTTTTTGTATGAAGC	..(((.(..........((((((((((.((((....))))...)))))))...)))).))).......((((....)))).((((((...))))))	-18.8	-0.7
Guo2018-MG1655	ATGAAAATTTGCCCTTCGCT	E. coli	MG1655	MG1655	277832	277855	Cas9	9.28686	Endogenous	ATCAATGAAAATTTGCCCTTCGCTCGGTTT	GTTTTAGAGCTAGAAATAGCAAGTTAAAATAAGGCTAGTCCGTTATCAACTTGAAAAAGTGGCACCGAGTCGGTGC	ATGAAAATTTGCCCTTCGCT	..........((((((.((((((((.......))))))))))).........))).............((((....)))).((((((...))))))	-19.6	0
Guo2018-MG1655	CGCGCTGCTGAATAGAGCGA	E. coli	MG1655	MG1655	277791	277814	Cas9	26.3388	Endogenous	ATATCGCGCTGCTGAATAGAGCGATGGGTG	GTTTTAGAGCTAGAAATAGCAAGTTAAAATAAGGCTAGTCCGTTATCAACTTGAAAAAGTGGCACCGAGTCGGTGC	CGCGCTGCTGAATAGAGCGA	..((((.((....)))))).(((((((.((((....))))...)))))))..................((((....)))).((((((...))))))	-20.2	-4.6
Guo2018-MG1655	TTCTCTCCCAGCGACATATG	E. coli	MG1655	MG1655	277733	277756	Cas9	11.8772	Endogenous	GACATTCTCTCCCAGCGACATATGCGGGAA	GTTTTAGAGCTAGAAATAGCAAGTTAAAATAAGGCTAGTCCGTTATCAACTTGAAAAAGTGGCACCGAGTCGGTGC	TTCTCTCCCAGCGACATATG	........((.((((...((((......((((.......((((((...((((.(......).)))).))))))......)))))))).)))).)).	-18.9	0
Guo2018-MG1655	CGCCAACGCCTCTTTGACGC	E. coli	MG1655	MG1655	277660	277683	Cas9	31.58	Endogenous	CCATCGCCAACGCCTCTTTGACGCGGGCTT	GTTTTAGAGCTAGAAATAGCAAGTTAAAATAAGGCTAGTCCGTTATCAACTTGAAAAAGTGGCACCGAGTCGGTGC	CGCCAACGCCTCTTTGACGC	.((((((((.((...)).))))).....((((....))))............))).............((((....)))).((((((...))))))	-21.4	0
Guo2018-MG1655	CGGCTTGAGGATCAGCGCGC	E. coli	MG1655	MG1655	277561	277584	Cas9	19.5276	Endogenous	CTTTCGGCTTGAGGATCAGCGCGCGGGCCA	GTTTTAGAGCTAGAAATAGCAAGTTAAAATAAGGCTAGTCCGTTATCAACTTGAAAAAGTGGCACCGAGTCGGTGC	CGGCTTGAGGATCAGCGCGC	........((((.(((.(..(((((((.((((....))))...)))))))..)))).)))).......((((....)))).((((((...))))))	-25.7	-2.6
Guo2018-MG1655	TTGGCGTCGAGGTTACTCAA	E. coli	MG1655	MG1655	277517	277540	Cas9	33.2208	Endogenous	CAGGTTGGCGTCGAGGTTACTCAACGGCTC	GTTTTAGAGCTAGAAATAGCAAGTTAAAATAAGGCTAGTCCGTTATCAACTTGAAAAAGTGGCACCGAGTCGGTGC	TTGGCGTCGAGGTTACTCAA	(((((.(((..((((((((((((....(((..((..((((.............)))).)).)))...)))))))....)))))..))))))))...	-21.5	-2.9
Guo2018-MG1655	CAAACTGCTTTTGCAACTCG	E. coli	MG1655	MG1655	277467	277490	Cas9	36.2089	Endogenous	ATATCAAACTGCTTTTGCAACTCGCGGATC	GTTTTAGAGCTAGAAATAGCAAGTTAAAATAAGGCTAGTCCGTTATCAACTTGAAAAAGTGGCACCGAGTCGGTGC	CAAACTGCTTTTGCAACTCG	.....(((....)))(((((((......((((.......((((((...((((.(......).)))).))))))......)))))))))))......	-21.1	-2.5
Guo2018-MG1655	CACAGTATCAGAAACCGCAA	E. coli	MG1655	MG1655	277405	277428	Cas9	18.2564	Endogenous	CCAGCACAGTATCAGAAACCGCAAAGGCTT	GTTTTAGAGCTAGAAATAGCAAGTTAAAATAAGGCTAGTCCGTTATCAACTTGAAAAAGTGGCACCGAGTCGGTGC	CACAGTATCAGAAACCGCAA	................((..(((((((.((((....))))...)))))))...)).............((((....)))).((((((...))))))	-17.1	0
Guo2018-MG1655	GGCTGGCGGTAAAGATCCTG	E. coli	MG1655	MG1655	277343	277366	Cas9	14.4854	Endogenous	GGCGGGCTGGCGGTAAAGATCCTGCGGTGA	GTTTTAGAGCTAGAAATAGCAAGTTAAAATAAGGCTAGTCCGTTATCAACTTGAAAAAGTGGCACCGAGTCGGTGC	GGCTGGCGGTAAAGATCCTG	((.((((((...((..(((.(((((((.((((....))))...))))))).)))))...)))))))).((((....)))).((((((...))))))	-26.3	-0.3
Guo2018-MG1655	GAAGGTTGCCGGGAACAGGT	E. coli	MG1655	MG1655	277285	277308	Cas9	29.7385	Endogenous	CGCTGAAGGTTGCCGGGAACAGGTTGGCAT	GTTTTAGAGCTAGAAATAGCAAGTTAAAATAAGGCTAGTCCGTTATCAACTTGAAAAAGTGGCACCGAGTCGGTGC	GAAGGTTGCCGGGAACAGGT	..((((((.((((......((((((((.((((....))))...)))))))).......))))....)))))).........((((((...))))))	-23.1	-1.8
Guo2018-MG1655	TCGCTGAGCGTGATCGCTTC	E. coli	MG1655	MG1655	277175	277198	Cas9	17.0411	Endogenous	GCGATCGCTGAGCGTGATCGCTTCCGGGCG	GTTTTAGAGCTAGAAATAGCAAGTTAAAATAAGGCTAGTCCGTTATCAACTTGAAAAAGTGGCACCGAGTCGGTGC	TCGCTGAGCGTGATCGCTTC	......((((.(((.((((.(((((((.((((....))))...))))))).))))..)))))))....((((....)))).((((((...))))))	-25.7	-5.2
Guo2018-MG1655	CATGGCGGATCACGCAGCGC	E. coli	MG1655	MG1655	277137	277160	Cas9	21.5023	Endogenous	GCGACATGGCGGATCACGCAGCGCTGGCTC	GTTTTAGAGCTAGAAATAGCAAGTTAAAATAAGGCTAGTCCGTTATCAACTTGAAAAAGTGGCACCGAGTCGGTGC	CATGGCGGATCACGCAGCGC	.(((((((((.....(((..(((((((.((((....))))...)))))))...))).)))))))))..((((....)))).((((((...))))))	-26.9	-4
Guo2018-MG1655	GCCCCATATAGGCGACATGG	E. coli	MG1655	MG1655	277122	277145	Cas9	12.2902	Endogenous	TGCGGCCCCATATAGGCGACATGGCGGATC	GTTTTAGAGCTAGAAATAGCAAGTTAAAATAAGGCTAGTCCGTTATCAACTTGAAAAAGTGGCACCGAGTCGGTGC	GCCCCATATAGGCGACATGG	(((.......)))(((.((((((((((.((((....))))...)))))))....))))))........((((....)))).((((((...))))))	-21.5	-3.4
Guo2018-MG1655	ATAGTGCGCTCCATTACGCC	E. coli	MG1655	MG1655	278024	278047	Cas9	30.3101	Endogenous	AGTCATAGTGCGCTCCATTACGCCTGGTTT	GTTTTAGAGCTAGAAATAGCAAGTTAAAATAAGGCTAGTCCGTTATCAACTTGAAAAAGTGGCACCGAGTCGGTGC	ATAGTGCGCTCCATTACGCC	.....(((....((((.((((((((((.((((....))))...)))))))..))))))).))).....((((....)))).((((((...))))))	-20.5	-2.2
Guo2018-MG1655	GCTCCATTACGCCTGGTTTT	E. coli	MG1655	MG1655	278031	278054	Cas9	22.4866	Endogenous	GTGCGCTCCATTACGCCTGGTTTTTGGCTT	GTTTTAGAGCTAGAAATAGCAAGTTAAAATAAGGCTAGTCCGTTATCAACTTGAAAAAGTGGCACCGAGTCGGTGC	GCTCCATTACGCCTGGTTTT	........(((.(((((((((((((((.((((....))))...)))))))))))))))..))).....((((....)))).((((((...))))))	-28.1	-0.4
Guo2018-MG1655	GCCAAAGCCGTAGGTTTCCG	E. coli	MG1655	MG1655	3282348	3282371	Cas9	16.7608	Endogenous	GAATGCCAAAGCCGTAGGTTTCCGCGGTAA	GTTTTAGAGCTAGAAATAGCAAGTTAAAATAAGGCTAGTCCGTTATCAACTTGAAAAAGTGGCACCGAGTCGGTGC	GCCAAAGCCGTAGGTTTCCG	((((((((((........)))))))...((((....))))............))).............((((....)))).((((((...))))))	-22.8	-2.1
Guo2018-MG1655	ATCAGGAAGATCTTCTGATG	E. coli	MG1655	MG1655	3282422	3282445	Cas9	2.9303	Endogenous	GCAAATCAGGAAGATCTTCTGATGTGGTGC	GTTTTAGAGCTAGAAATAGCAAGTTAAAATAAGGCTAGTCCGTTATCAACTTGAAAAAGTGGCACCGAGTCGGTGC	ATCAGGAAGATCTTCTGATG	(((((((.....))))))).(((((((.((((....))))...)))))))..................((((....)))).((((((...))))))	-21.2	-5.5
Guo2018-MG1655	TACGTACCGTTTGTGGCGTA	E. coli	MG1655	MG1655	3282448	3282471	Cas9	24.2009	Endogenous	AATTTACGTACCGTTTGTGGCGTACGGCAA	GTTTTAGAGCTAGAAATAGCAAGTTAAAATAAGGCTAGTCCGTTATCAACTTGAAAAAGTGGCACCGAGTCGGTGC	TACGTACCGTTTGTGGCGTA	...(((.((....((((.(.(((((((.((((....))))...))))))).).))))...)).)))..((((....)))).((((((...))))))	-22.7	-2.4
Guo2018-MG1655	AACCAGACGGTTATCAATAC	E. coli	MG1655	MG1655	3282216	3282239	Cas9	22.3682	Endogenous	CGTGAACCAGACGGTTATCAATACGGGTTA	GTTTTAGAGCTAGAAATAGCAAGTTAAAATAAGGCTAGTCCGTTATCAACTTGAAAAAGTGGCACCGAGTCGGTGC	AACCAGACGGTTATCAATAC	.....(((((..........(((((((.((((....))))...))))))).........)))))....((((....)))).((((((...))))))	-20.9	-2.5
Guo2018-MG1655	ACCAATTTACGTACCGTTTG	E. coli	MG1655	MG1655	3282455	3282478	Cas9	12.8292	Endogenous	TTCTACCAATTTACGTACCGTTTGTGGCGT	GTTTTAGAGCTAGAAATAGCAAGTTAAAATAAGGCTAGTCCGTTATCAACTTGAAAAAGTGGCACCGAGTCGGTGC	ACCAATTTACGTACCGTTTG	..........((((((((((((......((((.......((((((...((((.(......).)))).))))))......)))))))))).))))))	-23	0
Guo2018-MG1655	GAACCAGACGGTTATCAATA	E. coli	MG1655	MG1655	3282217	3282240	Cas9	17.6398	Endogenous	CCGTGAACCAGACGGTTATCAATACGGGTT	GTTTTAGAGCTAGAAATAGCAAGTTAAAATAAGGCTAGTCCGTTATCAACTTGAAAAAGTGGCACCGAGTCGGTGC	GAACCAGACGGTTATCAATA	......((((((((.(....(((((((.((((....))))...)))))))...).))).)))))....((((....)))).((((((...))))))	-21.6	-2.9
Guo2018-MG1655	GGTTAAGAGAATATTTGGAC	E. coli	MG1655	MG1655	3282195	3282218	Cas9	3.96043	Endogenous	TACGGGTTAAGAGAATATTTGGACTGGTCA	GTTTTAGAGCTAGAAATAGCAAGTTAAAATAAGGCTAGTCCGTTATCAACTTGAAAAAGTGGCACCGAGTCGGTGC	GGTTAAGAGAATATTTGGAC	..(((((...(((..((((((((((((.((((....))))...))))))).......))))).)))...))))).......((((((...))))))	-19.9	0
Guo2018-MG1655	AGCCAACTCTGTCAGACCAC	E. coli	MG1655	MG1655	3282863	3282886	Cas9	17.6775	Endogenous	CGAAAGCCAACTCTGTCAGACCACCGGTAA	GTTTTAGAGCTAGAAATAGCAAGTTAAAATAAGGCTAGTCCGTTATCAACTTGAAAAAGTGGCACCGAGTCGGTGC	AGCCAACTCTGTCAGACCAC	.(((.((((((((((.((..(((((((.((((....))))...)))))))..))))............((((....))))))))..)))).)))..	-19.4	0
Guo2018-MG1655	GGCGGCTGAACACCACCTGC	E. coli	MG1655	MG1655	3282901	3282924	Cas9	14.0528	Endogenous	GTTGGGCGGCTGAACACCACCTGCAGGGGT	GTTTTAGAGCTAGAAATAGCAAGTTAAAATAAGGCTAGTCCGTTATCAACTTGAAAAAGTGGCACCGAGTCGGTGC	GGCGGCTGAACACCACCTGC	((((((((.......(((..(((((((.((((....))))...))))))).))).))).)))))....((((....)))).((((((...))))))	-23.5	-3.6
Guo2018-MG1655	CGTAGACCATGCAATGACGG	E. coli	MG1655	MG1655	3282950	3282973	Cas9	17.9842	Endogenous	CGCCCGTAGACCATGCAATGACGGTGGTCA	GTTTTAGAGCTAGAAATAGCAAGTTAAAATAAGGCTAGTCCGTTATCAACTTGAAAAAGTGGCACCGAGTCGGTGC	CGTAGACCATGCAATGACGG	.(((.....))).((((((((((((((.((((....))))...))))))).........)))))))..((((....)))).((((((...))))))	-21.8	-0.5
Guo2018-MG1655	GCCAAGACCAATTGCTGTTT	E. coli	MG1655	MG1655	3282983	3283006	Cas9	41.1989	Endogenous	GCAGGCCAAGACCAATTGCTGTTTTGGCAT	GTTTTAGAGCTAGAAATAGCAAGTTAAAATAAGGCTAGTCCGTTATCAACTTGAAAAAGTGGCACCGAGTCGGTGC	GCCAAGACCAATTGCTGTTT	(((........(((((((((.(.........).)))))))))..........))).............((((....)))).((((((...))))))	-21.5	0
Guo2018-MG1655	GCATTAACAAACTAAACGGC	E. coli	MG1655	MG1655	3283005	3283028	Cas9	32.3201	Endogenous	TACTGCATTAACAAACTAAACGGCAGGCCA	GTTTTAGAGCTAGAAATAGCAAGTTAAAATAAGGCTAGTCCGTTATCAACTTGAAAAAGTGGCACCGAGTCGGTGC	GCATTAACAAACTAAACGGC	....((((..((((..(...(((((((.((((....))))...)))))))..)..))))..))))...((((....)))).((((((...))))))	-21.3	0
Guo2018-MG1655	GGTCATAAATAATGAGAAAG	E. coli	MG1655	MG1655	3283052	3283075	Cas9	35.8966	Endogenous	CTTTGGTCATAAATAATGAGAAAGCGGAAT	GTTTTAGAGCTAGAAATAGCAAGTTAAAATAAGGCTAGTCCGTTATCAACTTGAAAAAGTGGCACCGAGTCGGTGC	GGTCATAAATAATGAGAAAG	........((((((.((..(((((((..((((....)))).........)))))))..))))))))..((((....)))).((((((...))))))	-21	-0.7
Guo2018-MG1655	CGCCTCTTTCGCGCATTTAT	E. coli	MG1655	MG1655	3283079	3283102	Cas9	40.8177	Endogenous	TATCCGCCTCTTTCGCGCATTTATCGGCTT	GTTTTAGAGCTAGAAATAGCAAGTTAAAATAAGGCTAGTCCGTTATCAACTTGAAAAAGTGGCACCGAGTCGGTGC	CGCCTCTTTCGCGCATTTAT	.((((..............((((((((.((((....))))...)))))))))))).............((((....)))).((((((...))))))	-20	-1.3
Guo2018-MG1655	CATCGTTGTCCAGTTAAGCC	E. coli	MG1655	MG1655	3283118	3283141	Cas9	27.2116	Endogenous	TGAGCATCGTTGTCCAGTTAAGCCGGGAAA	GTTTTAGAGCTAGAAATAGCAAGTTAAAATAAGGCTAGTCCGTTATCAACTTGAAAAAGTGGCACCGAGTCGGTGC	CATCGTTGTCCAGTTAAGCC	....((((........(((((((((((.((((....))))...)))))))..))))..........))))...........((((((...))))))	-21.1	0
Guo2018-MG1655	CCTGTGCCAGGTAAGTACAG	E. coli	MG1655	MG1655	3283176	3283199	Cas9	34.8768	Endogenous	GCCCCCTGTGCCAGGTAAGTACAGAGGAAA	GTTTTAGAGCTAGAAATAGCAAGTTAAAATAAGGCTAGTCCGTTATCAACTTGAAAAAGTGGCACCGAGTCGGTGC	CCTGTGCCAGGTAAGTACAG	(((((((.......))))))).......((((....))))(((((...((((.(......).)))).))))).........((((((...))))))	-23.4	-5.2
Guo2018-MG1655	GTTAGGGTACAAACGATTAT	E. coli	MG1655	MG1655	3282802	3282825	Cas9	31.1368	Endogenous	GCCAGTTAGGGTACAAACGATTATCGGGCG	GTTTTAGAGCTAGAAATAGCAAGTTAAAATAAGGCTAGTCCGTTATCAACTTGAAAAAGTGGCACCGAGTCGGTGC	GTTAGGGTACAAACGATTAT	.(((((.....((((((((((((((((.((((....))))...))))))))....)))).)))).....))))).......((((((...))))))	-20.3	-0.5
Guo2018-MG1655	CGTCCTTATAAATCTTTTTC	E. coli	MG1655	MG1655	3283621	3283644	Cas9	37.1007	Endogenous	TTGTCGTCCTTATAAATCTTTTTCAGGATC	GTTTTAGAGCTAGAAATAGCAAGTTAAAATAAGGCTAGTCCGTTATCAACTTGAAAAAGTGGCACCGAGTCGGTGC	CGTCCTTATAAATCTTTTTC	.............(((((((........((((....))))(((((...((((.(......).)))).))))))))))))..((((((...))))))	-18.3	0
Guo2018-MG1655	TTCATCGCCGCGCTTAAGCC	E. coli	MG1655	MG1655	3283649	3283672	Cas9	28.938	Endogenous	ATCTTTCATCGCCGCGCTTAAGCCCGGTTT	GTTTTAGAGCTAGAAATAGCAAGTTAAAATAAGGCTAGTCCGTTATCAACTTGAAAAAGTGGCACCGAGTCGGTGC	TTCATCGCCGCGCTTAAGCC	........((.(((..(((((((((((.((((....))))...)))))))..))))))).))......((((....)))).((((((...))))))	-23.6	-1.4
Guo2018-MG1655	ATCAGGAATCCGACCAGATT	E. coli	MG1655	MG1655	3283700	3283723	Cas9	32.1351	Endogenous	CCCCATCAGGAATCCGACCAGATTCGGGTG	GTTTTAGAGCTAGAAATAGCAAGTTAAAATAAGGCTAGTCCGTTATCAACTTGAAAAAGTGGCACCGAGTCGGTGC	ATCAGGAATCCGACCAGATT	...........(((.((.(((((((((.((((....))))...)))))))))..)).)))........((((....)))).((((((...))))))	-21.7	-0.6
Guo2018-MG1655	TGCCACTTTGAGGCCTTTAA	E. coli	MG1655	MG1655	3283767	3283790	Cas9	37.067	Endogenous	ACAGTGCCACTTTGAGGCCTTTAATGGTGT	GTTTTAGAGCTAGAAATAGCAAGTTAAAATAAGGCTAGTCCGTTATCAACTTGAAAAAGTGGCACCGAGTCGGTGC	TGCCACTTTGAGGCCTTTAA	.((((((((..((((((...(((((((.((((....))))...))))))))))))).........(((...))).))))))))((((...))))..	-25.6	-3
Guo2018-MG1655	GCGACGAACGAAAGCCCAGA	E. coli	MG1655	MG1655	3283531	3283554	Cas9	30.0878	Endogenous	AGCAGCGACGAACGAAAGCCCAGACGGGTG	GTTTTAGAGCTAGAAATAGCAAGTTAAAATAAGGCTAGTCCGTTATCAACTTGAAAAAGTGGCACCGAGTCGGTGC	GCGACGAACGAAAGCCCAGA	..((((.((...((((....(((((((.((((....))))...)))))))..)))).)).))))....((((....)))).((((((...))))))	-24.2	0
Guo2018-MG1655	GAGCAAATTCCCGCCATAAT	E. coli	MG1655	MG1655	3283844	3283867	Cas9	17.1769	Endogenous	TGATGAGCAAATTCCCGCCATAATCGGCAA	GTTTTAGAGCTAGAAATAGCAAGTTAAAATAAGGCTAGTCCGTTATCAACTTGAAAAAGTGGCACCGAGTCGGTGC	GAGCAAATTCCCGCCATAAT	............(((....((((((((.((((....))))...)))))))).))).............((((....)))).((((((...))))))	-19.7	-0.6
Guo2018-MG1655	AAAATAGAATCGGCCCCAGC	E. coli	MG1655	MG1655	3283888	3283911	Cas9	32.5887	Endogenous	GCGAAAAATAGAATCGGCCCCAGCAGGTTT	GTTTTAGAGCTAGAAATAGCAAGTTAAAATAAGGCTAGTCCGTTATCAACTTGAAAAAGTGGCACCGAGTCGGTGC	AAAATAGAATCGGCCCCAGC	......((..((((...((((((((((.((((....))))...)))))))...))).).)))...)).((((....)))).((((((...))))))	-20.1	0
Guo2018-MG1655	TAAACGGCGAAAAATAGAAT	E. coli	MG1655	MG1655	3283898	3283921	Cas9	34.3788	Endogenous	CAGGTAAACGGCGAAAAATAGAATCGGCCC	GTTTTAGAGCTAGAAATAGCAAGTTAAAATAAGGCTAGTCCGTTATCAACTTGAAAAAGTGGCACCGAGTCGGTGC	TAAACGGCGAAAAATAGAAT	..(((((.......(((..((((((((.((((....))))...))))))).)..)))..)))))....((((....)))).((((((...))))))	-20.4	0
Guo2018-MG1655	GCCGACTGAATAACCGACGT	E. coli	MG1655	MG1655	3283953	3283976	Cas9	38.677	Endogenous	TCACGCCGACTGAATAACCGACGTGGGTCC	GTTTTAGAGCTAGAAATAGCAAGTTAAAATAAGGCTAGTCCGTTATCAACTTGAAAAAGTGGCACCGAGTCGGTGC	GCCGACTGAATAACCGACGT	(((((((..(((((.(((..((((((..((((....)))).........))))))..))).)))))..((((....)))).......)))))))..	-24.1	0
Guo2018-MG1655	CCCGAGGATGGTTGCCGAAC	E. coli	MG1655	MG1655	3284019	3284042	Cas9	12.3949	Endogenous	TGATCCCGAGGATGGTTGCCGAACGGGCAA	GTTTTAGAGCTAGAAATAGCAAGTTAAAATAAGGCTAGTCCGTTATCAACTTGAAAAAGTGGCACCGAGTCGGTGC	CCCGAGGATGGTTGCCGAAC	...((.(((((..(((....(((((((.((((....))))...)))))))..)))....))))).)).((((....)))).((((((...))))))	-26.3	-0.4
Guo2018-MG1655	CGCCGATTACCGTGATCCCG	E. coli	MG1655	MG1655	3284035	3284058	Cas9	15.218	Endogenous	AGCCCGCCGATTACCGTGATCCCGAGGATG	GTTTTAGAGCTAGAAATAGCAAGTTAAAATAAGGCTAGTCCGTTATCAACTTGAAAAAGTGGCACCGAGTCGGTGC	CGCCGATTACCGTGATCCCG	((((((((.(.(((...(((.((((...((((....))))(((((...((((.(......).)))).)))))..)))).)))))).))))))))).	-22.2	-1
Guo2018-MG1655	ATCAGCAGGGTGTAGGCCAT	E. coli	MG1655	MG1655	3284171	3284194	Cas9	39.1694	Endogenous	ATACATCAGCAGGGTGTAGGCCATCGGTAA	GTTTTAGAGCTAGAAATAGCAAGTTAAAATAAGGCTAGTCCGTTATCAACTTGAAAAAGTGGCACCGAGTCGGTGC	ATCAGCAGGGTGTAGGCCAT	...(((.(((....((((.((((((((.((((....))))...)))))))).))))..))))))....((((....)))).((((((...))))))	-25.9	-2.7
Guo2018-MG1655	GTCACGCCGATTAACAGCAC	E. coli	MG1655	MG1655	3284225	3284248	Cas9	29.7693	Endogenous	AAAAGTCACGCCGATTAACAGCACCGGATG	GTTTTAGAGCTAGAAATAGCAAGTTAAAATAAGGCTAGTCCGTTATCAACTTGAAAAAGTGGCACCGAGTCGGTGC	GTCACGCCGATTAACAGCAC	.....((.((((...(((..(((((((.((((....))))...)))))))...))))))).)).....((((....)))).((((((...))))))	-20.1	0
Guo2018-MG1655	AAGAAGAGGACTACAGCAAT	E. coli	MG1655	MG1655	3283481	3283504	Cas9	36.4909	Endogenous	AATGAAGAAGAGGACTACAGCAATGGGATC	GTTTTAGAGCTAGAAATAGCAAGTTAAAATAAGGCTAGTCCGTTATCAACTTGAAAAAGTGGCACCGAGTCGGTGC	AAGAAGAGGACTACAGCAAT	..((((.(((((..(((..((((((((.((((....))))...))))))))..)))))))).)).)).((((....)))).((((((...))))))	-28.6	0
Guo2018-MG1655	ATTCGGTTTGCTACGGATCA	E. coli	MG1655	MG1655	3284412	3284435	Cas9	20.5078	Endogenous	CGGCATTCGGTTTGCTACGGATCACGGCCA	GTTTTAGAGCTAGAAATAGCAAGTTAAAATAAGGCTAGTCCGTTATCAACTTGAAAAAGTGGCACCGAGTCGGTGC	ATTCGGTTTGCTACGGATCA	.(((((.(((..((((((.(((((((..((((....)))).........))))))).))))))...))).)))))......((((((...))))))	-26.4	-2.9
Guo2018-MG1655	GCCAGGCAAATCACGGCATT	E. coli	MG1655	MG1655	3284429	3284452	Cas9	32.5175	Endogenous	GGTCGCCAGGCAAATCACGGCATTCGGTTT	GTTTTAGAGCTAGAAATAGCAAGTTAAAATAAGGCTAGTCCGTTATCAACTTGAAAAAGTGGCACCGAGTCGGTGC	GCCAGGCAAATCACGGCATT	..............(((.(((((((((.((((....))))...))))))))).)))............((((....)))).((((((...))))))	-21.6	-4
Guo2018-MG1655	AGATAATGATACGTCAGTAA	E. coli	MG1655	MG1655	3284465	3284488	Cas9	35.5805	Endogenous	TACCAGATAATGATACGTCAGTAATGGCGT	GTTTTAGAGCTAGAAATAGCAAGTTAAAATAAGGCTAGTCCGTTATCAACTTGAAAAAGTGGCACCGAGTCGGTGC	AGATAATGATACGTCAGTAA	.(((((((((..(((.....(((((((.((((....))))...)))))))..)))..)).))))))).((((....)))).((((((...))))))	-22.8	-0.5
Guo2018-MG1655	CCATTCGTCGAGCTTCACGA	E. coli	MG1655	MG1655	3284532	3284555	Cas9	30.9405	Endogenous	CCACCCATTCGTCGAGCTTCACGAAGGTGA	GTTTTAGAGCTAGAAATAGCAAGTTAAAATAAGGCTAGTCCGTTATCAACTTGAAAAAGTGGCACCGAGTCGGTGC	CCATTCGTCGAGCTTCACGA	........((.(((...(..(((((((.((((....))))...)))))))..)...))).))......((((....)))).((((((...))))))	-19.8	-1.5
Guo2018-MG1655	CAGGTGCCTGGCATCGTTAA	E. coli	MG1655	MG1655	3284564	3284587	Cas9	31.7574	Endogenous	TTCGCAGGTGCCTGGCATCGTTAATGGCAG	GTTTTAGAGCTAGAAATAGCAAGTTAAAATAAGGCTAGTCCGTTATCAACTTGAAAAAGTGGCACCGAGTCGGTGC	CAGGTGCCTGGCATCGTTAA	..(((((...)))))(((..(((((((.((((....))))...)))))))..))).............((((....)))).((((((...))))))	-21.8	-4.4
Guo2018-MG1655	ATGAAATTCCTTAAGTAAAG	E. coli	MG1655	MG1655	3284319	3284342	Cas9	31.9276	Endogenous	CAGGATGAAATTCCTTAAGTAAAGAGGCAC	GTTTTAGAGCTAGAAATAGCAAGTTAAAATAAGGCTAGTCCGTTATCAACTTGAAAAAGTGGCACCGAGTCGGTGC	ATGAAATTCCTTAAGTAAAG	.............(((....(((((((.((((....))))...)))))))...)))............((((....)))).((((((...))))))	-17.7	0
Guo2018-MG1655	TGGTCTTCACGTAGCCCCAG	E. coli	MG1655	MG1655	3284618	3284641	Cas9	0.669747	Endogenous	GAGCTGGTCTTCACGTAGCCCCAGCGGCTG	GTTTTAGAGCTAGAAATAGCAAGTTAAAATAAGGCTAGTCCGTTATCAACTTGAAAAAGTGGCACCGAGTCGGTGC	TGGTCTTCACGTAGCCCCAG	((((.......(((((....(((((((.((((....))))...)))))))..))))).......))))((((....)))).((((((...))))))	-24.1	-1.3
Guo2018-MG1655	CTCTGTCTCATTTATCTCTT	E. coli	MG1655	MG1655	3284658	3284681	Cas9	37.3831	Endogenous	CGCACTCTGTCTCATTTATCTCTTCGGAGC	GTTTTAGAGCTAGAAATAGCAAGTTAAAATAAGGCTAGTCCGTTATCAACTTGAAAAAGTGGCACCGAGTCGGTGC	CTCTGTCTCATTTATCTCTT	................(((((((((((.((((....))))...)))))))))))..............((((....)))).((((((...))))))	-20.8	0
Guo2018-MG1655	GACCGCCTTTGCGCGCAATC	E. coli	MG1655	MG1655	3284698	3284721	Cas9	4.54794	Endogenous	TCCAGACCGCCTTTGCGCGCAATCAGGTTC	GTTTTAGAGCTAGAAATAGCAAGTTAAAATAAGGCTAGTCCGTTATCAACTTGAAAAAGTGGCACCGAGTCGGTGC	GACCGCCTTTGCGCGCAATC	(((.(((((...........(((((((.((((....))))...))))))))))))..)))........((((....)))).((((((...))))))	-21.9	-2.2
Guo2018-MG1655	GCCGGTTGCAGGCTTTCTCC	E. coli	MG1655	MG1655	3284774	3284797	Cas9	23.1725	Endogenous	GCAGGCCGGTTGCAGGCTTTCTCCCGGTTC	GTTTTAGAGCTAGAAATAGCAAGTTAAAATAAGGCTAGTCCGTTATCAACTTGAAAAAGTGGCACCGAGTCGGTGC	GCCGGTTGCAGGCTTTCTCC	...(((.((.((((..((..(((((((.((((....))))...)))))))..))..)))).)).))).((((....)))).((((((...))))))	-23.9	-4.2
Guo2018-MG1655	CATCTCATGTTGCTGTGTTC	E. coli	MG1655	MG1655	3284820	3284843	Cas9	35.9756	Endogenous	TTAACATCTCATGTTGCTGTGTTCTGGCAT	GTTTTAGAGCTAGAAATAGCAAGTTAAAATAAGGCTAGTCCGTTATCAACTTGAAAAAGTGGCACCGAGTCGGTGC	CATCTCATGTTGCTGTGTTC	.......((((.(((.((((......))))))).)))).((((((...((((.(......).)))).))))))........((((((...))))))	-20	0
Guo2018-MG1655	AGGTGATCCCACGAGTCACG	E. coli	MG1655	MG1655	3284860	3284883	Cas9	26.8692	Endogenous	CCTAAGGTGATCCCACGAGTCACGGGGCGA	GTTTTAGAGCTAGAAATAGCAAGTTAAAATAAGGCTAGTCCGTTATCAACTTGAAAAAGTGGCACCGAGTCGGTGC	AGGTGATCCCACGAGTCACG	.((((((...((.((((...(((((((.((((....))))...)))))))..)))).))..)))))).((((....)))).((((((...))))))	-23.5	-3.9
Guo2018-MG1655	GAGAATATCCTTCAGGCCTA	E. coli	MG1655	MG1655	3284880	3284903	Cas9	26.0892	Endogenous	CATTGAGAATATCCTTCAGGCCTAAGGTGA	GTTTTAGAGCTAGAAATAGCAAGTTAAAATAAGGCTAGTCCGTTATCAACTTGAAAAAGTGGCACCGAGTCGGTGC	GAGAATATCCTTCAGGCCTA	..............(((((.(((((((.((((....))))...))))))).)))))............((((....)))).((((((...))))))	-24.6	0
Guo2018-MG1655	TCACCAGTAACAAAACTTCG	E. coli	MG1655	MG1655	3284908	3284931	Cas9	23.9705	Endogenous	CCAGTCACCAGTAACAAAACTTCGCGGGCA	GTTTTAGAGCTAGAAATAGCAAGTTAAAATAAGGCTAGTCCGTTATCAACTTGAAAAAGTGGCACCGAGTCGGTGC	TCACCAGTAACAAAACTTCG	......(((((...(((((.(((((((.((((....))))...)))))))..))..)))..)))))..((((....)))).((((((...))))))	-17.9	0
Guo2018-MG1655	TATAGTTTTCAACTTGCTGA	E. coli	MG1655	MG1655	3284353	3284376	Cas9	29.4317	Endogenous	GCCGTATAGTTTTCAACTTGCTGAAGGGTT	GTTTTAGAGCTAGAAATAGCAAGTTAAAATAAGGCTAGTCCGTTATCAACTTGAAAAAGTGGCACCGAGTCGGTGC	TATAGTTTTCAACTTGCTGA	...........(((.(((..(((((((.((((....))))...)))))))..))).))).........((((....)))).((((((...))))))	-22.8	0
Guo2018-MG1655	CATTTACAAAATGCCGAATG	E. coli	MG1655	MG1655	3284271	3284294	Cas9	23.5999	Endogenous	GTTCCATTTACAAAATGCCGAATGCGGAAC	GTTTTAGAGCTAGAAATAGCAAGTTAAAATAAGGCTAGTCCGTTATCAACTTGAAAAAGTGGCACCGAGTCGGTGC	CATTTACAAAATGCCGAATG	............(((.....(((((((.((((....))))...)))))))..))).............((((....)))).((((((...))))))	-20.2	0
Guo2018-MG1655	GGCATTTTGTAAATGGAACG	E. coli	MG1655	MG1655	3284279	3284302	Cas9	29.5239	Endogenous	ATTCGGCATTTTGTAAATGGAACGAGGCAC	GTTTTAGAGCTAGAAATAGCAAGTTAAAATAAGGCTAGTCCGTTATCAACTTGAAAAAGTGGCACCGAGTCGGTGC	GGCATTTTGTAAATGGAACG	..((..(((..((((((..(((((((..((((....)))).........)))))))..))))))..)))..))........((((((...))))))	-23.4	-0.5
Guo2018-MG1655	GCAGATCAACGCGCCACCAT	E. coli	MG1655	MG1655	3276474	3276497	Cas9	34.6028	Endogenous	TATCGCAGATCAACGCGCCACCATAGGCAC	GTTTTAGAGCTAGAAATAGCAAGTTAAAATAAGGCTAGTCCGTTATCAACTTGAAAAAGTGGCACCGAGTCGGTGC	GCAGATCAACGCGCCACCAT	...(((.((((.((..((.((((((((.((((....))))...)))))))).))...)).))))))).((((....)))).((((((...))))))	-24.9	-1.1
Guo2018-MG1655	GCGCTTTTATCTTCCACTGA	E. coli	MG1655	MG1655	3276427	3276450	Cas9	33.7873	Endogenous	CAGTGCGCTTTTATCTTCCACTGATGGCTC	GTTTTAGAGCTAGAAATAGCAAGTTAAAATAAGGCTAGTCCGTTATCAACTTGAAAAAGTGGCACCGAGTCGGTGC	GCGCTTTTATCTTCCACTGA	.(((((((.((.....((((...)))).((((....))))(((((...((((.(......).)))).))))))))))))))((((((...))))))	-19.3	0
Guo2018-MG1655	CGCAACGCTGCGTTTCATCG	E. coli	MG1655	MG1655	3276396	3276419	Cas9	34.1967	Endogenous	CTTTCGCAACGCTGCGTTTCATCGCGGTGT	GTTTTAGAGCTAGAAATAGCAAGTTAAAATAAGGCTAGTCCGTTATCAACTTGAAAAAGTGGCACCGAGTCGGTGC	CGCAACGCTGCGTTTCATCG	((((....))))........(((((((.((((....))))...)))))))..................((((....)))).((((((...))))))	-19.1	-3.4
Guo2018-MG1655	AAGTGGTGGTCCCGGAATCG	E. coli	MG1655	MG1655	3276332	3276355	Cas9	33.2285	Endogenous	TCAAAAGTGGTGGTCCCGGAATCGAGGATA	GTTTTAGAGCTAGAAATAGCAAGTTAAAATAAGGCTAGTCCGTTATCAACTTGAAAAAGTGGCACCGAGTCGGTGC	AAGTGGTGGTCCCGGAATCG	......((((..((((...(((((((..((((....)))).........)))))))..))))..))))((((....)))).((((((...))))))	-22.5	-0.3
Guo2018-MG1655	CAGACGAGCAATCTCAAAAG	E. coli	MG1655	MG1655	3276315	3276338	Cas9	18.6601	Endogenous	GCATCAGACGAGCAATCTCAAAAGTGGTGG	GTTTTAGAGCTAGAAATAGCAAGTTAAAATAAGGCTAGTCCGTTATCAACTTGAAAAAGTGGCACCGAGTCGGTGC	CAGACGAGCAATCTCAAAAG	..(((.(((...........(((((((.((((....))))...)))))))...))).)))........((((....)))).((((((...))))))	-20	-0.9
Guo2018-MG1655	CTGACGGCGCAAATGCCCGC	E. coli	MG1655	MG1655	3276201	3276224	Cas9	24.7452	Endogenous	GCGACTGACGGCGCAAATGCCCGCCGGTCA	GTTTTAGAGCTAGAAATAGCAAGTTAAAATAAGGCTAGTCCGTTATCAACTTGAAAAAGTGGCACCGAGTCGGTGC	CTGACGGCGCAAATGCCCGC	.((((((.((....(((...(((((((.((((....))))...)))))))..)))..))))))))...((((....)))).((((((...))))))	-26.6	-5.6
Guo2018-MG1655	CAAGAAACAGCATATCGAAG	E. coli	MG1655	MG1655	3276131	3276154	Cas9	8.06526	Endogenous	ACACCAAGAAACAGCATATCGAAGTGGTAA	GTTTTAGAGCTAGAAATAGCAAGTTAAAATAAGGCTAGTCCGTTATCAACTTGAAAAAGTGGCACCGAGTCGGTGC	CAAGAAACAGCATATCGAAG	......(((((.........(((((((.((((....))))...)))))))...))).)).........((((....)))).((((((...))))))	-16.5	0
Guo2018-MG1655	ACGATTGAACTTACTGGAAT	E. coli	MG1655	MG1655	3276003	3276026	Cas9	28.9483	Endogenous	TGGAACGATTGAACTTACTGGAATCGGTGA	GTTTTAGAGCTAGAAATAGCAAGTTAAAATAAGGCTAGTCCGTTATCAACTTGAAAAAGTGGCACCGAGTCGGTGC	ACGATTGAACTTACTGGAAT	..(((..(((..(((((..((((((((.((((....))))...))))))).)..)))))..)))))).((((....)))).((((((...))))))	-22.7	0
Guo2018-MG1655	ACTGGAACGATTGAACTTAC	E. coli	MG1655	MG1655	3275997	3276020	Cas9	34.6673	Endogenous	GTAAACTGGAACGATTGAACTTACTGGAAT	GTTTTAGAGCTAGAAATAGCAAGTTAAAATAAGGCTAGTCCGTTATCAACTTGAAAAAGTGGCACCGAGTCGGTGC	ACTGGAACGATTGAACTTAC	..(((((((((((..(((..(((((((.((((....))))...))))))))))..)))).)))).)))((((....)))).((((((...))))))	-22.6	0
Guo2018-MG1655	AGTCCTTCCAGGCTATCCGC	E. coli	MG1655	MG1655	3275917	3275940	Cas9	32.8776	Endogenous	TCGCAGTCCTTCCAGGCTATCCGCAGGAAT	GTTTTAGAGCTAGAAATAGCAAGTTAAAATAAGGCTAGTCCGTTATCAACTTGAAAAAGTGGCACCGAGTCGGTGC	AGTCCTTCCAGGCTATCCGC	..........(((((.((..(((((((.((((....))))...)))))))..)).)))))........((((....)))).((((((...))))))	-24.6	-1.9
Guo2018-MG1655	CAGCCTTTCGCAGTCCTTCC	E. coli	MG1655	MG1655	3275906	3275929	Cas9	30.3223	Endogenous	ACCCCAGCCTTTCGCAGTCCTTCCAGGCTA	GTTTTAGAGCTAGAAATAGCAAGTTAAAATAAGGCTAGTCCGTTATCAACTTGAAAAAGTGGCACCGAGTCGGTGC	CAGCCTTTCGCAGTCCTTCC	.((((((.............(((((((.((((....))))...)))))))))))))............((((....)))).((((((...))))))	-21	-0.3
Guo2018-MG1655	TGATTACGCCTTGCACCACG	E. coli	MG1655	MG1655	3281109	3281132	Cas9	37.0215	Endogenous	TGAATGATTACGCCTTGCACCACGCGGTTA	GTTTTAGAGCTAGAAATAGCAAGTTAAAATAAGGCTAGTCCGTTATCAACTTGAAAAAGTGGCACCGAGTCGGTGC	TGATTACGCCTTGCACCACG	.(((((.(((((........(((((((.((((....))))...)))))))))))))))))........((((....)))).((((((...))))))	-23.9	0
Guo2018-MG1655	CCGACGTTCCGGCTCCGGTC	E. coli	MG1655	MG1655	3280167	3280190	Cas9	0.973047	Endogenous	AATGCCGACGTTCCGGCTCCGGTCAGGATG	GTTTTAGAGCTAGAAATAGCAAGTTAAAATAAGGCTAGTCCGTTATCAACTTGAAAAAGTGGCACCGAGTCGGTGC	CCGACGTTCCGGCTCCGGTC	.....((.(((((((.(((.........((((.......((((((...((((.(......).)))).))))))......)))))))))))))).))	-23.8	-2.3
Guo2018-MG1655	CGGATTGGTGACCAGATCGG	E. coli	MG1655	MG1655	3280259	3280282	Cas9	11.9153	Endogenous	CCATCGGATTGGTGACCAGATCGGTGGTCG	GTTTTAGAGCTAGAAATAGCAAGTTAAAATAAGGCTAGTCCGTTATCAACTTGAAAAAGTGGCACCGAGTCGGTGC	CGGATTGGTGACCAGATCGG	(((((((((..((.....))(((((((.((((....))))...)))))))...)))))))))......((((....)))).((((((...))))))	-26.4	-3.9
Guo2018-MG1655	CTCTTCTTCAGTCCATGTAC	E. coli	MG1655	MG1655	3280031	3280054	Cas9	30.228	Endogenous	GGATCTCTTCTTCAGTCCATGTACCGGTTG	GTTTTAGAGCTAGAAATAGCAAGTTAAAATAAGGCTAGTCCGTTATCAACTTGAAAAAGTGGCACCGAGTCGGTGC	CTCTTCTTCAGTCCATGTAC	(.(((.((((((..(((.(((((((((.((((....))))...))))))...........))))))..)).)))).))).)((((((...))))))	-16.8	0
Guo2018-MG1655	AAATTGATTTGCCAGTTCCA	E. coli	MG1655	MG1655	3280361	3280384	Cas9	26.9575	Endogenous	GTACAAATTGATTTGCCAGTTCCACGGCTG	GTTTTAGAGCTAGAAATAGCAAGTTAAAATAAGGCTAGTCCGTTATCAACTTGAAAAAGTGGCACCGAGTCGGTGC	AAATTGATTTGCCAGTTCCA	...(((((((((...(((.((((....)))).)))...))))))))).((((.(......).))))..((((....)))).((((((...))))))	-21.8	-1.3
Guo2018-MG1655	GCAGCAGGGGTGTAATTTTC	E. coli	MG1655	MG1655	3280000	3280023	Cas9	38.3876	Endogenous	GGCGGCAGCAGGGGTGTAATTTTCTGGCAT	GTTTTAGAGCTAGAAATAGCAAGTTAAAATAAGGCTAGTCCGTTATCAACTTGAAAAAGTGGCACCGAGTCGGTGC	GCAGCAGGGGTGTAATTTTC	..(((.(((.((...((((.(((((((.((((....))))...))))))))))).)).))))))....((((....)))).((((((...))))))	-19.1	-0.8
Guo2018-MG1655	GCCGCGATCGTGCGTTTCTG	E. coli	MG1655	MG1655	3280481	3280504	Cas9	7.21935	Endogenous	CAAAGCCGCGATCGTGCGTTTCTGCGGGCA	GTTTTAGAGCTAGAAATAGCAAGTTAAAATAAGGCTAGTCCGTTATCAACTTGAAAAAGTGGCACCGAGTCGGTGC	GCCGCGATCGTGCGTTTCTG	(((.......(((((((((((((....)))))))))).)))...........))).............((((....)))).((((((...))))))	-24.8	-2.9
Guo2018-MG1655	CCGCCACGTCGCGGAAGGTT	E. coli	MG1655	MG1655	3280578	3280601	Cas9	18.424	Endogenous	CGATCCGCCACGTCGCGGAAGGTTTGGCTG	GTTTTAGAGCTAGAAATAGCAAGTTAAAATAAGGCTAGTCCGTTATCAACTTGAAAAAGTGGCACCGAGTCGGTGC	CCGCCACGTCGCGGAAGGTT	..........(((((((.(((((((((.((((....))))...)))))))))..))..))))).....((((....)))).((((((...))))))	-24.1	-5.9
Guo2018-MG1655	AGATAAACGATCCGTTTCCA	E. coli	MG1655	MG1655	3280663	3280686	Cas9	19.0912	Endogenous	ACCGAGATAAACGATCCGTTTCCACGGTGC	GTTTTAGAGCTAGAAATAGCAAGTTAAAATAAGGCTAGTCCGTTATCAACTTGAAAAAGTGGCACCGAGTCGGTGC	AGATAAACGATCCGTTTCCA	.(((((..(((..((((...(((((((.((((....))))...))))))).))))..)))..))))).((((....)))).((((((...))))))	-21.6	-1
Guo2018-MG1655	AGTGAACGGATCCATGCGCG	E. coli	MG1655	MG1655	3280066	3280089	Cas9	20.4328	Endogenous	GGTGAGTGAACGGATCCATGCGCGAGGCTG	GTTTTAGAGCTAGAAATAGCAAGTTAAAATAAGGCTAGTCCGTTATCAACTTGAAAAAGTGGCACCGAGTCGGTGC	AGTGAACGGATCCATGCGCG	.(..(((((((....((...(((((((.((((....))))...)))))))...))..)))))))..).((((....)))).((((((...))))))	-28.2	-0.2
Guo2018-MG1655	GGTCCATGACGGAATCCGGT	E. coli	MG1655	MG1655	3280777	3280800	Cas9	37.9749	Endogenous	TTTTGGTCCATGACGGAATCCGGTTGGAGA	GTTTTAGAGCTAGAAATAGCAAGTTAAAATAAGGCTAGTCCGTTATCAACTTGAAAAAGTGGCACCGAGTCGGTGC	GGTCCATGACGGAATCCGGT	.....((((((((..((..((((((((.((((....))))...)))))))).))....))))))))..((((....)))).((((((...))))))	-28.2	-3.2
Guo2018-MG1655	GCAGATCAAGATCATACTGA	E. coli	MG1655	MG1655	3280860	3280883	Cas9	40.4536	Endogenous	GCCAGCAGATCAAGATCATACTGACGGGTG	GTTTTAGAGCTAGAAATAGCAAGTTAAAATAAGGCTAGTCCGTTATCAACTTGAAAAAGTGGCACCGAGTCGGTGC	GCAGATCAAGATCATACTGA	...(((...(((....((..(((((((.((((....))))...)))))))..))...)))....))).((((....)))).((((((...))))))	-18.1	0
Guo2018-MG1655	TGGCAGGATGATATGTGGAC	E. coli	MG1655	MG1655	3280958	3280981	Cas9	37.0861	Endogenous	ACGGTGGCAGGATGATATGTGGACCGGCAG	GTTTTAGAGCTAGAAATAGCAAGTTAAAATAAGGCTAGTCCGTTATCAACTTGAAAAAGTGGCACCGAGTCGGTGC	TGGCAGGATGATATGTGGAC	...((((.(((((..((((((((((((.((((....))))...))))))).......))))).))))).))))........((((((...))))))	-26.4	-1.3
Guo2018-MG1655	GTTTTGTTGTACCGGATCTT	E. coli	MG1655	MG1655	3278353	3278376	Cas9	37.2701	Endogenous	TCAGGTTTTGTTGTACCGGATCTTCGGCAA	GTTTTAGAGCTAGAAATAGCAAGTTAAAATAAGGCTAGTCCGTTATCAACTTGAAAAAGTGGCACCGAGTCGGTGC	GTTTTGTTGTACCGGATCTT	.....((((((.(((((((((((((((.((((....))))...))))))))))....))))).)).))))...........((((((...))))))	-27.7	0
Guo2018-MG1655	TCCATCAGGTTTTGTTGTAC	E. coli	MG1655	MG1655	3278361	3278384	Cas9	33.6368	Endogenous	CATTTCCATCAGGTTTTGTTGTACCGGATC	GTTTTAGAGCTAGAAATAGCAAGTTAAAATAAGGCTAGTCCGTTATCAACTTGAAAAAGTGGCACCGAGTCGGTGC	TCCATCAGGTTTTGTTGTAC	....(((((((.((.((.(((((((((.((((....))))...))))))).......)).)).))..))))))).......((((((...))))))	-18.1	0
Guo2018-MG1655	TTGCAGCGTCCAGAAACGTA	E. coli	MG1655	MG1655	3278407	3278430	Cas9	31.1884	Endogenous	CTTTTTGCAGCGTCCAGAAACGTACGGCGA	GTTTTAGAGCTAGAAATAGCAAGTTAAAATAAGGCTAGTCCGTTATCAACTTGAAAAAGTGGCACCGAGTCGGTGC	TTGCAGCGTCCAGAAACGTA	............((((((((((((((..((((....)))).........))))))))...)))).)).((((....)))).((((((...))))))	-18.8	-2.4
Guo2018-MG1655	GAATCAAGCGTTCATCAATC	E. coli	MG1655	MG1655	3278258	3278281	Cas9	29.9181	Endogenous	CCGTGAATCAAGCGTTCATCAATCCGGCTT	GTTTTAGAGCTAGAAATAGCAAGTTAAAATAAGGCTAGTCCGTTATCAACTTGAAAAAGTGGCACCGAGTCGGTGC	GAATCAAGCGTTCATCAATC	......(((.((........(((((((.((((....))))...))))))))).)))............((((....)))).((((((...))))))	-17.7	-0.8
Guo2018-MG1655	CAGGATTTTCTGTCGATCGG	E. coli	MG1655	MG1655	3278455	3278478	Cas9	12.6498	Endogenous	CCAGCAGGATTTTCTGTCGATCGGCGGCGC	GTTTTAGAGCTAGAAATAGCAAGTTAAAATAAGGCTAGTCCGTTATCAACTTGAAAAAGTGGCACCGAGTCGGTGC	CAGGATTTTCTGTCGATCGG	..(((((....(((......(((((((.((((....))))...)))))))..))).))))).......((((....)))).((((((...))))))	-20.1	-1.2
Guo2018-MG1655	CAGCAGGATTTTCTGTCGAT	E. coli	MG1655	MG1655	3278458	3278481	Cas9	34.4201	Endogenous	AAACCAGCAGGATTTTCTGTCGATCGGCGG	GTTTTAGAGCTAGAAATAGCAAGTTAAAATAAGGCTAGTCCGTTATCAACTTGAAAAAGTGGCACCGAGTCGGTGC	CAGCAGGATTTTCTGTCGAT	.(((.(((((....(((..((((((((.((((....))))...)))))))).))).))))))))....((((....)))).((((((...))))))	-23.4	-3.3
Guo2018-MG1655	CACCAGCGTCAGGAAATCGG	E. coli	MG1655	MG1655	3278494	3278517	Cas9	11.7263	Endogenous	CTTTCACCAGCGTCAGGAAATCGGCGGGTG	GTTTTAGAGCTAGAAATAGCAAGTTAAAATAAGGCTAGTCCGTTATCAACTTGAAAAAGTGGCACCGAGTCGGTGC	CACCAGCGTCAGGAAATCGG	(((.....(((((....((((((((((.((((....))))...))))))).........))).......)))))....)))((((((...))))))	-19.9	0
Guo2018-MG1655	ATTCCACCCCAGCGGTTTTC	E. coli	MG1655	MG1655	3278633	3278656	Cas9	14.0589	Endogenous	AAGCATTCCACCCCAGCGGTTTTCAGGTCG	GTTTTAGAGCTAGAAATAGCAAGTTAAAATAAGGCTAGTCCGTTATCAACTTGAAAAAGTGGCACCGAGTCGGTGC	ATTCCACCCCAGCGGTTTTC	..........(((((.....((((((..((((....)))).........))))))....)))))....((((....)))).((((((...))))))	-19.3	-1
Guo2018-MG1655	GGTCCACAGCAGGCTCTGTC	E. coli	MG1655	MG1655	3278672	3278695	Cas9	29.1809	Endogenous	AAGAGGTCCACAGCAGGCTCTGTCGGGACG	GTTTTAGAGCTAGAAATAGCAAGTTAAAATAAGGCTAGTCCGTTATCAACTTGAAAAAGTGGCACCGAGTCGGTGC	GGTCCACAGCAGGCTCTGTC	...((((....(((((((......)))))))........((((((...((((.(......).)))).)))))).....))))(((((...))))).	-23.7	-1.6
Guo2018-MG1655	AGGTCCACAGCAGGCTCTGT	E. coli	MG1655	MG1655	3278673	3278696	Cas9	33.6259	Endogenous	AAAGAGGTCCACAGCAGGCTCTGTCGGGAC	GTTTTAGAGCTAGAAATAGCAAGTTAAAATAAGGCTAGTCCGTTATCAACTTGAAAAAGTGGCACCGAGTCGGTGC	AGGTCCACAGCAGGCTCTGT	....((((....(((((((.....)))))))........((((((...((((.(......).)))).)))))).....))))(((((...))))).	-23.4	-2
Guo2018-MG1655	AATTTAAAGAGGTCCACAGC	E. coli	MG1655	MG1655	3278682	3278705	Cas9	19.2868	Endogenous	AAGTAATTTAAAGAGGTCCACAGCAGGCTC	GTTTTAGAGCTAGAAATAGCAAGTTAAAATAAGGCTAGTCCGTTATCAACTTGAAAAAGTGGCACCGAGTCGGTGC	AATTTAAAGAGGTCCACAGC	..........((.(...((((((((((.((((....))))...)))))))...))).).)).......((((....)))).((((((...))))))	-19.2	0
Guo2018-MG1655	TTCCTCTTTGTTTTGCTTAT	E. coli	MG1655	MG1655	3278209	3278232	Cas9	31.0138	Endogenous	CGTGTTCCTCTTTGTTTTGCTTATTGGCCT	GTTTTAGAGCTAGAAATAGCAAGTTAAAATAAGGCTAGTCCGTTATCAACTTGAAAAAGTGGCACCGAGTCGGTGC	TTCCTCTTTGTTTTGCTTAT	..............((((.((((((((.((((....))))...)))))))))))).............((((....)))).((((((...))))))	-20.5	0
Guo2018-MG1655	CTTTGCTGTCATGCCAACGC	E. coli	MG1655	MG1655	1065838	1065861	Cas9	33.0947	Endogenous	TTGGCTTTGCTGTCATGCCAACGCTGGAAA	GTTTTAGAGCTAGAAATAGCAAGTTAAAATAAGGCTAGTCCGTTATCAACTTGAAAAAGTGGCACCGAGTCGGTGC	CTTTGCTGTCATGCCAACGC	....(((.(.((((....))))...).))).........((((((...((((.(......).)))).))))))........((((((...))))))	-19.2	-0.9
Guo2018-MG1655	ACGCTGCGCAGGTGCCTGCA	E. coli	MG1655	MG1655	1065933	1065956	Cas9	10.0931	Endogenous	TCACACGCTGCGCAGGTGCCTGCAGGGTTA	GTTTTAGAGCTAGAAATAGCAAGTTAAAATAAGGCTAGTCCGTTATCAACTTGAAAAAGTGGCACCGAGTCGGTGC	ACGCTGCGCAGGTGCCTGCA	.((((...(((((((((...(((((((.((((....))))...))))))).)))).............)))))....))))((((((...))))))	-25.8	-5
Guo2018-MG1655	ACGCTATCAAACTTATCCAT	E. coli	MG1655	MG1655	1066004	1066027	Cas9	32.3288	Endogenous	CAACACGCTATCAAACTTATCCATCGGGCA	GTTTTAGAGCTAGAAATAGCAAGTTAAAATAAGGCTAGTCCGTTATCAACTTGAAAAAGTGGCACCGAGTCGGTGC	ACGCTATCAAACTTATCCAT	.((((.(((((((...((.((((((((.((((....))))...)))))))).))..)))...........))))...))))((((((...))))))	-21.1	0
Guo2018-MG1655	TTTGGTGGTGAGTTGCCCAC	E. coli	MG1655	MG1655	1065006	1065029	Cas9	12.4065	Endogenous	CACCTTTGGTGGTGAGTTGCCCACCGGGGA	GTTTTAGAGCTAGAAATAGCAAGTTAAAATAAGGCTAGTCCGTTATCAACTTGAAAAAGTGGCACCGAGTCGGTGC	TTTGGTGGTGAGTTGCCCAC	..((((((.((.(.(((...(((((((.((((....))))...)))))))..))).).))..))))))((((....)))).((((((...))))))	-24.4	-3.1
Guo2018-MG1655	AACGGTACGTTGCAGACTAT	E. coli	MG1655	MG1655	1065138	1065161	Cas9	37.1747	Endogenous	TCGCAACGGTACGTTGCAGACTATTGGCAT	GTTTTAGAGCTAGAAATAGCAAGTTAAAATAAGGCTAGTCCGTTATCAACTTGAAAAAGTGGCACCGAGTCGGTGC	AACGGTACGTTGCAGACTAT	(((((.((...((...((.((((((((.((((....))))...))))))))))))..)))))))....((((....)))).((((((...))))))	-24.1	-0.3
Guo2018-MG1655	CCATAGTGCCCATTTTTTCC	E. coli	MG1655	MG1655	1065220	1065243	Cas9	23.3609	Endogenous	GGGTCCATAGTGCCCATTTTTTCCTGGTGA	GTTTTAGAGCTAGAAATAGCAAGTTAAAATAAGGCTAGTCCGTTATCAACTTGAAAAAGTGGCACCGAGTCGGTGC	CCATAGTGCCCATTTTTTCC	.........((((((((((.........((((....))))(((((...((((.(......).)))).)))))))))))))))(((((...))))).	-20.6	0
Guo2018-MG1655	CGCCTGTTCACTGAATGCGG	E. coli	MG1655	MG1655	1065276	1065299	Cas9	19.9304	Endogenous	CCACCGCCTGTTCACTGAATGCGGCGGAAT	GTTTTAGAGCTAGAAATAGCAAGTTAAAATAAGGCTAGTCCGTTATCAACTTGAAAAAGTGGCACCGAGTCGGTGC	CGCCTGTTCACTGAATGCGG	(((...((((.(((..(((((((((((.((((....))))...))))))).........))))..)))...))))...)))((((((...))))))	-22.4	-3.1
Guo2018-MG1655	TTGTTTCTCTTTACAGGCAG	E. coli	MG1655	MG1655	1065384	1065407	Cas9	2.69169	Endogenous	ACTGTTGTTTCTCTTTACAGGCAGGGGAAT	GTTTTAGAGCTAGAAATAGCAAGTTAAAATAAGGCTAGTCCGTTATCAACTTGAAAAAGTGGCACCGAGTCGGTGC	TTGTTTCTCTTTACAGGCAG	(((((((((((((.((.....)).)))))..))))))))((((((...((((.(......).)))).))))))........((((((...))))))	-19.2	-0.8
Guo2018-MG1655	TTGTTGATACTTGGCGCTAA	E. coli	MG1655	MG1655	1065435	1065458	Cas9	32.4728	Endogenous	GTTCTTGTTGATACTTGGCGCTAAAGGTAT	GTTTTAGAGCTAGAAATAGCAAGTTAAAATAAGGCTAGTCCGTTATCAACTTGAAAAAGTGGCACCGAGTCGGTGC	TTGTTGATACTTGGCGCTAA	..(((((((..(((((((..(((((((.((((....))))...)))))))..)))..).))).)))))))...........((((((...))))))	-26.5	0
Guo2018-MG1655	CCCCAGGCCACCTGATCCAT	E. coli	MG1655	MG1655	1065536	1065559	Cas9	31.899	Endogenous	TTCTCCCCAGGCCACCTGATCCATCGGAAA	GTTTTAGAGCTAGAAATAGCAAGTTAAAATAAGGCTAGTCCGTTATCAACTTGAAAAAGTGGCACCGAGTCGGTGC	CCCCAGGCCACCTGATCCAT	...((((...))))..((.((((((((.((((....))))...)))))))).))..............((((....)))).((((((...))))))	-22.3	-3.6
Guo2018-MG1655	GTGAGGTAAACAGGCTGTCC	E. coli	MG1655	MG1655	1065613	1065636	Cas9	39.569	Endogenous	TCCGGTGAGGTAAACAGGCTGTCCTGGTAG	GTTTTAGAGCTAGAAATAGCAAGTTAAAATAAGGCTAGTCCGTTATCAACTTGAAAAAGTGGCACCGAGTCGGTGC	GTGAGGTAAACAGGCTGTCC	....(((((.(.(((((.(((((((((.((((....))))...)))))))..)).))))).)))))).((((....)))).((((((...))))))	-25.5	0
Guo2018-MG1655	ATCCAGCGCCGTTAACAGAG	E. coli	MG1655	MG1655	1065753	1065776	Cas9	7.88539	Endogenous	TGAAATCCAGCGCCGTTAACAGAGAGGCAA	GTTTTAGAGCTAGAAATAGCAAGTTAAAATAAGGCTAGTCCGTTATCAACTTGAAAAAGTGGCACCGAGTCGGTGC	ATCCAGCGCCGTTAACAGAG	.....((((((...((...(((......((((.......((((((...((((.(......).)))).))))))......)))))))..))))))))	-19.5	0
Guo2018-MG1655	TTGATAACAAAAGAGGTGCC	E. coli	MG1655	MG1655	1064783	1064806	Cas9	21.0293	Endogenous	GTGATTGATAACAAAAGAGGTGCCAGGAAT	GTTTTAGAGCTAGAAATAGCAAGTTAAAATAAGGCTAGTCCGTTATCAACTTGAAAAAGTGGCACCGAGTCGGTGC	TTGATAACAAAAGAGGTGCC	.(((((((....((...((((((((((.((((....))))...)))))))..)))...)).)))))))((((....)))).((((((...))))))	-26.5	0
Guo2018-MG1655	ATACGAAAGTAAAGTCAGCC	E. coli	MG1655	MG1655	638283	638306	Cas9	27.9842	Endogenous	GGGCATACGAAAGTAAAGTCAGCCGGGTAG	GTTTTAGAGCTAGAAATAGCAAGTTAAAATAAGGCTAGTCCGTTATCAACTTGAAAAAGTGGCACCGAGTCGGTGC	ATACGAAAGTAAAGTCAGCC	.(((....))).....(((((((((((.((((....))))...)))))))..))))............((((....)))).((((((...))))))	-21.4	-0.5
Guo2018-MG1655	CAACGTCACCCAGTTCGGTC	E. coli	MG1655	MG1655	638307	638330	Cas9	14.1499	Endogenous	TCAGCAACGTCACCCAGTTCGGTCGGGCAT	GTTTTAGAGCTAGAAATAGCAAGTTAAAATAAGGCTAGTCCGTTATCAACTTGAAAAAGTGGCACCGAGTCGGTGC	CAACGTCACCCAGTTCGGTC	......((((...((((((.........((((.......((((((...((((.(......).)))).))))))......))))))))))..)))).	-19.1	-1.3
Guo2018-MG1655	TTTGTGGGTGAAGTGAGTAT	E. coli	MG1655	MG1655	638384	638407	Cas9	37.5077	Endogenous	ATGCTTTGTGGGTGAAGTGAGTATCGGTAG	GTTTTAGAGCTAGAAATAGCAAGTTAAAATAAGGCTAGTCCGTTATCAACTTGAAAAAGTGGCACCGAGTCGGTGC	TTTGTGGGTGAAGTGAGTAT	......(((((....(((.((((((((.((((....))))...))))))))..)))......))))).((((....)))).((((((...))))))	-21.2	0
Guo2018-MG1655	GCTGCTGTGCCATGCTTTGT	E. coli	MG1655	MG1655	638399	638422	Cas9	27.0309	Endogenous	CAGAGCTGCTGTGCCATGCTTTGTGGGTGA	GTTTTAGAGCTAGAAATAGCAAGTTAAAATAAGGCTAGTCCGTTATCAACTTGAAAAAGTGGCACCGAGTCGGTGC	GCTGCTGTGCCATGCTTTGT	(((((((((((((((((((.....)))))).........((((((...((((.(......).)))).)))))).....)))))))..)).))))..	-23.2	-1.2
Guo2018-MG1655	CGCATATTTGATTTTAGCGA	E. coli	MG1655	MG1655	638429	638452	Cas9	19.5138	Endogenous	TCATCGCATATTTGATTTTAGCGATGGTTT	GTTTTAGAGCTAGAAATAGCAAGTTAAAATAAGGCTAGTCCGTTATCAACTTGAAAAAGTGGCACCGAGTCGGTGC	CGCATATTTGATTTTAGCGA	........((((.(((((..(((((((.((((....))))...)))))))...)))))...))))...((((....)))).((((((...))))))	-20.2	-2.2
Guo2018-MG1655	TTGAATGCCTGGTTTTTAAA	E. coli	MG1655	MG1655	638194	638217	Cas9	34.437	Endogenous	GTTTTTGAATGCCTGGTTTTTAAAAGGTTT	GTTTTAGAGCTAGAAATAGCAAGTTAAAATAAGGCTAGTCCGTTATCAACTTGAAAAAGTGGCACCGAGTCGGTGC	TTGAATGCCTGGTTTTTAAA	...((((.((((((((....(((((((.((((....))))...)))))))))))))))..))))....((((....)))).((((((...))))))	-22.2	0
Guo2018-MG1655	CACGCATGTTGTCGAAGTTA	E. coli	MG1655	MG1655	638481	638504	Cas9	32.3815	Endogenous	TCTTCACGCATGTTGTCGAAGTTACGGGTC	GTTTTAGAGCTAGAAATAGCAAGTTAAAATAAGGCTAGTCCGTTATCAACTTGAAAAAGTGGCACCGAGTCGGTGC	CACGCATGTTGTCGAAGTTA	....((.((((..((..(((((((((..((((....)))).........)))))))))....))..)))).))........((((((...))))))	-19.1	0
Guo2018-MG1655	TTGCCTGGATGATACCCTGC	E. coli	MG1655	MG1655	638544	638567	Cas9	1.91547	Endogenous	TCGATTGCCTGGATGATACCCTGCGGGTCA	GTTTTAGAGCTAGAAATAGCAAGTTAAAATAAGGCTAGTCCGTTATCAACTTGAAAAAGTGGCACCGAGTCGGTGC	TTGCCTGGATGATACCCTGC	.....(((((.....(((..(((((((.((((....))))...))))))).)))...)))))......((((....)))).((((((...))))))	-23.5	-1
Guo2018-MG1655	GTCACGGCCAATGCCTTCAG	E. coli	MG1655	MG1655	638576	638599	Cas9	2.74509	Endogenous	ACGCGTCACGGCCAATGCCTTCAGCGGTAA	GTTTTAGAGCTAGAAATAGCAAGTTAAAATAAGGCTAGTCCGTTATCAACTTGAAAAAGTGGCACCGAGTCGGTGC	GTCACGGCCAATGCCTTCAG	...((((.....(((((...(((((((.((((....))))...))))))))))))....)))).....((((....)))).((((((...))))))	-26.2	-3.3
Guo2018-MG1655	CTGCTTTGATTTTACGCAGC	E. coli	MG1655	MG1655	638607	638630	Cas9	29.0418	Endogenous	TGTGCTGCTTTGATTTTACGCAGCAGGTCA	GTTTTAGAGCTAGAAATAGCAAGTTAAAATAAGGCTAGTCCGTTATCAACTTGAAAAAGTGGCACCGAGTCGGTGC	CTGCTTTGATTTTACGCAGC	......((((.....((((((((((((.((((....))))...)))))))...))).)).....))))((((....)))).((((((...))))))	-20.5	-2.8
Guo2018-MG1655	TAGCCGGGCAAACTTCACCT	E. coli	MG1655	MG1655	638649	638672	Cas9	26.04	Endogenous	CATTTAGCCGGGCAAACTTCACCTGGGTGA	GTTTTAGAGCTAGAAATAGCAAGTTAAAATAAGGCTAGTCCGTTATCAACTTGAAAAAGTGGCACCGAGTCGGTGC	TAGCCGGGCAAACTTCACCT	....(((((...(((....((((((((.((((....))))...)))))))))))...)))))......((((....)))).((((((...))))))	-22.9	-0.7
Guo2018-MG1655	TTACCAACCAGGTCCAGAGA	E. coli	MG1655	MG1655	638701	638724	Cas9	30.265	Endogenous	GATTTTACCAACCAGGTCCAGAGACGGAGC	GTTTTAGAGCTAGAAATAGCAAGTTAAAATAAGGCTAGTCCGTTATCAACTTGAAAAAGTGGCACCGAGTCGGTGC	TTACCAACCAGGTCCAGAGA	..........((.(.((...(((((((.((((....))))...)))))))....)).).)).......((((....)))).((((((...))))))	-18.7	-1.3
Guo2018-MG1655	GCGGCCTTCGGTATCTTTTT	E. coli	MG1655	MG1655	638240	638263	Cas9	7.63601	Endogenous	TCCAGCGGCCTTCGGTATCTTTTTCGGTGA	GTTTTAGAGCTAGAAATAGCAAGTTAAAATAAGGCTAGTCCGTTATCAACTTGAAAAAGTGGCACCGAGTCGGTGC	GCGGCCTTCGGTATCTTTTT	((((.((..(((.....((((((((((.((((....))))...))))))))))))))).)))).....((((....)))).((((((...))))))	-22.8	-1
Guo2018-MG1655	CGCGTTTACCTTTAAACAGC	E. coli	MG1655	MG1655	640024	640047	Cas9	19.1609	Endogenous	GCTACGCGTTTACCTTTAAACAGCGGGCCG	GTTTTAGAGCTAGAAATAGCAAGTTAAAATAAGGCTAGTCCGTTATCAACTTGAAAAAGTGGCACCGAGTCGGTGC	CGCGTTTACCTTTAAACAGC	((((((((....))))).))).......((((....))))(((((...((((.(......).)))).))))).........((((((...))))))	-19.5	-2.2
Guo2018-MG1655	ACCTGGTCGGCTTTCATTTC	E. coli	MG1655	MG1655	640136	640159	Cas9	7.60766	Endogenous	CAGAACCTGGTCGGCTTTCATTTCTGGCGC	GTTTTAGAGCTAGAAATAGCAAGTTAAAATAAGGCTAGTCCGTTATCAACTTGAAAAAGTGGCACCGAGTCGGTGC	ACCTGGTCGGCTTTCATTTC	...(((.(((((((......(((((((.((((....))))...))))))))))))).).)))......((((....)))).((((((...))))))	-22	-0.1
Guo2018-MG1655	GCCGTCGCCTTTCACTTCCG	E. coli	MG1655	MG1655	640215	640238	Cas9	15.3756	Endogenous	TGCTGCCGTCGCCTTTCACTTCCGTGGTTT	GTTTTAGAGCTAGAAATAGCAAGTTAAAATAAGGCTAGTCCGTTATCAACTTGAAAAAGTGGCACCGAGTCGGTGC	GCCGTCGCCTTTCACTTCCG	......(((((.........(((((((.((((....))))...)))))))))))).............((((....)))).((((((...))))))	-20.4	0
Guo2018-MG1655	CCTTCGAGCCAGTTGGTGTT	E. coli	MG1655	MG1655	640331	640354	Cas9	28.3649	Endogenous	TGCGCCTTCGAGCCAGTTGGTGTTCGGCAG	GTTTTAGAGCTAGAAATAGCAAGTTAAAATAAGGCTAGTCCGTTATCAACTTGAAAAAGTGGCACCGAGTCGGTGC	CCTTCGAGCCAGTTGGTGTT	......(((...(((((.(((((((((.((((....))))...))))))))).)))))...)))....((((....)))).((((((...))))))	-24.9	-1.7
Guo2018-MG1655	GCACCACGTCCGGGCAGTTG	E. coli	MG1655	MG1655	639361	639384	Cas9	27.8393	Endogenous	GCCTGCACCACGTCCGGGCAGTTGTGGCAA	GTTTTAGAGCTAGAAATAGCAAGTTAAAATAAGGCTAGTCCGTTATCAACTTGAAAAAGTGGCACCGAGTCGGTGC	GCACCACGTCCGGGCAGTTG	(((((.....(((((((((.(((((((.((((....))))...)))))))..)))).)))))......((((....))))(((.....))))))))	-26.7	-4
Guo2018-MG1655	GGCAATTAACTCAACAGGCT	E. coli	MG1655	MG1655	639027	639050	Cas9	30.4364	Endogenous	GCGTGGCAATTAACTCAACAGGCTTGGTCA	GTTTTAGAGCTAGAAATAGCAAGTTAAAATAAGGCTAGTCCGTTATCAACTTGAAAAAGTGGCACCGAGTCGGTGC	GGCAATTAACTCAACAGGCT	......((((...((((.(((((((((.((((....))))...))))))).)).)).))..))))...((((....)))).((((((...))))))	-20.7	0
Guo2018-MG1655	CGATTTCAGTCAACGTCATG	E. coli	MG1655	MG1655	639526	639549	Cas9	29.3086	Endogenous	GCAACGATTTCAGTCAACGTCATGCGGCCC	GTTTTAGAGCTAGAAATAGCAAGTTAAAATAAGGCTAGTCCGTTATCAACTTGAAAAAGTGGCACCGAGTCGGTGC	CGATTTCAGTCAACGTCATG	........(..((((...((((((((..((((....)))).........))))))))...))))..).((((....)))).((((((...))))))	-19.9	0
Guo2018-MG1655	AGCTTCTGCCCTTCAGTCTT	E. coli	MG1655	MG1655	639758	639781	Cas9	37.9036	Endogenous	TGCCAGCTTCTGCCCTTCAGTCTTCGGTAC	GTTTTAGAGCTAGAAATAGCAAGTTAAAATAAGGCTAGTCCGTTATCAACTTGAAAAAGTGGCACCGAGTCGGTGC	AGCTTCTGCCCTTCAGTCTT	.((....)).....(((((((((((((.((((....))))...)))))))))))))............((((....)))).((((((...))))))	-26.4	-0.9
Guo2018-MG1655	TGCTGCTGGGATCAGTTTGC	E. coli	MG1655	MG1655	639843	639866	Cas9	21.7154	Endogenous	CAACTGCTGCTGGGATCAGTTTGCTGGCGC	GTTTTAGAGCTAGAAATAGCAAGTTAAAATAAGGCTAGTCCGTTATCAACTTGAAAAAGTGGCACCGAGTCGGTGC	TGCTGCTGGGATCAGTTTGC	........((((.(((((..(((((((.((((....))))...))))))).))))).)))).......((((....)))).((((((...))))))	-25	-3.8
Guo2018-MG1655	CATGTTGCGCCATTTTGCAC	E. coli	MG1655	MG1655	639939	639962	Cas9	27.8977	Endogenous	CGTTCATGTTGCGCCATTTTGCACCGGTCG	GTTTTAGAGCTAGAAATAGCAAGTTAAAATAAGGCTAGTCCGTTATCAACTTGAAAAAGTGGCACCGAGTCGGTGC	CATGTTGCGCCATTTTGCAC	((.((((.((......((..(((((((.((((....))))...)))))))...))......))...)))).))........((((((...))))))	-19	-1.9
Guo2018-MG1655	GTCGAGCATGTTTATCTCCT	E. coli	MG1655	MG1655	638961	638984	Cas9	31.261	Endogenous	TTGTGTCGAGCATGTTTATCTCCTGGGCTT	GTTTTAGAGCTAGAAATAGCAAGTTAAAATAAGGCTAGTCCGTTATCAACTTGAAAAAGTGGCACCGAGTCGGTGC	GTCGAGCATGTTTATCTCCT	.(((((.(((.....((((((((((((.((((....))))...))))))).)))..)).....)))...))))).......((((((...))))))	-19.4	0
Guo2018-MG1655	TGTCGAGCATGTTTATCTCC	E. coli	MG1655	MG1655	638962	638985	Cas9	19.6439	Endogenous	TTTGTGTCGAGCATGTTTATCTCCTGGGCT	GTTTTAGAGCTAGAAATAGCAAGTTAAAATAAGGCTAGTCCGTTATCAACTTGAAAAAGTGGCACCGAGTCGGTGC	TGTCGAGCATGTTTATCTCC	....((..(((.(((.((..(((((((.((((....))))...)))))))..)).)))..)))..)).((((....)))).((((((...))))))	-17.5	0
Guo2018-MG1655	CTGCAAACCTTTATCCTGCG	E. coli	MG1655	MG1655	4493986	4494009	Cas9	19.6763	Endogenous	CGACCTGCAAACCTTTATCCTGCGCGGCGC	GTTTTAGAGCTAGAAATAGCAAGTTAAAATAAGGCTAGTCCGTTATCAACTTGAAAAAGTGGCACCGAGTCGGTGC	CTGCAAACCTTTATCCTGCG	(((.(((((..........)))))))).((((....))))(((((...((((.(......).)))).))))).........((((((...))))))	-18.5	-0.9
Guo2018-MG1655	GATCTGATTACCGCTAATAC	E. coli	MG1655	MG1655	4493908	4493931	Cas9	30.8972	Endogenous	AGTTGATCTGATTACCGCTAATACAGGCGT	GTTTTAGAGCTAGAAATAGCAAGTTAAAATAAGGCTAGTCCGTTATCAACTTGAAAAAGTGGCACCGAGTCGGTGC	GATCTGATTACCGCTAATAC	....((((.((.((((....(((((((.((((....))))...))))))).....))))..)).))))((((....)))).((((((...))))))	-20.2	0
Guo2018-MG1655	CCACCGCGATTCATAATCGT	E. coli	MG1655	MG1655	4493864	4493887	Cas9	34.6916	Endogenous	AAAGCCACCGCGATTCATAATCGTCGGCAC	GTTTTAGAGCTAGAAATAGCAAGTTAAAATAAGGCTAGTCCGTTATCAACTTGAAAAAGTGGCACCGAGTCGGTGC	CCACCGCGATTCATAATCGT	.((((((((((...))))))).......((((....))))(((((...((((.(......).)))).)))))......)))((((((...))))))	-21.5	-3.2
Guo2018-MG1655	ATATCAATATTTTCTGGCAG	E. coli	MG1655	MG1655	4493801	4493824	Cas9	27.6536	Endogenous	CTCGATATCAATATTTTCTGGCAGTGGAAT	GTTTTAGAGCTAGAAATAGCAAGTTAAAATAAGGCTAGTCCGTTATCAACTTGAAAAAGTGGCACCGAGTCGGTGC	ATATCAATATTTTCTGGCAG	.............(((((..(((((((.((((....))))...)))))))...)))))..........((((....)))).((((((...))))))	-22.1	0
Guo2018-MG1655	ACCAATTACCCCAACGCGGC	E. coli	MG1655	MG1655	4493704	4493727	Cas9	35.7253	Endogenous	CAATACCAATTACCCCAACGCGGCTGGTAG	GTTTTAGAGCTAGAAATAGCAAGTTAAAATAAGGCTAGTCCGTTATCAACTTGAAAAAGTGGCACCGAGTCGGTGC	ACCAATTACCCCAACGCGGC	............((((.((((((((((.((((....))))...))))))).......)))))))....((((....)))).((((((...))))))	-19.3	0
Guo2018-MG1655	GCGGCTATTCACCACTTTAT	E. coli	MG1655	MG1655	4493572	4493595	Cas9	24.4861	Endogenous	GATCGCGGCTATTCACCACTTTATCGGCAC	GTTTTAGAGCTAGAAATAGCAAGTTAAAATAAGGCTAGTCCGTTATCAACTTGAAAAAGTGGCACCGAGTCGGTGC	GCGGCTATTCACCACTTTAT	(((((((.((.........((((((((.((((....))))...)))))))).)).))).)))).....((((....)))).((((((...))))))	-20.3	0
Guo2018-MG1655	ATAGGTCAGCGCCTCAAAAT	E. coli	MG1655	MG1655	4493470	4493493	Cas9	35.1117	Endogenous	CGCCATAGGTCAGCGCCTCAAAATAGGGCT	GTTTTAGAGCTAGAAATAGCAAGTTAAAATAAGGCTAGTCCGTTATCAACTTGAAAAAGTGGCACCGAGTCGGTGC	ATAGGTCAGCGCCTCAAAAT	...((.(...((((.....((((((((.((((....))))...))))))))))))..).)).......((((....)))).((((((...))))))	-22.6	-2.4
Guo2018-MG1655	CCCGCAATTAACGTAAAGGC	E. coli	MG1655	MG1655	4493399	4493422	Cas9	32.0313	Endogenous	ATCGCCCGCAATTAACGTAAAGGCCGGAAC	GTTTTAGAGCTAGAAATAGCAAGTTAAAATAAGGCTAGTCCGTTATCAACTTGAAAAAGTGGCACCGAGTCGGTGC	CCCGCAATTAACGTAAAGGC	........(((((....((((((((((.((((....))))...)))))))...)))....)))))...((((....)))).((((((...))))))	-21	0
Guo2018-MG1655	ACCTGCACTTCAACATCTTG	E. coli	MG1655	MG1655	4494128	4494151	Cas9	31.9571	Endogenous	ATCCACCTGCACTTCAACATCTTGTGGCCT	GTTTTAGAGCTAGAAATAGCAAGTTAAAATAAGGCTAGTCCGTTATCAACTTGAAAAAGTGGCACCGAGTCGGTGC	ACCTGCACTTCAACATCTTG	.....(((((...((..(((((....(.(((((.....................))))).)...)))))..))...)))))((((((...))))))	-19.5	0
Guo2018-MG1655	ATCAGCTTACGCAGCTCATA	E. coli	MG1655	MG1655	4493342	4493365	Cas9	14.6819	Endogenous	ACGCATCAGCTTACGCAGCTCATAAGGCGT	GTTTTAGAGCTAGAAATAGCAAGTTAAAATAAGGCTAGTCCGTTATCAACTTGAAAAAGTGGCACCGAGTCGGTGC	ATCAGCTTACGCAGCTCATA	...(((..((..((((....(((((((.((((....))))...)))))))..)))).))..)))....((((....)))).((((((...))))))	-20	-2.1
Guo2018-MG1655	GACATTTTTTGGTCCTTCTC	E. coli	MG1655	MG1655	4494227	4494250	Cas9	35.5722	Endogenous	CATCGACATTTTTTGGTCCTTCTCTGGTGT	GTTTTAGAGCTAGAAATAGCAAGTTAAAATAAGGCTAGTCCGTTATCAACTTGAAAAAGTGGCACCGAGTCGGTGC	GACATTTTTTGGTCCTTCTC	........((((.((((...(((((((.((((....))))...)))))))))))))))..........((((....)))).((((((...))))))	-20.6	-1.3
Guo2018-MG1655	GTCCTTCTCTGGTGTTGTTT	E. coli	MG1655	MG1655	4494238	4494261	Cas9	38.7325	Endogenous	TTTGGTCCTTCTCTGGTGTTGTTTGGGAAG	GTTTTAGAGCTAGAAATAGCAAGTTAAAATAAGGCTAGTCCGTTATCAACTTGAAAAAGTGGCACCGAGTCGGTGC	GTCCTTCTCTGGTGTTGTTT	........(((((.((((((........((((....))))......)))))).)))))..........((((....)))).((((((...))))))	-22.5	-0.7
Guo2018-MG1655	CAGATCACAAATTTTGCCGC	E. coli	MG1655	MG1655	4413431	4413454	Cas9	24.3934	Endogenous	TTTGCAGATCACAAATTTTGCCGCAGGCGT	GTTTTAGAGCTAGAAATAGCAAGTTAAAATAAGGCTAGTCCGTTATCAACTTGAAAAAGTGGCACCGAGTCGGTGC	CAGATCACAAATTTTGCCGC	..(((.((..(((..(((..(((((((.((((....))))...)))))))..))).)))..)).))).((((....)))).((((((...))))))	-24	-0.1
Guo2018-MG1655	ATCCAGGCACATAATATTGC	E. coli	MG1655	MG1655	4413576	4413599	Cas9	31.7913	Endogenous	ACACATCCAGGCACATAATATTGCCGGAAC	GTTTTAGAGCTAGAAATAGCAAGTTAAAATAAGGCTAGTCCGTTATCAACTTGAAAAAGTGGCACCGAGTCGGTGC	ATCCAGGCACATAATATTGC	...((((...(((((((((((((((((.((((....))))...)))))))...)).)))..)))))...))))........((((((...))))))	-17.9	-0.2
Guo2018-MG1655	TCCTAACTGCTGACCAATAC	E. coli	MG1655	MG1655	4412427	4412450	Cas9	29.3447	Endogenous	CCGTTCCTAACTGCTGACCAATACTGGCTA	GTTTTAGAGCTAGAAATAGCAAGTTAAAATAAGGCTAGTCCGTTATCAACTTGAAAAAGTGGCACCGAGTCGGTGC	TCCTAACTGCTGACCAATAC	...((((.((((.((.....(((((((.((((....))))...)))))))..)).))))..))))...((((....)))).((((((...))))))	-19.9	0
Guo2018-MG1655	TCTCGCCCCAGTTCTTCAGC	E. coli	MG1655	MG1655	4413725	4413748	Cas9	31.8227	Endogenous	AATCTCTCGCCCCAGTTCTTCAGCTGGCTT	GTTTTAGAGCTAGAAATAGCAAGTTAAAATAAGGCTAGTCCGTTATCAACTTGAAAAAGTGGCACCGAGTCGGTGC	TCTCGCCCCAGTTCTTCAGC	.........((((((..........))))))........((((((...((((.(......).)))).))))))........((((((...))))))	-18.2	0
Guo2018-MG1655	TGACACCACGCCTGCGCCAT	E. coli	MG1655	MG1655	4413809	4413832	Cas9	38.1704	Endogenous	CACCTGACACCACGCCTGCGCCATTGGCGG	GTTTTAGAGCTAGAAATAGCAAGTTAAAATAAGGCTAGTCCGTTATCAACTTGAAAAAGTGGCACCGAGTCGGTGC	TGACACCACGCCTGCGCCAT	(((....(((.(((.(((.((((((((.((((....))))...)))))))).))))))..)))..)))((((....)))).((((((...))))))	-25.5	0
Guo2018-MG1655	CCCGCAGCAATAAATCATTC	E. coli	MG1655	MG1655	4413877	4413900	Cas9	29.5855	Endogenous	GTCGCCCGCAGCAATAAATCATTCTGGATC	GTTTTAGAGCTAGAAATAGCAAGTTAAAATAAGGCTAGTCCGTTATCAACTTGAAAAAGTGGCACCGAGTCGGTGC	CCCGCAGCAATAAATCATTC	.(((((((..((((........))))..)))........((((((...((((.(......).)))).)))))).....))))(((((...))))).	-18.2	0
Guo2018-MG1655	TGGTATAGGTTGATTAAAAA	E. coli	MG1655	MG1655	4412316	4412339	Cas9	25.2835	Endogenous	TTAATGGTATAGGTTGATTAAAAACGGTGT	GTTTTAGAGCTAGAAATAGCAAGTTAAAATAAGGCTAGTCCGTTATCAACTTGAAAAAGTGGCACCGAGTCGGTGC	TGGTATAGGTTGATTAAAAA	(((((..((...........(((((((.((((....))))...))))))).........))..)))))((((....)))).((((((...))))))	-20.4	0
Guo2018-MG1655	GGAGCGAGCGTCTTCTTCCC	E. coli	MG1655	MG1655	4412607	4412630	Cas9	12.6615	Endogenous	CGCCGGAGCGAGCGTCTTCTTCCCAGGCAA	GTTTTAGAGCTAGAAATAGCAAGTTAAAATAAGGCTAGTCCGTTATCAACTTGAAAAAGTGGCACCGAGTCGGTGC	GGAGCGAGCGTCTTCTTCCC	((((((.(((((((......(((((((.((((....))))...))))))))))))..)).)))).)).((((....)))).((((((...))))))	-21.4	-3.2
Guo2018-MG1655	GGCGTGGTCCAGTCCTGAAA	E. coli	MG1655	MG1655	4412750	4412773	Cas9	35.6147	Endogenous	TAGCGGCGTGGTCCAGTCCTGAAACGGCGC	GTTTTAGAGCTAGAAATAGCAAGTTAAAATAAGGCTAGTCCGTTATCAACTTGAAAAAGTGGCACCGAGTCGGTGC	GGCGTGGTCCAGTCCTGAAA	.....((.(.((.(((....(((((((.((((....))))...))))))).))))).).)).......((((....)))).((((((...))))))	-21.2	-1.6
Guo2018-MG1655	AAAGCAGGACAGACCACCCG	E. coli	MG1655	MG1655	4412988	4413011	Cas9	28.5623	Endogenous	CAAAAAAGCAGGACAGACCACCCGCGGTCT	GTTTTAGAGCTAGAAATAGCAAGTTAAAATAAGGCTAGTCCGTTATCAACTTGAAAAAGTGGCACCGAGTCGGTGC	AAAGCAGGACAGACCACCCG	..(((.((((((.((.....(((((((.((((....))))...)))))))..)))).)))))))....((((....)))).((((((...))))))	-24.7	-0.2
Guo2018-MG1655	CTGAAACTCCACTTCGCAAC	E. coli	MG1655	MG1655	4413096	4413119	Cas9	29.7381	Endogenous	CATCCTGAAACTCCACTTCGCAACTGGCGT	GTTTTAGAGCTAGAAATAGCAAGTTAAAATAAGGCTAGTCCGTTATCAACTTGAAAAAGTGGCACCGAGTCGGTGC	CTGAAACTCCACTTCGCAAC	.((((((...(((..((...(((((((.((((....))))...)))))))...)).)))..))).)))((((....)))).((((((...))))))	-20.6	0
Guo2018-MG1655	CGAAAATGCACGGCGCATCA	E. coli	MG1655	MG1655	4413219	4413242	Cas9	34.5158	Endogenous	CCAGCGAAAATGCACGGCGCATCATGGCAT	GTTTTAGAGCTAGAAATAGCAAGTTAAAATAAGGCTAGTCCGTTATCAACTTGAAAAAGTGGCACCGAGTCGGTGC	CGAAAATGCACGGCGCATCA	.((.((((.((...((....(((((((.((((....))))...)))))))...))..)).)))).)).((((....)))).((((((...))))))	-21.1	-2.6
Guo2018-MG1655	ATAAGGGGCTGTTGGATCAA	E. coli	MG1655	MG1655	4413284	4413307	Cas9	26.323	Endogenous	ACGCATAAGGGGCTGTTGGATCAATGGATT	GTTTTAGAGCTAGAAATAGCAAGTTAAAATAAGGCTAGTCCGTTATCAACTTGAAAAAGTGGCACCGAGTCGGTGC	ATAAGGGGCTGTTGGATCAA	((((.(((((...((.((..(((((((.((((....))))...)))))))..))))))))).))))..((((....)))).((((((...))))))	-25.3	0
Guo2018-MG1655	ACTGTGTCTCCCTCCATCAA	E. coli	MG1655	MG1655	4412276	4412299	Cas9	9.15683	Endogenous	GTGCACTGTGTCTCCCTCCATCAATGGCAG	GTTTTAGAGCTAGAAATAGCAAGTTAAAATAAGGCTAGTCCGTTATCAACTTGAAAAAGTGGCACCGAGTCGGTGC	ACTGTGTCTCCCTCCATCAA	.((((.(((..(((.(........).)))..))).))))((((((...((((.(......).)))).))))))........((((((...))))))	-19.4	0
Guo2018-MG1655	TGGAGGGAGACACAGTGCAC	E. coli	MG1655	MG1655	4412283	4412306	Cas9	17.4842	Endogenous	TTGATGGAGGGAGACACAGTGCACTGGCAA	GTTTTAGAGCTAGAAATAGCAAGTTAAAATAAGGCTAGTCCGTTATCAACTTGAAAAAGTGGCACCGAGTCGGTGC	TGGAGGGAGACACAGTGCAC	..((.(((.....(((....(((((((.((((....))))...)))))))...)))..))).))....((((....)))).((((((...))))))	-21.3	0
Guo2018-MG1655	GTCGTGAATGTTAAAGCGTT	E. coli	MG1655	MG1655	2406600	2406623	Cas9	33.3748	Endogenous	GATCGTCGTGAATGTTAAAGCGTTTGGCGT	GTTTTAGAGCTAGAAATAGCAAGTTAAAATAAGGCTAGTCCGTTATCAACTTGAAAAAGTGGCACCGAGTCGGTGC	GTCGTGAATGTTAAAGCGTT	...(..((((....(((.(((((((((.((((....))))...))))))))).)))....))))..).((((....)))).((((((...))))))	-25.9	-0.7
Guo2018-MG1655	GTGACAATGCGGAAGTGATC	E. coli	MG1655	MG1655	2406701	2406724	Cas9	4.85262	Endogenous	TAGCGTGACAATGCGGAAGTGATCCGGCCA	GTTTTAGAGCTAGAAATAGCAAGTTAAAATAAGGCTAGTCCGTTATCAACTTGAAAAAGTGGCACCGAGTCGGTGC	GTGACAATGCGGAAGTGATC	.(((....((((((((....(((((((.((((....))))...)))))))...)))..)))))..)))((((....)))).((((((...))))))	-24.2	0
Guo2018-MG1655	AATACCCTTGAGCGGTAGGC	E. coli	MG1655	MG1655	2405764	2405787	Cas9	24.1945	Endogenous	TCGCAATACCCTTGAGCGGTAGGCAGGTTG	GTTTTAGAGCTAGAAATAGCAAGTTAAAATAAGGCTAGTCCGTTATCAACTTGAAAAAGTGGCACCGAGTCGGTGC	AATACCCTTGAGCGGTAGGC	..........((((((((.((((((((.((((....))))...)))))))..).)))..)))))....((((....)))).((((((...))))))	-23.6	-2.2
Guo2018-MG1655	GCCGATGTAAATATCTTCCA	E. coli	MG1655	MG1655	2405862	2405885	Cas9	30.229	Endogenous	CATTGCCGATGTAAATATCTTCCACGGTAA	GTTTTAGAGCTAGAAATAGCAAGTTAAAATAAGGCTAGTCCGTTATCAACTTGAAAAAGTGGCACCGAGTCGGTGC	GCCGATGTAAATATCTTCCA	(((((((....)))).....(((((((.((((....))))...)))))))..))).............((((....)))).((((((...))))))	-18.7	-0.4
Guo2018-MG1655	GAGGTCCGGGAACCAGTCAG	E. coli	MG1655	MG1655	2406033	2406056	Cas9	13.7502	Endogenous	CATCGAGGTCCGGGAACCAGTCAGAGGATT	GTTTTAGAGCTAGAAATAGCAAGTTAAAATAAGGCTAGTCCGTTATCAACTTGAAAAAGTGGCACCGAGTCGGTGC	GAGGTCCGGGAACCAGTCAG	..(((...(((.(.((((..(((((((.((((....))))...)))))))..)))).))))...))).((((....)))).((((((...))))))	-24.5	-1.8
Guo2018-MG1655	AATCTCCATTAAAAGCTCTT	E. coli	MG1655	MG1655	2406138	2406161	Cas9	30.2054	Endogenous	CCACAATCTCCATTAAAAGCTCTTTGGAAT	GTTTTAGAGCTAGAAATAGCAAGTTAAAATAAGGCTAGTCCGTTATCAACTTGAAAAAGTGGCACCGAGTCGGTGC	AATCTCCATTAAAAGCTCTT	.............(((.((((((((((.((((....))))...)))))))))))))............((((....)))).((((((...))))))	-24.6	0
Guo2018-MG1655	ATTTGCTGGATTTTTCAATG	E. coli	MG1655	MG1655	2405587	2405610	Cas9	26.0892	Endogenous	TCTAATTTGCTGGATTTTTCAATGGGGGAC	GTTTTAGAGCTAGAAATAGCAAGTTAAAATAAGGCTAGTCCGTTATCAACTTGAAAAAGTGGCACCGAGTCGGTGC	ATTTGCTGGATTTTTCAATG	......((((((..((....(((((((.((((....))))...)))))))..))..))))))......((((....)))).((((((...))))))	-20.7	0
Guo2018-MG1655	GTCAGCAGGTCAGGTGCCAG	E. coli	MG1655	MG1655	2406254	2406277	Cas9	30.8155	Endogenous	AATGGTCAGCAGGTCAGGTGCCAGCGGCGC	GTTTTAGAGCTAGAAATAGCAAGTTAAAATAAGGCTAGTCCGTTATCAACTTGAAAAAGTGGCACCGAGTCGGTGC	GTCAGCAGGTCAGGTGCCAG	(..(((.((.(....(((..(((((((.((((....))))...)))))))..)))..).)))))..).((((....)))).((((((...))))))	-23.1	-1.6
Guo2018-MG1655	AATTTGCTGGATTTTTCAAT	E. coli	MG1655	MG1655	2405588	2405611	Cas9	32.1738	Endogenous	CTCTAATTTGCTGGATTTTTCAATGGGGGA	GTTTTAGAGCTAGAAATAGCAAGTTAAAATAAGGCTAGTCCGTTATCAACTTGAAAAAGTGGCACCGAGTCGGTGC	AATTTGCTGGATTTTTCAAT	.......((((((..((..((((((((.((((....))))...)))))))).))..))))))......((((....)))).((((((...))))))	-21.8	0
Guo2018-MG1655	TAGCCTTTGGCGTGTTTTTT	E. coli	MG1655	MG1655	2406350	2406373	Cas9	29.0532	Endogenous	GATGTAGCCTTTGGCGTGTTTTTTCGGCCC	GTTTTAGAGCTAGAAATAGCAAGTTAAAATAAGGCTAGTCCGTTATCAACTTGAAAAAGTGGCACCGAGTCGGTGC	TAGCCTTTGGCGTGTTTTTT	(((((((..((.(((((((.(((....))).)))))))))..........)))))))...........((((....)))).((((((...))))))	-22.4	-2.7
Guo2018-MG1655	TAATTTGCTGGATTTTTCAA	E. coli	MG1655	MG1655	2405589	2405612	Cas9	17.309	Endogenous	TCTCTAATTTGCTGGATTTTTCAATGGGGG	GTTTTAGAGCTAGAAATAGCAAGTTAAAATAAGGCTAGTCCGTTATCAACTTGAAAAAGTGGCACCGAGTCGGTGC	TAATTTGCTGGATTTTTCAA	........((((((..((..(((((((.((((....))))...)))))))..))..))))))......((((....)))).((((((...))))))	-22.2	0
Guo2018-MG1655	GCTCTGATAACCACCTAGCG	E. coli	MG1655	MG1655	2406444	2406467	Cas9	20.5552	Endogenous	TGATGCTCTGATAACCACCTAGCGCGGTCT	GTTTTAGAGCTAGAAATAGCAAGTTAAAATAAGGCTAGTCCGTTATCAACTTGAAAAAGTGGCACCGAGTCGGTGC	GCTCTGATAACCACCTAGCG	....(((((((...(((((.(((((((.((((....))))...)))))))...)))))...)))))))((((....)))).((((((...))))))	-29.5	-1.4
Guo2018-MG1655	GGCAAATTCCAGCGATCCCA	E. coli	MG1655	MG1655	2495276	2495299	Cas9	16.6632	Endogenous	TCTTGGCAAATTCCAGCGATCCCATGGCCG	GTTTTAGAGCTAGAAATAGCAAGTTAAAATAAGGCTAGTCCGTTATCAACTTGAAAAAGTGGCACCGAGTCGGTGC	GGCAAATTCCAGCGATCCCA	.((........))(((((..(((((((.((((....))))...)))))))..))...)))........((((....)))).((((((...))))))	-19	-1
Guo2018-MG1655	TGGCCTGACGAATACGGTCG	E. coli	MG1655	MG1655	2495158	2495181	Cas9	8.78483	Endogenous	CTGATGGCCTGACGAATACGGTCGCGGTTT	GTTTTAGAGCTAGAAATAGCAAGTTAAAATAAGGCTAGTCCGTTATCAACTTGAAAAAGTGGCACCGAGTCGGTGC	TGGCCTGACGAATACGGTCG	(((((((((.......))).(((((((.((((....))))...))))))).))))))...........((((....)))).((((((...))))))	-24.4	-3.7
Guo2018-MG1655	TTCGTGAATATGTTTGCTGC	E. coli	MG1655	MG1655	2495090	2495113	Cas9	35.9601	Endogenous	CGTTTTCGTGAATATGTTTGCTGCTGGCGG	GTTTTAGAGCTAGAAATAGCAAGTTAAAATAAGGCTAGTCCGTTATCAACTTGAAAAAGTGGCACCGAGTCGGTGC	TTCGTGAATATGTTTGCTGC	....(((..(((...(((..(((((((.((((....))))...)))))))..))).....)))..)))((((....)))).((((((...))))))	-21.4	-0.3
Guo2018-MG1655	TGGAGTAACCATGCGTGTCC	E. coli	MG1655	MG1655	2496103	2496126	Cas9	25.1363	Endogenous	GAAGTGGAGTAACCATGCGTGTCCGGGCGC	GTTTTAGAGCTAGAAATAGCAAGTTAAAATAAGGCTAGTCCGTTATCAACTTGAAAAAGTGGCACCGAGTCGGTGC	TGGAGTAACCATGCGTGTCC	....(((((...((..(((.(((((((.((((....))))...)))))))..)))..))..)))))..((((....)))).((((((...))))))	-21.8	-0.9
Guo2018-MG1655	TGGATCGGGTAACTTGGATT	E. coli	MG1655	MG1655	2495913	2495936	Cas9	32.2254	Endogenous	AATATGGATCGGGTAACTTGGATTCGGCAC	GTTTTAGAGCTAGAAATAGCAAGTTAAAATAAGGCTAGTCCGTTATCAACTTGAAAAAGTGGCACCGAGTCGGTGC	TGGATCGGGTAACTTGGATT	.......((((((..(((((((((((..((((....)))).........)))))).))))))))))).((((....)))).((((((...))))))	-24.5	-1.3
Guo2018-MG1655	TGATGTTAAAAACGTAGGGC	E. coli	MG1655	MG1655	2496247	2496270	Cas9	37.8535	Endogenous	GCGGTGATGTTAAAAACGTAGGGCGGGAGA	GTTTTAGAGCTAGAAATAGCAAGTTAAAATAAGGCTAGTCCGTTATCAACTTGAAAAAGTGGCACCGAGTCGGTGC	TGATGTTAAAAACGTAGGGC	(((((......(((...((((((((((.((((....))))...)))))))...)))....))))))))((((....)))).((((((...))))))	-20.4	-0.6
Guo2018-MG1655	GTGATGTTAAAAACGTAGGG	E. coli	MG1655	MG1655	2496246	2496269	Cas9	1.47938	Endogenous	AGCGGTGATGTTAAAAACGTAGGGCGGGAG	GTTTTAGAGCTAGAAATAGCAAGTTAAAATAAGGCTAGTCCGTTATCAACTTGAAAAAGTGGCACCGAGTCGGTGC	GTGATGTTAAAAACGTAGGG	.(((((......((.(((..(((((((.((((....))))...)))))))....)))))....)))))((((....)))).((((((...))))))	-19.3	-0.6
Guo2018-MG1655	AGGATCATCATCTTCGGTTT	E. coli	MG1655	MG1655	2495787	2495810	Cas9	28.224	Endogenous	GCCGAGGATCATCATCTTCGGTTTCGGATA	GTTTTAGAGCTAGAAATAGCAAGTTAAAATAAGGCTAGTCCGTTATCAACTTGAAAAAGTGGCACCGAGTCGGTGC	AGGATCATCATCTTCGGTTT	..(((.((...((..(.((((((((((.((((....))))...)))))))))).).))...)).))).((((....)))).((((((...))))))	-21.2	-0.3
Guo2018-MG1655	GCGGTGATGTTAAAAACGTA	E. coli	MG1655	MG1655	2496243	2496266	Cas9	30.3066	Endogenous	TTCAGCGGTGATGTTAAAAACGTAGGGCGG	GTTTTAGAGCTAGAAATAGCAAGTTAAAATAAGGCTAGTCCGTTATCAACTTGAAAAAGTGGCACCGAGTCGGTGC	GCGGTGATGTTAAAAACGTA	..(((((((.......(.(.(((((((.((((....))))...))))))).).)......))))))).((((....)))).((((((...))))))	-20.7	-0.8
Guo2018-MG1655	AGCGGTGATGTTAAAAACGT	E. coli	MG1655	MG1655	2496242	2496265	Cas9	34.1757	Endogenous	GTTCAGCGGTGATGTTAAAAACGTAGGGCG	GTTTTAGAGCTAGAAATAGCAAGTTAAAATAAGGCTAGTCCGTTATCAACTTGAAAAAGTGGCACCGAGTCGGTGC	AGCGGTGATGTTAAAAACGT	...(((((((.........((((((((.((((....))))...)))))))).........))))))).((((....)))).((((((...))))))	-22.6	-0.4
Guo2018-MG1655	CTCCAGTTCCACGCATTGCG	E. coli	MG1655	MG1655	2495744	2495767	Cas9	36.5903	Endogenous	AGAACTCCAGTTCCACGCATTGCGCGGTTG	GTTTTAGAGCTAGAAATAGCAAGTTAAAATAAGGCTAGTCCGTTATCAACTTGAAAAAGTGGCACCGAGTCGGTGC	CTCCAGTTCCACGCATTGCG	.((.(((((..(((...)))......))))).)).....((((((...((((.(......).)))).))))))........((((((...))))))	-19.8	-0.9
Guo2018-MG1655	ACTGCCACATCGCGTGCACC	E. coli	MG1655	MG1655	2495607	2495630	Cas9	30.3268	Endogenous	CTCGACTGCCACATCGCGTGCACCCGGTAC	GTTTTAGAGCTAGAAATAGCAAGTTAAAATAAGGCTAGTCCGTTATCAACTTGAAAAAGTGGCACCGAGTCGGTGC	ACTGCCACATCGCGTGCACC	..(((......))).((((((.(((.(.((((.......((((((...((((.(......).)))).))))))......)))).).))).))))))	-21.2	-2
Guo2018-MG1655	CGCAGCCATTTTCAGTTCAG	E. coli	MG1655	MG1655	2496224	2496247	Cas9	15.9461	Endogenous	GACGCGCAGCCATTTTCAGTTCAGCGGTGA	GTTTTAGAGCTAGAAATAGCAAGTTAAAATAAGGCTAGTCCGTTATCAACTTGAAAAAGTGGCACCGAGTCGGTGC	CGCAGCCATTTTCAGTTCAG	....((((((((...((((((((....(((..((..((((.............)))).)).)))...))))))))))))))))((((...))))..	-22.6	0
Guo2018-MG1655	ACGGCGGCGTTTGTACTGTT	E. coli	MG1655	MG1655	2495396	2495419	Cas9	31.317	Endogenous	CATCACGGCGGCGTTTGTACTGTTCGGCAA	GTTTTAGAGCTAGAAATAGCAAGTTAAAATAAGGCTAGTCCGTTATCAACTTGAAAAAGTGGCACCGAGTCGGTGC	ACGGCGGCGTTTGTACTGTT	((((((((((((..(((((((((((.......)))))))).)))..))))...))).).)))).....((((....)))).((((((...))))))	-24.2	-1.9
Guo2018-MG1655	CTCAGATTAACGTTAGCGCC	E. coli	MG1655	MG1655	2496323	2496346	Cas9	13.3101	Endogenous	TTTCCTCAGATTAACGTTAGCGCCCGGACC	GTTTTAGAGCTAGAAATAGCAAGTTAAAATAAGGCTAGTCCGTTATCAACTTGAAAAAGTGGCACCGAGTCGGTGC	CTCAGATTAACGTTAGCGCC	....(((.(((((((((...(((((((.((((....))))...)))))))...)))))..))))))).((((....)))).((((((...))))))	-25.5	0
Guo2018-MG1655	ACGTTAATCTGAGGAAATTA	E. coli	MG1655	MG1655	2496313	2496336	Cas9	32.6825	Endogenous	GCTAACGTTAATCTGAGGAAATTATGGCTG	GTTTTAGAGCTAGAAATAGCAAGTTAAAATAAGGCTAGTCCGTTATCAACTTGAAAAAGTGGCACCGAGTCGGTGC	ACGTTAATCTGAGGAAATTA	............(((..(((((((((..((((....)))).........)))))))))))).......((((....)))).((((((...))))))	-19.9	0
Guo2018-MG1655	GCATGACGCAAGCGTGACTG	E. coli	MG1655	MG1655	2797194	2797217	Cas9	1.61284	Endogenous	AACTGCATGACGCAAGCGTGACTGCGGTGA	GTTTTAGAGCTAGAAATAGCAAGTTAAAATAAGGCTAGTCCGTTATCAACTTGAAAAAGTGGCACCGAGTCGGTGC	GCATGACGCAAGCGTGACTG	((.....)).((((.(((((((((((..((((....)))).........)))))))))))))))....((((....)))).((((((...))))))	-28.8	-2.5
Guo2018-MG1655	AGACTGTTCGAAGCTCATTC	E. coli	MG1655	MG1655	2797285	2797308	Cas9	36.7266	Endogenous	AAAAAGACTGTTCGAAGCTCATTCCGGAGA	GTTTTAGAGCTAGAAATAGCAAGTTAAAATAAGGCTAGTCCGTTATCAACTTGAAAAAGTGGCACCGAGTCGGTGC	AGACTGTTCGAAGCTCATTC	...((((((..(((((..........))))).).)))))((((((...((((.(......).)))).))))))........((((((...))))))	-22	-0.5
Guo2018-MG1655	CACCGGAATCGCTACCAATC	E. coli	MG1655	MG1655	2797315	2797338	Cas9	8.16039	Endogenous	TGTTCACCGGAATCGCTACCAATCTGGAAT	GTTTTAGAGCTAGAAATAGCAAGTTAAAATAAGGCTAGTCCGTTATCAACTTGAAAAAGTGGCACCGAGTCGGTGC	CACCGGAATCGCTACCAATC	...(((....((((((....(((((((.((((....))))...)))))))..)).)))))))......((((....)))).((((((...))))))	-21.4	-0.4
Guo2018-MG1655	CATGCAATTAAGATGTTCAC	E. coli	MG1655	MG1655	2797332	2797355	Cas9	32.795	Endogenous	TGGCCATGCAATTAAGATGTTCACCGGAAT	GTTTTAGAGCTAGAAATAGCAAGTTAAAATAAGGCTAGTCCGTTATCAACTTGAAAAAGTGGCACCGAGTCGGTGC	CATGCAATTAAGATGTTCAC	...((..((((((((....)))))))).)).........((((((...((((.(......).)))).))))))........((((((...))))))	-18.9	0
Guo2018-MG1655	AGATCACGGTACATACCGTA	E. coli	MG1655	MG1655	2797356	2797379	Cas9	35.9278	Endogenous	AAACAGATCACGGTACATACCGTATGGCCA	GTTTTAGAGCTAGAAATAGCAAGTTAAAATAAGGCTAGTCCGTTATCAACTTGAAAAAGTGGCACCGAGTCGGTGC	AGATCACGGTACATACCGTA	.(((.((((.((.((((...(((((((.((((....))))...)))))))..)).)))))))).))).((((....)))).((((((...))))))	-26	-5.1
Guo2018-MG1655	GATTTTTTATCCAGCCCGAC	E. coli	MG1655	MG1655	2797406	2797429	Cas9	17.5086	Endogenous	GCCAGATTTTTTATCCAGCCCGACGGGCTA	GTTTTAGAGCTAGAAATAGCAAGTTAAAATAAGGCTAGTCCGTTATCAACTTGAAAAAGTGGCACCGAGTCGGTGC	GATTTTTTATCCAGCCCGAC	(((.......(.((((....(((((((.((((....))))...)))))))..)))).)......))).((((....)))).((((((...))))))	-21.1	0
Guo2018-MG1655	AGATTTTTTATCCAGCCCGA	E. coli	MG1655	MG1655	2797407	2797430	Cas9	19.9546	Endogenous	CGCCAGATTTTTTATCCAGCCCGACGGGCT	GTTTTAGAGCTAGAAATAGCAAGTTAAAATAAGGCTAGTCCGTTATCAACTTGAAAAAGTGGCACCGAGTCGGTGC	AGATTTTTTATCCAGCCCGA	.(((.......(.((((...(((((((.((((....))))...)))))))..)))).)......))).((((....)))).((((((...))))))	-21.5	0
Guo2018-MG1655	AACAAGATCGCCACATACAC	E. coli	MG1655	MG1655	2797464	2797487	Cas9	11.0177	Endogenous	CACTAACAAGATCGCCACATACACCGGTGA	GTTTTAGAGCTAGAAATAGCAAGTTAAAATAAGGCTAGTCCGTTATCAACTTGAAAAAGTGGCACCGAGTCGGTGC	AACAAGATCGCCACATACAC	.....(((.(((........(((((((.((((....))))...)))))))..)))..)))........((((....)))).((((((...))))))	-17.4	0
Guo2018-MG1655	ACAGTCGGCGGCAATAATCG	E. coli	MG1655	MG1655	2797577	2797600	Cas9	8.51321	Endogenous	TTAAACAGTCGGCGGCAATAATCGAGGAAG	GTTTTAGAGCTAGAAATAGCAAGTTAAAATAAGGCTAGTCCGTTATCAACTTGAAAAAGTGGCACCGAGTCGGTGC	ACAGTCGGCGGCAATAATCG	...(..(((((.........(((((((.((((....))))...))))))).........)))))..).((((....)))).((((((...))))))	-21.2	-0.1
Guo2018-MG1655	AACGGCTGACTTTAAACAGT	E. coli	MG1655	MG1655	2797592	2797615	Cas9	36.0195	Endogenous	TGGTAACGGCTGACTTTAAACAGTCGGCGG	GTTTTAGAGCTAGAAATAGCAAGTTAAAATAAGGCTAGTCCGTTATCAACTTGAAAAAGTGGCACCGAGTCGGTGC	AACGGCTGACTTTAAACAGT	((((((((.(((.......((((((((.((((....))))...))))))))))).))).)))))....((((....)))).((((((...))))))	-23.7	-2.2
Guo2018-MG1655	CTCCTTAATAAAAGCGTAAT	E. coli	MG1655	MG1655	2797155	2797178	Cas9	40.6947	Endogenous	AATGCTCCTTAATAAAAGCGTAATGGGATG	GTTTTAGAGCTAGAAATAGCAAGTTAAAATAAGGCTAGTCCGTTATCAACTTGAAAAAGTGGCACCGAGTCGGTGC	CTCCTTAATAAAAGCGTAAT	............(((.(..((((((((.((((....))))...))))))))).)))............((((....)))).((((((...))))))	-19.7	0
Guo2018-MG1655	GCTCCTTAATAAAAGCGTAA	E. coli	MG1655	MG1655	2797156	2797179	Cas9	32.2081	Endogenous	TAATGCTCCTTAATAAAAGCGTAATGGGAT	GTTTTAGAGCTAGAAATAGCAAGTTAAAATAAGGCTAGTCCGTTATCAACTTGAAAAAGTGGCACCGAGTCGGTGC	GCTCCTTAATAAAAGCGTAA	.............(((.(..(((((((.((((....))))...))))))).).)))............((((....)))).((((((...))))))	-18.8	-0.9
Guo2018-MG1655	ATATACATAGGATGTTGAAC	E. coli	MG1655	MG1655	1486264	1486287	Cas9	17.4355	Endogenous	ATCGATATACATAGGATGTTGAACGGGTAC	GTTTTAGAGCTAGAAATAGCAAGTTAAAATAAGGCTAGTCCGTTATCAACTTGAAAAAGTGGCACCGAGTCGGTGC	ATATACATAGGATGTTGAAC	.........((((.......(((((((.((((....))))...))))))).......)))).......((((....)))).((((((...))))))	-20.3	0
Guo2018-MG1655	GATATACATAGGATGTTGAA	E. coli	MG1655	MG1655	1486265	1486288	Cas9	39.8669	Endogenous	CATCGATATACATAGGATGTTGAACGGGTA	GTTTTAGAGCTAGAAATAGCAAGTTAAAATAAGGCTAGTCCGTTATCAACTTGAAAAAGTGGCACCGAGTCGGTGC	GATATACATAGGATGTTGAA	((((......(((((((...(((((((.((((....))))...)))))))..)))..))))..)))).((((....)))).((((((...))))))	-21.7	0
Guo2018-MG1655	CATGCATAATCGACATTTCC	E. coli	MG1655	MG1655	1487376	1487399	Cas9	31.0881	Endogenous	TCCTCATGCATAATCGACATTTCCTGGCGA	GTTTTAGAGCTAGAAATAGCAAGTTAAAATAAGGCTAGTCCGTTATCAACTTGAAAAAGTGGCACCGAGTCGGTGC	CATGCATAATCGACATTTCC	..((.(((((.(((....(((((((((.((((....))))...)))))))..))...))).)))))))((((....)))).((((((...))))))	-21	0
Guo2018-MG1655	GCATCCTCGGCCTGACCATC	E. coli	MG1655	MG1655	1486369	1486392	Cas9	15.5998	Endogenous	ACGGGCATCCTCGGCCTGACCATCGGGTAT	GTTTTAGAGCTAGAAATAGCAAGTTAAAATAAGGCTAGTCCGTTATCAACTTGAAAAAGTGGCACCGAGTCGGTGC	GCATCCTCGGCCTGACCATC	.......(((.(((.((...(((((((.((((....))))...)))))))..)).))).)))......((((....)))).((((((...))))))	-22.9	-0.2
Guo2018-MG1655	ATTTTGGGTATAGATTGATG	E. coli	MG1655	MG1655	1487489	1487512	Cas9	27.5111	Endogenous	TCAGATTTTGGGTATAGATTGATGAGGTCA	GTTTTAGAGCTAGAAATAGCAAGTTAAAATAAGGCTAGTCCGTTATCAACTTGAAAAAGTGGCACCGAGTCGGTGC	ATTTTGGGTATAGATTGATG	......((..(((.......(((((((.((((....))))...)))))))....)))..)).......((((....)))).((((((...))))))	-20	0
Guo2018-MG1655	AAGACTGTAAATAAACCACC	E. coli	MG1655	MG1655	1487670	1487693	Cas9	12.8698	Endogenous	CATTAAGACTGTAAATAAACCACCTGGGTC	GTTTTAGAGCTAGAAATAGCAAGTTAAAATAAGGCTAGTCCGTTATCAACTTGAAAAAGTGGCACCGAGTCGGTGC	AAGACTGTAAATAAACCACC	................(((((.(((.(.((((.......((((((...((((.(......).)))).))))))......)))).).))).))))).	-17.7	0
Guo2018-MG1655	AACTGTCCATCGATATACAT	E. coli	MG1655	MG1655	1486276	1486299	Cas9	24.3584	Endogenous	AACAAACTGTCCATCGATATACATAGGATG	GTTTTAGAGCTAGAAATAGCAAGTTAAAATAAGGCTAGTCCGTTATCAACTTGAAAAAGTGGCACCGAGTCGGTGC	AACTGTCCATCGATATACAT	...........(((...(.((((((((.((((....))))...)))))))).)....)))........((((....)))).((((((...))))))	-17.4	-0.6
Guo2018-MG1655	CGCCATGTAATCGATATAGT	E. coli	MG1655	MG1655	1486580	1486603	Cas9	27.3385	Endogenous	ACTCCGCCATGTAATCGATATAGTCGGCAG	GTTTTAGAGCTAGAAATAGCAAGTTAAAATAAGGCTAGTCCGTTATCAACTTGAAAAAGTGGCACCGAGTCGGTGC	CGCCATGTAATCGATATAGT	......(((((.(((.(((((((((((.((((....))))...)))))))...))))))).)))))..((((....)))).((((((...))))))	-20.7	0
Guo2018-MG1655	GAAGTTCCACGGCAGAATGC	E. coli	MG1655	MG1655	1486694	1486717	Cas9	29.4876	Endogenous	ACGGGAAGTTCCACGGCAGAATGCCGGTAG	GTTTTAGAGCTAGAAATAGCAAGTTAAAATAAGGCTAGTCCGTTATCAACTTGAAAAAGTGGCACCGAGTCGGTGC	GAAGTTCCACGGCAGAATGC	.(((((..(((((((..(..(((((((.((((....))))...))))))).)..)).).))))....))))).........((((((...))))))	-21.4	0
Guo2018-MG1655	TACTGACCATTGCGACCTTT	E. coli	MG1655	MG1655	1486911	1486934	Cas9	36.0768	Endogenous	GTCATACTGACCATTGCGACCTTTGGGTTA	GTTTTAGAGCTAGAAATAGCAAGTTAAAATAAGGCTAGTCCGTTATCAACTTGAAAAAGTGGCACCGAGTCGGTGC	TACTGACCATTGCGACCTTT	...(((....((.((((((((((((((.((((....))))...)))))))))))...)))))...)))((((....)))).((((((...))))))	-23.5	0
Guo2018-MG1655	CAATGTCGTTGCGTTCAGCG	E. coli	MG1655	MG1655	1487202	1487225	Cas9	35.397	Endogenous	ATCGCAATGTCGTTGCGTTCAGCGGGGTTA	GTTTTAGAGCTAGAAATAGCAAGTTAAAATAAGGCTAGTCCGTTATCAACTTGAAAAAGTGGCACCGAGTCGGTGC	CAATGTCGTTGCGTTCAGCG	..........(((..((((.(((((((.((((....))))...)))))))...))).)..))).....((((....)))).((((((...))))))	-20.6	-2.6
Guo2018-MG1655	GATATCAATGTAGTTGAGGA	E. coli	MG1655	MG1655	3753442	3753465	Cas9	26.9766	Endogenous	TACCGATATCAATGTAGTTGAGGATGGTTT	GTTTTAGAGCTAGAAATAGCAAGTTAAAATAAGGCTAGTCCGTTATCAACTTGAAAAAGTGGCACCGAGTCGGTGC	GATATCAATGTAGTTGAGGA	((((......(((((.....(((((((.((((....))))...)))))))..)))))......)))).((((....)))).((((((...))))))	-21.2	-1.2
Guo2018-MG1655	ATTCTGGTAATACTCGCCGT	E. coli	MG1655	MG1655	3754402	3754425	Cas9	30.8264	Endogenous	TCAGATTCTGGTAATACTCGCCGTCGGCAG	GTTTTAGAGCTAGAAATAGCAAGTTAAAATAAGGCTAGTCCGTTATCAACTTGAAAAAGTGGCACCGAGTCGGTGC	ATTCTGGTAATACTCGCCGT	....((((((((((.(((.((((((((.((((....))))...)))))))).))).)))..)))))))((((....)))).((((((...))))))	-30	-1.8
Guo2018-MG1655	GGGCTTAATCTGTGCTGAAG	E. coli	MG1655	MG1655	3754498	3754521	Cas9	20.6166	Endogenous	CGCCGGGCTTAATCTGTGCTGAAGGGGGAT	GTTTTAGAGCTAGAAATAGCAAGTTAAAATAAGGCTAGTCCGTTATCAACTTGAAAAAGTGGCACCGAGTCGGTGC	GGGCTTAATCTGTGCTGAAG	(((((........(((....(((((((.((((....))))...)))))))..))).))))).......((((....)))).((((((...))))))	-22.8	-1.5
Guo2018-MG1655	CCGGGCTTAATCTGTGCTGA	E. coli	MG1655	MG1655	3754496	3754519	Cas9	19.0034	Endogenous	CTCGCCGGGCTTAATCTGTGCTGAAGGGGG	GTTTTAGAGCTAGAAATAGCAAGTTAAAATAAGGCTAGTCCGTTATCAACTTGAAAAAGTGGCACCGAGTCGGTGC	CCGGGCTTAATCTGTGCTGA	.((((((........(((..(((((((.((((....))))...)))))))..))).))))))......((((....)))).((((((...))))))	-26.2	-1.5
Guo2018-MG1655	AATGGGTTTGCCGTTATCCC	E. coli	MG1655	MG1655	3754186	3754209	Cas9	21.9307	Endogenous	CGCGAATGGGTTTGCCGTTATCCCAGGTTT	GTTTTAGAGCTAGAAATAGCAAGTTAAAATAAGGCTAGTCCGTTATCAACTTGAAAAAGTGGCACCGAGTCGGTGC	AATGGGTTTGCCGTTATCCC	((((((((.(((........(((((((.((((....))))...)))))))..))).))))))))....((((....)))).((((((...))))))	-23.4	-3.7
Guo2018-MG1655	GAGGGGGAAACCATACTCGC	E. coli	MG1655	MG1655	3754477	3754500	Cas9	23.0549	Endogenous	ACTTGAGGGGGAAACCATACTCGCCGGGCT	GTTTTAGAGCTAGAAATAGCAAGTTAAAATAAGGCTAGTCCGTTATCAACTTGAAAAAGTGGCACCGAGTCGGTGC	GAGGGGGAAACCATACTCGC	(((..((.(((...(((.(((((((((.((((....))))...)))))))...)).)))..))).))..))).........((((((...))))))	-20.8	-4.1
Guo2018-MG1655	CTGTGCTGAAGGGGGATTAT	E. coli	MG1655	MG1655	3754507	3754530	Cas9	27.2802	Endogenous	TAATCTGTGCTGAAGGGGGATTATTGGTCA	GTTTTAGAGCTAGAAATAGCAAGTTAAAATAAGGCTAGTCCGTTATCAACTTGAAAAAGTGGCACCGAGTCGGTGC	CTGTGCTGAAGGGGGATTAT	......(((.((.((((((((((((((.((((....))))...))))))))....)))))).)).)))((((....)))).((((((...))))))	-25.5	-0.3
Guo2018-MG1655	ATAGCGGGCTTTTAACTTGA	E. coli	MG1655	MG1655	3754459	3754482	Cas9	26.1721	Endogenous	TGTCATAGCGGGCTTTTAACTTGAGGGGGA	GTTTTAGAGCTAGAAATAGCAAGTTAAAATAAGGCTAGTCCGTTATCAACTTGAAAAAGTGGCACCGAGTCGGTGC	ATAGCGGGCTTTTAACTTGA	(((((((((((((((((((.(((((.......)))))..)))))))))........))))))))))..((((....)))).((((((...))))))	-29.1	-0.4
Guo2018-MG1655	CATAGCGGGCTTTTAACTTG	E. coli	MG1655	MG1655	3754458	3754481	Cas9	35.8183	Endogenous	TTGTCATAGCGGGCTTTTAACTTGAGGGGG	GTTTTAGAGCTAGAAATAGCAAGTTAAAATAAGGCTAGTCCGTTATCAACTTGAAAAAGTGGCACCGAGTCGGTGC	CATAGCGGGCTTTTAACTTG	.((((((((((.....((((.((((((.((((....))))...))))))))))...))))))))))..((((....)))).((((((...))))))	-30.1	0
Guo2018-MG1655	TTAGCAGCAGTACAGAAAGC	E. coli	MG1655	MG1655	3753915	3753938	Cas9	30.8562	Endogenous	TCCATTAGCAGCAGTACAGAAAGCGGGGTA	GTTTTAGAGCTAGAAATAGCAAGTTAAAATAAGGCTAGTCCGTTATCAACTTGAAAAAGTGGCACCGAGTCGGTGC	TTAGCAGCAGTACAGAAAGC	(((((.((..........))(((((((.((((....))))...)))))))...)))))..........((((....)))).((((((...))))))	-17.5	0
Guo2018-MG1655	ACATCAGCAAAGAAGATATT	E. coli	MG1655	MG1655	3753692	3753715	Cas9	30.1012	Endogenous	CATCACATCAGCAAAGAAGATATTTGGCGA	GTTTTAGAGCTAGAAATAGCAAGTTAAAATAAGGCTAGTCCGTTATCAACTTGAAAAAGTGGCACCGAGTCGGTGC	ACATCAGCAAAGAAGATATT	.....(((...((.....(((((((((.((((....))))...)))))))))......)).)))....((((....)))).((((((...))))))	-17.7	0
Guo2018-MG1655	GATCGTCTCCTTGCGGTGTG	E. coli	MG1655	MG1655	3754534	3754557	Cas9	14.1384	Endogenous	TCATGATCGTCTCCTTGCGGTGTGAGGTAT	GTTTTAGAGCTAGAAATAGCAAGTTAAAATAAGGCTAGTCCGTTATCAACTTGAAAAAGTGGCACCGAGTCGGTGC	GATCGTCTCCTTGCGGTGTG	............((((..((((((((..((((....)))).........))))))))..)))).....((((....)))).((((((...))))))	-23.2	-3.1
Guo2018-MG1655	AATTTATGTGCAGAGTATGG	E. coli	MG1655	MG1655	2145377	2145400	Cas9	14.7582	Endogenous	CTTAAATTTATGTGCAGAGTATGGCGGGCT	GTTTTAGAGCTAGAAATAGCAAGTTAAAATAAGGCTAGTCCGTTATCAACTTGAAAAAGTGGCACCGAGTCGGTGC	AATTTATGTGCAGAGTATGG	.....(((.((..(((....(((((((.((((....))))...)))))))...))).)).))).....((((....)))).((((((...))))))	-19.4	0
Guo2018-MG1655	GGTTACATTGCAGATCAAAC	E. coli	MG1655	MG1655	2145302	2145325	Cas9	11.0021	Endogenous	TGTGGGTTACATTGCAGATCAAACAGGCGG	GTTTTAGAGCTAGAAATAGCAAGTTAAAATAAGGCTAGTCCGTTATCAACTTGAAAAAGTGGCACCGAGTCGGTGC	GGTTACATTGCAGATCAAAC	((((........))))....(((((((.((((....))))...)))))))..................((((....)))).((((((...))))))	-16.3	-0.9
Guo2018-MG1655	AACATCCACGACCAGTCATA	E. coli	MG1655	MG1655	2145517	2145540	Cas9	25.4085	Endogenous	TCCCAACATCCACGACCAGTCATACGGCGG	GTTTTAGAGCTAGAAATAGCAAGTTAAAATAAGGCTAGTCCGTTATCAACTTGAAAAAGTGGCACCGAGTCGGTGC	AACATCCACGACCAGTCATA	.........(((.((((...(((((((.((((....))))...)))))))..)))).)))........((((....)))).((((((...))))))	-22.4	0
Guo2018-MG1655	CCATCGCCACGCTCACCAGT	E. coli	MG1655	MG1655	2145173	2145196	Cas9	32.1316	Endogenous	GCCGCCATCGCCACGCTCACCAGTTGGCCT	GTTTTAGAGCTAGAAATAGCAAGTTAAAATAAGGCTAGTCCGTTATCAACTTGAAAAAGTGGCACCGAGTCGGTGC	CCATCGCCACGCTCACCAGT	.....(((((((((............)))).........((((((...((((.(......).)))).)))))).....)))))((((...))))..	-20	0
Guo2018-MG1655	GCCATAAAGCTGTGCCACTC	E. coli	MG1655	MG1655	2145135	2145158	Cas9	32.2086	Endogenous	GTTCGCCATAAAGCTGTGCCACTCTGGCGG	GTTTTAGAGCTAGAAATAGCAAGTTAAAATAAGGCTAGTCCGTTATCAACTTGAAAAAGTGGCACCGAGTCGGTGC	GCCATAAAGCTGTGCCACTC	........((((.(((....(((((((.((((....))))...)))))))..))))))).........((((....)))).((((((...))))))	-22	-0.7
Guo2018-MG1655	GTCGGGAAGCAGATATACTC	E. coli	MG1655	MG1655	2145094	2145117	Cas9	36.6802	Endogenous	AGGCGTCGGGAAGCAGATATACTCCGGAAA	GTTTTAGAGCTAGAAATAGCAAGTTAAAATAAGGCTAGTCCGTTATCAACTTGAAAAAGTGGCACCGAGTCGGTGC	GTCGGGAAGCAGATATACTC	..((((.(((.......((.(((((((.((((....))))...))))))).)))))..))))......((((....)))).((((((...))))))	-20.4	-0.8
Guo2018-MG1655	AGCGCCTCTGCCCGTTTCAA	E. coli	MG1655	MG1655	2145019	2145042	Cas9	24.5176	Endogenous	AATCAGCGCCTCTGCCCGTTTCAACGGCAT	GTTTTAGAGCTAGAAATAGCAAGTTAAAATAAGGCTAGTCCGTTATCAACTTGAAAAAGTGGCACCGAGTCGGTGC	AGCGCCTCTGCCCGTTTCAA	.((((((((((((.(((((((((....(((..((..((((.............)))).)).)))...)))))))))..).))))..))...)))))	-23.7	-0.5
Guo2018-MG1655	ACATCGCCCGGTATTGTCAT	E. coli	MG1655	MG1655	2144959	2144982	Cas9	28.7395	Endogenous	CTCCACATCGCCCGGTATTGTCATTGGTAA	GTTTTAGAGCTAGAAATAGCAAGTTAAAATAAGGCTAGTCCGTTATCAACTTGAAAAAGTGGCACCGAGTCGGTGC	ACATCGCCCGGTATTGTCAT	........(((.((((((.((((((((.((((....))))...)))))))).))).))))))......((((....)))).((((((...))))))	-24.5	0
Guo2018-MG1655	TGTTTAATCAGATAATCATC	E. coli	MG1655	MG1655	2144836	2144859	Cas9	32.7769	Endogenous	TCGCTGTTTAATCAGATAATCATCCGGCAG	GTTTTAGAGCTAGAAATAGCAAGTTAAAATAAGGCTAGTCCGTTATCAACTTGAAAAAGTGGCACCGAGTCGGTGC	TGTTTAATCAGATAATCATC	..........((((((....(((((((.((((....))))...)))))))..((.....)))))))).((((....)))).((((((...))))))	-17	0
Guo2018-MG1655	GCTTCCAGCGCTCGGCATAA	E. coli	MG1655	MG1655	2144780	2144803	Cas9	23.5926	Endogenous	CAGGGCTTCCAGCGCTCGGCATAACGGCGG	GTTTTAGAGCTAGAAATAGCAAGTTAAAATAAGGCTAGTCCGTTATCAACTTGAAAAAGTGGCACCGAGTCGGTGC	GCTTCCAGCGCTCGGCATAA	(((...)))(((.(((....(((((((.((((....))))...)))))))...)))))).........((((....)))).((((((...))))))	-21.2	-1.6
Guo2018-MG1655	GGGGTGACCATCTGGCGAAA	E. coli	MG1655	MG1655	2307208	2307231	Cas9	27.6216	Endogenous	CCCGGGGGTGACCATCTGGCGAAACGGCGA	GTTTTAGAGCTAGAAATAGCAAGTTAAAATAAGGCTAGTCCGTTATCAACTTGAAAAAGTGGCACCGAGTCGGTGC	GGGGTGACCATCTGGCGAAA	..((((((...(((((....(((((((.((((....))))...)))))))...)))))...)))))).((((....)))).((((((...))))))	-28.7	-1.8
Guo2018-MG1655	CCGACATGGTATATCCCCCG	E. coli	MG1655	MG1655	2307188	2307211	Cas9	15.2681	Endogenous	GCCACCGACATGGTATATCCCCCGGGGGTG	GTTTTAGAGCTAGAAATAGCAAGTTAAAATAAGGCTAGTCCGTTATCAACTTGAAAAAGTGGCACCGAGTCGGTGC	CCGACATGGTATATCCCCCG	..((.((((..((.((....(((((((.((((....))))...)))))))..)).))..))))..)).((((....)))).((((((...))))))	-21.8	-0.3
Guo2018-MG1655	CTCTTGCCACGGTTCAGCAT	E. coli	MG1655	MG1655	2307324	2307347	Cas9	26.5627	Endogenous	GTGGCTCTTGCCACGGTTCAGCATCGGCAA	GTTTTAGAGCTAGAAATAGCAAGTTAAAATAAGGCTAGTCCGTTATCAACTTGAAAAAGTGGCACCGAGTCGGTGC	CTCTTGCCACGGTTCAGCAT	........((((...(((.((((((((.((((....))))...))))))))..)))...)))).....((((....)))).((((((...))))))	-25.6	-0.4
Guo2018-MG1655	CCAGCCCAGATGCCCACAGT	E. coli	MG1655	MG1655	2307156	2307179	Cas9	29.6947	Endogenous	TCGTCCAGCCCAGATGCCCACAGTTGGTCA	GTTTTAGAGCTAGAAATAGCAAGTTAAAATAAGGCTAGTCCGTTATCAACTTGAAAAAGTGGCACCGAGTCGGTGC	CCAGCCCAGATGCCCACAGT	..(((...((((((.....((((((((.((((....))))...)))))))).)))..))).)))....((((....)))).((((((...))))))	-19.3	0
Guo2018-MG1655	ATTATGAAAACTCTGTGGCA	E. coli	MG1655	MG1655	2307069	2307092	Cas9	24.1586	Endogenous	ATAAATTATGAAAACTCTGTGGCATGGCGG	GTTTTAGAGCTAGAAATAGCAAGTTAAAATAAGGCTAGTCCGTTATCAACTTGAAAAAGTGGCACCGAGTCGGTGC	ATTATGAAAACTCTGTGGCA	....(((.(((....((((.(((((((.((((....))))...)))))))...))))....))).)))((((....)))).((((((...))))))	-22.6	0
Guo2018-MG1655	GCCGCCAGTGGCTCTTGCCA	E. coli	MG1655	MG1655	2307313	2307336	Cas9	23.3714	Endogenous	ACCAGCCGCCAGTGGCTCTTGCCACGGTTC	GTTTTAGAGCTAGAAATAGCAAGTTAAAATAAGGCTAGTCCGTTATCAACTTGAAAAAGTGGCACCGAGTCGGTGC	GCCGCCAGTGGCTCTTGCCA	.....((.((((((.(((((.((((...((((....))))(((((...((((.(......).)))).)))))..)))).)))))..)))))).)).	-25.2	-5
Guo2018-MG1655	GTTTCGCGCCAGGAGCGTAG	E. coli	MG1655	MG1655	2306981	2307004	Cas9	31.4963	Endogenous	GACAGTTTCGCGCCAGGAGCGTAGCGGTTG	GTTTTAGAGCTAGAAATAGCAAGTTAAAATAAGGCTAGTCCGTTATCAACTTGAAAAAGTGGCACCGAGTCGGTGC	GTTTCGCGCCAGGAGCGTAG	.....(((.....(((.(..(((((((.((((....))))...))))))).).)))....))).....((((....)))).((((((...))))))	-21.5	-4.5
Guo2018-MG1655	CCCAGAGAAACAGAAACAAT	E. coli	MG1655	MG1655	2306917	2306940	Cas9	32.7172	Endogenous	TAAGCCCAGAGAAACAGAAACAATTGGCGC	GTTTTAGAGCTAGAAATAGCAAGTTAAAATAAGGCTAGTCCGTTATCAACTTGAAAAAGTGGCACCGAGTCGGTGC	CCCAGAGAAACAGAAACAAT	....((..(((.((..(..((((((((.((((....))))...))))))))..)....)).))).)).((((....)))).((((((...))))))	-18.3	0
Guo2018-MG1655	CCGCCAAATTGAAAAATCGC	E. coli	MG1655	MG1655	2306890	2306913	Cas9	28.5227	Endogenous	CAGGCCGCCAAATTGAAAAATCGCGGGTAA	GTTTTAGAGCTAGAAATAGCAAGTTAAAATAAGGCTAGTCCGTTATCAACTTGAAAAAGTGGCACCGAGTCGGTGC	CCGCCAAATTGAAAAATCGC	..(((....(((....))).(((((((.((((....))))...)))))))..))).............((((....)))).((((((...))))))	-17.1	0
Guo2018-MG1655	GGATGAAACCCCGCTTTCAA	E. coli	MG1655	MG1655	2306770	2306793	Cas9	30.3789	Endogenous	GAGTGGATGAAACCCCGCTTTCAACGGTTG	GTTTTAGAGCTAGAAATAGCAAGTTAAAATAAGGCTAGTCCGTTATCAACTTGAAAAAGTGGCACCGAGTCGGTGC	GGATGAAACCCCGCTTTCAA	..........(((((((((((((....(((..((..((((.............)))).)).)))...)))))))..))))))(((((...))))).	-22.1	-1.4
Guo2018-MG1655	GCGAAGCTGAAAATGAGGAG	E. coli	MG1655	MG1655	2307365	2307388	Cas9	20.1476	Endogenous	CGCCGCGAAGCTGAAAATGAGGAGAGGTAA	GTTTTAGAGCTAGAAATAGCAAGTTAAAATAAGGCTAGTCCGTTATCAACTTGAAAAAGTGGCACCGAGTCGGTGC	GCGAAGCTGAAAATGAGGAG	...(((.(((.((((.((.(((((((..((((....)))).........)))))))..)))))).))).))).........((((((...))))))	-20.7	0
Guo2018-MG1655	AAAATGAGGAGAGGTAATGT	E. coli	MG1655	MG1655	2307356	2307379	Cas9	34.553	Endogenous	GCTGAAAATGAGGAGAGGTAATGTTGGATC	GTTTTAGAGCTAGAAATAGCAAGTTAAAATAAGGCTAGTCCGTTATCAACTTGAAAAAGTGGCACCGAGTCGGTGC	AAAATGAGGAGAGGTAATGT	...(((((((..(((....((((((((.((((....))))...))))))))..)))..))).))))..((((....)))).((((((...))))))	-24.6	0
Guo2018-MG1655	GCAGATTCGCCGGTTGCGCG	E. coli	MG1655	MG1655	531844	531867	Cas9	34.1928	Endogenous	AGCGGCAGATTCGCCGGTTGCGCGCGGTTA	GTTTTAGAGCTAGAAATAGCAAGTTAAAATAAGGCTAGTCCGTTATCAACTTGAAAAAGTGGCACCGAGTCGGTGC	GCAGATTCGCCGGTTGCGCG	...(((....(((..((...(((((((.((((....))))...)))))))...))....)))..))).((((....)))).((((((...))))))	-23	-1.7
Guo2018-MG1655	TCGAGTTCGTGAATGGTCAG	E. coli	MG1655	MG1655	531866	531889	Cas9	21.5623	Endogenous	ACGTTCGAGTTCGTGAATGGTCAGCGGCAG	GTTTTAGAGCTAGAAATAGCAAGTTAAAATAAGGCTAGTCCGTTATCAACTTGAAAAAGTGGCACCGAGTCGGTGC	TCGAGTTCGTGAATGGTCAG	(((((((.(..(((((.(.(((((((..((((....)))).........))))))).).)))))..)))))))).......((((((...))))))	-27.1	0
Guo2018-MG1655	ATGACGTTCGAGTTCGTGAA	E. coli	MG1655	MG1655	531873	531896	Cas9	35.5885	Endogenous	GCGGATGACGTTCGAGTTCGTGAATGGTCA	GTTTTAGAGCTAGAAATAGCAAGTTAAAATAAGGCTAGTCCGTTATCAACTTGAAAAAGTGGCACCGAGTCGGTGC	ATGACGTTCGAGTTCGTGAA	......((((((((.(((((((((((..((((....)))).........)))))))......)))).))))))))......((((((...))))))	-20.9	-1.7
Guo2018-MG1655	ACAAACACCTCACCTTTCAT	E. coli	MG1655	MG1655	531920	531943	Cas9	9.9384	Endogenous	CACCACAAACACCTCACCTTTCATCGGGAT	GTTTTAGAGCTAGAAATAGCAAGTTAAAATAAGGCTAGTCCGTTATCAACTTGAAAAAGTGGCACCGAGTCGGTGC	ACAAACACCTCACCTTTCAT	........((..(((....((((((((.((((....))))...)))))))))))..))..........((((....)))).((((((...))))))	-18.4	0
Guo2018-MG1655	ATTCACTCCCTGTTCGCCGT	E. coli	MG1655	MG1655	532002	532025	Cas9	35.4566	Endogenous	GGTAATTCACTCCCTGTTCGCCGTTGGTGA	GTTTTAGAGCTAGAAATAGCAAGTTAAAATAAGGCTAGTCCGTTATCAACTTGAAAAAGTGGCACCGAGTCGGTGC	ATTCACTCCCTGTTCGCCGT	...............(((.((((((((.((((....))))...)))))))).))).............((((....)))).((((((...))))))	-23	0
Guo2018-MG1655	TACGTCGCCATAAGCACTAA	E. coli	MG1655	MG1655	531708	531731	Cas9	32.7999	Endogenous	CGATTACGTCGCCATAAGCACTAAAGGCTT	GTTTTAGAGCTAGAAATAGCAAGTTAAAATAAGGCTAGTCCGTTATCAACTTGAAAAAGTGGCACCGAGTCGGTGC	TACGTCGCCATAAGCACTAA	............(((.((..(((((((.((((....))))...))))))).)))))............((((....)))).((((((...))))))	-19	-0.6
Guo2018-MG1655	GGTGATGCCAGACGTTACGA	E. coli	MG1655	MG1655	532027	532050	Cas9	28.0825	Endogenous	AGTGGGTGATGCCAGACGTTACGATGGTAA	GTTTTAGAGCTAGAAATAGCAAGTTAAAATAAGGCTAGTCCGTTATCAACTTGAAAAAGTGGCACCGAGTCGGTGC	GGTGATGCCAGACGTTACGA	(((((((...(((....(..(((((((.((((....))))...)))))))..)....)))))))))).((((....)))).((((((...))))))	-25.2	-4.3
Guo2018-MG1655	CGCGCTGCCAGGCGAAAAGT	E. coli	MG1655	MG1655	532048	532071	Cas9	28.859	Endogenous	GTGACGCGCTGCCAGGCGAAAAGTGGGTGA	GTTTTAGAGCTAGAAATAGCAAGTTAAAATAAGGCTAGTCCGTTATCAACTTGAAAAAGTGGCACCGAGTCGGTGC	CGCGCTGCCAGGCGAAAAGT	((.((((((..........((((((((.((((....))))...)))))))).))).))).))......((((....)))).((((((...))))))	-21.2	-4.5
Guo2018-MG1655	GCGATCGATGGTCAGAAAAT	E. coli	MG1655	MG1655	532074	532097	Cas9	31.6488	Endogenous	CGCCGCGATCGATGGTCAGAAAATCGGTGA	GTTTTAGAGCTAGAAATAGCAAGTTAAAATAAGGCTAGTCCGTTATCAACTTGAAAAAGTGGCACCGAGTCGGTGC	GCGATCGATGGTCAGAAAAT	..(((.(((((.(((....((((((((.((((....))))...))))))))...)).).)))))))).((((....)))).((((((...))))))	-24.1	-1.4
Guo2018-MG1655	AATCGTGGTAACGCTCCACC	E. coli	MG1655	MG1655	531772	531795	Cas9	5.85649	Endogenous	GCCAAATCGTGGTAACGCTCCACCAGGCCA	GTTTTAGAGCTAGAAATAGCAAGTTAAAATAAGGCTAGTCCGTTATCAACTTGAAAAAGTGGCACCGAGTCGGTGC	AATCGTGGTAACGCTCCACC	.....((((((((..(..(((((((((.((((....))))...)))))))..))...)..))))))))((((....)))).((((((...))))))	-24.4	-4.3
Guo2018-MG1655	GGACAAAAAGATGAAACTTC	E. coli	MG1655	MG1655	531664	531687	Cas9	31.1163	Endogenous	ACAAGGACAAAAAGATGAAACTTCAGGTAT	GTTTTAGAGCTAGAAATAGCAAGTTAAAATAAGGCTAGTCCGTTATCAACTTGAAAAAGTGGCACCGAGTCGGTGC	GGACAAAAAGATGAAACTTC	((((...(((((((....)))))))...((((....)))).((((.......)))).)))).......((((....)))).((((((...))))))	-22.5	0
Guo2018-MG1655	GCCATTAATTTGCCGAACAT	E. coli	MG1655	MG1655	539441	539464	Cas9	27.517	Endogenous	AGTCGCCATTAATTTGCCGAACATTGGCAG	GTTTTAGAGCTAGAAATAGCAAGTTAAAATAAGGCTAGTCCGTTATCAACTTGAAAAAGTGGCACCGAGTCGGTGC	GCCATTAATTTGCCGAACAT	(((.(((((((((......((((((.......))))))))))))))).....))).............((((....)))).((((((...))))))	-19.1	0
Guo2018-MG1655	CGAAGTCGGCATCTTTTCCT	E. coli	MG1655	MG1655	539512	539535	Cas9	31.8372	Endogenous	AAGACGAAGTCGGCATCTTTTCCTGGGGCG	GTTTTAGAGCTAGAAATAGCAAGTTAAAATAAGGCTAGTCCGTTATCAACTTGAAAAAGTGGCACCGAGTCGGTGC	CGAAGTCGGCATCTTTTCCT	.((...(((...((...((((((((((.((((....))))...))))))).)))..)).)))...)).((((....)))).((((((...))))))	-22	0
Guo2018-MG1655	TGATACGCGCGCCAATGGTA	E. coli	MG1655	MG1655	539614	539637	Cas9	25.3974	Endogenous	TTCGTGATACGCGCGCCAATGGTACGGCCA	GTTTTAGAGCTAGAAATAGCAAGTTAAAATAAGGCTAGTCCGTTATCAACTTGAAAAAGTGGCACCGAGTCGGTGC	TGATACGCGCGCCAATGGTA	(((((.(((.((...((((.(((((((.((((....))))...)))))))...)))))).))))))))((((....)))).((((((...))))))	-23.5	-0.7
Guo2018-MG1655	TTAAGGATAAATTGACCTTT	E. coli	MG1655	MG1655	539696	539719	Cas9	34.8768	Endogenous	ATGTTTAAGGATAAATTGACCTTTCGGCGC	GTTTTAGAGCTAGAAATAGCAAGTTAAAATAAGGCTAGTCCGTTATCAACTTGAAAAAGTGGCACCGAGTCGGTGC	TTAAGGATAAATTGACCTTT	.....(((((...((((((((((((((.((((....))))...)))))))))))...)))..))))).((((....)))).((((((...))))))	-24.9	-1
Guo2018-MG1655	CGGTTTCATAACCTTCCCAG	E. coli	MG1655	MG1655	538573	538596	Cas9	17.7298	Endogenous	GTACCGGTTTCATAACCTTCCCAGTGGCTA	GTTTTAGAGCTAGAAATAGCAAGTTAAAATAAGGCTAGTCCGTTATCAACTTGAAAAAGTGGCACCGAGTCGGTGC	CGGTTTCATAACCTTCCCAG	.(((((...(((((....)))))...)))))........((((((...((((.(......).)))).))))))........((((((...))))))	-20.8	-3.1
Guo2018-MG1655	GAGCGGCATTTCGATCATGG	E. coli	MG1655	MG1655	538626	538649	Cas9	7.45239	Endogenous	GGTTGAGCGGCATTTCGATCATGGTGGTGA	GTTTTAGAGCTAGAAATAGCAAGTTAAAATAAGGCTAGTCCGTTATCAACTTGAAAAAGTGGCACCGAGTCGGTGC	GAGCGGCATTTCGATCATGG	.(((((.(((..(.((....(((((((.((((....))))...)))))))..))).))))))))....((((....)))).((((((...))))))	-20	-1.4
Guo2018-MG1655	ACTGCCAGTCGTTTACATCA	E. coli	MG1655	MG1655	538852	538875	Cas9	30.8745	Endogenous	AAGAACTGCCAGTCGTTTACATCACGGAAG	GTTTTAGAGCTAGAAATAGCAAGTTAAAATAAGGCTAGTCCGTTATCAACTTGAAAAAGTGGCACCGAGTCGGTGC	ACTGCCAGTCGTTTACATCA	((((((.((.....))....(((((((.((((....))))...)))))))..))).))).........((((....)))).((((((...))))))	-17.4	0
Guo2018-MG1655	CGAAGCCACATAGTCATGAG	E. coli	MG1655	MG1655	538989	539012	Cas9	18.8901	Endogenous	GACGCGAAGCCACATAGTCATGAGCGGTTA	GTTTTAGAGCTAGAAATAGCAAGTTAAAATAAGGCTAGTCCGTTATCAACTTGAAAAAGTGGCACCGAGTCGGTGC	CGAAGCCACATAGTCATGAG	.(((((....(((((.....(((((((.((((....))))...)))))))..)))))....))).)).((((....)))).((((((...))))))	-20.8	0
Guo2018-MG1655	CACCTTCCGGGCTGCTGACG	E. coli	MG1655	MG1655	539092	539115	Cas9	21.8759	Endogenous	TCAACACCTTCCGGGCTGCTGACGTGGCAA	GTTTTAGAGCTAGAAATAGCAAGTTAAAATAAGGCTAGTCCGTTATCAACTTGAAAAAGTGGCACCGAGTCGGTGC	CACCTTCCGGGCTGCTGACG	.......(((((((((....(((((((.((((....))))...)))))))..))).))))))......((((....)))).((((((...))))))	-28.9	-1.6
Guo2018-MG1655	GTTTTTCCCACATGCCTTTC	E. coli	MG1655	MG1655	539257	539280	Cas9	24.4222	Endogenous	AACAGTTTTTCCCACATGCCTTTCTGGTTT	GTTTTAGAGCTAGAAATAGCAAGTTAAAATAAGGCTAGTCCGTTATCAACTTGAAAAAGTGGCACCGAGTCGGTGC	GTTTTTCCCACATGCCTTTC	.........((..(((((..(((((((.((((....))))...))))))))))))..)).........((((....)))).((((((...))))))	-22.3	0
Guo2018-MG1655	ATGTTACCGGCTTTCATTTC	E. coli	MG1655	MG1655	539330	539353	Cas9	33.4113	Endogenous	CATGATGTTACCGGCTTTCATTTCCGGCGG	GTTTTAGAGCTAGAAATAGCAAGTTAAAATAAGGCTAGTCCGTTATCAACTTGAAAAAGTGGCACCGAGTCGGTGC	ATGTTACCGGCTTTCATTTC	.((.((.(((((....(((.(((((((.((((....))))...))))))))))...)).))).)).))((((....)))).((((((...))))))	-20.4	0
Guo2018-MG1655	GCGTTTCTTCTATAGCTTGA	E. coli	MG1655	MG1655	544479	544502	Cas9	13.7084	Endogenous	GGCAGCGTTTCTTCTATAGCTTGACGGAAA	GTTTTAGAGCTAGAAATAGCAAGTTAAAATAAGGCTAGTCCGTTATCAACTTGAAAAAGTGGCACCGAGTCGGTGC	GCGTTTCTTCTATAGCTTGA	............((((((..(((((((.((((....))))...))))))).))))))...........((((....)))).((((((...))))))	-22.3	-0.2
Guo2018-MG1655	GTGGATATTCGGTGCCATTC	E. coli	MG1655	MG1655	544299	544322	Cas9	30.7045	Endogenous	TCCTGTGGATATTCGGTGCCATTCAGGCGA	GTTTTAGAGCTAGAAATAGCAAGTTAAAATAAGGCTAGTCCGTTATCAACTTGAAAAAGTGGCACCGAGTCGGTGC	GTGGATATTCGGTGCCATTC	......(((((((((((((..(((....((((....))))(((((...((((.(......).)))).))))))))..)))))))))))))......	-25.6	-1.6
Guo2018-MG1655	AAGGTTACCGCCGTTAACCA	E. coli	MG1655	MG1655	544243	544266	Cas9	21.7873	Endogenous	CGTCAAGGTTACCGCCGTTAACCACGGTAT	GTTTTAGAGCTAGAAATAGCAAGTTAAAATAAGGCTAGTCCGTTATCAACTTGAAAAAGTGGCACCGAGTCGGTGC	AAGGTTACCGCCGTTAACCA	..(((((.......))))).(((((((.((((....))))...)))))))..................((((....)))).((((((...))))))	-19	-3.4
Guo2018-MG1655	ACCACTTCGACCGTACGTAG	E. coli	MG1655	MG1655	544154	544177	Cas9	19.9375	Endogenous	CGCCACCACTTCGACCGTACGTAGCGGCGC	GTTTTAGAGCTAGAAATAGCAAGTTAAAATAAGGCTAGTCCGTTATCAACTTGAAAAAGTGGCACCGAGTCGGTGC	ACCACTTCGACCGTACGTAG	.((((((.((((.......)))).....((((....))))(((((...((((.(......).)))).)))))....))))))(((((...))))).	-21.7	0
Guo2018-MG1655	TTCAATATGCAGTTCAACAA	E. coli	MG1655	MG1655	543940	543963	Cas9	40.1974	Endogenous	CCTGTTCAATATGCAGTTCAACAAAGGCTT	GTTTTAGAGCTAGAAATAGCAAGTTAAAATAAGGCTAGTCCGTTATCAACTTGAAAAAGTGGCACCGAGTCGGTGC	TTCAATATGCAGTTCAACAA	.........((.((...((((((....(((..((..((((.............)))).)).)))...))))))...)).))((((((...))))))	-17.3	0
Guo2018-MG1655	GTATCACGACGATAACCCAT	E. coli	MG1655	MG1655	543803	543826	Cas9	38.233	Endogenous	AACTGTATCACGACGATAACCCATCGGCGT	GTTTTAGAGCTAGAAATAGCAAGTTAAAATAAGGCTAGTCCGTTATCAACTTGAAAAAGTGGCACCGAGTCGGTGC	GTATCACGACGATAACCCAT	..........((((((((.((((((((.((((....))))...)))))))).)).......)))))).((((....)))).((((((...))))))	-23	-0.9
Guo2018-MG1655	GCGCGGCTCTACTTTGCCAA	E. coli	MG1655	MG1655	543706	543729	Cas9	33.5507	Endogenous	TCGGGCGCGGCTCTACTTTGCCAAAGGTCA	GTTTTAGAGCTAGAAATAGCAAGTTAAAATAAGGCTAGTCCGTTATCAACTTGAAAAAGTGGCACCGAGTCGGTGC	GCGCGGCTCTACTTTGCCAA	..((((....(((..(((..(((((((.((((....))))...)))))))..))).))))))).....((((....)))).((((((...))))))	-26.5	-4.8
Guo2018-MG1655	GCATGTCGTTTTCTAACTGT	E. coli	MG1655	MG1655	543597	543620	Cas9	37.2139	Endogenous	GCCCGCATGTCGTTTTCTAACTGTTGGGTG	GTTTTAGAGCTAGAAATAGCAAGTTAAAATAAGGCTAGTCCGTTATCAACTTGAAAAAGTGGCACCGAGTCGGTGC	GCATGTCGTTTTCTAACTGT	............(((.((.((((((((.((((....))))...)))))))).)).)))..........((((....)))).((((((...))))))	-19.2	0
Guo2018-MG1655	AGCTCCTTATTCATCGGCAC	E. coli	MG1655	MG1655	543515	543538	Cas9	25.6522	Endogenous	GACCAGCTCCTTATTCATCGGCACGGGTTC	GTTTTAGAGCTAGAAATAGCAAGTTAAAATAAGGCTAGTCCGTTATCAACTTGAAAAAGTGGCACCGAGTCGGTGC	AGCTCCTTATTCATCGGCAC	...............(((..(((((((.((((....))))...)))))))...)))............((((....)))).((((((...))))))	-18.1	-0.5
Guo2018-MG1655	GCCATGAGAGTGGATCCCTC	E. coli	MG1655	MG1655	545452	545475	Cas9	31.2409	Endogenous	CCGCGCCATGAGAGTGGATCCCTCTGGCAT	GTTTTAGAGCTAGAAATAGCAAGTTAAAATAAGGCTAGTCCGTTATCAACTTGAAAAAGTGGCACCGAGTCGGTGC	GCCATGAGAGTGGATCCCTC	....(((...(((((.(((.(((((((.((((....))))...))))))).)))...)))))...)))((((....)))).((((((...))))))	-26.5	-3.4
Guo2018-MG1655	CAAGACGAAACTCCGGTTCG	E. coli	MG1655	MG1655	545379	545402	Cas9	32.0052	Endogenous	TCCTCAAGACGAAACTCCGGTTCGCGGTTG	GTTTTAGAGCTAGAAATAGCAAGTTAAAATAAGGCTAGTCCGTTATCAACTTGAAAAAGTGGCACCGAGTCGGTGC	CAAGACGAAACTCCGGTTCG	..........(.((((((((((......((((.......((((((...((((.(......).)))).))))))......)))))))))))))).).	-21.8	-0.5
Guo2018-MG1655	GTTTATTCTCAATTAGCTGG	E. coli	MG1655	MG1655	545541	545564	Cas9	11.0886	Endogenous	CAGAGTTTATTCTCAATTAGCTGGTGGAGT	GTTTTAGAGCTAGAAATAGCAAGTTAAAATAAGGCTAGTCCGTTATCAACTTGAAAAAGTGGCACCGAGTCGGTGC	GTTTATTCTCAATTAGCTGG	...........(((((((..(((((((.((((....))))...)))))))..))))))).........((((....)))).((((((...))))))	-24.5	0
Guo2018-MG1655	AGAGTTTATTCTCAATTAGC	E. coli	MG1655	MG1655	545538	545561	Cas9	28.6437	Endogenous	TGGCAGAGTTTATTCTCAATTAGCTGGTGG	GTTTTAGAGCTAGAAATAGCAAGTTAAAATAAGGCTAGTCCGTTATCAACTTGAAAAAGTGGCACCGAGTCGGTGC	AGAGTTTATTCTCAATTAGC	.(((......))).(((((((((((((.((((....))))...)))))))...)))))).........((((....)))).((((((...))))))	-22.6	-2.2
Guo2018-MG1655	CACCGCAACGCCATTTTGCT	E. coli	MG1655	MG1655	545263	545286	Cas9	13.2535	Endogenous	CGACCACCGCAACGCCATTTTGCTGGGCGG	GTTTTAGAGCTAGAAATAGCAAGTTAAAATAAGGCTAGTCCGTTATCAACTTGAAAAAGTGGCACCGAGTCGGTGC	CACCGCAACGCCATTTTGCT	((((((...((((((((((((((((.......))))))))(((((...((((.(......).)))).)))))...)))))))).....).))))).	-22.8	-2
Guo2018-MG1655	AATGCCAATGAATCCGGCGC	E. coli	MG1655	MG1655	545182	545205	Cas9	12.73	Endogenous	TCGAAATGCCAATGAATCCGGCGCGGGCTG	GTTTTAGAGCTAGAAATAGCAAGTTAAAATAAGGCTAGTCCGTTATCAACTTGAAAAAGTGGCACCGAGTCGGTGC	AATGCCAATGAATCCGGCGC	...(((.........)))(((((((((.((((....))))...)))))))...)).............((((....)))).((((((...))))))	-19.5	-3.3
Guo2018-MG1655	TAAATTTCCGCGCCGCCAAA	E. coli	MG1655	MG1655	545129	545152	Cas9	32.5468	Endogenous	GTAGTAAATTTCCGCGCCGCCAAACGGCAC	GTTTTAGAGCTAGAAATAGCAAGTTAAAATAAGGCTAGTCCGTTATCAACTTGAAAAAGTGGCACCGAGTCGGTGC	TAAATTTCCGCGCCGCCAAA	........((.((.(((...(((((((.((((....))))...)))))))..)))..)).))......((((....)))).((((((...))))))	-20.9	0
Guo2018-MG1655	TAGTCGCCATATCAAAGGTA	E. coli	MG1655	MG1655	545055	545078	Cas9	33.8455	Endogenous	ACGGTAGTCGCCATATCAAAGGTAAGGATC	GTTTTAGAGCTAGAAATAGCAAGTTAAAATAAGGCTAGTCCGTTATCAACTTGAAAAAGTGGCACCGAGTCGGTGC	TAGTCGCCATATCAAAGGTA	((((((((........))).(((((((.((((....))))...)))))))..)))))...........((((....)))).((((((...))))))	-20.2	-2.1
Guo2018-MG1655	ACCGTTTTTATCGACCGCCC	E. coli	MG1655	MG1655	544972	544995	Cas9	8.22637	Endogenous	GTACACCGTTTTTATCGACCGCCCAGGTAT	GTTTTAGAGCTAGAAATAGCAAGTTAAAATAAGGCTAGTCCGTTATCAACTTGAAAAAGTGGCACCGAGTCGGTGC	ACCGTTTTTATCGACCGCCC	............(((.(((.(((((((.((((....))))...)))))))..)))..)))........((((....)))).((((((...))))))	-22.2	0
Guo2018-MG1655	AGCCGAGTAAGACGCCTGAG	E. coli	MG1655	MG1655	544863	544886	Cas9	7.7345	Endogenous	GGTAAGCCGAGTAAGACGCCTGAGAGGACG	GTTTTAGAGCTAGAAATAGCAAGTTAAAATAAGGCTAGTCCGTTATCAACTTGAAAAAGTGGCACCGAGTCGGTGC	AGCCGAGTAAGACGCCTGAG	(((.((.((....((((...(((((((.((((....))))...))))))).)))))).)).)))....((((....)))).((((((...))))))	-23.3	0
Guo2018-MG1655	CTGATTAAAACCGGGCGCGG	E. coli	MG1655	MG1655	544684	544707	Cas9	7.34392	Endogenous	AAACCTGATTAAAACCGGGCGCGGGGGTAA	GTTTTAGAGCTAGAAATAGCAAGTTAAAATAAGGCTAGTCCGTTATCAACTTGAAAAAGTGGCACCGAGTCGGTGC	CTGATTAAAACCGGGCGCGG	.((((......(((((((..(((((((.((((....))))...)))))))...))..)))))..))))((((....)))).((((((...))))))	-24.6	-2.8
Guo2018-MG1655	AACAATTTCGATGCCTTCGA	E. coli	MG1655	MG1655	544615	544638	Cas9	6.59974	Endogenous	CATCAACAATTTCGATGCCTTCGACGGCGG	GTTTTAGAGCTAGAAATAGCAAGTTAAAATAAGGCTAGTCCGTTATCAACTTGAAAAAGTGGCACCGAGTCGGTGC	AACAATTTCGATGCCTTCGA	.........((((((((...(((((((.((((....))))...))))))))))))..)))........((((....)))).((((((...))))))	-22.2	-2.4
Guo2018-MG1655	AAGACAGATGAAAATCAGTC	E. coli	MG1655	MG1655	545571	545594	Cas9	10.4959	Endogenous	AAGGAAGACAGATGAAAATCAGTCGGGAAA	GTTTTAGAGCTAGAAATAGCAAGTTAAAATAAGGCTAGTCCGTTATCAACTTGAAAAAGTGGCACCGAGTCGGTGC	AAGACAGATGAAAATCAGTC	......(((((....((((((((((((.((((....))))...)))))))..)))).)....))))).((((....)))).((((((...))))))	-21.9	-3.3
Guo2018-MG1655	TCTGTCTTCCTTTTTAACGA	E. coli	MG1655	MG1655	545586	545609	Cas9	26.7488	Endogenous	TTCATCTGTCTTCCTTTTTAACGACGGTGT	GTTTTAGAGCTAGAAATAGCAAGTTAAAATAAGGCTAGTCCGTTATCAACTTGAAAAAGTGGCACCGAGTCGGTGC	TCTGTCTTCCTTTTTAACGA	...(((((...(((((((..........((((....))))..))))))).))))).............((((....)))).((((((...))))))	-19	0
Guo2018-MG1655	GCGTCACAATTTTCAAAGCC	E. coli	MG1655	MG1655	543130	543153	Cas9	21.2206	Endogenous	TGTCGCGTCACAATTTTCAAAGCCCGGAAT	GTTTTAGAGCTAGAAATAGCAAGTTAAAATAAGGCTAGTCCGTTATCAACTTGAAAAAGTGGCACCGAGTCGGTGC	GCGTCACAATTTTCAAAGCC	....(((..((((((((((((((((((.((((....))))...)))))))..))))..............))))))).)))((((((...))))))	-23.5	0
Guo2018-MG1655	ACAAAAGAGGCACCCAGCTT	E. coli	MG1655	MG1655	543091	543114	Cas9	13.0157	Endogenous	ATCAACAAAAGAGGCACCCAGCTTTGGCGT	GTTTTAGAGCTAGAAATAGCAAGTTAAAATAAGGCTAGTCCGTTATCAACTTGAAAAAGTGGCACCGAGTCGGTGC	ACAAAAGAGGCACCCAGCTT	........((.((..((((((((((((.((((....))))...))))))))).))).)))).......((((....)))).((((((...))))))	-23.3	-1.8
Guo2018-MG1655	CTTCGCCACCGAAGCCCTGT	E. coli	MG1655	MG1655	543032	543055	Cas9	36.105	Endogenous	ATGCCTTCGCCACCGAAGCCCTGTTGGTTG	GTTTTAGAGCTAGAAATAGCAAGTTAAAATAAGGCTAGTCCGTTATCAACTTGAAAAAGTGGCACCGAGTCGGTGC	CTTCGCCACCGAAGCCCTGT	..(((....)))((((...((((((((.((((....))))...)))))))).))))............((((....)))).((((((...))))))	-22.8	-3.3
Guo2018-MG1655	TATTTCCAGAGATCACATAC	E. coli	MG1655	MG1655	542996	543019	Cas9	27.3302	Endogenous	GTGATATTTCCAGAGATCACATACAGGAAC	GTTTTAGAGCTAGAAATAGCAAGTTAAAATAAGGCTAGTCCGTTATCAACTTGAAAAAGTGGCACCGAGTCGGTGC	TATTTCCAGAGATCACATAC	((((((.((.....((....)).......)).)))))).((((((...((((.(......).)))).))))))........((((((...))))))	-15.9	0
Guo2018-MG1655	GGTTAGCCAGTAAATCTTCG	E. coli	MG1655	MG1655	543218	543241	Cas9	33.2582	Endogenous	GCACGGTTAGCCAGTAAATCTTCGCGGTAA	GTTTTAGAGCTAGAAATAGCAAGTTAAAATAAGGCTAGTCCGTTATCAACTTGAAAAAGTGGCACCGAGTCGGTGC	GGTTAGCCAGTAAATCTTCG	((((((((............(((((((.((((....))))...)))))))..)))))).)).......((((....)))).((((((...))))))	-23.7	-0.5
Guo2018-MG1655	AAGATAGCCACCTTCGCTTA	E. coli	MG1655	MG1655	542943	542966	Cas9	34.2744	Endogenous	AATAAAGATAGCCACCTTCGCTTAAGGCAA	GTTTTAGAGCTAGAAATAGCAAGTTAAAATAAGGCTAGTCCGTTATCAACTTGAAAAAGTGGCACCGAGTCGGTGC	AAGATAGCCACCTTCGCTTA	..((((((...((..((((.(((((((.((((....))))...))))))).)))).))...)))))).((((....)))).((((((...))))))	-26.6	-0.6
Guo2018-MG1655	CACGGTGCATAGCCTTCTAC	E. coli	MG1655	MG1655	542836	542859	Cas9	22.6795	Endogenous	CAGCCACGGTGCATAGCCTTCTACCGGAAC	GTTTTAGAGCTAGAAATAGCAAGTTAAAATAAGGCTAGTCCGTTATCAACTTGAAAAAGTGGCACCGAGTCGGTGC	CACGGTGCATAGCCTTCTAC	.((((.((.(((((((....(((((((.((((....))))...)))))))))))))))))))).....((((....)))).((((((...))))))	-30.1	-2.4
Guo2018-MG1655	ATATCAAAACCTAACTCTTT	E. coli	MG1655	MG1655	542734	542757	Cas9	39.6066	Endogenous	GTTCATATCAAAACCTAACTCTTTGGGCAG	GTTTTAGAGCTAGAAATAGCAAGTTAAAATAAGGCTAGTCCGTTATCAACTTGAAAAAGTGGCACCGAGTCGGTGC	ATATCAAAACCTAACTCTTT	..........(((...(((((((((((.((((....))))...))))))))))).)))..........((((....)))).((((((...))))))	-21.1	0
Guo2018-MG1655	ATATTTTTTACCAGACCATC	E. coli	MG1655	MG1655	543157	543180	Cas9	9.69775	Endogenous	AATAATATTTTTTACCAGACCATCCGGGGT	GTTTTAGAGCTAGAAATAGCAAGTTAAAATAAGGCTAGTCCGTTATCAACTTGAAAAAGTGGCACCGAGTCGGTGC	ATATTTTTTACCAGACCATC	.........((.((.((...(((((((.((((....))))...)))))))..)))).)).........((((....)))).((((((...))))))	-17.8	0
Guo2018-MG1655	TATGACTCCTTATTTCTGCC	E. coli	MG1655	MG1655	543271	543294	Cas9	9.16563	Endogenous	CATTTATGACTCCTTATTTCTGCCAGGCAA	GTTTTAGAGCTAGAAATAGCAAGTTAAAATAAGGCTAGTCCGTTATCAACTTGAAAAAGTGGCACCGAGTCGGTGC	TATGACTCCTTATTTCTGCC	...((((((((((((((((.(((((.......))))).)).))...))))))))..))))........((((....)))).((((((...))))))	-22.3	0
Guo2018-MG1655	CGGCGACGGAGAGGACATCG	E. coli	MG1655	MG1655	532518	532541	Cas9	34.1208	Endogenous	GGCCCGGCGACGGAGAGGACATCGCGGTTA	GTTTTAGAGCTAGAAATAGCAAGTTAAAATAAGGCTAGTCCGTTATCAACTTGAAAAAGTGGCACCGAGTCGGTGC	CGGCGACGGAGAGGACATCG	.((.((((((..((.(....(((((((.((((....))))...)))))))...)))..)))))).)).((((....)))).((((((...))))))	-27	-0.6
Guo2018-MG1655	GCGCATAAACGGCCCGGCGA	E. coli	MG1655	MG1655	532532	532555	Cas9	17.305	Endogenous	GGCGGCGCATAAACGGCCCGGCGACGGAGA	GTTTTAGAGCTAGAAATAGCAAGTTAAAATAAGGCTAGTCCGTTATCAACTTGAAAAAGTGGCACCGAGTCGGTGC	GCGCATAAACGGCCCGGCGA	.......(((((.(.(((..(((((((.((((....))))...)))))))...))).).)))))....((((....)))).((((((...))))))	-25.6	-1.8
Guo2018-MG1655	AACATCAGGCGGCGCATAAA	E. coli	MG1655	MG1655	532543	532566	Cas9	28.5623	Endogenous	AAGTAACATCAGGCGGCGCATAAACGGCCC	GTTTTAGAGCTAGAAATAGCAAGTTAAAATAAGGCTAGTCCGTTATCAACTTGAAAAAGTGGCACCGAGTCGGTGC	AACATCAGGCGGCGCATAAA	.......((((((.......(((((((.((((....))))...))))))).......).)))))....((((....)))).((((((...))))))	-21.3	0
Guo2018-MG1655	TTTCGCCGGAAAGTAACATC	E. coli	MG1655	MG1655	532557	532580	Cas9	31.5757	Endogenous	ACCGTTTCGCCGGAAAGTAACATCAGGCGG	GTTTTAGAGCTAGAAATAGCAAGTTAAAATAAGGCTAGTCCGTTATCAACTTGAAAAAGTGGCACCGAGTCGGTGC	TTTCGCCGGAAAGTAACATC	......((((.(((......(((((((.((((....))))...)))))))...)))..))))......((((....)))).((((((...))))))	-20.3	-1.3
Guo2018-MG1655	GGCATATCCACAAGCGTAGT	E. coli	MG1655	MG1655	532780	532803	Cas9	38.3295	Endogenous	GGTGGGCATATCCACAAGCGTAGTTGGCGT	GTTTTAGAGCTAGAAATAGCAAGTTAAAATAAGGCTAGTCCGTTATCAACTTGAAAAAGTGGCACCGAGTCGGTGC	GGCATATCCACAAGCGTAGT	.........((.(((....((((((((.((((....))))...))))))))..))).)).........((((....)))).((((((...))))))	-20.6	0
Guo2018-MG1655	TCCAGGTCCTTCAGCAAGGT	E. coli	MG1655	MG1655	532801	532824	Cas9	31.4491	Endogenous	TTGTTCCAGGTCCTTCAGCAAGGTGGGCAT	GTTTTAGAGCTAGAAATAGCAAGTTAAAATAAGGCTAGTCCGTTATCAACTTGAAAAAGTGGCACCGAGTCGGTGC	TCCAGGTCCTTCAGCAAGGT	....((..((..(((....((((((((.((((....))))...))))))))..))))).)).......((((....)))).((((((...))))))	-20.8	-1.5
Guo2018-MG1655	AACATGCTCTTCTTTATCTA	E. coli	MG1655	MG1655	532847	532870	Cas9	34.4222	Endogenous	CTACAACATGCTCTTCTTTATCTACGGTAT	GTTTTAGAGCTAGAAATAGCAAGTTAAAATAAGGCTAGTCCGTTATCAACTTGAAAAAGTGGCACCGAGTCGGTGC	AACATGCTCTTCTTTATCTA	(((.((((.((((...((((....))))...))))..)))).)))...((((.(......).))))..((((....)))).((((((...))))))	-20.2	0
Guo2018-MG1655	AGGCCCGGAGATGGAGATAG	E. coli	MG1655	MG1655	532925	532948	Cas9	24.5414	Endogenous	ATGAAGGCCCGGAGATGGAGATAGCGGCAA	GTTTTAGAGCTAGAAATAGCAAGTTAAAATAAGGCTAGTCCGTTATCAACTTGAAAAAGTGGCACCGAGTCGGTGC	AGGCCCGGAGATGGAGATAG	......((.((((((..((((((((((.((((....))))...)))))))....))).)))))).)).((((....)))).((((((...))))))	-22.7	-1.6
Guo2018-MG1655	TCTTGATGAAGGCCCGGAGA	E. coli	MG1655	MG1655	532934	532957	Cas9	3.30099	Endogenous	TCAGTCTTGATGAAGGCCCGGAGATGGAGA	GTTTTAGAGCTAGAAATAGCAAGTTAAAATAAGGCTAGTCCGTTATCAACTTGAAAAAGTGGCACCGAGTCGGTGC	TCTTGATGAAGGCCCGGAGA	...((((((.....((((.(((((((..((((....)))).........)))))))..))))))))))((((....)))).((((((...))))))	-24.1	-0.4
Guo2018-MG1655	TCTTCTGTCAGTCTTGATGA	E. coli	MG1655	MG1655	532945	532968	Cas9	34.4828	Endogenous	ACGATCTTCTGTCAGTCTTGATGAAGGCCC	GTTTTAGAGCTAGAAATAGCAAGTTAAAATAAGGCTAGTCCGTTATCAACTTGAAAAAGTGGCACCGAGTCGGTGC	TCTTCTGTCAGTCTTGATGA	.........((((((.....(((((((.((((....))))...)))))))))))))............((((....)))).((((((...))))))	-19.5	-1.1
Guo2018-MG1655	CAACGCCGTGCTGATATCGC	E. coli	MG1655	MG1655	533006	533029	Cas9	26.1673	Endogenous	GTCCCAACGCCGTGCTGATATCGCGGGCGG	GTTTTAGAGCTAGAAATAGCAAGTTAAAATAAGGCTAGTCCGTTATCAACTTGAAAAAGTGGCACCGAGTCGGTGC	CAACGCCGTGCTGATATCGC	......((.((((...((..(((((((.((((....))))...)))))))..)).)))).))......((((....)))).((((((...))))))	-19.7	0
Guo2018-MG1655	TAGGTATGACGGAAGTTAGA	E. coli	MG1655	MG1655	532229	532252	Cas9	40.0065	Endogenous	AACGTAGGTATGACGGAAGTTAGACGGCGC	GTTTTAGAGCTAGAAATAGCAAGTTAAAATAAGGCTAGTCCGTTATCAACTTGAAAAAGTGGCACCGAGTCGGTGC	TAGGTATGACGGAAGTTAGA	(((((((((((((((((...(((((((.((((....))))...)))))))..))))..))))))))..)))))........((((((...))))))	-26.8	-1.5
Guo2018-MG1655	ATGAAAGTCCGCAAGGTTTC	E. coli	MG1655	MG1655	531413	531436	Cas9	19.8374	Endogenous	CGCAATGAAAGTCCGCAAGGTTTCTGGATC	GTTTTAGAGCTAGAAATAGCAAGTTAAAATAAGGCTAGTCCGTTATCAACTTGAAAAAGTGGCACCGAGTCGGTGC	ATGAAAGTCCGCAAGGTTTC	..............(((((.(((((((.((((....))))...))))))).)))))............((((....)))).((((((...))))))	-19.4	-0.9
Guo2018-MG1655	ACGGAAAAACAGCGCTACTC	E. coli	MG1655	MG1655	531292	531315	Cas9	38.5369	Endogenous	TCGTACGGAAAAACAGCGCTACTCCGGTAT	GTTTTAGAGCTAGAAATAGCAAGTTAAAATAAGGCTAGTCCGTTATCAACTTGAAAAAGTGGCACCGAGTCGGTGC	ACGGAAAAACAGCGCTACTC	(((((.....(((....((.(((((((.((((....))))...))))))).)))))..))))).....((((....)))).((((((...))))))	-22.6	0
Guo2018-MG1655	AACCGCAATGAAAGTCCGCA	E. coli	MG1655	MG1655	531406	531429	Cas9	23.3863	Endogenous	CAGCAACCGCAATGAAAGTCCGCAAGGTTT	GTTTTAGAGCTAGAAATAGCAAGTTAAAATAAGGCTAGTCCGTTATCAACTTGAAAAAGTGGCACCGAGTCGGTGC	AACCGCAATGAAAGTCCGCA	............((.((...(((((((.((((....))))...)))))))..))))............((((....)))).((((((...))))))	-18.4	0
Guo2018-MG1655	CAGCCAGCTCAGCCAGTCTC	E. coli	MG1655	MG1655	531217	531240	Cas9	18.3565	Endogenous	TTTCCAGCCAGCTCAGCCAGTCTCTGGCCT	GTTTTAGAGCTAGAAATAGCAAGTTAAAATAAGGCTAGTCCGTTATCAACTTGAAAAAGTGGCACCGAGTCGGTGC	CAGCCAGCTCAGCCAGTCTC	..(((.((((.((((((((.(((((((.((((....))))...))))))).)))))............((((....)))))))...)))).)))..	-24.5	0
Guo2018-MG1655	TTCACCTGTTGCAGCTCGCT	E. coli	MG1655	MG1655	531185	531208	Cas9	37.0203	Endogenous	ATCATTCACCTGTTGCAGCTCGCTTGGCAT	GTTTTAGAGCTAGAAATAGCAAGTTAAAATAAGGCTAGTCCGTTATCAACTTGAAAAAGTGGCACCGAGTCGGTGC	TTCACCTGTTGCAGCTCGCT	....((((((..((((.((((((((.......)))))))).))))..))).)))..............((((....)))).((((((...))))))	-23.5	-0.4
Guo2018-MG1655	GACGCCCATATAGATTTGTC	E. coli	MG1655	MG1655	531043	531066	Cas9	29.157	Endogenous	CCCAGACGCCCATATAGATTTGTCGGGAGA	GTTTTAGAGCTAGAAATAGCAAGTTAAAATAAGGCTAGTCCGTTATCAACTTGAAAAAGTGGCACCGAGTCGGTGC	GACGCCCATATAGATTTGTC	((((((......(((((((.(((((.......))))).))))))).......)))..)))........((((....)))).((((((...))))))	-20.8	0
Guo2018-MG1655	TCCTAAGGGATCAAGACTAA	E. coli	MG1655	MG1655	530950	530973	Cas9	39.3832	Endogenous	CCGATCCTAAGGGATCAAGACTAAAGGTAT	GTTTTAGAGCTAGAAATAGCAAGTTAAAATAAGGCTAGTCCGTTATCAACTTGAAAAAGTGGCACCGAGTCGGTGC	TCCTAAGGGATCAAGACTAA	...(((.((((..((.((..(((((((.((((....))))...)))))))..)))).)))).)))...((((....)))).((((((...))))))	-24.1	-1.2
Guo2018-MG1655	CTGTCTTCAATATTGACCGC	E. coli	MG1655	MG1655	530840	530863	Cas9	29.5079	Endogenous	GGCGCTGTCTTCAATATTGACCGCCGGAAA	GTTTTAGAGCTAGAAATAGCAAGTTAAAATAAGGCTAGTCCGTTATCAACTTGAAAAAGTGGCACCGAGTCGGTGC	CTGTCTTCAATATTGACCGC	...........((((.((..(((((((.((((....))))...)))))))..)).)))).........((((....)))).((((((...))))))	-19.2	-1.1
Guo2018-MG1655	CCAGGCGACGCGTTTGGTTA	E. coli	MG1655	MG1655	530809	530832	Cas9	21.1493	Endogenous	ATCGCCAGGCGACGCGTTTGGTTAAGGTGC	GTTTTAGAGCTAGAAATAGCAAGTTAAAATAAGGCTAGTCCGTTATCAACTTGAAAAAGTGGCACCGAGTCGGTGC	CCAGGCGACGCGTTTGGTTA	(((((((...)))))))(((((((((..((((....)))).........)))))))))..........((((....)))).((((((...))))))	-23.3	-6.6
Guo2018-MG1655	GTTGATTATCGATCATTGAC	E. coli	MG1655	MG1655	530685	530708	Cas9	22.6269	Endogenous	AGTTGTTGATTATCGATCATTGACTGGCAA	GTTTTAGAGCTAGAAATAGCAAGTTAAAATAAGGCTAGTCCGTTATCAACTTGAAAAAGTGGCACCGAGTCGGTGC	GTTGATTATCGATCATTGAC	((((((.((.(((.......(((((((.((((....))))...))))))).......))).)).))))))...........((((((...))))))	-20.8	-1.3
Guo2018-MG1655	GCTGATTTCCGGCCTGCGCT	E. coli	MG1655	MG1655	530554	530577	Cas9	32.2346	Endogenous	ATCCGCTGATTTCCGGCCTGCGCTGGGTAA	GTTTTAGAGCTAGAAATAGCAAGTTAAAATAAGGCTAGTCCGTTATCAACTTGAAAAAGTGGCACCGAGTCGGTGC	GCTGATTTCCGGCCTGCGCT	..((((..(.(((..((..((((((((.((((....))))...))))))))..))..))).)..))))((((....)))).((((((...))))))	-28.2	-3.5
Guo2018-MG1655	GGAAAGGTGGCATCGTATCG	E. coli	MG1655	MG1655	2756767	2756790	Cas9	12.043	Endogenous	TTTGGGAAAGGTGGCATCGTATCGTGGTGA	GTTTTAGAGCTAGAAATAGCAAGTTAAAATAAGGCTAGTCCGTTATCAACTTGAAAAAGTGGCACCGAGTCGGTGC	GGAAAGGTGGCATCGTATCG	.........((((((..(((((......((((.......((((((...((((.(......).)))).))))))......)))))))))..))))))	-25	-1
Guo2018-MG1655	CATTCGCTTTTTGGGAAAGG	E. coli	MG1655	MG1655	2756780	2756803	Cas9	5.4551	Endogenous	CGAGCATTCGCTTTTTGGGAAAGGTGGCAT	GTTTTAGAGCTAGAAATAGCAAGTTAAAATAAGGCTAGTCCGTTATCAACTTGAAAAAGTGGCACCGAGTCGGTGC	CATTCGCTTTTTGGGAAAGG	....((((((((.(((..(((((((((.((((....))))...)))))))....))..)))(((...)))...))))))))((((((...))))))	-20.6	-2.2
Guo2018-MG1655	GAGCATTCGCTTTTTGGGAA	E. coli	MG1655	MG1655	2756783	2756806	Cas9	15.5855	Endogenous	CGCCGAGCATTCGCTTTTTGGGAAAGGTGG	GTTTTAGAGCTAGAAATAGCAAGTTAAAATAAGGCTAGTCCGTTATCAACTTGAAAAAGTGGCACCGAGTCGGTGC	GAGCATTCGCTTTTTGGGAA	((((....))))....((((((((((..((((....)))).........)))))))..))).......((((....)))).((((((...))))))	-20.5	-2.3
Guo2018-MG1655	ACGCCGAGCATTCGCTTTTT	E. coli	MG1655	MG1655	2756788	2756811	Cas9	33.3722	Endogenous	TTTCACGCCGAGCATTCGCTTTTTGGGAAA	GTTTTAGAGCTAGAAATAGCAAGTTAAAATAAGGCTAGTCCGTTATCAACTTGAAAAAGTGGCACCGAGTCGGTGC	ACGCCGAGCATTCGCTTTTT	..(((((((....)))).(((((((((.((((....))))...)))))))))))).............((((....)))).((((((...))))))	-23.2	-2.8
Guo2018-MG1655	TGGTAACCGTAGTATTCTAA	E. coli	MG1655	MG1655	2756681	2756704	Cas9	26.5161	Endogenous	CCGCTGGTAACCGTAGTATTCTAACGGCCG	GTTTTAGAGCTAGAAATAGCAAGTTAAAATAAGGCTAGTCCGTTATCAACTTGAAAAAGTGGCACCGAGTCGGTGC	TGGTAACCGTAGTATTCTAA	(((((((.(.(.((.(((..(((((((.((((....))))...))))))).))).)).)).)))))))((((....)))).((((((...))))))	-22.9	0
Guo2018-MG1655	TGATAACCACTCATCAATCT	E. coli	MG1655	MG1655	2756834	2756857	Cas9	24.5834	Endogenous	GTTGTGATAACCACTCATCAATCTCGGCCT	GTTTTAGAGCTAGAAATAGCAAGTTAAAATAAGGCTAGTCCGTTATCAACTTGAAAAAGTGGCACCGAGTCGGTGC	TGATAACCACTCATCAATCT	(((((((.(((..((....((((((((.((((....))))...)))))))).))..)))..)))))))((((....)))).((((((...))))))	-21.9	-0.7
Guo2018-MG1655	CCCGTGCCATACCTGTTTTT	E. coli	MG1655	MG1655	2756712	2756735	Cas9	8.4273	Endogenous	GTGGCCCGTGCCATACCTGTTTTTTGGATA	GTTTTAGAGCTAGAAATAGCAAGTTAAAATAAGGCTAGTCCGTTATCAACTTGAAAAAGTGGCACCGAGTCGGTGC	CCCGTGCCATACCTGTTTTT	............(((.(((((((((((.((((....))))...))))))))))).)))..........((((....)))).((((((...))))))	-20.3	0
Guo2018-MG1655	GGGGTTCAACCAGTCATAGA	E. coli	MG1655	MG1655	2756738	2756761	Cas9	36.7831	Endogenous	ATTTGGGGTTCAACCAGTCATAGATGGTGG	GTTTTAGAGCTAGAAATAGCAAGTTAAAATAAGGCTAGTCCGTTATCAACTTGAAAAAGTGGCACCGAGTCGGTGC	GGGGTTCAACCAGTCATAGA	.((......))((((.....(((((((.((((....))))...)))))))..))))............((((....)))).((((((...))))))	-18.7	-1.8
Guo2018-MG1655	GCATCGTATCGTGGTGATTT	E. coli	MG1655	MG1655	2756758	2756781	Cas9	25.6339	Endogenous	GGTGGCATCGTATCGTGGTGATTTGGGGTT	GTTTTAGAGCTAGAAATAGCAAGTTAAAATAAGGCTAGTCCGTTATCAACTTGAAAAAGTGGCACCGAGTCGGTGC	GCATCGTATCGTGGTGATTT	((((((..((..((((..(((((((((.((((....))))...)))))))))((.....)).......((((....))))..))))))..))))))	-22.7	-2.1
Guo2018-MG1655	GGCATCGTATCGTGGTGATT	E. coli	MG1655	MG1655	2756759	2756782	Cas9	8.57382	Endogenous	AGGTGGCATCGTATCGTGGTGATTTGGGGT	GTTTTAGAGCTAGAAATAGCAAGTTAAAATAAGGCTAGTCCGTTATCAACTTGAAAAAGTGGCACCGAGTCGGTGC	GGCATCGTATCGTGGTGATT	.((((((..((..((((.(((((((((.((((....))))...)))))))))((.....)).......((((....))))..))))))..))))))	-22.5	-2.1
Guo2018-MG1655	TCATTCTTGTTGCCTCTCAT	E. coli	MG1655	MG1655	2756646	2756669	Cas9	32.9282	Endogenous	TTGTTCATTCTTGTTGCCTCTCATTGGTTC	GTTTTAGAGCTAGAAATAGCAAGTTAAAATAAGGCTAGTCCGTTATCAACTTGAAAAAGTGGCACCGAGTCGGTGC	TCATTCTTGTTGCCTCTCAT	...........((((....((((((((.((((....))))...)))))))))))).............((((....)))).((((((...))))))	-21.5	0
Guo2018-MG1655	AACAAGAATGAACAATCGAT	E. coli	MG1655	MG1655	2756658	2756681	Cas9	1.29313	Endogenous	AGGCAACAAGAATGAACAATCGATCGGCCG	GTTTTAGAGCTAGAAATAGCAAGTTAAAATAAGGCTAGTCCGTTATCAACTTGAAAAAGTGGCACCGAGTCGGTGC	AACAAGAATGAACAATCGAT	......((((.((...(..((((((((.((((....))))...))))))))..)...)).))))....((((....)))).((((((...))))))	-18.9	0
Guo2018-MG1655	TACGCCAAAGGCGTCAGCAT	E. coli	MG1655	MG1655	4263952	4263975	Cas9	38.7354	Endogenous	GGGCTACGCCAAAGGCGTCAGCATCGGGGA	GTTTTAGAGCTAGAAATAGCAAGTTAAAATAAGGCTAGTCCGTTATCAACTTGAAAAAGTGGCACCGAGTCGGTGC	TACGCCAAAGGCGTCAGCAT	.(((((...))))).(((.((((((((.((((....))))...))))))))..)))............((((....)))).((((((...))))))	-25.9	-5.9
Guo2018-MG1655	AAATGTTGCGCAGAAATCGT	E. coli	MG1655	MG1655	4264065	4264088	Cas9	39.2261	Endogenous	ATGAAAATGTTGCGCAGAAATCGTCGGCAG	GTTTTAGAGCTAGAAATAGCAAGTTAAAATAAGGCTAGTCCGTTATCAACTTGAAAAAGTGGCACCGAGTCGGTGC	AAATGTTGCGCAGAAATCGT	....((((.((.((..((.((((((((.((((....))))...)))))))).))....)).))...))))...........((((((...))))))	-18.7	0
Guo2018-MG1655	GGTTGTGTCGCAGAGCGCGG	E. coli	MG1655	MG1655	4263830	4263853	Cas9	12.6207	Endogenous	TGCAGGTTGTGTCGCAGAGCGCGGCGGTTA	GTTTTAGAGCTAGAAATAGCAAGTTAAAATAAGGCTAGTCCGTTATCAACTTGAAAAAGTGGCACCGAGTCGGTGC	GGTTGTGTCGCAGAGCGCGG	(((((...((...(((....(((((((.((((....))))...)))))))...)))....))....)))))..........((((((...))))))	-22.5	-3.1
Guo2018-MG1655	GCAGGTTGTGTCGCAGAGCG	E. coli	MG1655	MG1655	4263833	4263856	Cas9	15.0079	Endogenous	CGTTGCAGGTTGTGTCGCAGAGCGCGGCGG	GTTTTAGAGCTAGAAATAGCAAGTTAAAATAAGGCTAGTCCGTTATCAACTTGAAAAAGTGGCACCGAGTCGGTGC	GCAGGTTGTGTCGCAGAGCG	.(((((((...((...(((.(((((((.((((....))))...)))))))...)))....))....)))))))........((((((...))))))	-25.5	-2.1
Guo2018-MG1655	AGTTTCATCCAGACGGTAAC	E. coli	MG1655	MG1655	4264149	4264172	Cas9	31.0901	Endogenous	ATCGAGTTTCATCCAGACGGTAACCGGCTC	GTTTTAGAGCTAGAAATAGCAAGTTAAAATAAGGCTAGTCCGTTATCAACTTGAAAAAGTGGCACCGAGTCGGTGC	AGTTTCATCCAGACGGTAAC	...........(((((....((((((..((((....)))).........))))))....)))))....((((....)))).((((((...))))))	-20.6	0
Guo2018-MG1655	AAAGATAGCGAGTTGTTTCT	E. coli	MG1655	MG1655	4264315	4264338	Cas9	38.1127	Endogenous	TATTAAAGATAGCGAGTTGTTTCTCGGTTG	GTTTTAGAGCTAGAAATAGCAAGTTAAAATAAGGCTAGTCCGTTATCAACTTGAAAAAGTGGCACCGAGTCGGTGC	AAAGATAGCGAGTTGTTTCT	...((((((((.(.((((.((((((((.((((....))))...)))))))))))).).).))))))).((((....)))).((((((...))))))	-26.7	-0.3
Guo2018-MG1655	ACCCAGTCAAAATGCGACTG	E. coli	MG1655	MG1655	4264404	4264427	Cas9	33.7575	Endogenous	GCGCACCCAGTCAAAATGCGACTGTGGCCA	GTTTTAGAGCTAGAAATAGCAAGTTAAAATAAGGCTAGTCCGTTATCAACTTGAAAAAGTGGCACCGAGTCGGTGC	ACCCAGTCAAAATGCGACTG	..........((((.(((((((((((..((((....)))).........)))))))))))))))....((((....)))).((((((...))))))	-26.1	-4.6
Guo2018-MG1655	ACCGCAACCATTTTACTGGC	E. coli	MG1655	MG1655	4263876	4263899	Cas9	36.3342	Endogenous	CACCACCGCAACCATTTTACTGGCAGGGGC	GTTTTAGAGCTAGAAATAGCAAGTTAAAATAAGGCTAGTCCGTTATCAACTTGAAAAAGTGGCACCGAGTCGGTGC	ACCGCAACCATTTTACTGGC	.......(((((((.(((((........)))))......((((((...((((.(......).)))).))))))..)))))))(((((...))))).	-22.2	-1.4
Guo2018-MG1655	ACCATAACCAACAGGCTCTC	E. coli	MG1655	MG1655	4264549	4264572	Cas9	30.0198	Endogenous	TTCCACCATAACCAACAGGCTCTCCGGCTT	GTTTTAGAGCTAGAAATAGCAAGTTAAAATAAGGCTAGTCCGTTATCAACTTGAAAAAGTGGCACCGAGTCGGTGC	ACCATAACCAACAGGCTCTC	...(((((..((.(((.((.(((((((.((((....))))...))))))).))))).))..)))))..((((....)))).((((((...))))))	-24.1	-0.3
Guo2018-MG1655	CCATCGCGACTACGCCAAGA	E. coli	MG1655	MG1655	4264598	4264621	Cas9	34.3659	Endogenous	TAGCCCATCGCGACTACGCCAAGACGGGTA	GTTTTAGAGCTAGAAATAGCAAGTTAAAATAAGGCTAGTCCGTTATCAACTTGAAAAAGTGGCACCGAGTCGGTGC	CCATCGCGACTACGCCAAGA	....((.(((((.(((....(((((((.((((....))))...)))))))..))))))))))......((((....)))).((((((...))))))	-26.8	-2.4
Guo2018-MG1655	ATCGCCACGCGCCCGACAAT	E. coli	MG1655	MG1655	4264689	4264712	Cas9	37.7838	Endogenous	ATCCATCGCCACGCGCCCGACAATCGGTAC	GTTTTAGAGCTAGAAATAGCAAGTTAAAATAAGGCTAGTCCGTTATCAACTTGAAAAAGTGGCACCGAGTCGGTGC	ATCGCCACGCGCCCGACAAT	........(((((.(((..((((((((.((((....))))...))))))))..((((.(...(((......)))...).)))).....))))))))	-19.8	-0.9
Guo2018-MG1655	CCATAAAATGACCGGATCCC	E. coli	MG1655	MG1655	4264756	4264779	Cas9	15.9945	Endogenous	CGCCCCATAAAATGACCGGATCCCCGGCTT	GTTTTAGAGCTAGAAATAGCAAGTTAAAATAAGGCTAGTCCGTTATCAACTTGAAAAAGTGGCACCGAGTCGGTGC	CCATAAAATGACCGGATCCC	.......(((((.((((.(((((((((.((((....))))...)))))))..))...)))))))))..((((....)))).((((((...))))))	-23.6	0
Guo2018-MG1655	TTCTGAGCGATGGAAAAGTT	E. coli	MG1655	MG1655	4307921	4307944	Cas9	34.5244	Endogenous	CATGTTCTGAGCGATGGAAAAGTTGGGGAA	GTTTTAGAGCTAGAAATAGCAAGTTAAAATAAGGCTAGTCCGTTATCAACTTGAAAAAGTGGCACCGAGTCGGTGC	TTCTGAGCGATGGAAAAGTT	...(((..((((((..(((((((((((.((((....))))...))))))))..)))..)))))).)))((((....)))).((((((...))))))	-26.9	0
Guo2018-MG1655	CTGATTTCCCCCGGAGAGTT	E. coli	MG1655	MG1655	4307758	4307781	Cas9	16.7003	Endogenous	TCTGCTGATTTCCCCCGGAGAGTTCGGTGA	GTTTTAGAGCTAGAAATAGCAAGTTAAAATAAGGCTAGTCCGTTATCAACTTGAAAAAGTGGCACCGAGTCGGTGC	CTGATTTCCCCCGGAGAGTT	.((((......((((.(((((((((((.((((....))))...))))))))..)))..))))..))))((((....)))).((((((...))))))	-23.7	-2.5
Guo2018-MG1655	GTAGTTCAGATGACACCATC	E. coli	MG1655	MG1655	4307595	4307618	Cas9	35.4988	Endogenous	TCAGGTAGTTCAGATGACACCATCAGGATG	GTTTTAGAGCTAGAAATAGCAAGTTAAAATAAGGCTAGTCCGTTATCAACTTGAAAAAGTGGCACCGAGTCGGTGC	GTAGTTCAGATGACACCATC	.((((((((((((.....))))))..)))))).......((((((...((((.(......).)))).))))))........((((((...))))))	-21.2	-1.7
Guo2018-MG1655	TCATGTCATCGCGATTCGTC	E. coli	MG1655	MG1655	4307511	4307534	Cas9	21.5304	Endogenous	TCGCTCATGTCATCGCGATTCGTCAGGATT	GTTTTAGAGCTAGAAATAGCAAGTTAAAATAAGGCTAGTCCGTTATCAACTTGAAAAAGTGGCACCGAGTCGGTGC	TCATGTCATCGCGATTCGTC	...((....((.((((.((((((((((.((((....))))...)))))))..))).))))))....))((((....)))).((((((...))))))	-22.2	0
Guo2018-MG1655	GGCATCGAGCATCAGCGTTT	E. coli	MG1655	MG1655	4308511	4308534	Cas9	17.9594	Endogenous	CTTTGGCATCGAGCATCAGCGTTTTGGCAA	GTTTTAGAGCTAGAAATAGCAAGTTAAAATAAGGCTAGTCCGTTATCAACTTGAAAAAGTGGCACCGAGTCGGTGC	GGCATCGAGCATCAGCGTTT	((...((.((...(((.((((((((((.((((....))))...))))))))))))).)).))...)).((((....)))).((((((...))))))	-23.2	-0.7
Guo2018-MG1655	TTATTGGTGAGTGAGGAGGT	E. coli	MG1655	MG1655	4308467	4308490	Cas9	35.6793	Endogenous	CTCTTTATTGGTGAGTGAGGAGGTGGGTTC	GTTTTAGAGCTAGAAATAGCAAGTTAAAATAAGGCTAGTCCGTTATCAACTTGAAAAAGTGGCACCGAGTCGGTGC	TTATTGGTGAGTGAGGAGGT	....((((((..((..((.((((((((.((((....))))...))))))))...))..))..))))))((((....)))).((((((...))))))	-23.7	-0.5
Guo2018-MG1655	CGTCTTTCATCACCGTATAG	E. coli	MG1655	MG1655	4308342	4308365	Cas9	34.1395	Endogenous	CTGCCGTCTTTCATCACCGTATAGCGGTCG	GTTTTAGAGCTAGAAATAGCAAGTTAAAATAAGGCTAGTCCGTTATCAACTTGAAAAAGTGGCACCGAGTCGGTGC	CGTCTTTCATCACCGTATAG	..........(((((....(((......((((.......((((((...((((.(......).)))).))))))......)))))))....))))).	-19.1	0
Guo2018-MG1655	GACCTTTTTTCTGTCACGAC	E. coli	MG1655	MG1655	4308166	4308189	Cas9	30.4876	Endogenous	CCCGGACCTTTTTTCTGTCACGACTGGTGA	GTTTTAGAGCTAGAAATAGCAAGTTAAAATAAGGCTAGTCCGTTATCAACTTGAAAAAGTGGCACCGAGTCGGTGC	GACCTTTTTTCTGTCACGAC	..((((((((..((...((((((((((.((((....))))...))))))...........))))....))..))))))).)((((((...))))))	-17.4	-0.7
Guo2018-MG1655	AGATATCTTTGCCATTAAGA	E. coli	MG1655	MG1655	4308021	4308044	Cas9	39.3519	Endogenous	GGAGAGATATCTTTGCCATTAAGACGGATT	GTTTTAGAGCTAGAAATAGCAAGTTAAAATAAGGCTAGTCCGTTATCAACTTGAAAAAGTGGCACCGAGTCGGTGC	AGATATCTTTGCCATTAAGA	.((((.....(((.((....(((((((.((((....))))...))))))))))))........)))).((((....)))).((((((...))))))	-18.6	-0.1
Guo2018-MG1655	TCGTGCAGAGAGGTTATTTA	E. coli	MG1655	MG1655	4308999	4309022	Cas9	4.59033	Endogenous	TATTTCGTGCAGAGAGGTTATTTATGGCCA	GTTTTAGAGCTAGAAATAGCAAGTTAAAATAAGGCTAGTCCGTTATCAACTTGAAAAAGTGGCACCGAGTCGGTGC	TCGTGCAGAGAGGTTATTTA	....((.((..((((.....(((((((.((((....))))...)))))))..))))..)).)).....((((....)))).((((((...))))))	-18.6	0
Guo2018-MG1655	CACTGAGGATAATGGAGCGA	E. coli	MG1655	MG1655	4309783	4309806	Cas9	38.1061	Endogenous	GATTCACTGAGGATAATGGAGCGAAGGCGA	GTTTTAGAGCTAGAAATAGCAAGTTAAAATAAGGCTAGTCCGTTATCAACTTGAAAAAGTGGCACCGAGTCGGTGC	CACTGAGGATAATGGAGCGA	((((((((((((((((((..(((((((.((((....))))...)))))))...))...)))))))))..))).....))))((((((...))))))	-28	0
Guo2018-MG1655	AGGCATGACCAGATTCACTG	E. coli	MG1655	MG1655	4309768	4309791	Cas9	4.63999	Endogenous	CGACAGGCATGACCAGATTCACTGAGGATA	GTTTTAGAGCTAGAAATAGCAAGTTAAAATAAGGCTAGTCCGTTATCAACTTGAAAAAGTGGCACCGAGTCGGTGC	AGGCATGACCAGATTCACTG	.(((..((((((.....)))))).....)))........((((((...((((.(......).)))).))))))........((((((...))))))	-22.2	-0.2
Guo2018-MG1655	CGCCCCGACAGCAACGTTAT	E. coli	MG1655	MG1655	4309639	4309662	Cas9	35.8238	Endogenous	CTTTCGCCCCGACAGCAACGTTATCGGTGG	GTTTTAGAGCTAGAAATAGCAAGTTAAAATAAGGCTAGTCCGTTATCAACTTGAAAAAGTGGCACCGAGTCGGTGC	CGCCCCGACAGCAACGTTAT	......((((((.......((((((((.((((....))))...))))))))..))).)))........((((....)))).((((((...))))))	-20.3	0
Guo2018-MG1655	CGCTTCACCGGAGGCGTTAC	E. coli	MG1655	MG1655	4309546	4309569	Cas9	29.5372	Endogenous	GACGCGCTTCACCGGAGGCGTTACCGGCTT	GTTTTAGAGCTAGAAATAGCAAGTTAAAATAAGGCTAGTCCGTTATCAACTTGAAAAAGTGGCACCGAGTCGGTGC	CGCTTCACCGGAGGCGTTAC	........(((((((.((..(((((((.((((....))))...))))))))).)))..))))......((((....)))).((((((...))))))	-24.4	-7.3
Guo2018-MG1655	GCTTGCTTTTTTGAAGGCTT	E. coli	MG1655	MG1655	4309507	4309530	Cas9	33.3485	Endogenous	TCTGGCTTGCTTTTTTGAAGGCTTCGGTGG	GTTTTAGAGCTAGAAATAGCAAGTTAAAATAAGGCTAGTCCGTTATCAACTTGAAAAAGTGGCACCGAGTCGGTGC	GCTTGCTTTTTTGAAGGCTT	....((((((((((((.((((((((((.((((....))))...)))))))))).))..............)))))))))).((((((...))))))	-26.3	-2.8
Guo2018-MG1655	CAATAGATCGCTTTAATATT	E. coli	MG1655	MG1655	4309400	4309423	Cas9	35.5978	Endogenous	CGCGCAATAGATCGCTTTAATATTCGGATT	GTTTTAGAGCTAGAAATAGCAAGTTAAAATAAGGCTAGTCCGTTATCAACTTGAAAAAGTGGCACCGAGTCGGTGC	CAATAGATCGCTTTAATATT	.........(((((((.......))))))).........((((((...((((.(......).)))).))))))........((((((...))))))	-20	0
Guo2018-MG1655	CAATACGACAGCATATTCGG	E. coli	MG1655	MG1655	4309972	4309995	Cas9	7.44382	Endogenous	TTTTCAATACGACAGCATATTCGGCGGCAG	GTTTTAGAGCTAGAAATAGCAAGTTAAAATAAGGCTAGTCCGTTATCAACTTGAAAAAGTGGCACCGAGTCGGTGC	CAATACGACAGCATATTCGG	......((((((........(((((((.((((....))))...)))))))...))).)))........((((....)))).((((((...))))))	-19.9	-1.1
Guo2018-MG1655	GTCCGGCTTCCACCATTTTG	E. coli	MG1655	MG1655	4309278	4309301	Cas9	4.96062	Endogenous	ATTTGTCCGGCTTCCACCATTTTGCGGGCT	GTTTTAGAGCTAGAAATAGCAAGTTAAAATAAGGCTAGTCCGTTATCAACTTGAAAAAGTGGCACCGAGTCGGTGC	GTCCGGCTTCCACCATTTTG	..(((((((((((..((((((((....))))))))....((((((...((((.(......).)))).)))))).....))))....)))))))...	-21.4	-0.5
Guo2018-MG1655	ATCCAGCGGGATAACCTTGC	E. coli	MG1655	MG1655	4309177	4309200	Cas9	5.14283	Endogenous	CTTTATCCAGCGGGATAACCTTGCCGGATT	GTTTTAGAGCTAGAAATAGCAAGTTAAAATAAGGCTAGTCCGTTATCAACTTGAAAAAGTGGCACCGAGTCGGTGC	ATCCAGCGGGATAACCTTGC	....((((((.((.((((..(((((((.((((....))))...))))))))))).)).))))))....((((....)))).((((((...))))))	-26.4	-3.4
Guo2018-MG1655	GAATCGACCAGTTTAAATTC	E. coli	MG1655	MG1655	4309148	4309171	Cas9	18.1427	Endogenous	GATTGAATCGACCAGTTTAAATTCCGGTGC	GTTTTAGAGCTAGAAATAGCAAGTTAAAATAAGGCTAGTCCGTTATCAACTTGAAAAAGTGGCACCGAGTCGGTGC	GAATCGACCAGTTTAAATTC	.(((.(((.(((((......(((((((.((((....))))...))))))).))))).))).)))....((((....)))).((((((...))))))	-18.9	0
Guo2018-MG1655	TGGTGACAGCGAACCAAAGA	E. coli	MG1655	MG1655	4307360	4307383	Cas9	36.6515	Endogenous	ATTCTGGTGACAGCGAACCAAAGATGGCGA	GTTTTAGAGCTAGAAATAGCAAGTTAAAATAAGGCTAGTCCGTTATCAACTTGAAAAAGTGGCACCGAGTCGGTGC	TGGTGACAGCGAACCAAAGA	(((((((.((...((.....(((((((.((((....))))...)))))))..))...))..)))))))((((....)))).((((((...))))))	-22.1	-3.9
Guo2018-MG1655	CCAGAATCGCGCCAACCGAG	E. coli	MG1655	MG1655	4307230	4307253	Cas9	18.9199	Endogenous	AGCGCCAGAATCGCGCCAACCGAGAGGTCG	GTTTTAGAGCTAGAAATAGCAAGTTAAAATAAGGCTAGTCCGTTATCAACTTGAAAAAGTGGCACCGAGTCGGTGC	CCAGAATCGCGCCAACCGAG	........(((((.((...(((......((((.......((((((...((((.(......).)))).))))))......)))))))..)).)))))	-19.7	-0.1
Guo2018-MG1655	ACCTGCCAACATCAGTTTGG	E. coli	MG1655	MG1655	4307189	4307212	Cas9	29.2647	Endogenous	CAACACCTGCCAACATCAGTTTGGCGGTCA	GTTTTAGAGCTAGAAATAGCAAGTTAAAATAAGGCTAGTCCGTTATCAACTTGAAAAAGTGGCACCGAGTCGGTGC	ACCTGCCAACATCAGTTTGG	.............(((((..(((((((.((((....))))...))))))).)))))............((((....)))).((((((...))))))	-18.5	-0.8
Guo2018-MG1655	GTAGCCCCGTCCAGTTGACC	E. coli	MG1655	MG1655	4307095	4307118	Cas9	24.156	Endogenous	GGGTGTAGCCCCGTCCAGTTGACCAGGCAG	GTTTTAGAGCTAGAAATAGCAAGTTAAAATAAGGCTAGTCCGTTATCAACTTGAAAAAGTGGCACCGAGTCGGTGC	GTAGCCCCGTCCAGTTGACC	.(((((..(((.....))).(((((((.((((....))))...)))))))..)))))...........((((....)))).((((((...))))))	-21	-0.8
Guo2018-MG1655	GATCCCACGGAAAATCGCGT	E. coli	MG1655	MG1655	4307048	4307071	Cas9	35.1276	Endogenous	GCGTGATCCCACGGAAAATCGCGTTGGTGC	GTTTTAGAGCTAGAAATAGCAAGTTAAAATAAGGCTAGTCCGTTATCAACTTGAAAAAGTGGCACCGAGTCGGTGC	GATCCCACGGAAAATCGCGT	(((...(((((.....((.((((((((.((((....))))...))))))))..))...))))).))).((((....)))).((((((...))))))	-26	-1.1
Guo2018-MG1655	TGAGAAGCCGTATACCGAGT	E. coli	MG1655	MG1655	4307006	4307029	Cas9	39.7301	Endogenous	CAAATGAGAAGCCGTATACCGAGTTGGCAT	GTTTTAGAGCTAGAAATAGCAAGTTAAAATAAGGCTAGTCCGTTATCAACTTGAAAAAGTGGCACCGAGTCGGTGC	TGAGAAGCCGTATACCGAGT	(((..(((.(..((((...((((((((.((((....))))...)))))))).)).))..).))).)))((((....)))).((((((...))))))	-21	0
Guo2018-MG1655	TACGCGTTGTCAGAAACCAA	E. coli	MG1655	MG1655	4306903	4306926	Cas9	6.00031	Endogenous	CGCATACGCGTTGTCAGAAACCAAAGGATG	GTTTTAGAGCTAGAAATAGCAAGTTAAAATAAGGCTAGTCCGTTATCAACTTGAAAAAGTGGCACCGAGTCGGTGC	TACGCGTTGTCAGAAACCAA	..(((....((((...((..(((((((.((((....))))...)))))))..)).......(((...)))))))....)))((((((...))))))	-18.1	-0.3
Guo2018-MG1655	GTGGAATTTCACGTCAATCC	E. coli	MG1655	MG1655	4306823	4306846	Cas9	37.9145	Endogenous	GGATGTGGAATTTCACGTCAATCCCGGAAT	GTTTTAGAGCTAGAAATAGCAAGTTAAAATAAGGCTAGTCCGTTATCAACTTGAAAAAGTGGCACCGAGTCGGTGC	GTGGAATTTCACGTCAATCC	((((....))))(((.....(((((((.((((....))))...)))))))..))).............((((....)))).((((((...))))))	-18.3	-2.4
Guo2018-MG1655	GAAACTGGTGCCGCCAATGA	E. coli	MG1655	MG1655	4306676	4306699	Cas9	31.2711	Endogenous	CGAAGAAACTGGTGCCGCCAATGATGGCGC	GTTTTAGAGCTAGAAATAGCAAGTTAAAATAAGGCTAGTCCGTTATCAACTTGAAAAAGTGGCACCGAGTCGGTGC	GAAACTGGTGCCGCCAATGA	...((((((((((((.....(((((((.((((....))))...)))))))..))).............((((....)))))))))).)))......	-22.6	-2.5
Guo2018-MG1655	GCGAAGAGGAGATTATGGCA	E. coli	MG1655	MG1655	4307488	4307511	Cas9	10.68	Endogenous	ATGAGCGAAGAGGAGATTATGGCATGGGCT	GTTTTAGAGCTAGAAATAGCAAGTTAAAATAAGGCTAGTCCGTTATCAACTTGAAAAAGTGGCACCGAGTCGGTGC	GCGAAGAGGAGATTATGGCA	..((.((.(.(((..((((.(((((((.((((....))))...)))))))...)))))))).)).)).((((....)))).((((((...))))))	-22.8	-1.4
Guo2018-MG1655	CGAAGAGGAGATTATGGCAT	E. coli	MG1655	MG1655	4307487	4307510	Cas9	30.5113	Endogenous	TGAGCGAAGAGGAGATTATGGCATGGGCTT	GTTTTAGAGCTAGAAATAGCAAGTTAAAATAAGGCTAGTCCGTTATCAACTTGAAAAAGTGGCACCGAGTCGGTGC	CGAAGAGGAGATTATGGCAT	.((.((.(.(((((.(.(.((((((((.((((....))))...)))))))).).))))))).)).)).((((....)))).((((((...))))))	-25.4	0
Guo2018-MG1655	ATCCATACACATTAACGAGG	E. coli	MG1655	MG1655	4306468	4306491	Cas9	38.9067	Endogenous	GCAGATCCATACACATTAACGAGGGGGAGA	GTTTTAGAGCTAGAAATAGCAAGTTAAAATAAGGCTAGTCCGTTATCAACTTGAAAAAGTGGCACCGAGTCGGTGC	ATCCATACACATTAACGAGG	............(((((..(((((((..((((....)))).........)))))))....)))))...((((....)))).((((((...))))))	-18.7	0
Guo2018-MG1655	GATCCATACACATTAACGAG	E. coli	MG1655	MG1655	4306467	4306490	Cas9	27.7	Endogenous	AGCAGATCCATACACATTAACGAGGGGGAG	GTTTTAGAGCTAGAAATAGCAAGTTAAAATAAGGCTAGTCCGTTATCAACTTGAAAAAGTGGCACCGAGTCGGTGC	GATCCATACACATTAACGAG	.............(((((.(((((((..((((....)))).........)))))))....)))))...((((....)))).((((((...))))))	-17.3	0
Guo2018-MG1655	AGATCCATACACATTAACGA	E. coli	MG1655	MG1655	4306466	4306489	Cas9	29.5048	Endogenous	CAGCAGATCCATACACATTAACGAGGGGGA	GTTTTAGAGCTAGAAATAGCAAGTTAAAATAAGGCTAGTCCGTTATCAACTTGAAAAAGTGGCACCGAGTCGGTGC	AGATCCATACACATTAACGA	.........(((.((..((((((....(((..((..((((.............)))).)).)))...))))))..)).)))((((((...))))))	-18.1	0
Guo2018-MG1655	TTAACCTGACTTACGAAGAA	E. coli	MG1655	MG1655	4306343	4306366	Cas9	35.1353	Endogenous	TTTTTTAACCTGACTTACGAAGAACGGTGA	GTTTTAGAGCTAGAAATAGCAAGTTAAAATAAGGCTAGTCCGTTATCAACTTGAAAAAGTGGCACCGAGTCGGTGC	TTAACCTGACTTACGAAGAA	.((((..((((..(......(((((((.((((....))))...)))))))...)..)))).))))...((((....)))).((((((...))))))	-19.3	0
Guo2018-MG1655	CAGATCCATACACATTAACG	E. coli	MG1655	MG1655	4306465	4306488	Cas9	30.6796	Endogenous	TCAGCAGATCCATACACATTAACGAGGGGG	GTTTTAGAGCTAGAAATAGCAAGTTAAAATAAGGCTAGTCCGTTATCAACTTGAAAAAGTGGCACCGAGTCGGTGC	CAGATCCATACACATTAACG	...............((((((((((((.((((....))))...))))))..........))))))...((((....)))).((((((...))))))	-18.7	0
Guo2018-MG1655	AGTTGAGCAATGTAATCCTG	E. coli	MG1655	MG1655	4306274	4306297	Cas9	9.0687	Endogenous	CGCCAGTTGAGCAATGTAATCCTGCGGCCG	GTTTTAGAGCTAGAAATAGCAAGTTAAAATAAGGCTAGTCCGTTATCAACTTGAAAAAGTGGCACCGAGTCGGTGC	AGTTGAGCAATGTAATCCTG	((((((..((((....(((.(((((((.((((....))))...))))))).)))......)))).))))))..........((((((...))))))	-23.6	0
Guo2018-MG1655	GCGGAACGCCTGGCCGTTGA	E. coli	MG1655	MG1655	4306210	4306233	Cas9	37.5266	Endogenous	TCAGGCGGAACGCCTGGCCGTTGATGGTTT	GTTTTAGAGCTAGAAATAGCAAGTTAAAATAAGGCTAGTCCGTTATCAACTTGAAAAAGTGGCACCGAGTCGGTGC	GCGGAACGCCTGGCCGTTGA	(((((....((((((.....(((((((.((((....))))...)))))))..))))))))))).....((((....)))).((((((...))))))	-29.5	-2.7
Guo2018-MG1655	ATGGCCTCAACTGGCGTCTC	E. coli	MG1655	MG1655	4306136	4306159	Cas9	29.7391	Endogenous	TTTCATGGCCTCAACTGGCGTCTCCGGGTT	GTTTTAGAGCTAGAAATAGCAAGTTAAAATAAGGCTAGTCCGTTATCAACTTGAAAAAGTGGCACCGAGTCGGTGC	ATGGCCTCAACTGGCGTCTC	...(((......)))((((.(((((((.((((....))))...))))))).)))).............((((....)))).((((((...))))))	-25.7	-5
Guo2018-MG1655	CCGTAATTTTATCGGCCTTA	E. coli	MG1655	MG1655	4306101	4306124	Cas9	31.8948	Endogenous	ATGACCGTAATTTTATCGGCCTTATGGATA	GTTTTAGAGCTAGAAATAGCAAGTTAAAATAAGGCTAGTCCGTTATCAACTTGAAAAAGTGGCACCGAGTCGGTGC	CCGTAATTTTATCGGCCTTA	..(((((...((.(((((((.((((((.((((....))))...))))))))))))).))..)))))..((((....)))).((((((...))))))	-24.7	-1.3
Guo2018-MG1655	TTCACGCCATGCCTTCAGTT	E. coli	MG1655	MG1655	4306015	4306038	Cas9	33.3144	Endogenous	CTCGTTCACGCCATGCCTTCAGTTCGGCAA	GTTTTAGAGCTAGAAATAGCAAGTTAAAATAAGGCTAGTCCGTTATCAACTTGAAAAAGTGGCACCGAGTCGGTGC	TTCACGCCATGCCTTCAGTT	...(((....((((.....((((((((.((((....))))...)))))))))))).....))).....((((....)))).((((((...))))))	-22.2	0
Guo2018-MG1655	TCAGTTTTTCGTAAGTTGCC	E. coli	MG1655	MG1655	4305948	4305971	Cas9	36.0193	Endogenous	GCCATCAGTTTTTCGTAAGTTGCCTGGTTG	GTTTTAGAGCTAGAAATAGCAAGTTAAAATAAGGCTAGTCCGTTATCAACTTGAAAAAGTGGCACCGAGTCGGTGC	TCAGTTTTTCGTAAGTTGCC	.((.(((((((..((((((((((((((.((((....))))...)))))))..)))............))))))))))).))((((((...))))))	-24.3	0
Guo2018-MG1655	GACCGTCCATGATATCGATG	E. coli	MG1655	MG1655	4306392	4306415	Cas9	17.7353	Endogenous	AAGTGACCGTCCATGATATCGATGTGGAAG	GTTTTAGAGCTAGAAATAGCAAGTTAAAATAAGGCTAGTCCGTTATCAACTTGAAAAAGTGGCACCGAGTCGGTGC	GACCGTCCATGATATCGATG	.........(((((.((.((((((((..((((....)))).........))))))))...)).)))))((((....)))).((((((...))))))	-21.5	-0.2
Guo2018-MG1655	TTCCTTACTTACTGATAAGA	E. coli	MG1655	MG1655	4306507	4306530	Cas9	30.5801	Endogenous	TCAATTCCTTACTTACTGATAAGACGGTCA	GTTTTAGAGCTAGAAATAGCAAGTTAAAATAAGGCTAGTCCGTTATCAACTTGAAAAAGTGGCACCGAGTCGGTGC	TTCCTTACTTACTGATAAGA	.....(((((.((((........)))).((((....))))(((((...((((.(......).)))).)))))....)))))((((((...))))))	-17.3	-0.6
Guo2018-MG1655	CTACGTCCCAGGAGAGTTGC	E. coli	MG1655	MG1655	4305449	4305472	Cas9	28.4416	Endogenous	TCTACTACGTCCCAGGAGAGTTGCAGGTTA	GTTTTAGAGCTAGAAATAGCAAGTTAAAATAAGGCTAGTCCGTTATCAACTTGAAAAAGTGGCACCGAGTCGGTGC	CTACGTCCCAGGAGAGTTGC	..........(((.((((..(((((((.((((....))))...)))))))..))))..))).......((((....)))).((((((...))))))	-23.3	0
Guo2018-MG1655	AGTGTTGGGTCATATCTCCC	E. coli	MG1655	MG1655	4305296	4305319	Cas9	1.05433	Endogenous	GCGCAGTGTTGGGTCATATCTCCCAGGGGG	GTTTTAGAGCTAGAAATAGCAAGTTAAAATAAGGCTAGTCCGTTATCAACTTGAAAAAGTGGCACCGAGTCGGTGC	AGTGTTGGGTCATATCTCCC	(((.(((((........)))(((((((.((((....))))...))))))))).)))............((((....)))).((((((...))))))	-19.7	-2.7
Guo2018-MG1655	TTCCAGAGCAATTGGTTTCC	E. coli	MG1655	MG1655	4305251	4305274	Cas9	40.0808	Endogenous	GCCATTCCAGAGCAATTGGTTTCCAGGCAC	GTTTTAGAGCTAGAAATAGCAAGTTAAAATAAGGCTAGTCCGTTATCAACTTGAAAAAGTGGCACCGAGTCGGTGC	TTCCAGAGCAATTGGTTTCC	......(((.((((((((..(((((((.((((....))))...))))))).))))))))..)))....((((....)))).((((((...))))))	-20.8	-0.8
Guo2018-MG1655	TCGCGCAATGGGTAATTTCG	E. coli	MG1655	MG1655	4305199	4305222	Cas9	37.7335	Endogenous	AAGATCGCGCAATGGGTAATTTCGGGGCTG	GTTTTAGAGCTAGAAATAGCAAGTTAAAATAAGGCTAGTCCGTTATCAACTTGAAAAAGTGGCACCGAGTCGGTGC	TCGCGCAATGGGTAATTTCG	......((((((........(((((((.((((....))))...)))))))........))))))....((((....)))).((((((...))))))	-20.3	0
Guo2018-MG1655	TGGACGAAAAGATCGCGCAA	E. coli	MG1655	MG1655	4305187	4305210	Cas9	20.9454	Endogenous	CGCATGGACGAAAAGATCGCGCAATGGGTA	GTTTTAGAGCTAGAAATAGCAAGTTAAAATAAGGCTAGTCCGTTATCAACTTGAAAAAGTGGCACCGAGTCGGTGC	TGGACGAAAAGATCGCGCAA	.((((.........((.(..(((((((.((((....))))...)))))))..)))..)))).......((((....)))).((((((...))))))	-21.2	-2.2
Guo2018-MG1655	TCAAGCAGACTCTGGACGAA	E. coli	MG1655	MG1655	4305151	4305174	Cas9	37.3235	Endogenous	GTTTTCAAGCAGACTCTGGACGAAAGGGGC	GTTTTAGAGCTAGAAATAGCAAGTTAAAATAAGGCTAGTCCGTTATCAACTTGAAAAAGTGGCACCGAGTCGGTGC	TCAAGCAGACTCTGGACGAA	(((((..((...(((((..(((((((..((((....)))).........))))))).)))))...))..))))).......((((((...))))))	-26.1	-0.5
Guo2018-MG1655	GGGATCGAACAGATTAATGC	E. coli	MG1655	MG1655	4305105	4305128	Cas9	36.2009	Endogenous	CATCGGGATCGAACAGATTAATGCTGGTGG	GTTTTAGAGCTAGAAATAGCAAGTTAAAATAAGGCTAGTCCGTTATCAACTTGAAAAAGTGGCACCGAGTCGGTGC	GGGATCGAACAGATTAATGC	..(((..(((.(((((..(((((((((.((((....))))...)))))))...))))))).)))))).((((....)))).((((((...))))))	-20.9	-2
Guo2018-MG1655	TATCCATCACGCCACCGCCC	E. coli	MG1655	MG1655	4305071	4305094	Cas9	2.82719	Endogenous	GGCATATCCATCACGCCACCGCCCAGGATC	GTTTTAGAGCTAGAAATAGCAAGTTAAAATAAGGCTAGTCCGTTATCAACTTGAAAAAGTGGCACCGAGTCGGTGC	TATCCATCACGCCACCGCCC	........(((.....(((.(((((((.((((....))))...)))))))..))).....))).....((((....)))).((((((...))))))	-21	0
Guo2018-MG1655	TGGACGGCGCAGGTACTTTT	E. coli	MG1655	MG1655	4305012	4305035	Cas9	36.0993	Endogenous	GCAGTGGACGGCGCAGGTACTTTTGGGTCA	GTTTTAGAGCTAGAAATAGCAAGTTAAAATAAGGCTAGTCCGTTATCAACTTGAAAAAGTGGCACCGAGTCGGTGC	TGGACGGCGCAGGTACTTTT	..(((((.((.(((...((((((((((.((((....))))...))))))))))))).)))))))....((((....)))).((((((...))))))	-25.8	0
Guo2018-MG1655	ATTAAAGTCAGAAGATGAGG	E. coli	MG1655	MG1655	4304961	4304984	Cas9	32.5519	Endogenous	CGCCATTAAAGTCAGAAGATGAGGCGGCAA	GTTTTAGAGCTAGAAATAGCAAGTTAAAATAAGGCTAGTCCGTTATCAACTTGAAAAAGTGGCACCGAGTCGGTGC	ATTAAAGTCAGAAGATGAGG	.............(((((.((((((((.((((....))))...))))))..........)).))))).((((....)))).((((((...))))))	-20.3	-0.3
Guo2018-MG1655	GGGGCTTTAGCACAGAACTG	E. coli	MG1655	MG1655	4304896	4304919	Cas9	5.75836	Endogenous	TCATGGGGCTTTAGCACAGAACTGTGGCAA	GTTTTAGAGCTAGAAATAGCAAGTTAAAATAAGGCTAGTCCGTTATCAACTTGAAAAAGTGGCACCGAGTCGGTGC	GGGGCTTTAGCACAGAACTG	.(((((..(((......((.(((((((.((((....))))...))))))).)))))))))).......((((....)))).((((((...))))))	-23.6	-0.4
Guo2018-MG1655	TTCTGCGACATCTTTAATTG	E. coli	MG1655	MG1655	4310849	4310872	Cas9	28.4528	Endogenous	GAGCTTCTGCGACATCTTTAATTGCGGGTG	GTTTTAGAGCTAGAAATAGCAAGTTAAAATAAGGCTAGTCCGTTATCAACTTGAAAAAGTGGCACCGAGTCGGTGC	TTCTGCGACATCTTTAATTG	................((((((((((..((((....)))).........)))))))))).........((((....)))).((((((...))))))	-17.9	0
Guo2018-MG1655	CGCTTCATCAAAAGCCAACT	E. coli	MG1655	MG1655	4310705	4310728	Cas9	32.4691	Endogenous	GCGGCGCTTCATCAAAAGCCAACTCGGAAG	GTTTTAGAGCTAGAAATAGCAAGTTAAAATAAGGCTAGTCCGTTATCAACTTGAAAAAGTGGCACCGAGTCGGTGC	CGCTTCATCAAAAGCCAACT	(((((..((((.((((...((((((((.((((....))))...)))))))).)))).....(((...)))))))..)))))((((((...))))))	-24.5	-2.3
Guo2018-MG1655	GGCGCTAACCCTATACCGTT	E. coli	MG1655	MG1655	4310961	4310984	Cas9	37.3207	Endogenous	GTAAGGCGCTAACCCTATACCGTTCGGAAG	GTTTTAGAGCTAGAAATAGCAAGTTAAAATAAGGCTAGTCCGTTATCAACTTGAAAAAGTGGCACCGAGTCGGTGC	GGCGCTAACCCTATACCGTT	((.((((.((........(((((((((.((((....))))...))))))))))).)))))).......((((....)))).((((((...))))))	-22.5	-0.1
Guo2018-MG1655	GATCGACTGACCTTCCATAA	E. coli	MG1655	MG1655	4310639	4310662	Cas9	33.8231	Endogenous	TGACGATCGACTGACCTTCCATAATGGTGC	GTTTTAGAGCTAGAAATAGCAAGTTAAAATAAGGCTAGTCCGTTATCAACTTGAAAAAGTGGCACCGAGTCGGTGC	GATCGACTGACCTTCCATAA	(((.(((((.((((......(((((((.((((....))))...))))))))))).))))).)))....((((....)))).((((((...))))))	-23.7	0
Guo2018-MG1655	ACAGATAGCATTTGATCCTC	E. coli	MG1655	MG1655	4310546	4310569	Cas9	30.2685	Endogenous	CAGCACAGATAGCATTTGATCCTCCGGCAC	GTTTTAGAGCTAGAAATAGCAAGTTAAAATAAGGCTAGTCCGTTATCAACTTGAAAAAGTGGCACCGAGTCGGTGC	ACAGATAGCATTTGATCCTC	...((((((.......(((.(((((((.((((....))))...))))))).))).......)))))).((((....)))).((((((...))))))	-25.1	-0.3
Guo2018-MG1655	TCCTTCCTGTAACAACGAAG	E. coli	MG1655	MG1655	4310447	4310470	Cas9	22.2506	Endogenous	CATCTCCTTCCTGTAACAACGAAGCGGACA	GTTTTAGAGCTAGAAATAGCAAGTTAAAATAAGGCTAGTCCGTTATCAACTTGAAAAAGTGGCACCGAGTCGGTGC	TCCTTCCTGTAACAACGAAG	.(((((.(......).))))).......((((....))))(((((...((((.(......).)))).))))).........((((((...))))))	-18.9	-0.6
Guo2018-MG1655	ATCACTGGTTCGCCCGGAAT	E. coli	MG1655	MG1655	4310405	4310428	Cas9	20.2148	Endogenous	TTACATCACTGGTTCGCCCGGAATGGGTCA	GTTTTAGAGCTAGAAATAGCAAGTTAAAATAAGGCTAGTCCGTTATCAACTTGAAAAAGTGGCACCGAGTCGGTGC	ATCACTGGTTCGCCCGGAAT	..((((..((((..((((..((((((..((((....)))).........))))))...)))).........))))..))))((((((...))))))	-21.1	-3.2
Guo2018-MG1655	GCGCTGAATCAAACTCTGAC	E. coli	MG1655	MG1655	4310986	4311009	Cas9	23.6832	Endogenous	GGAAGCGCTGAATCAAACTCTGACTGGCTC	GTTTTAGAGCTAGAAATAGCAAGTTAAAATAAGGCTAGTCCGTTATCAACTTGAAAAAGTGGCACCGAGTCGGTGC	GCGCTGAATCAAACTCTGAC	.((((........((((((....))))))(((....)))((((((...((((.(......).)))).))))))....))))((((((...))))))	-20.8	0
Guo2018-MG1655	AGCTTGTTCAATGTTGAGCT	E. coli	MG1655	MG1655	4310186	4310209	Cas9	17.0639	Endogenous	TATTAGCTTGTTCAATGTTGAGCTGGGCGA	GTTTTAGAGCTAGAAATAGCAAGTTAAAATAAGGCTAGTCCGTTATCAACTTGAAAAAGTGGCACCGAGTCGGTGC	AGCTTGTTCAATGTTGAGCT	.((((.(((((.(((((((((((((((.((((....))))...)))))))..)))..........)))))))))).)))).((((((...))))))	-25.5	-3.7
Guo2018-MG1655	TGAGTAACCACTCCACGATG	E. coli	MG1655	MG1655	4310896	4310919	Cas9	33.9283	Endogenous	GGTTTGAGTAACCACTCCACGATGCGGCTT	GTTTTAGAGCTAGAAATAGCAAGTTAAAATAAGGCTAGTCCGTTATCAACTTGAAAAAGTGGCACCGAGTCGGTGC	TGAGTAACCACTCCACGATG	.((((....)))).(((.((((((((..((((....)))).........))))))))...))).....((((....)))).((((((...))))))	-19.6	-2.2
Guo2018-MG1655	CGCAGCCTGTTTCATGGTCA	E. coli	MG1655	MG1655	3236704	3236727	Cas9	27.7372	Endogenous	AGGCCGCAGCCTGTTTCATGGTCATGGCAT	GTTTTAGAGCTAGAAATAGCAAGTTAAAATAAGGCTAGTCCGTTATCAACTTGAAAAAGTGGCACCGAGTCGGTGC	CGCAGCCTGTTTCATGGTCA	(((...(((((((..(.((.......)).)..)))))))((((((...((((.(......).)))).)))))).....)))((((((...))))))	-21.6	-2.6
Guo2018-MG1655	ATCGGCAACGGCGCGACCTT	E. coli	MG1655	MG1655	3236797	3236820	Cas9	13.3105	Endogenous	GTGGATCGGCAACGGCGCGACCTTCGGTTT	GTTTTAGAGCTAGAAATAGCAAGTTAAAATAAGGCTAGTCCGTTATCAACTTGAAAAAGTGGCACCGAGTCGGTGC	ATCGGCAACGGCGCGACCTT	...((.(((((.((..(((((((((((.((((....))))...)))))))))))...))))))).)).((((....)))).((((((...))))))	-31	-2.3
Guo2018-MG1655	AATCAGATAACCTGTGAGAA	E. coli	MG1655	MG1655	3236833	3236856	Cas9	34.7766	Endogenous	TCTCAATCAGATAACCTGTGAGAAAGGCCA	GTTTTAGAGCTAGAAATAGCAAGTTAAAATAAGGCTAGTCCGTTATCAACTTGAAAAAGTGGCACCGAGTCGGTGC	AATCAGATAACCTGTGAGAA	.....((((((..(.((..(((((((..((((....)))).........)))))))..))))))))).((((....)))).((((((...))))))	-22.2	-0.7
Guo2018-MG1655	GCTGCCAGTGAAGATCATGA	E. coli	MG1655	MG1655	3236980	3237003	Cas9	29.2619	Endogenous	GCCAGCTGCCAGTGAAGATCATGATGGTAC	GTTTTAGAGCTAGAAATAGCAAGTTAAAATAAGGCTAGTCCGTTATCAACTTGAAAAAGTGGCACCGAGTCGGTGC	GCTGCCAGTGAAGATCATGA	((((((.((((...))))..(((((((.((((....))))...)))))))..))).))).........((((....)))).((((((...))))))	-19.7	0
Guo2018-MG1655	GGAAGGCACCGAAGATATAC	E. coli	MG1655	MG1655	3237029	3237052	Cas9	23.5922	Endogenous	AGCAGGAAGGCACCGAAGATATACAGGATC	GTTTTAGAGCTAGAAATAGCAAGTTAAAATAAGGCTAGTCCGTTATCAACTTGAAAAAGTGGCACCGAGTCGGTGC	GGAAGGCACCGAAGATATAC	.....(((((((........(((((((.((((....))))...)))))))...((((.(...(((......)))...).))))......)))))))	-19.3	-0.7
Guo2018-MG1655	AATGCCTGATTCATCTTCAT	E. coli	MG1655	MG1655	3237082	3237105	Cas9	37.1906	Endogenous	CGCCAATGCCTGATTCATCTTCATGGGCGA	GTTTTAGAGCTAGAAATAGCAAGTTAAAATAAGGCTAGTCCGTTATCAACTTGAAAAAGTGGCACCGAGTCGGTGC	AATGCCTGATTCATCTTCAT	...((((((..(((....)))..)))).)).........((((((...((((.(......).)))).))))))........((((((...))))))	-20	0
Guo2018-MG1655	CAGGTCGATAGCCAGCATAA	E. coli	MG1655	MG1655	3236653	3236676	Cas9	35.2291	Endogenous	ACAACAGGTCGATAGCCAGCATAATGGCGA	GTTTTAGAGCTAGAAATAGCAAGTTAAAATAAGGCTAGTCCGTTATCAACTTGAAAAAGTGGCACCGAGTCGGTGC	CAGGTCGATAGCCAGCATAA	(((((.((((((((((....(((((((.((((....))))...)))))))...))).)...)))))).)))))........((((((...))))))	-26.2	-1.8
Guo2018-MG1655	AAAGAAATGCTCGTTGTCGA	E. coli	MG1655	MG1655	3237157	3237180	Cas9	20.6713	Endogenous	GCACAAAGAAATGCTCGTTGTCGATGGTGT	GTTTTAGAGCTAGAAATAGCAAGTTAAAATAAGGCTAGTCCGTTATCAACTTGAAAAAGTGGCACCGAGTCGGTGC	AAAGAAATGCTCGTTGTCGA	...((((((..(...(((..(((((((.((((....))))...)))))))..)))..)..)))).)).((((....)))).((((((...))))))	-21.7	-0.4
Guo2018-MG1655	AGAATCAGTACCAGCATCAG	E. coli	MG1655	MG1655	3237210	3237233	Cas9	3.57832	Endogenous	CACCAGAATCAGTACCAGCATCAGCGGTGT	GTTTTAGAGCTAGAAATAGCAAGTTAAAATAAGGCTAGTCCGTTATCAACTTGAAAAAGTGGCACCGAGTCGGTGC	AGAATCAGTACCAGCATCAG	.((....(.((.(((.....(((((((.((((....))))...)))))))...))).)).)....)).((((....)))).((((((...))))))	-19.7	0
Guo2018-MG1655	GCAGGAAATACATCGCACGC	E. coli	MG1655	MG1655	3237341	3237364	Cas9	27.4363	Endogenous	GCCAGCAGGAAATACATCGCACGCAGGCCG	GTTTTAGAGCTAGAAATAGCAAGTTAAAATAAGGCTAGTCCGTTATCAACTTGAAAAAGTGGCACCGAGTCGGTGC	GCAGGAAATACATCGCACGC	...(((..((....((.(..(((((((.((((....))))...)))))))..))))).))).......((((....)))).((((((...))))))	-18.7	0
Guo2018-MG1655	GCGAGACGGCGATTGGAATA	E. coli	MG1655	MG1655	3237458	3237481	Cas9	31.978	Endogenous	CCCAGCGAGACGGCGATTGGAATATGGTAG	GTTTTAGAGCTAGAAATAGCAAGTTAAAATAAGGCTAGTCCGTTATCAACTTGAAAAAGTGGCACCGAGTCGGTGC	GCGAGACGGCGATTGGAATA	..(((((((..(((((..(.(((((((.((((....))))...))))))).)..)))))))))).)).((((....)))).((((((...))))))	-25.4	-2.1
Guo2018-MG1655	ATCATGCCGATAATTCACCC	E. coli	MG1655	MG1655	3237526	3237549	Cas9	12.1435	Endogenous	GCTTATCATGCCGATAATTCACCCAGGCGT	GTTTTAGAGCTAGAAATAGCAAGTTAAAATAAGGCTAGTCCGTTATCAACTTGAAAAAGTGGCACCGAGTCGGTGC	ATCATGCCGATAATTCACCC	........((((((..(((((((((((.((((....))))...)))))))..))...))..)))))).((((....)))).((((((...))))))	-19.9	0
Guo2018-MG1655	GTTCCTTACACATAAAAAAA	E. coli	MG1655	MG1655	3236574	3236597	Cas9	29.8312	Endogenous	AGAAGTTCCTTACACATAAAAAAACGGCCA	GTTTTAGAGCTAGAAATAGCAAGTTAAAATAAGGCTAGTCCGTTATCAACTTGAAAAAGTGGCACCGAGTCGGTGC	GTTCCTTACACATAAAAAAA	...((((.............(((((((.((((....))))...)))))))))))..............((((....)))).((((((...))))))	-15.7	0
Guo2018-MG1655	CCGCCAGATTTTTTGGCTTT	E. coli	MG1655	MG1655	2550514	2550537	Cas9	22.9724	Endogenous	TTTGCCGCCAGATTTTTTGGCTTTCGGCTT	GTTTTAGAGCTAGAAATAGCAAGTTAAAATAAGGCTAGTCCGTTATCAACTTGAAAAAGTGGCACCGAGTCGGTGC	CCGCCAGATTTTTTGGCTTT	......(((...(((((((((((((((.((((....))))...)))))))))))))))......))).((((....)))).((((((...))))))	-27.4	-6.2
Guo2018-MG1655	CGCGAAGTGAGTGTTTTTAG	E. coli	MG1655	MG1655	2550388	2550411	Cas9	15.4669	Endogenous	GCGGCGCGAAGTGAGTGTTTTTAGTGGTTT	GTTTTAGAGCTAGAAATAGCAAGTTAAAATAAGGCTAGTCCGTTATCAACTTGAAAAAGTGGCACCGAGTCGGTGC	CGCGAAGTGAGTGTTTTTAG	...........(((((((((.((...)).))))))))).((((((...((((.(......).)))).))))))........((((((...))))))	-20.4	-0.8
Guo2018-MG1655	ACCGTTGCGTCCGATCGCTC	E. coli	MG1655	MG1655	2550581	2550604	Cas9	31.1606	Endogenous	TCGAACCGTTGCGTCCGATCGCTCCGGTAT	GTTTTAGAGCTAGAAATAGCAAGTTAAAATAAGGCTAGTCCGTTATCAACTTGAAAAAGTGGCACCGAGTCGGTGC	ACCGTTGCGTCCGATCGCTC	...((((...(.(((.(((.(((((((.((((....))))...)))))))..)))..))).)....))))...........((((((...))))))	-20	-3.2
Guo2018-MG1655	ATTTCAACGCGATCGTAAAG	E. coli	MG1655	MG1655	2550709	2550732	Cas9	10.5335	Endogenous	GGCGATTTCAACGCGATCGTAAAGTGGGAT	GTTTTAGAGCTAGAAATAGCAAGTTAAAATAAGGCTAGTCCGTTATCAACTTGAAAAAGTGGCACCGAGTCGGTGC	ATTTCAACGCGATCGTAAAG	.....((((.(((.((....(((((((.((((....))))...)))))))...))..)))))))....((((....)))).((((((...))))))	-21.2	0
Guo2018-MG1655	AGCACCGGCAGCTTTCGGGT	E. coli	MG1655	MG1655	2550785	2550808	Cas9	21.9187	Endogenous	CCGAAGCACCGGCAGCTTTCGGGTTGGTAA	GTTTTAGAGCTAGAAATAGCAAGTTAAAATAAGGCTAGTCCGTTATCAACTTGAAAAAGTGGCACCGAGTCGGTGC	AGCACCGGCAGCTTTCGGGT	.((((((((.....((((.((((((((.((((....))))...))))))))..((((.(...(((......)))...).)))).))))))))))))	-27	-3.8
Guo2018-MG1655	CCATTGCGCTACTTGCCCCA	E. coli	MG1655	MG1655	2550828	2550851	Cas9	22.6401	Endogenous	TTCGCCATTGCGCTACTTGCCCCACGGTTA	GTTTTAGAGCTAGAAATAGCAAGTTAAAATAAGGCTAGTCCGTTATCAACTTGAAAAAGTGGCACCGAGTCGGTGC	CCATTGCGCTACTTGCCCCA	.....(((..(((.(((...(((((((.((((....))))...)))))))..))).))).))).....((((....)))).((((((...))))))	-23.5	-0.9
Guo2018-MG1655	CTTGTCAGTCGCCTTTTTAC	E. coli	MG1655	MG1655	2550893	2550916	Cas9	25.7673	Endogenous	GATCCTTGTCAGTCGCCTTTTTACCGGCAA	GTTTTAGAGCTAGAAATAGCAAGTTAAAATAAGGCTAGTCCGTTATCAACTTGAAAAAGTGGCACCGAGTCGGTGC	CTTGTCAGTCGCCTTTTTAC	..........(((((.....(((((((.((((....))))...)))))))))))).............((((....)))).((((((...))))))	-21.2	0
Guo2018-MG1655	GAGCGTCAGACTATTTTTAA	E. coli	MG1655	MG1655	2550962	2550985	Cas9	29.7802	Endogenous	AGCCGAGCGTCAGACTATTTTTAATGGTAT	GTTTTAGAGCTAGAAATAGCAAGTTAAAATAAGGCTAGTCCGTTATCAACTTGAAAAAGTGGCACCGAGTCGGTGC	GAGCGTCAGACTATTTTTAA	.((((...(((((.((((..(((((((.((((....))))...))))))))))).)))))))))....((((....)))).((((((...))))))	-22.3	0
Guo2018-MG1655	CGGCTGTGCAGTTTATGCAC	E. coli	MG1655	MG1655	2551012	2551035	Cas9	28.7167	Endogenous	GTTGCGGCTGTGCAGTTTATGCACCGGCTT	GTTTTAGAGCTAGAAATAGCAAGTTAAAATAAGGCTAGTCCGTTATCAACTTGAAAAAGTGGCACCGAGTCGGTGC	CGGCTGTGCAGTTTATGCAC	((((((((((.....)))))(((((((.((((....))))...)))))))......)).)))......((((....)))).((((((...))))))	-23.9	-5.3
Guo2018-MG1655	CGACATTCCTGACAACGTCA	E. coli	MG1655	MG1655	2550440	2550463	Cas9	30.8292	Endogenous	CTTGCGACATTCCTGACAACGTCAGGGCAG	GTTTTAGAGCTAGAAATAGCAAGTTAAAATAAGGCTAGTCCGTTATCAACTTGAAAAAGTGGCACCGAGTCGGTGC	CGACATTCCTGACAACGTCA	.........(((.((((.((((((((..((((....)))).........))))))).)..)))).)))((((....)))).((((((...))))))	-20.1	-0.9
Guo2018-MG1655	ACCAGCACCGAAGGAACCGA	E. coli	MG1655	MG1655	2551072	2551095	Cas9	24.5849	Endogenous	TTCCACCAGCACCGAAGGAACCGACGGTGA	GTTTTAGAGCTAGAAATAGCAAGTTAAAATAAGGCTAGTCCGTTATCAACTTGAAAAAGTGGCACCGAGTCGGTGC	ACCAGCACCGAAGGAACCGA	....(((((((.(((.((..(((((((.((((....))))...)))))))..))....))).......((((....)))).........)))))))	-22	0
Guo2018-MG1655	CAGCCGTTCTTCTTCCGGGT	E. coli	MG1655	MG1655	2551112	2551135	Cas9	8.94295	Endogenous	CTAACAGCCGTTCTTCTTCCGGGTTGGTGA	GTTTTAGAGCTAGAAATAGCAAGTTAAAATAAGGCTAGTCCGTTATCAACTTGAAAAAGTGGCACCGAGTCGGTGC	CAGCCGTTCTTCTTCCGGGT	((.(((.........))).)).......((((....))))(((((...((((.(......).)))).))))).........((((((...))))))	-19	-1.7
Guo2018-MG1655	CACGCCTTCAGCAATCGCTG	E. coli	MG1655	MG1655	2551166	2551189	Cas9	26.102	Endogenous	TGATCACGCCTTCAGCAATCGCTGTGGCGA	GTTTTAGAGCTAGAAATAGCAAGTTAAAATAAGGCTAGTCCGTTATCAACTTGAAAAAGTGGCACCGAGTCGGTGC	CACGCCTTCAGCAATCGCTG	...(((((((((....))))(((((((.((((....))))...)))))))))))).............((((....)))).((((((...))))))	-25.2	-3.6
Guo2018-MG1655	GCTTTTTCGAATGTGCTTTC	E. coli	MG1655	MG1655	2551215	2551238	Cas9	30.7106	Endogenous	TATCGCTTTTTCGAATGTGCTTTCTGGTTG	GTTTTAGAGCTAGAAATAGCAAGTTAAAATAAGGCTAGTCCGTTATCAACTTGAAAAAGTGGCACCGAGTCGGTGC	GCTTTTTCGAATGTGCTTTC	((((((((((((..(((((.(((((((.((((....))))...))))))))))))..))...........)))))))))).((((((...))))))	-26.6	0
Guo2018-MG1655	GAACTTTATTATTACAACTC	E. coli	MG1655	MG1655	2550346	2550369	Cas9	22.9991	Endogenous	TCTGGAACTTTATTATTACAACTCAGGCCG	GTTTTAGAGCTAGAAATAGCAAGTTAAAATAAGGCTAGTCCGTTATCAACTTGAAAAAGTGGCACCGAGTCGGTGC	GAACTTTATTATTACAACTC	..(((((..........(((......)))(((....)))((((((...((((.(......).)))).))))))..))))).((((((...))))))	-17.9	0
Guo2018-MG1655	TACATCATACCCTACCCGCT	E. coli	MG1655	MG1655	4395096	4395119	Cas9	32.631	Endogenous	TCGCTACATCATACCCTACCCGCTGGGAAT	GTTTTAGAGCTAGAAATAGCAAGTTAAAATAAGGCTAGTCCGTTATCAACTTGAAAAAGTGGCACCGAGTCGGTGC	TACATCATACCCTACCCGCT	...........(((.((..((((((((.((((....))))...)))))))).)).)))..........((((....)))).((((((...))))))	-20.7	0
Guo2018-MG1655	ATTGCGCAGGCCTTTGTAAA	E. coli	MG1655	MG1655	4395306	4395329	Cas9	38.1668	Endogenous	AGTAATTGCGCAGGCCTTTGTAAATGGCTT	GTTTTAGAGCTAGAAATAGCAAGTTAAAATAAGGCTAGTCCGTTATCAACTTGAAAAAGTGGCACCGAGTCGGTGC	ATTGCGCAGGCCTTTGTAAA	...(((..((((((......(((((((.((((....))))...)))))))))))))....))).....((((....)))).((((((...))))))	-22.5	-1
Guo2018-MG1655	GTTTGTGCCGTTGCACCCTG	E. coli	MG1655	MG1655	4395359	4395382	Cas9	29.1947	Endogenous	GGCAGTTTGTGCCGTTGCACCCTGCGGCGC	GTTTTAGAGCTAGAAATAGCAAGTTAAAATAAGGCTAGTCCGTTATCAACTTGAAAAAGTGGCACCGAGTCGGTGC	GTTTGTGCCGTTGCACCCTG	....((((....))))(((.(((((((.((((....))))...))))))).)))..............((((....)))).((((((...))))))	-23	-3.7
Guo2018-MG1655	TTGTTTGATATCGAGCGCCA	E. coli	MG1655	MG1655	4394259	4394282	Cas9	38.2443	Endogenous	CCGTTTGTTTGATATCGAGCGCCACGGTGC	GTTTTAGAGCTAGAAATAGCAAGTTAAAATAAGGCTAGTCCGTTATCAACTTGAAAAAGTGGCACCGAGTCGGTGC	TTGTTTGATATCGAGCGCCA	.....(((((.((.(((((.(((((((.((((....))))...)))))))..)))..)).)).)))))((((....)))).((((((...))))))	-26.3	-3.3
Guo2018-MG1655	AGGAGGCGGTGGCGGCACAT	E. coli	MG1655	MG1655	4394466	4394489	Cas9	14.6631	Endogenous	GCGGAGGAGGCGGTGGCGGCACATCGGCGT	GTTTTAGAGCTAGAAATAGCAAGTTAAAATAAGGCTAGTCCGTTATCAACTTGAAAAAGTGGCACCGAGTCGGTGC	AGGAGGCGGTGGCGGCACAT	..(((..((((((((.((..((((((..((((....)))).........))))))..))))))))))..))).........((((((...))))))	-26.9	-2.8
Guo2018-MG1655	CGGTTACTTTCCGTTTTAAA	E. coli	MG1655	MG1655	4394564	4394587	Cas9	27.9847	Endogenous	AGTGCGGTTACTTTCCGTTTTAAACGGATT	GTTTTAGAGCTAGAAATAGCAAGTTAAAATAAGGCTAGTCCGTTATCAACTTGAAAAAGTGGCACCGAGTCGGTGC	CGGTTACTTTCCGTTTTAAA	(((..(((..((........(((((((.((((....))))...)))))))..))..))))))......((((....)))).((((((...))))))	-19.4	-1.9
Guo2018-MG1655	AGGGTCCTGACCGCCGTGTC	E. coli	MG1655	MG1655	4394679	4394702	Cas9	14.545	Endogenous	CGCCAGGGTCCTGACCGCCGTGTCCGGCAT	GTTTTAGAGCTAGAAATAGCAAGTTAAAATAAGGCTAGTCCGTTATCAACTTGAAAAAGTGGCACCGAGTCGGTGC	AGGGTCCTGACCGCCGTGTC	..(((...(((.(((.....(((((((.((((....))))...)))))))..)))..)))....))).((((....)))).((((((...))))))	-21.4	-1.7
Guo2018-MG1655	CTGAATATCAGAGAGCGTCG	E. coli	MG1655	MG1655	4394151	4394174	Cas9	35.1564	Endogenous	AAACCTGAATATCAGAGAGCGTCGCGGCAC	GTTTTAGAGCTAGAAATAGCAAGTTAAAATAAGGCTAGTCCGTTATCAACTTGAAAAAGTGGCACCGAGTCGGTGC	CTGAATATCAGAGAGCGTCG	((((...))))..(((.(..(((((((.((((....))))...))))))).).)))............((((....)))).((((((...))))))	-21.8	-1.8
Guo2018-MG1655	AGTACGCAATTTACGCGCGA	E. coli	MG1655	MG1655	4394748	4394771	Cas9	35.5561	Endogenous	GCAAAGTACGCAATTTACGCGCGATGGCGA	GTTTTAGAGCTAGAAATAGCAAGTTAAAATAAGGCTAGTCCGTTATCAACTTGAAAAAGTGGCACCGAGTCGGTGC	AGTACGCAATTTACGCGCGA	............(((.((.(((((((..((((....)))).........))))))).)).))).....((((....)))).((((((...))))))	-19.4	-2.4
Guo2018-MG1655	CATCAGCGTGAATCGACACG	E. coli	MG1655	MG1655	4394878	4394901	Cas9	24.2752	Endogenous	GCGGCATCAGCGTGAATCGACACGAGGAAA	GTTTTAGAGCTAGAAATAGCAAGTTAAAATAAGGCTAGTCCGTTATCAACTTGAAAAAGTGGCACCGAGTCGGTGC	CATCAGCGTGAATCGACACG	...........((((((.((((......((((.......((((((...((((.(......).)))).))))))......)))))))).))))))..	-21.3	-2.6
Guo2018-MG1655	CCATTTCACTGTTGGCGCGA	E. coli	MG1655	MG1655	4394950	4394973	Cas9	35.5075	Endogenous	CTGGCCATTTCACTGTTGGCGCGACGGTTA	GTTTTAGAGCTAGAAATAGCAAGTTAAAATAAGGCTAGTCCGTTATCAACTTGAAAAAGTGGCACCGAGTCGGTGC	CCATTTCACTGTTGGCGCGA	.......((.((((((.(..(((((((.((((....))))...)))))))..)))))).).)).....((((....)))).((((((...))))))	-21.5	-0.6
Guo2018-MG1655	GCACCGCCTGGCTTAAATAG	E. coli	MG1655	MG1655	4395052	4395075	Cas9	34.3873	Endogenous	TCCAGCACCGCCTGGCTTAAATAGGGGTCA	GTTTTAGAGCTAGAAATAGCAAGTTAAAATAAGGCTAGTCCGTTATCAACTTGAAAAAGTGGCACCGAGTCGGTGC	GCACCGCCTGGCTTAAATAG	...(((((((((((.((......)).)))))))......((((((...((((.(......).)))).)))))).....))))(((((...))))).	-22.5	-0.5
Guo2018-MG1655	ATCATCCCGCCACCTTTCAA	E. coli	MG1655	MG1655	4394069	4394092	Cas9	24.986	Endogenous	ATACATCATCCCGCCACCTTTCAAAGGTTA	GTTTTAGAGCTAGAAATAGCAAGTTAAAATAAGGCTAGTCCGTTATCAACTTGAAAAAGTGGCACCGAGTCGGTGC	ATCATCCCGCCACCTTTCAA	........(((((.(((((((((....(((..((..((((.............)))).)).)))...)))))))))..)))))((((...))))..	-23.4	0
Guo2018-MG1655	AATATCTGGTGCCTTTAGTA	E. coli	MG1655	MG1655	2945931	2945954	Cas9	14.7423	Endogenous	AGGGAATATCTGGTGCCTTTAGTACGGCAA	GTTTTAGAGCTAGAAATAGCAAGTTAAAATAAGGCTAGTCCGTTATCAACTTGAAAAAGTGGCACCGAGTCGGTGC	AATATCTGGTGCCTTTAGTA	..........(((((.....(((((((.((((....))))...)))))))))))).............((((....)))).((((((...))))))	-21	0
Guo2018-MG1655	ACGACGGCTGATTGCAGTGT	E. coli	MG1655	MG1655	2946999	2947022	Cas9	33.8151	Endogenous	AACGACGACGGCTGATTGCAGTGTTGGATC	GTTTTAGAGCTAGAAATAGCAAGTTAAAATAAGGCTAGTCCGTTATCAACTTGAAAAAGTGGCACCGAGTCGGTGC	ACGACGGCTGATTGCAGTGT	..((((((((...((....((((((((.((((....))))...))))))))..))))).)))))....((((....)))).((((((...))))))	-25.7	-2.7
Guo2018-MG1655	TAGACTCCGCAACTTCCTGC	E. coli	MG1655	MG1655	2945837	2945860	Cas9	12.531	Endogenous	AGAATAGACTCCGCAACTTCCTGCTGGAAA	GTTTTAGAGCTAGAAATAGCAAGTTAAAATAAGGCTAGTCCGTTATCAACTTGAAAAAGTGGCACCGAGTCGGTGC	TAGACTCCGCAACTTCCTGC	(((.(((((((......)))).....)))))).......((((((...((((.(......).)))).))))))........((((((...))))))	-20.6	-0.9
Guo2018-MG1655	TCCCCTTGAGTACCGAGTTC	E. coli	MG1655	MG1655	2946773	2946796	Cas9	32.0623	Endogenous	GCCATCCCCTTGAGTACCGAGTTCAGGTTT	GTTTTAGAGCTAGAAATAGCAAGTTAAAATAAGGCTAGTCCGTTATCAACTTGAAAAAGTGGCACCGAGTCGGTGC	TCCCCTTGAGTACCGAGTTC	.........(((((((.((((.....(.((((.......((((((...((((.(......).)))).))))))......)))).))))))))))))	-20.8	-1.6
Guo2018-MG1655	CGCCTTGCAGTAAACGACGA	E. coli	MG1655	MG1655	2946983	2947006	Cas9	32.2567	Endogenous	CCCGCGCCTTGCAGTAAACGACGACGGCTG	GTTTTAGAGCTAGAAATAGCAAGTTAAAATAAGGCTAGTCCGTTATCAACTTGAAAAAGTGGCACCGAGTCGGTGC	CGCCTTGCAGTAAACGACGA	............((((((.(((((((..((((....)))).........))))))).)).))))....((((....)))).((((((...))))))	-20.3	0
Guo2018-MG1655	TAATTCAAAAACCATCCGTA	E. coli	MG1655	MG1655	2946681	2946704	Cas9	32.7807	Endogenous	GCTTTAATTCAAAAACCATCCGTACGGTTT	GTTTTAGAGCTAGAAATAGCAAGTTAAAATAAGGCTAGTCCGTTATCAACTTGAAAAAGTGGCACCGAGTCGGTGC	TAATTCAAAAACCATCCGTA	....((.(((((........))))).))((((....))))(((((...((((.(......).)))).))))).........((((((...))))))	-16.7	0
Guo2018-MG1655	CACCAGACGCTCTTTAAACC	E. coli	MG1655	MG1655	2946615	2946638	Cas9	30.421	Endogenous	CCATCACCAGACGCTCTTTAAACCCGGCGA	GTTTTAGAGCTAGAAATAGCAAGTTAAAATAAGGCTAGTCCGTTATCAACTTGAAAAAGTGGCACCGAGTCGGTGC	CACCAGACGCTCTTTAAACC	........(((((..((....))..))))).........((((((...((((.(......).)))).))))))........((((((...))))))	-19.7	0
Guo2018-MG1655	TGTGGACCACTTTGCGCTGG	E. coli	MG1655	MG1655	2946499	2946522	Cas9	19.6945	Endogenous	CGGTTGTGGACCACTTTGCGCTGGCGGCAC	GTTTTAGAGCTAGAAATAGCAAGTTAAAATAAGGCTAGTCCGTTATCAACTTGAAAAAGTGGCACCGAGTCGGTGC	TGTGGACCACTTTGCGCTGG	...((((.....((.(((..(((((((.((((....))))...)))))))..))))))))).......((((....)))).((((((...))))))	-23.1	-1.3
Guo2018-MG1655	ACTTACGCTCAATAGCCACA	E. coli	MG1655	MG1655	2946954	2946977	Cas9	38.396	Endogenous	CCTGACTTACGCTCAATAGCCACATGGCAC	GTTTTAGAGCTAGAAATAGCAAGTTAAAATAAGGCTAGTCCGTTATCAACTTGAAAAAGTGGCACCGAGTCGGTGC	ACTTACGCTCAATAGCCACA	....(((.....(((((...(((((((.((((....))))...)))))))..)))))...))).....((((....)))).((((((...))))))	-23.3	-1
Guo2018-MG1655	AGTCTTCGCCACCGTGGCCA	E. coli	MG1655	MG1655	2946431	2946454	Cas9	25.5644	Endogenous	CCGGAGTCTTCGCCACCGTGGCCAGGGTCA	GTTTTAGAGCTAGAAATAGCAAGTTAAAATAAGGCTAGTCCGTTATCAACTTGAAAAAGTGGCACCGAGTCGGTGC	AGTCTTCGCCACCGTGGCCA	((((((.((((...))))..(((((((.((((....))))...)))))))))))))............((((....)))).((((((...))))))	-22.3	-4
Guo2018-MG1655	TCTCGATCAGAGAGCGCAAA	E. coli	MG1655	MG1655	2946350	2946373	Cas9	29.9942	Endogenous	TCTTTCTCGATCAGAGAGCGCAAACGGCGA	GTTTTAGAGCTAGAAATAGCAAGTTAAAATAAGGCTAGTCCGTTATCAACTTGAAAAAGTGGCACCGAGTCGGTGC	TCTCGATCAGAGAGCGCAAA	((((.....))))..((...(((((((.((((....))))...)))))))...)).............((((....)))).((((((...))))))	-21.8	-3.8
Guo2018-MG1655	CGGCATGGATAGAGACAAAC	E. coli	MG1655	MG1655	2946233	2946256	Cas9	20.7501	Endogenous	GCGTCGGCATGGATAGAGACAAACAGGTCA	GTTTTAGAGCTAGAAATAGCAAGTTAAAATAAGGCTAGTCCGTTATCAACTTGAAAAAGTGGCACCGAGTCGGTGC	CGGCATGGATAGAGACAAAC	....((((((..((.(....(((((((.((((....))))...)))))))...))).)))))).....((((....)))).((((((...))))))	-21.6	0
Guo2018-MG1655	AATCAAGTCCGAGGCGTTCT	E. coli	MG1655	MG1655	2946117	2946140	Cas9	40.23	Endogenous	CACCAATCAAGTCCGAGGCGTTCTGGGTTT	GTTTTAGAGCTAGAAATAGCAAGTTAAAATAAGGCTAGTCCGTTATCAACTTGAAAAAGTGGCACCGAGTCGGTGC	AATCAAGTCCGAGGCGTTCT	..((((((.((.((((((.((((((((.((((....))))...)))))))).)))..)))))......)))))).......((((((...))))))	-22.8	0
Guo2018-MG1655	GTACCATATCGAACATGGTG	E. coli	MG1655	MG1655	2946059	2946082	Cas9	16.1987	Endogenous	GACTGTACCATATCGAACATGGTGTGGTCG	GTTTTAGAGCTAGAAATAGCAAGTTAAAATAAGGCTAGTCCGTTATCAACTTGAAAAAGTGGCACCGAGTCGGTGC	GTACCATATCGAACATGGTG	.....(((.((.((.((((.(((((((.((((....))))...)))))))...)))))).)).)))..((((....)))).((((((...))))))	-20.4	-3.7
Guo2018-MG1655	AGATTTCTTTTGCTCGGGAG	E. coli	MG1655	MG1655	2947033	2947056	Cas9	0.913313	Endogenous	GCTTAGATTTCTTTTGCTCGGGAGAGGCAT	GTTTTAGAGCTAGAAATAGCAAGTTAAAATAAGGCTAGTCCGTTATCAACTTGAAAAAGTGGCACCGAGTCGGTGC	AGATTTCTTTTGCTCGGGAG	..((((((...((((...........)))).))))))..((((((...((((.(......).)))).))))))........((((((...))))))	-22.4	-0.2
Guo2018-MG1655	TTGCTCGGGAGAGGCATGTC	E. coli	MG1655	MG1655	2947024	2947047	Cas9	11.2986	Endogenous	TCTTTTGCTCGGGAGAGGCATGTCAGGATC	GTTTTAGAGCTAGAAATAGCAAGTTAAAATAAGGCTAGTCCGTTATCAACTTGAAAAAGTGGCACCGAGTCGGTGC	TTGCTCGGGAGAGGCATGTC	.......(((..(((.....(((((((.((((....))))...)))))))...)))..))).......((((....)))).((((((...))))))	-23.8	-3.2
Guo2018-MG1655	CGAGCTATCAAAATCATCTG	E. coli	MG1655	MG1655	904289	904312	Cas9	17.9144	Endogenous	CCAGCGAGCTATCAAAATCATCTGCGGTGT	GTTTTAGAGCTAGAAATAGCAAGTTAAAATAAGGCTAGTCCGTTATCAACTTGAAAAAGTGGCACCGAGTCGGTGC	CGAGCTATCAAAATCATCTG	..((((...((((((....))))))..))))........((((((...((((.(......).)))).))))))........((((((...))))))	-20	0
Guo2018-MG1655	ATGCGAGCTGACCTGCTTAT	E. coli	MG1655	MG1655	904325	904348	Cas9	26.9605	Endogenous	GATAATGCGAGCTGACCTGCTTATCGGTCA	GTTTTAGAGCTAGAAATAGCAAGTTAAAATAAGGCTAGTCCGTTATCAACTTGAAAAAGTGGCACCGAGTCGGTGC	ATGCGAGCTGACCTGCTTAT	.((..(((.(((..((((.((((((((.((((....))))...))))))))))))..))).)))..))((((....)))).((((((...))))))	-27	-3.8
Guo2018-MG1655	TGCCAGGCCAGTTCTTGTTC	E. coli	MG1655	MG1655	904408	904431	Cas9	34.4768	Endogenous	CGCATGCCAGGCCAGTTCTTGTTCCGGCAC	GTTTTAGAGCTAGAAATAGCAAGTTAAAATAAGGCTAGTCCGTTATCAACTTGAAAAAGTGGCACCGAGTCGGTGC	TGCCAGGCCAGTTCTTGTTC	...........((((.((((......)))).))))....((((((...((((.(......).)))).))))))........((((((...))))))	-20.7	-0.9
Guo2018-MG1655	ACACCCTGCCAATAACAGAG	E. coli	MG1655	MG1655	904163	904186	Cas9	19.1609	Endogenous	CTGCACACCCTGCCAATAACAGAGCGGCAG	GTTTTAGAGCTAGAAATAGCAAGTTAAAATAAGGCTAGTCCGTTATCAACTTGAAAAAGTGGCACCGAGTCGGTGC	ACACCCTGCCAATAACAGAG	..((((((.......))).)))......((((....))))(((((...((((.(......).)))).))))).........((((((...))))))	-19	-0.8
Guo2018-MG1655	TTCCAGCTCAATGCCAATAG	E. coli	MG1655	MG1655	904475	904498	Cas9	28.2867	Endogenous	GGTTTTCCAGCTCAATGCCAATAGAGGTGT	GTTTTAGAGCTAGAAATAGCAAGTTAAAATAAGGCTAGTCCGTTATCAACTTGAAAAAGTGGCACCGAGTCGGTGC	TTCCAGCTCAATGCCAATAG	(((.(((((((.(((....))).)).))))).)))....((((((...((((.(......).)))).))))))........((((((...))))))	-25.5	-0.8
Guo2018-MG1655	GCATGTGCCACTACGTTTTC	E. coli	MG1655	MG1655	904612	904635	Cas9	30.9444	Endogenous	ATCCGCATGTGCCACTACGTTTTCCGGCTT	GTTTTAGAGCTAGAAATAGCAAGTTAAAATAAGGCTAGTCCGTTATCAACTTGAAAAAGTGGCACCGAGTCGGTGC	GCATGTGCCACTACGTTTTC	((((((((((((...(((((........((((....))))(((((...((((.(......).)))).)))))))))))))))))).......))))	-21.6	-0.7
Guo2018-MG1655	AGTTGCTGCCAGGGAAATAA	E. coli	MG1655	MG1655	904669	904692	Cas9	29.4181	Endogenous	CGCCAGTTGCTGCCAGGGAAATAATGGCCC	GTTTTAGAGCTAGAAATAGCAAGTTAAAATAAGGCTAGTCCGTTATCAACTTGAAAAAGTGGCACCGAGTCGGTGC	AGTTGCTGCCAGGGAAATAA	(((((.((..(.(((....(((((((..((((....)))).........)))))))..))).))).)))))..........((((((...))))))	-19.2	0
Guo2018-MG1655	AGCAATGACGCGGTATCTAC	E. coli	MG1655	MG1655	904768	904791	Cas9	28.9231	Endogenous	CTCCAGCAATGACGCGGTATCTACCGGTGT	GTTTTAGAGCTAGAAATAGCAAGTTAAAATAAGGCTAGTCCGTTATCAACTTGAAAAAGTGGCACCGAGTCGGTGC	AGCAATGACGCGGTATCTAC	....((((((.(.((.((..(((((((.((((....))))...)))))))..)).)).).))))))..((((....)))).((((((...))))))	-22.6	-0.9
Guo2018-MG1655	ACGTCGGGCGGAAATGCATC	E. coli	MG1655	MG1655	904869	904892	Cas9	34.8183	Endogenous	TATAACGTCGGGCGGAAATGCATCTGGAAT	GTTTTAGAGCTAGAAATAGCAAGTTAAAATAAGGCTAGTCCGTTATCAACTTGAAAAAGTGGCACCGAGTCGGTGC	ACGTCGGGCGGAAATGCATC	......((((((...((...(((((((.((((....))))...)))))))...))...))))))....((((....)))).((((((...))))))	-27	-1.6
Guo2018-MG1655	GTATTTCTCCAGCAATGCTT	E. coli	MG1655	MG1655	904931	904954	Cas9	22.6129	Endogenous	GCCCGTATTTCTCCAGCAATGCTTCGGCAA	GTTTTAGAGCTAGAAATAGCAAGTTAAAATAAGGCTAGTCCGTTATCAACTTGAAAAAGTGGCACCGAGTCGGTGC	GTATTTCTCCAGCAATGCTT	..........(((....((((((((((.((((....))))...)))))))))))))............((((....)))).((((((...))))))	-21.3	-1.3
Guo2018-MG1655	CGTCGATGAGAAGATTCTTC	E. coli	MG1655	MG1655	904130	904153	Cas9	29.4526	Endogenous	AACGCGTCGATGAGAAGATTCTTCTGGCTG	GTTTTAGAGCTAGAAATAGCAAGTTAAAATAAGGCTAGTCCGTTATCAACTTGAAAAAGTGGCACCGAGTCGGTGC	CGTCGATGAGAAGATTCTTC	....(((((...(((((((.(((((((.((((....))))...))))))).)))..))))..))))).((((....)))).((((((...))))))	-21.7	-0.7
Guo2018-MG1655	CTCGGAATAGGAATATCGGG	E. coli	MG1655	MG1655	2054089	2054112	Cas9	4.65558	Endogenous	AATGCTCGGAATAGGAATATCGGGCGGCAG	GTTTTAGAGCTAGAAATAGCAAGTTAAAATAAGGCTAGTCCGTTATCAACTTGAAAAAGTGGCACCGAGTCGGTGC	CTCGGAATAGGAATATCGGG	..((((.(((.....((...(((((((.((((....))))...)))))))..))))).))))......((((....)))).((((((...))))))	-20.7	-1.6
Guo2018-MG1655	ACACACAGTAGTGTCCCGTA	E. coli	MG1655	MG1655	2054338	2054361	Cas9	17.9456	Endogenous	TGAAACACACAGTAGTGTCCCGTATGGCAC	GTTTTAGAGCTAGAAATAGCAAGTTAAAATAAGGCTAGTCCGTTATCAACTTGAAAAAGTGGCACCGAGTCGGTGC	ACACACAGTAGTGTCCCGTA	..((((....)))).((...(((((((.((((....))))...)))))))..))..............((((....)))).((((((...))))))	-19.4	-2.5
Guo2018-MG1655	GACAAAAAGACCTTGTTTGC	E. coli	MG1655	MG1655	2053220	2053243	Cas9	33.3985	Endogenous	GATAGACAAAAAGACCTTGTTTGCGGGCGT	GTTTTAGAGCTAGAAATAGCAAGTTAAAATAAGGCTAGTCCGTTATCAACTTGAAAAAGTGGCACCGAGTCGGTGC	GACAAAAAGACCTTGTTTGC	(((....((.((((((((....(((...((((....)))))))...)))))))))).)))........((((....)))).((((((...))))))	-20.5	-0.6
Guo2018-MG1655	AGTAGGGCGAGTAATCGTGG	E. coli	MG1655	MG1655	2053334	2053357	Cas9	5.43844	Endogenous	AGAGAGTAGGGCGAGTAATCGTGGTGGTGT	GTTTTAGAGCTAGAAATAGCAAGTTAAAATAAGGCTAGTCCGTTATCAACTTGAAAAAGTGGCACCGAGTCGGTGC	AGTAGGGCGAGTAATCGTGG	....((((.(((........(((((((.((((....))))...)))))))...))).)))).......((((....)))).((((((...))))))	-21.8	-3.2
Guo2018-MG1655	GTTTATCCAGTGCCTGAGCT	E. coli	MG1655	MG1655	2053110	2053133	Cas9	32.1449	Endogenous	TCGAGTTTATCCAGTGCCTGAGCTGGGGTC	GTTTTAGAGCTAGAAATAGCAAGTTAAAATAAGGCTAGTCCGTTATCAACTTGAAAAAGTGGCACCGAGTCGGTGC	GTTTATCCAGTGCCTGAGCT	...........((((....((((((((.((((....))))...)))))))))))).............((((....)))).((((((...))))))	-21.5	-0.5
Guo2018-MG1655	CATCGATGACATAAGGATAA	E. coli	MG1655	MG1655	2053446	2053469	Cas9	33.4883	Endogenous	GAGCCATCGATGACATAAGGATAAGGGATT	GTTTTAGAGCTAGAAATAGCAAGTTAAAATAAGGCTAGTCCGTTATCAACTTGAAAAAGTGGCACCGAGTCGGTGC	CATCGATGACATAAGGATAA	....((((((....((((.(((((((..((((....)))).........))))))).)))))))))).((((....)))).((((((...))))))	-25.8	0
Guo2018-MG1655	GATAGCGGGGAGAATTCAGT	E. coli	MG1655	MG1655	2053576	2053599	Cas9	38.1599	Endogenous	ATGCGATAGCGGGGAGAATTCAGTTGGATG	GTTTTAGAGCTAGAAATAGCAAGTTAAAATAAGGCTAGTCCGTTATCAACTTGAAAAAGTGGCACCGAGTCGGTGC	GATAGCGGGGAGAATTCAGT	(((((((((.((.......((((((((.((((....))))...))))))))...))..))))))))).((((....)))).((((((...))))))	-28.4	0
Guo2018-MG1655	TAGTTGGTAAACAAGACGAA	E. coli	MG1655	MG1655	2053678	2053701	Cas9	33.9412	Endogenous	TGTGTAGTTGGTAAACAAGACGAACGGCTG	GTTTTAGAGCTAGAAATAGCAAGTTAAAATAAGGCTAGTCCGTTATCAACTTGAAAAAGTGGCACCGAGTCGGTGC	TAGTTGGTAAACAAGACGAA	.(((((((((....(((..(((((((..((((....)))).........))))))).)))..)))))))))..........((((((...))))))	-25	-0.5
Guo2018-MG1655	AGGTCGGAAATGGCTTCTTC	E. coli	MG1655	MG1655	2053819	2053842	Cas9	30.2244	Endogenous	TGCAAGGTCGGAAATGGCTTCTTCTGGCGC	GTTTTAGAGCTAGAAATAGCAAGTTAAAATAAGGCTAGTCCGTTATCAACTTGAAAAAGTGGCACCGAGTCGGTGC	AGGTCGGAAATGGCTTCTTC	.(((((((..((((((....(((((((.((((....))))...))))))).)))))).))))..))).((((....)))).((((((...))))))	-25.7	-3.1
Guo2018-MG1655	CAGAGTAATACCCTGACCAT	E. coli	MG1655	MG1655	2053886	2053909	Cas9	34.0766	Endogenous	TCACCAGAGTAATACCCTGACCATCGGCGG	GTTTTAGAGCTAGAAATAGCAAGTTAAAATAAGGCTAGTCCGTTATCAACTTGAAAAAGTGGCACCGAGTCGGTGC	CAGAGTAATACCCTGACCAT	....(((((...(((.((.((((((((.((((....))))...)))))))).)).)))...)))))..((((....)))).((((((...))))))	-22.6	-1.3
Guo2018-MG1655	CAATCATCAACCAGACATCC	E. coli	MG1655	MG1655	2053971	2053994	Cas9	29.5411	Endogenous	TGACCAATCATCAACCAGACATCCGGGCGT	GTTTTAGAGCTAGAAATAGCAAGTTAAAATAAGGCTAGTCCGTTATCAACTTGAAAAAGTGGCACCGAGTCGGTGC	CAATCATCAACCAGACATCC	........(((..(((..(((((((((.((((....))))...)))))))..))...))).)))....((((....)))).((((((...))))))	-18.2	0
Guo2018-MG1655	TGCAAGTACATAATCGCCAA	E. coli	MG1655	MG1655	2054024	2054047	Cas9	43.8451	Endogenous	CGTGTGCAAGTACATAATCGCCAATGGCCT	GTTTTAGAGCTAGAAATAGCAAGTTAAAATAAGGCTAGTCCGTTATCAACTTGAAAAAGTGGCACCGAGTCGGTGC	TGCAAGTACATAATCGCCAA	..(((((..(((((.(((..(((((((.((((....))))...)))))))..)))......)))))..)))))........((((((...))))))	-23.2	0
Guo2018-MG1655	GGAGACACACATGAATAATA	E. coli	MG1655	MG1655	2053074	2053097	Cas9	38.6044	Endogenous	AACAGGAGACACACATGAATAATAAGGGCT	GTTTTAGAGCTAGAAATAGCAAGTTAAAATAAGGCTAGTCCGTTATCAACTTGAAAAAGTGGCACCGAGTCGGTGC	GGAGACACACATGAATAATA	..........((((....((((((((..((((....)))).........)))))))).....))))..((((....)))).((((((...))))))	-16.9	0
Guo2018-MG1655	GAGACACACATGAATAATAA	E. coli	MG1655	MG1655	2053075	2053098	Cas9	41.2434	Endogenous	ACAGGAGACACACATGAATAATAAGGGCTC	GTTTTAGAGCTAGAAATAGCAAGTTAAAATAAGGCTAGTCCGTTATCAACTTGAAAAAGTGGCACCGAGTCGGTGC	GAGACACACATGAATAATAA	....................(((((((.((((....))))...)))))))..................((((....)))).((((((...))))))	-15.6	0
Guo2018-MG1655	ATCTTTTGTTGCTCTATAAG	E. coli	MG1655	MG1655	4376845	4376868	Cas9	29.7441	Endogenous	CGGGATCTTTTGTTGCTCTATAAGCGGGGT	GTTTTAGAGCTAGAAATAGCAAGTTAAAATAAGGCTAGTCCGTTATCAACTTGAAAAAGTGGCACCGAGTCGGTGC	ATCTTTTGTTGCTCTATAAG	....(((.(.((((((........)))))).).)))...((((((...((((.(......).)))).))))))........((((((...))))))	-22.4	0
Guo2018-MG1655	GACATAGCTACCAAATCCGC	E. coli	MG1655	MG1655	4375941	4375964	Cas9	31.6979	Endogenous	ACGCGACATAGCTACCAAATCCGCCGGTCG	GTTTTAGAGCTAGAAATAGCAAGTTAAAATAAGGCTAGTCCGTTATCAACTTGAAAAAGTGGCACCGAGTCGGTGC	GACATAGCTACCAAATCCGC	(((.(((((...........(((((((.((((....))))...)))))))..))))))))........((((....)))).((((((...))))))	-20.5	0
Guo2018-MG1655	AGCGTTAAGAATCTGCCAGG	E. coli	MG1655	MG1655	4375842	4375865	Cas9	33.2746	Endogenous	GTAGAGCGTTAAGAATCTGCCAGGCGGCGT	GTTTTAGAGCTAGAAATAGCAAGTTAAAATAAGGCTAGTCCGTTATCAACTTGAAAAAGTGGCACCGAGTCGGTGC	AGCGTTAAGAATCTGCCAGG	((((....((....(((...(((((((.((((....))))...)))))))..)))...))))))....((((....)))).((((((...))))))	-21.5	0
Guo2018-MG1655	AAACAACGTTTGCTGTGTGA	E. coli	MG1655	MG1655	4376739	4376762	Cas9	35.8757	Endogenous	ACTCAAACAACGTTTGCTGTGTGACGGGCT	GTTTTAGAGCTAGAAATAGCAAGTTAAAATAAGGCTAGTCCGTTATCAACTTGAAAAAGTGGCACCGAGTCGGTGC	AAACAACGTTTGCTGTGTGA	....((((...(((((.(..(((((((.((((....))))...))))))).).)).))).))))....((((....)))).((((((...))))))	-21.4	0
Guo2018-MG1655	GCAAGAGGCGGTAATTAATA	E. coli	MG1655	MG1655	4376922	4376945	Cas9	29.1137	Endogenous	TGGAGCAAGAGGCGGTAATTAATAAGGCGC	GTTTTAGAGCTAGAAATAGCAAGTTAAAATAAGGCTAGTCCGTTATCAACTTGAAAAAGTGGCACCGAGTCGGTGC	GCAAGAGGCGGTAATTAATA	((.....))((((((...((((((((..((((....)))).........))))))))....)))))).((((....)))).((((((...))))))	-21.7	-0.8
Guo2018-MG1655	TCAGGCCAGTATTTTGTTGT	E. coli	MG1655	MG1655	4376635	4376658	Cas9	26.4245	Endogenous	AAGTTCAGGCCAGTATTTTGTTGTGGGATC	GTTTTAGAGCTAGAAATAGCAAGTTAAAATAAGGCTAGTCCGTTATCAACTTGAAAAAGTGGCACCGAGTCGGTGC	TCAGGCCAGTATTTTGTTGT	...((((..(((((((((((..(((........)))..))))..))))))).))))............((((....)))).((((((...))))))	-20.3	0
Guo2018-MG1655	AGCAAATGTGGAGCAAGAGG	E. coli	MG1655	MG1655	4376910	4376933	Cas9	19.8514	Endogenous	GGGCAGCAAATGTGGAGCAAGAGGCGGTAA	GTTTTAGAGCTAGAAATAGCAAGTTAAAATAAGGCTAGTCCGTTATCAACTTGAAAAAGTGGCACCGAGTCGGTGC	AGCAAATGTGGAGCAAGAGG	.........(((.(.((...(((((((.((((....))))...)))))))....)).)))).......((((....)))).((((((...))))))	-19.8	0
Guo2018-MG1655	GGCAGCAAATGTGGAGCAAG	E. coli	MG1655	MG1655	4376907	4376930	Cas9	32.2813	Endogenous	GAGGGGCAGCAAATGTGGAGCAAGAGGCGG	GTTTTAGAGCTAGAAATAGCAAGTTAAAATAAGGCTAGTCCGTTATCAACTTGAAAAAGTGGCACCGAGTCGGTGC	GGCAGCAAATGTGGAGCAAG	.(((.....)))(((((...(((((((.((((....))))...)))))))...))...))).......((((....)))).((((((...))))))	-21.3	-1.9
Guo2018-MG1655	GAACAAACCGATACTGGAGT	E. coli	MG1655	MG1655	4376445	4376468	Cas9	28.6097	Endogenous	CGCCGAACAAACCGATACTGGAGTTGGCAT	GTTTTAGAGCTAGAAATAGCAAGTTAAAATAAGGCTAGTCCGTTATCAACTTGAAAAAGTGGCACCGAGTCGGTGC	GAACAAACCGATACTGGAGT	.........((((.((((.(((((((..((((....)))).........)))))).).)))).)))).((((....)))).((((((...))))))	-23.1	-0.7
Guo2018-MG1655	GCGTAATTCTTTTCTTCTGC	E. coli	MG1655	MG1655	4376320	4376343	Cas9	34.1173	Endogenous	CCAGGCGTAATTCTTTTCTTCTGCGGGCGG	GTTTTAGAGCTAGAAATAGCAAGTTAAAATAAGGCTAGTCCGTTATCAACTTGAAAAAGTGGCACCGAGTCGGTGC	GCGTAATTCTTTTCTTCTGC	..............((((((........)).))))....((((((...((((.(......).)))).))))))........((((((...))))))	-18.2	0
Guo2018-MG1655	CCAGCGGGCCATATCTTCAA	E. coli	MG1655	MG1655	4376220	4376243	Cas9	33.1202	Endogenous	GCACCCAGCGGGCCATATCTTCAATGGTCG	GTTTTAGAGCTAGAAATAGCAAGTTAAAATAAGGCTAGTCCGTTATCAACTTGAAAAAGTGGCACCGAGTCGGTGC	CCAGCGGGCCATATCTTCAA	..(((((((....((((...(((((((.((((....))))...)))))))))))...)))))))....((((....)))).((((((...))))))	-25.1	0
Guo2018-MG1655	GTTTTCTCATTGATATCAAG	E. coli	MG1655	MG1655	4376179	4376202	Cas9	29.0307	Endogenous	AAGCGTTTTCTCATTGATATCAAGGGGTTT	GTTTTAGAGCTAGAAATAGCAAGTTAAAATAAGGCTAGTCCGTTATCAACTTGAAAAAGTGGCACCGAGTCGGTGC	GTTTTCTCATTGATATCAAG	.(((((...((((((....(((((((..((((....)))).........))))))).......))))))...)))))....((((((...))))))	-18.9	0
Guo2018-MG1655	ATGATGCTGTCAGGATTTAC	E. coli	MG1655	MG1655	4376068	4376091	Cas9	36.4091	Endogenous	GTTAATGATGCTGTCAGGATTTACCGGCCA	GTTTTAGAGCTAGAAATAGCAAGTTAAAATAAGGCTAGTCCGTTATCAACTTGAAAAAGTGGCACCGAGTCGGTGC	ATGATGCTGTCAGGATTTAC	.(((((......(((((..((((((((.((((....))))...)))))))...)..)))))..)))))((((....)))).((((((...))))))	-20.6	-0.3
Guo2018-MG1655	GTCGTTTTGAACATAGGGTC	E. coli	MG1655	MG1655	4376953	4376976	Cas9	27.8511	Endogenous	GAGCGTCGTTTTGAACATAGGGTCTGGTTT	GTTTTAGAGCTAGAAATAGCAAGTTAAAATAAGGCTAGTCCGTTATCAACTTGAAAAAGTGGCACCGAGTCGGTGC	GTCGTTTTGAACATAGGGTC	.........(((....(((((((((((.((((....))))...)))))))..)))).....)))....((((....)))).((((((...))))))	-18.7	0
Guo2018-MG1655	GAAACATGCTACTCTGAACC	E. coli	MG1655	MG1655	118680	118703	Cas9	40.437	Endogenous	GGTAGAAACATGCTACTCTGAACCGGGTAT	GTTTTAGAGCTAGAAATAGCAAGTTAAAATAAGGCTAGTCCGTTATCAACTTGAAAAAGTGGCACCGAGTCGGTGC	GAAACATGCTACTCTGAACC	........((((((((((....))))))).)))......((((((...((((.(......).)))).))))))........((((((...))))))	-21.3	0
Guo2018-MG1655	GTGAATAATGCGTCGATCCA	E. coli	MG1655	MG1655	118867	118890	Cas9	23.6002	Endogenous	TCCAGTGAATAATGCGTCGATCCACGGACC	GTTTTAGAGCTAGAAATAGCAAGTTAAAATAAGGCTAGTCCGTTATCAACTTGAAAAAGTGGCACCGAGTCGGTGC	GTGAATAATGCGTCGATCCA	.(((.(((((.(.(...((.(((((((.((((....))))...)))))))..))...).)))))))))((((....)))).((((((...))))))	-21.6	0
Guo2018-MG1655	TGGGCGATCTCAGCAAAGAA	E. coli	MG1655	MG1655	118915	118938	Cas9	35.2728	Endogenous	CAAATGGGCGATCTCAGCAAAGAAAGGATG	GTTTTAGAGCTAGAAATAGCAAGTTAAAATAAGGCTAGTCCGTTATCAACTTGAAAAAGTGGCACCGAGTCGGTGC	TGGGCGATCTCAGCAAAGAA	..((((..((.(((......(((((((.((((....))))...)))))))...)))))..))))....((((....)))).((((((...))))))	-21.9	-1.1
Guo2018-MG1655	AGTGAGCGGAGACGCGCAAA	E. coli	MG1655	MG1655	118935	118958	Cas9	38.2496	Endogenous	AAACAGTGAGCGGAGACGCGCAAATGGGCG	GTTTTAGAGCTAGAAATAGCAAGTTAAAATAAGGCTAGTCCGTTATCAACTTGAAAAAGTGGCACCGAGTCGGTGC	AGTGAGCGGAGACGCGCAAA	.(..((((((...((.....(((((((.((((....))))...)))))))...))...))))))..).((((....)))).((((((...))))))	-26.1	-5.2
Guo2018-MG1655	ACGGCGAATCAAACAGTGAG	E. coli	MG1655	MG1655	118949	118972	Cas9	10.904	Endogenous	CATCACGGCGAATCAAACAGTGAGCGGAGA	GTTTTAGAGCTAGAAATAGCAAGTTAAAATAAGGCTAGTCCGTTATCAACTTGAAAAAGTGGCACCGAGTCGGTGC	ACGGCGAATCAAACAGTGAG	((((........(((((...(((((((.((((....))))...)))))))...))).)))))).....((((....)))).((((((...))))))	-20.9	0
Guo2018-MG1655	TGCCATGCACGTTTATCGAA	E. coli	MG1655	MG1655	118996	119019	Cas9	43.3626	Endogenous	CGCATGCCATGCACGTTTATCGAAAGGAAC	GTTTTAGAGCTAGAAATAGCAAGTTAAAATAAGGCTAGTCCGTTATCAACTTGAAAAAGTGGCACCGAGTCGGTGC	TGCCATGCACGTTTATCGAA	.(((.....((.....))..(((((((.((((....))))...)))))))..))).............((((....)))).((((((...))))))	-17.8	-0.1
Guo2018-MG1655	CGTAATGTGGTGAGGGAACG	E. coli	MG1655	MG1655	118767	118790	Cas9	27.7434	Endogenous	CAATCGTAATGTGGTGAGGGAACGCGGCGC	GTTTTAGAGCTAGAAATAGCAAGTTAAAATAAGGCTAGTCCGTTATCAACTTGAAAAAGTGGCACCGAGTCGGTGC	CGTAATGTGGTGAGGGAACG	.......((((((.(((..(((((((..((((....)))).........)))))))..))).))))))((((....)))).((((((...))))))	-27.2	0
Guo2018-MG1655	AAGCTGTTGATACTGCGCAT	E. coli	MG1655	MG1655	119108	119131	Cas9	40.5123	Endogenous	CCGCAAGCTGTTGATACTGCGCATCGGTAT	GTTTTAGAGCTAGAAATAGCAAGTTAAAATAAGGCTAGTCCGTTATCAACTTGAAAAAGTGGCACCGAGTCGGTGC	AAGCTGTTGATACTGCGCAT	.....((((((((((.((.((((((((.((((....))))...))))))))..)))))).....))))))...........((((((...))))))	-24.4	-1.9
Guo2018-MG1655	TCCGGGCGGCAATCGTAATG	E. coli	MG1655	MG1655	118780	118803	Cas9	30.671	Endogenous	GTCATCCGGGCGGCAATCGTAATGTGGTGA	GTTTTAGAGCTAGAAATAGCAAGTTAAAATAAGGCTAGTCCGTTATCAACTTGAAAAAGTGGCACCGAGTCGGTGC	TCCGGGCGGCAATCGTAATG	..((((((((..........(((((((.((((....))))...)))))))...))).)))))......((((....)))).((((((...))))))	-24	-1.3
Guo2018-MG1655	AACCGTGCCCAATCAAATGC	E. coli	MG1655	MG1655	119230	119253	Cas9	33.3144	Endogenous	ACGAAACCGTGCCCAATCAAATGCAGGACC	GTTTTAGAGCTAGAAATAGCAAGTTAAAATAAGGCTAGTCCGTTATCAACTTGAAAAAGTGGCACCGAGTCGGTGC	AACCGTGCCCAATCAAATGC	...(..(((...........(((((((.((((....))))...)))))))..)))..)..........((((....)))).((((((...))))))	-16.8	0
Guo2018-MG1655	TAATATTGTGCACCACCAGC	E. coli	MG1655	MG1655	118818	118841	Cas9	29.632	Endogenous	AGGCTAATATTGTGCACCACCAGCAGGGTG	GTTTTAGAGCTAGAAATAGCAAGTTAAAATAAGGCTAGTCCGTTATCAACTTGAAAAAGTGGCACCGAGTCGGTGC	TAATATTGTGCACCACCAGC	.........(((((((.((((((((((.((((....))))...)))))))...))).)).........((((....))))(((.....))))))))	-18.1	0
Guo2018-MG1655	TCCTGCATGTTGTTAGAACA	E. coli	MG1655	MG1655	118726	118749	Cas9	32.7409	Endogenous	GAGATCCTGCATGTTGTTAGAACAGGGGTG	GTTTTAGAGCTAGAAATAGCAAGTTAAAATAAGGCTAGTCCGTTATCAACTTGAAAAAGTGGCACCGAGTCGGTGC	TCCTGCATGTTGTTAGAACA	.....((.((((.(((.(((((((((..((((....)))).........))))))).))...))).)))).))........((((((...))))))	-18.7	-0.8
Guo2018-MG1655	CCTGCATGTTGTTAGAACAG	E. coli	MG1655	MG1655	118727	118750	Cas9	33.9743	Endogenous	AGATCCTGCATGTTGTTAGAACAGGGGTGG	GTTTTAGAGCTAGAAATAGCAAGTTAAAATAAGGCTAGTCCGTTATCAACTTGAAAAAGTGGCACCGAGTCGGTGC	CCTGCATGTTGTTAGAACAG	....((.((((.(((.((.(((((((..((((....)))).........))))))).))...))).)))).))........((((((...))))))	-18.2	-1.3
Guo2018-MG1655	AGTCACGCCCATCGCAATAA	E. coli	MG1655	MG1655	119419	119442	Cas9	26.8294	Endogenous	AAAAAGTCACGCCCATCGCAATAATGGTCA	GTTTTAGAGCTAGAAATAGCAAGTTAAAATAAGGCTAGTCCGTTATCAACTTGAAAAAGTGGCACCGAGTCGGTGC	AGTCACGCCCATCGCAATAA	((((..((.....)).....(((((((.((((....))))...)))))))..))))............((((....)))).((((((...))))))	-17.1	-0.3
Guo2018-MG1655	CTCGAAAATTAACACCAGTA	E. coli	MG1655	MG1655	119296	119319	Cas9	36.9333	Endogenous	GGCGCTCGAAAATTAACACCAGTAAGGTTG	GTTTTAGAGCTAGAAATAGCAAGTTAAAATAAGGCTAGTCCGTTATCAACTTGAAAAAGTGGCACCGAGTCGGTGC	CTCGAAAATTAACACCAGTA	.........((((((.(((.(((((((.((((....))))...)))))))...))).))..))))...((((....)))).((((((...))))))	-18.4	0
Guo2018-MG1655	CAGCCATCGTGGCACGGGCA	E. coli	MG1655	MG1655	119588	119611	Cas9	23.1649	Endogenous	TCGCCAGCCATCGTGGCACGGGCATGGCTA	GTTTTAGAGCTAGAAATAGCAAGTTAAAATAAGGCTAGTCCGTTATCAACTTGAAAAAGTGGCACCGAGTCGGTGC	CAGCCATCGTGGCACGGGCA	..((((...))))(((((((((((((..((((....)))).........))))))).)))))).....((((....)))).((((((...))))))	-29.4	-4.4
Guo2018-MG1655	TCACGTTCGTCGCAGCCTGC	E. coli	MG1655	MG1655	119637	119660	Cas9	29.3734	Endogenous	ATACTCACGTTCGTCGCAGCCTGCCGGGAC	GTTTTAGAGCTAGAAATAGCAAGTTAAAATAAGGCTAGTCCGTTATCAACTTGAAAAAGTGGCACCGAGTCGGTGC	TCACGTTCGTCGCAGCCTGC	...........(((((((..(((((((.((((....))))...))))))).))))).)).........((((....)))).((((((...))))))	-24.3	0
Guo2018-MG1655	AGTGCTCGCCCAACTTAAAC	E. coli	MG1655	MG1655	119321	119344	Cas9	24.174	Endogenous	TGCCAGTGCTCGCCCAACTTAAACAGGCGC	GTTTTAGAGCTAGAAATAGCAAGTTAAAATAAGGCTAGTCCGTTATCAACTTGAAAAAGTGGCACCGAGTCGGTGC	AGTGCTCGCCCAACTTAAAC	...((((....(((......)))...)))).........((((((...((((.(......).)))).))))))........((((((...))))))	-19.6	0
Guo2018-MG1655	CATCAGCGTAACGGGTCCCC	E. coli	MG1655	MG1655	119746	119769	Cas9	25.5267	Endogenous	ACCCCATCAGCGTAACGGGTCCCCAGGTTC	GTTTTAGAGCTAGAAATAGCAAGTTAAAATAAGGCTAGTCCGTTATCAACTTGAAAAAGTGGCACCGAGTCGGTGC	CATCAGCGTAACGGGTCCCC	.......((((((((.((..(((((((.((((....))))...)))))))..))....))))))))..((((....)))).((((((...))))))	-25.1	0
Guo2018-MG1655	CCGGACTGTAAACGATGATG	E. coli	MG1655	MG1655	119820	119843	Cas9	32.9828	Endogenous	AATGCCGGACTGTAAACGATGATGCGGCGT	GTTTTAGAGCTAGAAATAGCAAGTTAAAATAAGGCTAGTCCGTTATCAACTTGAAAAAGTGGCACCGAGTCGGTGC	CCGGACTGTAAACGATGATG	.((((((((...........(((((((.((((....))))...)))))))...)).))))))......((((....)))).((((((...))))))	-23.6	0
Guo2018-MG1655	ACCACACCCGCAAGACGAAC	E. coli	MG1655	MG1655	119877	119900	Cas9	26.8047	Endogenous	ATATACCACACCCGCAAGACGAACCGGCAC	GTTTTAGAGCTAGAAATAGCAAGTTAAAATAAGGCTAGTCCGTTATCAACTTGAAAAAGTGGCACCGAGTCGGTGC	ACCACACCCGCAAGACGAAC	.((((.....((((..(((((((((((.((((....))))...))))))...........)))..))..)))).....))))(((((...))))).	-18.9	0
Guo2018-MG1655	CCCAGCGAAGCAAACCAGGC	E. coli	MG1655	MG1655	119934	119957	Cas9	21.4072	Endogenous	ATCACCCAGCGAAGCAAACCAGGCCGGTAA	GTTTTAGAGCTAGAAATAGCAAGTTAAAATAAGGCTAGTCCGTTATCAACTTGAAAAAGTGGCACCGAGTCGGTGC	CCCAGCGAAGCAAACCAGGC	......(((((..((.((.((((((((.((((....))))...)))))))..).)).))..))).)).((((....)))).((((((...))))))	-19.4	0
Guo2018-MG1655	ACACCTGATACTGCGAAGTA	E. coli	MG1655	MG1655	119963	119986	Cas9	33.7734	Endogenous	GTTAACACCTGATACTGCGAAGTATGGAAA	GTTTTAGAGCTAGAAATAGCAAGTTAAAATAAGGCTAGTCCGTTATCAACTTGAAAAAGTGGCACCGAGTCGGTGC	ACACCTGATACTGCGAAGTA	.....(((((..(((.(.((((((((..((((....)))).........)))))))).).))))))))((((....)))).((((((...))))))	-24	-1.3
Guo2018-MG1655	GTCTCCACCTTATCGACATG	E. coli	MG1655	MG1655	120021	120044	Cas9	32.8113	Endogenous	CGGCGTCTCCACCTTATCGACATGCGGTTC	GTTTTAGAGCTAGAAATAGCAAGTTAAAATAAGGCTAGTCCGTTATCAACTTGAAAAAGTGGCACCGAGTCGGTGC	GTCTCCACCTTATCGACATG	..........(((((((.((((......((((.......((((((...((((.(......).)))).))))))......)))))))).))))))).	-21.2	-1.1
Guo2018-MG1655	GCCATTGAAACCGCTGCCTT	E. coli	MG1655	MG1655	120045	120068	Cas9	32.9315	Endogenous	CTTCGCCATTGAAACCGCTGCCTTCGGCGT	GTTTTAGAGCTAGAAATAGCAAGTTAAAATAAGGCTAGTCCGTTATCAACTTGAAAAAGTGGCACCGAGTCGGTGC	GCCATTGAAACCGCTGCCTT	.....((((((.(((((((((((((((.((((....))))...)))))))))))).)))..))).)))((((....)))).((((((...))))))	-30.9	0
Guo2018-MG1655	CACCACCACGACCACGAACG	E. coli	MG1655	MG1655	120076	120099	Cas9	25.761	Endogenous	CAATCACCACCACGACCACGAACGAGGTTT	GTTTTAGAGCTAGAAATAGCAAGTTAAAATAAGGCTAGTCCGTTATCAACTTGAAAAAGTGGCACCGAGTCGGTGC	CACCACCACGACCACGAACG	.....((((((((......)))).....((((....))))(((((...((((.(......).)))).)))))......))))(((((...))))).	-19.7	0
Guo2018-MG1655	CGTCATTAACAGCGCGACAA	E. coli	MG1655	MG1655	451740	451763	Cas9	45.3701	Endogenous	ATAGCGTCATTAACAGCGCGACAAAGGCTG	GTTTTAGAGCTAGAAATAGCAAGTTAAAATAAGGCTAGTCCGTTATCAACTTGAAAAAGTGGCACCGAGTCGGTGC	CGTCATTAACAGCGCGACAA	..........((((.(((.(((((((..((((....)))).........))))))).)))))))....((((....)))).((((((...))))))	-23.4	-1
Guo2018-MG1655	TTCAACAAACCAACCCGCCA	E. coli	MG1655	MG1655	451638	451661	Cas9	7.85861	Endogenous	GTGCTTCAACAAACCAACCCGCCACGGGGC	GTTTTAGAGCTAGAAATAGCAAGTTAAAATAAGGCTAGTCCGTTATCAACTTGAAAAAGTGGCACCGAGTCGGTGC	TTCAACAAACCAACCCGCCA	.......(((..((..(((.(((((((.((((....))))...)))))))..)))..))..)))....((((....)))).((((((...))))))	-21.6	0
Guo2018-MG1655	CTCGTGTATATTCAAGCGTC	E. coli	MG1655	MG1655	451538	451561	Cas9	23.7799	Endogenous	TTTACTCGTGTATATTCAAGCGTCTGGCGG	GTTTTAGAGCTAGAAATAGCAAGTTAAAATAAGGCTAGTCCGTTATCAACTTGAAAAAGTGGCACCGAGTCGGTGC	CTCGTGTATATTCAAGCGTC	..............(((.(.(((((((.((((....))))...))))))).).)))............((((....)))).((((((...))))))	-20.6	0
Guo2018-MG1655	CGTCAATAGCAGTAACCACA	E. coli	MG1655	MG1655	451428	451451	Cas9	27.2331	Endogenous	CCATCGTCAATAGCAGTAACCACACGGCCA	GTTTTAGAGCTAGAAATAGCAAGTTAAAATAAGGCTAGTCCGTTATCAACTTGAAAAAGTGGCACCGAGTCGGTGC	CGTCAATAGCAGTAACCACA	.....((((((.((.((...(((((((.((((....))))...)))))))..)).)).)..)))))..((((....)))).((((((...))))))	-18.3	0
Guo2018-MG1655	ACCAAGCACGACGCCAGAAA	E. coli	MG1655	MG1655	451338	451361	Cas9	40.8203	Endogenous	AACCACCAAGCACGACGCCAGAAAGGGCGA	GTTTTAGAGCTAGAAATAGCAAGTTAAAATAAGGCTAGTCCGTTATCAACTTGAAAAAGTGGCACCGAGTCGGTGC	ACCAAGCACGACGCCAGAAA	....(((..((((((.....(((((((.((((....))))...)))))))..)))..))).)))....((((....)))).((((((...))))))	-20.3	-0.2
Guo2018-MG1655	ACGCATCGAAGACTATATCC	E. coli	MG1655	MG1655	452378	452401	Cas9	7.49632	Endogenous	TTCCACGCATCGAAGACTATATCCTGGGAA	GTTTTAGAGCTAGAAATAGCAAGTTAAAATAAGGCTAGTCCGTTATCAACTTGAAAAAGTGGCACCGAGTCGGTGC	ACGCATCGAAGACTATATCC	..........(((((...(((((((((.((((....))))...)))))))..)).)))))........((((....)))).((((((...))))))	-21.1	0
Guo2018-MG1655	GTAGCCCGGAAGCAAAACCC	E. coli	MG1655	MG1655	452690	452713	Cas9	4.29769	Endogenous	AGCGGTAGCCCGGAAGCAAAACCCAGGATC	GTTTTAGAGCTAGAAATAGCAAGTTAAAATAAGGCTAGTCCGTTATCAACTTGAAAAAGTGGCACCGAGTCGGTGC	GTAGCCCGGAAGCAAAACCC	......(((((((.......(((((((.((((....))))...)))))))...)))..))))......((((....)))).((((((...))))))	-21.1	-0.5
Guo2018-MG1655	GAATCAAAAACGTGGTTGTC	E. coli	MG1655	MG1655	452018	452041	Cas9	39.8691	Endogenous	CCGCGAATCAAAAACGTGGTTGTCAGGCTC	GTTTTAGAGCTAGAAATAGCAAGTTAAAATAAGGCTAGTCCGTTATCAACTTGAAAAAGTGGCACCGAGTCGGTGC	GAATCAAAAACGTGGTTGTC	........(((((((((...(((((((.((((....))))...)))))))..)))))...))))....((((....)))).((((((...))))))	-20.6	-1.5
Guo2018-MG1655	CTGTAAGGTACCGGATGTCA	E. coli	MG1655	MG1655	452661	452684	Cas9	29.1841	Endogenous	AGGCCTGTAAGGTACCGGATGTCAGGGCGA	GTTTTAGAGCTAGAAATAGCAAGTTAAAATAAGGCTAGTCCGTTATCAACTTGAAAAAGTGGCACCGAGTCGGTGC	CTGTAAGGTACCGGATGTCA	......((((.((((((((.(((((((.((((....))))...)))))))..)))..))))).)))).((((....)))).((((((...))))))	-26.8	-0.1
Guo2018-MG1655	GACTGGACATGGGCGTCTAC	E. coli	MG1655	MG1655	452759	452782	Cas9	0.391087	Endogenous	TATTGACTGGACATGGGCGTCTACAGGCCC	GTTTTAGAGCTAGAAATAGCAAGTTAAAATAAGGCTAGTCCGTTATCAACTTGAAAAAGTGGCACCGAGTCGGTGC	GACTGGACATGGGCGTCTAC	...(((..((((((((((..(((((((.((((....))))...))))))).))))..))))))..)))((((....)))).((((((...))))))	-25.5	-4
Guo2018-MG1655	CTACAGGCCCGGCTTGCACC	E. coli	MG1655	MG1655	452775	452798	Cas9	27.737	Endogenous	GCGTCTACAGGCCCGGCTTGCACCGGGCCA	GTTTTAGAGCTAGAAATAGCAAGTTAAAATAAGGCTAGTCCGTTATCAACTTGAAAAAGTGGCACCGAGTCGGTGC	CTACAGGCCCGGCTTGCACC	.........(((((.((...(((((((.((((....))))...)))))))...)).)).)))......((((....)))).((((((...))))))	-23.8	-3.9
Guo2018-MG1655	TGCGGGCGAACGTTATTACC	E. coli	MG1655	MG1655	395278	395301	Cas9	17.7532	Endogenous	CAGCTGCGGGCGAACGTTATTACCAGGTCG	GTTTTAGAGCTAGAAATAGCAAGTTAAAATAAGGCTAGTCCGTTATCAACTTGAAAAAGTGGCACCGAGTCGGTGC	TGCGGGCGAACGTTATTACC	.(((((((((((.......)))))....((((....)))).((((.......)))).)))))).....((((....)))).((((((...))))))	-23.5	-2
Guo2018-MG1655	CACTGGTCATTAGCTTGGTG	E. coli	MG1655	MG1655	395228	395251	Cas9	17.6055	Endogenous	ATCTCACTGGTCATTAGCTTGGTGAGGGAA	GTTTTAGAGCTAGAAATAGCAAGTTAAAATAAGGCTAGTCCGTTATCAACTTGAAAAAGTGGCACCGAGTCGGTGC	CACTGGTCATTAGCTTGGTG	.(((((((.((((((((.((.(((((....))))).)).)))))))).....))))))).........((((....)))).((((((...))))))	-26	-1.4
Guo2018-MG1655	GGCGGAGCATATTTACTTAG	E. coli	MG1655	MG1655	395158	395181	Cas9	21.9429	Endogenous	GCCTGGCGGAGCATATTTACTTAGCGGATC	GTTTTAGAGCTAGAAATAGCAAGTTAAAATAAGGCTAGTCCGTTATCAACTTGAAAAAGTGGCACCGAGTCGGTGC	GGCGGAGCATATTTACTTAG	((((((.........(((..(((((((.((((....))))...)))))))))).....))))))....((((....)))).((((((...))))))	-21.6	0
Guo2018-MG1655	TTCCAGCGTTGCTCGCGCGT	E. coli	MG1655	MG1655	395014	395037	Cas9	37.2894	Endogenous	GTATTTCCAGCGTTGCTCGCGCGTTGGCCA	GTTTTAGAGCTAGAAATAGCAAGTTAAAATAAGGCTAGTCCGTTATCAACTTGAAAAAGTGGCACCGAGTCGGTGC	TTCCAGCGTTGCTCGCGCGT	....((((..(((.((.(.((((((((.((((....))))...)))))))).))).))).))))....((((....)))).((((((...))))))	-24	-4.1
Guo2018-MG1655	CGGCTGCGCCGCATGGACGG	E. coli	MG1655	MG1655	395439	395462	Cas9	8.16172	Endogenous	TGATCGGCTGCGCCGCATGGACGGAGGTCA	GTTTTAGAGCTAGAAATAGCAAGTTAAAATAAGGCTAGTCCGTTATCAACTTGAAAAAGTGGCACCGAGTCGGTGC	CGGCTGCGCCGCATGGACGG	((((...)))).((((((.(((((((..((((....)))).........))))))).)))))).....((((....)))).((((((...))))))	-28.4	-4.1
Guo2018-MG1655	CTTTCAGCTTCGCCGTAGAA	E. coli	MG1655	MG1655	394988	395011	Cas9	28.7097	Endogenous	GCGGCTTTCAGCTTCGCCGTAGAAAGGTAT	GTTTTAGAGCTAGAAATAGCAAGTTAAAATAAGGCTAGTCCGTTATCAACTTGAAAAAGTGGCACCGAGTCGGTGC	CTTTCAGCTTCGCCGTAGAA	.((((((((((......)))))).....((((....))))(((((...((((.(......).)))).))))))))).....((((((...))))))	-20.6	0
Guo2018-MG1655	CTGCCAGCAGGTCGAACGCA	E. coli	MG1655	MG1655	394934	394957	Cas9	29.0742	Endogenous	GCATCTGCCAGCAGGTCGAACGCAAGGTTA	GTTTTAGAGCTAGAAATAGCAAGTTAAAATAAGGCTAGTCCGTTATCAACTTGAAAAAGTGGCACCGAGTCGGTGC	CTGCCAGCAGGTCGAACGCA	.((..(((.((.(....((.(((((((.((((....))))...)))))))...))..).)))))..))((((....)))).((((((...))))))	-19.6	-1.7
Guo2018-MG1655	TAATCTGCTCTTCAAACAAC	E. coli	MG1655	MG1655	394877	394900	Cas9	14.8818	Endogenous	CGGGTAATCTGCTCTTCAAACAACTGGGTA	GTTTTAGAGCTAGAAATAGCAAGTTAAAATAAGGCTAGTCCGTTATCAACTTGAAAAAGTGGCACCGAGTCGGTGC	TAATCTGCTCTTCAAACAAC	...((((((((..((((...)))).))))).))).....((((((...((((.(......).)))).))))))........((((((...))))))	-21.1	0
Guo2018-MG1655	ATTAAACGGCGGCACTGATC	E. coli	MG1655	MG1655	394813	394836	Cas9	5.99312	Endogenous	AACCATTAAACGGCGGCACTGATCCGGTGA	GTTTTAGAGCTAGAAATAGCAAGTTAAAATAAGGCTAGTCCGTTATCAACTTGAAAAAGTGGCACCGAGTCGGTGC	ATTAAACGGCGGCACTGATC	.......(((((.((((.(((((((((.((((....))))...)))))))..)).)))))))))....((((....)))).((((((...))))))	-24.3	0
Guo2018-MG1655	AGCAGACTACGTTTCAACGG	E. coli	MG1655	MG1655	395494	395517	Cas9	29.3891	Endogenous	AAAAAGCAGACTACGTTTCAACGGTGGTGT	GTTTTAGAGCTAGAAATAGCAAGTTAAAATAAGGCTAGTCCGTTATCAACTTGAAAAAGTGGCACCGAGTCGGTGC	AGCAGACTACGTTTCAACGG	(((.(((((.((((......(((((((.((((....))))...))))))).))))))))).)))....((((....)))).((((((...))))))	-21.3	-0.8
Guo2018-MG1655	GGTGTCCATAGATTGAATGA	E. coli	MG1655	MG1655	395515	395538	Cas9	37.1097	Endogenous	CGGTGGTGTCCATAGATTGAATGAAGGTAA	GTTTTAGAGCTAGAAATAGCAAGTTAAAATAAGGCTAGTCCGTTATCAACTTGAAAAAGTGGCACCGAGTCGGTGC	GGTGTCCATAGATTGAATGA	((((...((.(((((..(..(((((((.((((....))))...)))))))..)..))))).)))))).((((....)))).((((((...))))))	-18.4	0
Guo2018-MG1655	GCCCACGCCGCCCAGCGAGC	E. coli	MG1655	MG1655	473255	473278	Cas9	29.0916	Endogenous	CGAAGCCCACGCCGCCCAGCGAGCTGGCGG	GTTTTAGAGCTAGAAATAGCAAGTTAAAATAAGGCTAGTCCGTTATCAACTTGAAAAAGTGGCACCGAGTCGGTGC	GCCCACGCCGCCCAGCGAGC	(((.(((((((...))).))))......((((....))))............))).............((((....)))).((((((...))))))	-23.9	-3.6
Guo2018-MG1655	AATCAACCCACCGTAAAACA	E. coli	MG1655	MG1655	472340	472363	Cas9	25.056	Endogenous	CGCGAATCAACCCACCGTAAAACAGGGCAA	GTTTTAGAGCTAGAAATAGCAAGTTAAAATAAGGCTAGTCCGTTATCAACTTGAAAAAGTGGCACCGAGTCGGTGC	AATCAACCCACCGTAAAACA	....................(((((((.((((....))))...)))))))..................((((....)))).((((((...))))))	-15.6	0
Guo2018-MG1655	ACGATCCCTGAAACGCCACG	E. coli	MG1655	MG1655	472551	472574	Cas9	31.0775	Endogenous	GCAAACGATCCCTGAAACGCCACGTGGATA	GTTTTAGAGCTAGAAATAGCAAGTTAAAATAAGGCTAGTCCGTTATCAACTTGAAAAAGTGGCACCGAGTCGGTGC	ACGATCCCTGAAACGCCACG	..(((..(.((...(((...(((((((.((((....))))...)))))))..)))...)).)..))).((((....)))).((((((...))))))	-22.4	0
Guo2018-MG1655	CGCCCCAACTATCAAGCCGA	E. coli	MG1655	MG1655	472586	472609	Cas9	21.7581	Endogenous	CCAGCGCCCCAACTATCAAGCCGACGGTAA	GTTTTAGAGCTAGAAATAGCAAGTTAAAATAAGGCTAGTCCGTTATCAACTTGAAAAAGTGGCACCGAGTCGGTGC	CGCCCCAACTATCAAGCCGA	......(((...(.((((..(((((((.((((....))))...)))))))..)))).)...)))....((((....)))).((((((...))))))	-24	0
Guo2018-MG1655	AAATCAACACAGCTGAGAAG	E. coli	MG1655	MG1655	472623	472646	Cas9	2.72202	Endogenous	ACGAAAATCAACACAGCTGAGAAGCGGATT	GTTTTAGAGCTAGAAATAGCAAGTTAAAATAAGGCTAGTCCGTTATCAACTTGAAAAAGTGGCACCGAGTCGGTGC	AAATCAACACAGCTGAGAAG	........((((((......(((((((.((((....))))...)))))))..)))).)).........((((....)))).((((((...))))))	-19	0
Guo2018-MG1655	GGTGCAGCCATTACCAGTCC	E. coli	MG1655	MG1655	472237	472260	Cas9	3.74608	Endogenous	CGCAGGTGCAGCCATTACCAGTCCCGGAAG	GTTTTAGAGCTAGAAATAGCAAGTTAAAATAAGGCTAGTCCGTTATCAACTTGAAAAAGTGGCACCGAGTCGGTGC	GGTGCAGCCATTACCAGTCC	((((.......))))((((.(((((((.((((....))))...)))))))..))))............((((....)))).((((((...))))))	-20.9	-2.4
Guo2018-MG1655	CCCCACACCATATGCGCAAT	E. coli	MG1655	MG1655	472678	472701	Cas9	35.0616	Endogenous	ACCGCCCCACACCATATGCGCAATCGGAAT	GTTTTAGAGCTAGAAATAGCAAGTTAAAATAAGGCTAGTCCGTTATCAACTTGAAAAAGTGGCACCGAGTCGGTGC	CCCCACACCATATGCGCAAT	...............((..((((((((.((((....))))...))))))))..)).............((((....)))).((((((...))))))	-19.9	0
Guo2018-MG1655	AAGACCATCGGCAGGTTGTG	E. coli	MG1655	MG1655	472837	472860	Cas9	16.1885	Endogenous	GGTGAAGACCATCGGCAGGTTGTGCGGTTT	GTTTTAGAGCTAGAAATAGCAAGTTAAAATAAGGCTAGTCCGTTATCAACTTGAAAAAGTGGCACCGAGTCGGTGC	AAGACCATCGGCAGGTTGTG	..((....((((.((((...(((((((.((((....))))...)))))))..)))).).)))...)).((((....)))).((((((...))))))	-22	-2.3
Guo2018-MG1655	TCGGCTTTATCGGCCACCGC	E. coli	MG1655	MG1655	472258	472281	Cas9	33.7865	Endogenous	ATTGTCGGCTTTATCGGCCACCGCAGGTGC	GTTTTAGAGCTAGAAATAGCAAGTTAAAATAAGGCTAGTCCGTTATCAACTTGAAAAAGTGGCACCGAGTCGGTGC	TCGGCTTTATCGGCCACCGC	..((((.....)))).((..(((((((.((((....))))...)))))))..))..............((((....)))).((((((...))))))	-23.2	-4.7
Guo2018-MG1655	ATTCGCCGTGCCCGCTGACC	E. coli	MG1655	MG1655	472904	472927	Cas9	4.6829	Endogenous	TTTCATTCGCCGTGCCCGCTGACCCGGCGT	GTTTTAGAGCTAGAAATAGCAAGTTAAAATAAGGCTAGTCCGTTATCAACTTGAAAAAGTGGCACCGAGTCGGTGC	ATTCGCCGTGCCCGCTGACC	......((.((..(((....(((((((.((((....))))...)))))))..)))..)).))......((((....)))).((((((...))))))	-20.5	-0.6
Guo2018-MG1655	AATCATCATAAACGCATTGT	E. coli	MG1655	MG1655	472277	472300	Cas9	35.475	Endogenous	TACAAATCATCATAAACGCATTGTCGGCTT	GTTTTAGAGCTAGAAATAGCAAGTTAAAATAAGGCTAGTCCGTTATCAACTTGAAAAAGTGGCACCGAGTCGGTGC	AATCATCATAAACGCATTGT	..........((((.((((((((((((.((((....))))...))))))))....)))).))))....((((....)))).((((((...))))))	-19.3	0
Guo2018-MG1655	GCCAACCCCAATGTAGCCGC	E. coli	MG1655	MG1655	473078	473101	Cas9	34.7586	Endogenous	CGCCGCCAACCCCAATGTAGCCGCAGGCTG	GTTTTAGAGCTAGAAATAGCAAGTTAAAATAAGGCTAGTCCGTTATCAACTTGAAAAAGTGGCACCGAGTCGGTGC	GCCAACCCCAATGTAGCCGC	.............(((((..(((((((.((((....))))...)))))))..)))))...........((((....)))).((((((...))))))	-24.5	0
Guo2018-MG1655	TGCACACCGAAGACATCGCA	E. coli	MG1655	MG1655	473185	473208	Cas9	26.9331	Endogenous	GCCGTGCACACCGAAGACATCGCAGGGATC	GTTTTAGAGCTAGAAATAGCAAGTTAAAATAAGGCTAGTCCGTTATCAACTTGAAAAAGTGGCACCGAGTCGGTGC	TGCACACCGAAGACATCGCA	...........(((...((.(((((((.((((....))))...)))))))...))..)))........((((....)))).((((((...))))))	-18.5	-0.1
Guo2018-MG1655	TGAAAACATTGTAACAGCGT	E. coli	MG1655	MG1655	2004188	2004211	Cas9	40.0811	Endogenous	CCAGTGAAAACATTGTAACAGCGTGGGATT	GTTTTAGAGCTAGAAATAGCAAGTTAAAATAAGGCTAGTCCGTTATCAACTTGAAAAAGTGGCACCGAGTCGGTGC	TGAAAACATTGTAACAGCGT	..........((((((((.((((((((.((((....))))...))))))))..))).....)))))..((((....)))).((((((...))))))	-21	0
Guo2018-MG1655	GTGAAAACATTGTAACAGCG	E. coli	MG1655	MG1655	2004189	2004212	Cas9	9.41406	Endogenous	ACCAGTGAAAACATTGTAACAGCGTGGGAT	GTTTTAGAGCTAGAAATAGCAAGTTAAAATAAGGCTAGTCCGTTATCAACTTGAAAAAGTGGCACCGAGTCGGTGC	GTGAAAACATTGTAACAGCG	...........((((((((.(((((((.((((....))))...)))))))...))).....)))))..((((....)))).((((((...))))))	-18.9	0
Guo2018-MG1655	TAATGCGCACCGTAGAGGTC	E. coli	MG1655	MG1655	2005280	2005303	Cas9	22.4322	Endogenous	TTCGTAATGCGCACCGTAGAGGTCCGGATA	GTTTTAGAGCTAGAAATAGCAAGTTAAAATAAGGCTAGTCCGTTATCAACTTGAAAAAGTGGCACCGAGTCGGTGC	TAATGCGCACCGTAGAGGTC	......((((((....(((.........((((.......((((((...((((.(......).)))).))))))......)))))))....))))))	-21.9	-2.2
Guo2018-MG1655	GAAATTCGTCGGTGCCACTG	E. coli	MG1655	MG1655	2005447	2005470	Cas9	33.6746	Endogenous	CCGGGAAATTCGTCGGTGCCACTGCGGCTA	GTTTTAGAGCTAGAAATAGCAAGTTAAAATAAGGCTAGTCCGTTATCAACTTGAAAAAGTGGCACCGAGTCGGTGC	GAAATTCGTCGGTGCCACTG	.....((((((((((((((..(((((..((((....)))).((((...((((.(......).)))).))))))))).)))))))))))..)))...	-27.2	0
Guo2018-MG1655	GCCCGATGCGCCTTTATAGG	E. coli	MG1655	MG1655	2004306	2004329	Cas9	7.62188	Endogenous	ACCCGCCCGATGCGCCTTTATAGGCGGGCG	GTTTTAGAGCTAGAAATAGCAAGTTAAAATAAGGCTAGTCCGTTATCAACTTGAAAAAGTGGCACCGAGTCGGTGC	GCCCGATGCGCCTTTATAGG	....(((..(((((......(((((((.((((....))))...))))))))))))..)))........((((....)))).((((((...))))))	-23	-1.1
Guo2018-MG1655	GGTTGCTTCGCCGTTTTCGT	E. coli	MG1655	MG1655	2005590	2005613	Cas9	34.9759	Endogenous	AGAAGGTTGCTTCGCCGTTTTCGTCGGTCA	GTTTTAGAGCTAGAAATAGCAAGTTAAAATAAGGCTAGTCCGTTATCAACTTGAAAAAGTGGCACCGAGTCGGTGC	GGTTGCTTCGCCGTTTTCGT	((..(((..(((.......((((((((.((((....))))...)))))))).))).))))).......((((....)))).((((((...))))))	-20.9	-2.2
Guo2018-MG1655	TTTCATCCGCGCCCATTTTG	E. coli	MG1655	MG1655	2004490	2004513	Cas9	36.6318	Endogenous	TCTTTTTCATCCGCGCCCATTTTGTGGTTG	GTTTTAGAGCTAGAAATAGCAAGTTAAAATAAGGCTAGTCCGTTATCAACTTGAAAAAGTGGCACCGAGTCGGTGC	TTTCATCCGCGCCCATTTTG	........(((((...((((((......((((.......((((((...((((.(......).)))).))))))......))))))))))..)))))	-20.5	0
Guo2018-MG1655	GGCCAGAGCTTACCGCCTTC	E. coli	MG1655	MG1655	2004221	2004244	Cas9	24.4634	Endogenous	TTCAGGCCAGAGCTTACCGCCTTCCGGGTA	GTTTTAGAGCTAGAAATAGCAAGTTAAAATAAGGCTAGTCCGTTATCAACTTGAAAAAGTGGCACCGAGTCGGTGC	GGCCAGAGCTTACCGCCTTC	(((....)))....(((((.(((((((.((((....))))...)))))))))))).............((((....)))).((((((...))))))	-23.9	-2.4
Guo2018-MG1655	GAGTATTGCCCGGCACGGGC	E. coli	MG1655	MG1655	2004608	2004631	Cas9	12.0673	Endogenous	CTGCGAGTATTGCCCGGCACGGGCGGGGAA	GTTTTAGAGCTAGAAATAGCAAGTTAAAATAAGGCTAGTCCGTTATCAACTTGAAAAAGTGGCACCGAGTCGGTGC	GAGTATTGCCCGGCACGGGC	.......(((((...)))))(((((((.((((....))))...)))))))..................((((....)))).((((((...))))))	-23.9	-7
Guo2018-MG1655	GTATTTAATCTCTTCCGTCA	E. coli	MG1655	MG1655	2004810	2004833	Cas9	29.0007	Endogenous	CCCAGTATTTAATCTCTTCCGTCACGGCAT	GTTTTAGAGCTAGAAATAGCAAGTTAAAATAAGGCTAGTCCGTTATCAACTTGAAAAAGTGGCACCGAGTCGGTGC	GTATTTAATCTCTTCCGTCA	................(((.(((((((.((((....))))...)))))))..))).............((((....)))).((((((...))))))	-17.5	0
Guo2018-MG1655	ATTAAAACCGTCGGCGCGCT	E. coli	MG1655	MG1655	2004252	2004275	Cas9	18.8558	Endogenous	TATCATTAAAACCGTCGGCGCGCTCGGCCA	GTTTTAGAGCTAGAAATAGCAAGTTAAAATAAGGCTAGTCCGTTATCAACTTGAAAAAGTGGCACCGAGTCGGTGC	ATTAAAACCGTCGGCGCGCT	...........((((((..((((((((.((((....))))...))))))))..))..).)))......((((....)))).((((((...))))))	-22.4	-0.1
Guo2018-MG1655	GCCACAATAAACAGCGGCTT	E. coli	MG1655	MG1655	2004947	2004970	Cas9	29.5057	Endogenous	CTCCGCCACAATAAACAGCGGCTTTGGCGC	GTTTTAGAGCTAGAAATAGCAAGTTAAAATAAGGCTAGTCCGTTATCAACTTGAAAAAGTGGCACCGAGTCGGTGC	GCCACAATAAACAGCGGCTT	............(((((((((((((((.((((....))))...))))))))))......)))))....((((....)))).((((((...))))))	-23.8	-4.3
Guo2018-MG1655	GCCCCATGCGCGATGCTTCA	E. coli	MG1655	MG1655	2005066	2005089	Cas9	23.5757	Endogenous	TCGCGCCCCATGCGCGATGCTTCATGGAAT	GTTTTAGAGCTAGAAATAGCAAGTTAAAATAAGGCTAGTCCGTTATCAACTTGAAAAAGTGGCACCGAGTCGGTGC	GCCCCATGCGCGATGCTTCA	.......(((.(((((((..(((((((.((((....))))...))))))).))))..)))))).....((((....)))).((((((...))))))	-22.4	-0.4
Guo2018-MG1655	TTCGAGGGCTTGCAACGGTT	E. coli	MG1655	MG1655	2005176	2005199	Cas9	28.8023	Endogenous	GCGCTTCGAGGGCTTGCAACGGTTGGGTGT	GTTTTAGAGCTAGAAATAGCAAGTTAAAATAAGGCTAGTCCGTTATCAACTTGAAAAAGTGGCACCGAGTCGGTGC	TTCGAGGGCTTGCAACGGTT	.....(((((.((.....(((((((((.((((....))))...))))))))).)).))))).......((((....)))).((((((...))))))	-24.9	-0.5
Guo2018-MG1655	ATTCTTCGACTCCATTCAAG	E. coli	MG1655	MG1655	2004158	2004181	Cas9	34.9467	Endogenous	ACGCATTCTTCGACTCCATTCAAGGGGAAC	GTTTTAGAGCTAGAAATAGCAAGTTAAAATAAGGCTAGTCCGTTATCAACTTGAAAAAGTGGCACCGAGTCGGTGC	ATTCTTCGACTCCATTCAAG	..(((..((((........))))..)))((((....))))(((((...((((.(......).)))).))))).........((((((...))))))	-18	0
Guo2018-MG1655	GCATTCTTCGACTCCATTCA	E. coli	MG1655	MG1655	2004160	2004183	Cas9	22.9828	Endogenous	TTACGCATTCTTCGACTCCATTCAAGGGGA	GTTTTAGAGCTAGAAATAGCAAGTTAAAATAAGGCTAGTCCGTTATCAACTTGAAAAAGTGGCACCGAGTCGGTGC	GCATTCTTCGACTCCATTCA	((((....((((((......(((((((.((((....))))...)))))))...((((.(...(((......)))...).))))...))))))))))	-18.8	0
Guo2018-MG1655	TAATCCCGCCAGCGTCCGCC	E. coli	MG1655	MG1655	1716591	1716614	Cas9	10.556	Endogenous	CTGGTAATCCCGCCAGCGTCCGCCAGGCAA	GTTTTAGAGCTAGAAATAGCAAGTTAAAATAAGGCTAGTCCGTTATCAACTTGAAAAAGTGGCACCGAGTCGGTGC	TAATCCCGCCAGCGTCCGCC	..........((((...((((((((((.((((....))))...)))))))..))).....))))....((((....)))).((((((...))))))	-20.8	-0.3
Guo2018-MG1655	CTGACATAACGCCAATAAAG	E. coli	MG1655	MG1655	1717592	1717615	Cas9	8.01018	Endogenous	GTGCCTGACATAACGCCAATAAAGCGGCCC	GTTTTAGAGCTAGAAATAGCAAGTTAAAATAAGGCTAGTCCGTTATCAACTTGAAAAAGTGGCACCGAGTCGGTGC	CTGACATAACGCCAATAAAG	.....((((((.........(((((((.((((....))))...)))))))..........))))))..((((....)))).((((((...))))))	-19.4	0
Guo2018-MG1655	CAGATTTTGTTCCTTAAGCA	E. coli	MG1655	MG1655	1717368	1717391	Cas9	23.3805	Endogenous	CCTGCAGATTTTGTTCCTTAAGCAAGGCAT	GTTTTAGAGCTAGAAATAGCAAGTTAAAATAAGGCTAGTCCGTTATCAACTTGAAAAAGTGGCACCGAGTCGGTGC	CAGATTTTGTTCCTTAAGCA	................(((.(((((((.((((....))))...)))))))...)))............((((....)))).((((((...))))))	-18.1	0
Guo2018-MG1655	CTCCCAAGGCAATATCGCGA	E. coli	MG1655	MG1655	1717202	1717225	Cas9	31.4502	Endogenous	TGTCCTCCCAAGGCAATATCGCGACGGCGA	GTTTTAGAGCTAGAAATAGCAAGTTAAAATAAGGCTAGTCCGTTATCAACTTGAAAAAGTGGCACCGAGTCGGTGC	CTCCCAAGGCAATATCGCGA	....((((...(((.((..(((((((..((((....)))).........)))))))....)).)))...))))........((((((...))))))	-18.8	-1.1
Guo2018-MG1655	AGCACCATTCGTCGCTCGGT	E. coli	MG1655	MG1655	1717129	1717152	Cas9	21.8964	Endogenous	ATTGAGCACCATTCGTCGCTCGGTTGGGTG	GTTTTAGAGCTAGAAATAGCAAGTTAAAATAAGGCTAGTCCGTTATCAACTTGAAAAAGTGGCACCGAGTCGGTGC	AGCACCATTCGTCGCTCGGT	.(((((.......((((((((((.....((((....))))........((((.(......).))))..((((....)))))))))))))).)))))	-25.3	-1
Guo2018-MG1655	AGGAATGAGCAGTGACAGAT	E. coli	MG1655	MG1655	1717089	1717112	Cas9	19.25	Endogenous	GCCCAGGAATGAGCAGTGACAGATTGGCGA	GTTTTAGAGCTAGAAATAGCAAGTTAAAATAAGGCTAGTCCGTTATCAACTTGAAAAAGTGGCACCGAGTCGGTGC	AGGAATGAGCAGTGACAGAT	.....(((...(.(((((.((((((((.((((....))))...))))))))...)).))))....)))((((....)))).((((((...))))))	-21	0
Guo2018-MG1655	ATCTTTATCGTAAGGTTTAC	E. coli	MG1655	MG1655	1716996	1717019	Cas9	15.8633	Endogenous	CGGCATCTTTATCGTAAGGTTTACCGGCCT	GTTTTAGAGCTAGAAATAGCAAGTTAAAATAAGGCTAGTCCGTTATCAACTTGAAAAAGTGGCACCGAGTCGGTGC	ATCTTTATCGTAAGGTTTAC	.(((....(((((...)))))....)))((((....))))(((((...((((.(......).)))).))))).........((((((...))))))	-18.5	-1
Guo2018-MG1655	CGTCCGGTGCTTTTCGGTGC	E. coli	MG1655	MG1655	1716898	1716921	Cas9	20.1664	Endogenous	TTCGCGTCCGGTGCTTTTCGGTGCAGGTTG	GTTTTAGAGCTAGAAATAGCAAGTTAAAATAAGGCTAGTCCGTTATCAACTTGAAAAAGTGGCACCGAGTCGGTGC	CGTCCGGTGCTTTTCGGTGC	......(((((.(((((((((((((((.((((....))))...)))))))..((.....)).......((((....)))).))))))))..)))))	-23	-3.5
Guo2018-MG1655	CACCCGGAAAATGGCGCAAA	E. coli	MG1655	MG1655	1716845	1716868	Cas9	27.5386	Endogenous	TCAACACCCGGAAAATGGCGCAAATGGCGC	GTTTTAGAGCTAGAAATAGCAAGTTAAAATAAGGCTAGTCCGTTATCAACTTGAAAAAGTGGCACCGAGTCGGTGC	CACCCGGAAAATGGCGCAAA	....((((...((((.....(((((((.((((....))))...)))))))...)))).))))......((((....)))).((((((...))))))	-23.8	-0.7
Guo2018-MG1655	AACTTGTTCAGAAATGGTCA	E. coli	MG1655	MG1655	1716780	1716803	Cas9	34.1666	Endogenous	ACAAAACTTGTTCAGAAATGGTCACGGCGG	GTTTTAGAGCTAGAAATAGCAAGTTAAAATAAGGCTAGTCCGTTATCAACTTGAAAAAGTGGCACCGAGTCGGTGC	AACTTGTTCAGAAATGGTCA	.((((.(((((((((((.((((((((..((((....)))).........))))))).).))))).))....)))).)))).((((((...))))))	-23.6	0
Guo2018-MG1655	GCCAGACGCGCCATGAGTAG	E. coli	MG1655	MG1655	1716703	1716726	Cas9	9.58638	Endogenous	TGCCGCCAGACGCGCCATGAGTAGCGGATT	GTTTTAGAGCTAGAAATAGCAAGTTAAAATAAGGCTAGTCCGTTATCAACTTGAAAAAGTGGCACCGAGTCGGTGC	GCCAGACGCGCCATGAGTAG	....(((..(((........(((((((.((((....))))...)))))))..)))..)))........((((....)))).((((((...))))))	-21.1	-0.5
Guo2018-MG1655	GTCATCGCCACTAATGCCAA	E. coli	MG1655	MG1655	1716642	1716665	Cas9	34.5512	Endogenous	CCATGTCATCGCCACTAATGCCAACGGCAT	GTTTTAGAGCTAGAAATAGCAAGTTAAAATAAGGCTAGTCCGTTATCAACTTGAAAAAGTGGCACCGAGTCGGTGC	GTCATCGCCACTAATGCCAA	.........((((..(((..(((((((.((((....))))...)))))))..))))))).........((((....)))).((((((...))))))	-22.6	0
Guo2018-MG1655	AAAGGATGAACTATGAAATC	E. coli	MG1655	MG1655	1717615	1717638	Cas9	21.4879	Endogenous	TGAAAAAGGATGAACTATGAAATCGGGCCG	GTTTTAGAGCTAGAAATAGCAAGTTAAAATAAGGCTAGTCCGTTATCAACTTGAAAAAGTGGCACCGAGTCGGTGC	AAAGGATGAACTATGAAATC	....((((.((((.(.....(((((((.((((....))))...)))))))....))))).))))....((((....)))).((((((...))))))	-19.6	0
Guo2018-MG1655	CATGAACGACAGCGCAGAGG	E. coli	MG1655	MG1655	1849172	1849195	Cas9	26.2296	Endogenous	CGAGCATGAACGACAGCGCAGAGGCGGTAT	GTTTTAGAGCTAGAAATAGCAAGTTAAAATAAGGCTAGTCCGTTATCAACTTGAAAAAGTGGCACCGAGTCGGTGC	CATGAACGACAGCGCAGAGG	....(((((((((.......(((((((.((((....))))...)))))))...))).)).))))....((((....)))).((((((...))))))	-22	0
Guo2018-MG1655	TGCGGTTGCCGCGATACAAT	E. coli	MG1655	MG1655	1849341	1849364	Cas9	35.1727	Endogenous	GTAGTGCGGTTGCCGCGATACAATCGGTTA	GTTTTAGAGCTAGAAATAGCAAGTTAAAATAAGGCTAGTCCGTTATCAACTTGAAAAAGTGGCACCGAGTCGGTGC	TGCGGTTGCCGCGATACAAT	.((((..(((.........((((((((.((((....))))...)))))))).)))....)))).....((((....)))).((((((...))))))	-22.8	-5.4
Guo2018-MG1655	TAAATCGTCACTACGCCAAT	E. coli	MG1655	MG1655	1849513	1849536	Cas9	42.1109	Endogenous	TGGATAAATCGTCACTACGCCAATTGGTTG	GTTTTAGAGCTAGAAATAGCAAGTTAAAATAAGGCTAGTCCGTTATCAACTTGAAAAAGTGGCACCGAGTCGGTGC	TAAATCGTCACTACGCCAAT	.........((((.(((..((((((((.((((....))))...)))))))).))))))).........((((....)))).((((((...))))))	-23.8	0
Guo2018-MG1655	TGCAGGAAGGCTTTGTTTTG	E. coli	MG1655	MG1655	1849624	1849647	Cas9	6.55906	Endogenous	TTCCTGCAGGAAGGCTTTGTTTTGTGGCGC	GTTTTAGAGCTAGAAATAGCAAGTTAAAATAAGGCTAGTCCGTTATCAACTTGAAAAAGTGGCACCGAGTCGGTGC	TGCAGGAAGGCTTTGTTTTG	....(((.((((((((((((((((....((((....))))))))))))))))))))..))).......((((....)))).((((((...))))))	-27.3	-0.6
Guo2018-MG1655	TTCTTGTAATTCCTGCAGGA	E. coli	MG1655	MG1655	1849637	1849660	Cas9	36.3916	Endogenous	TGGCTTCTTGTAATTCCTGCAGGAAGGCTT	GTTTTAGAGCTAGAAATAGCAAGTTAAAATAAGGCTAGTCCGTTATCAACTTGAAAAAGTGGCACCGAGTCGGTGC	TTCTTGTAATTCCTGCAGGA	.(((((((.....)))))))(((((((.((((....))))...)))))))..................((((....)))).((((((...))))))	-21.6	-5.2
Guo2018-MG1655	ACCACCCATGTTCACTTTAC	E. coli	MG1655	MG1655	1849706	1849729	Cas9	20.9035	Endogenous	CATAACCACCCATGTTCACTTTACCGGACA	GTTTTAGAGCTAGAAATAGCAAGTTAAAATAAGGCTAGTCCGTTATCAACTTGAAAAAGTGGCACCGAGTCGGTGC	ACCACCCATGTTCACTTTAC	............((((((..........((((....))))(((((...((((.(......).)))).)))))...))))))((((((...))))))	-18.2	0
Guo2018-MG1655	GCTAAGCAGGTAATGCAGTT	E. coli	MG1655	MG1655	1849802	1849825	Cas9	35.3832	Endogenous	CCTGGCTAAGCAGGTAATGCAGTTTGGTTA	GTTTTAGAGCTAGAAATAGCAAGTTAAAATAAGGCTAGTCCGTTATCAACTTGAAAAAGTGGCACCGAGTCGGTGC	GCTAAGCAGGTAATGCAGTT	....(((.((....((..(((((((((.((((....))))...))))))))).))....)))))....((((....)))).((((((...))))))	-22.9	-2.5
Guo2018-MG1655	TCAGTTCGCCGCGCAGGTTT	E. coli	MG1655	MG1655	1849863	1849886	Cas9	18.3457	Endogenous	GGCGTCAGTTCGCCGCGCAGGTTTTGGCTC	GTTTTAGAGCTAGAAATAGCAAGTTAAAATAAGGCTAGTCCGTTATCAACTTGAAAAAGTGGCACCGAGTCGGTGC	TCAGTTCGCCGCGCAGGTTT	.........((.((((.((((((((((.((((....))))...)))))))))).)).)).))......((((....)))).((((((...))))))	-24.1	-2.5
Guo2018-MG1655	CTGGATCTGCTGCGGATCTT	E. coli	MG1655	MG1655	3097724	3097747	Cas9	27.6687	Endogenous	TCTGCTGGATCTGCTGCGGATCTTTGGTTT	GTTTTAGAGCTAGAAATAGCAAGTTAAAATAAGGCTAGTCCGTTATCAACTTGAAAAAGTGGCACCGAGTCGGTGC	CTGGATCTGCTGCGGATCTT	...........((((((((((((((((.((((....))))...))))))))))....)))))).....((((....)))).((((((...))))))	-27	-6.1
Guo2018-MG1655	TTCGCAATGTCTTTTAGTTG	E. coli	MG1655	MG1655	3098544	3098567	Cas9	37.7133	Endogenous	AACGTTCGCAATGTCTTTTAGTTGCGGCAC	GTTTTAGAGCTAGAAATAGCAAGTTAAAATAAGGCTAGTCCGTTATCAACTTGAAAAAGTGGCACCGAGTCGGTGC	TTCGCAATGTCTTTTAGTTG	.....((((....((((((.(((((((.((((....))))...)))))))..))))))..))))....((((....)))).((((((...))))))	-20.2	0
Guo2018-MG1655	GACATTATCGTTCATGTCCT	E. coli	MG1655	MG1655	3098489	3098512	Cas9	7.83348	Endogenous	GCCAGACATTATCGTTCATGTCCTGGGAGC	GTTTTAGAGCTAGAAATAGCAAGTTAAAATAAGGCTAGTCCGTTATCAACTTGAAAAAGTGGCACCGAGTCGGTGC	GACATTATCGTTCATGTCCT	.....((.((..(..(((.((((((((.((((....))))...)))))))).)))..)..)).))...((((....)))).((((((...))))))	-20.9	-3.2
Guo2018-MG1655	GTGGGTAATGACGAAGCCGT	E. coli	MG1655	MG1655	3098423	3098446	Cas9	29.6863	Endogenous	TACCGTGGGTAATGACGAAGCCGTCGGTCT	GTTTTAGAGCTAGAAATAGCAAGTTAAAATAAGGCTAGTCCGTTATCAACTTGAAAAAGTGGCACCGAGTCGGTGC	GTGGGTAATGACGAAGCCGT	...(((((((((..((((.((((((((.((((....))))...)))))))).)))).)).))))))).((((....)))).((((((...))))))	-31.9	-1.5
Guo2018-MG1655	ACCGCGTTATACAGGTTGAA	E. coli	MG1655	MG1655	3098286	3098309	Cas9	34.4817	Endogenous	CACTACCGCGTTATACAGGTTGAATGGACC	GTTTTAGAGCTAGAAATAGCAAGTTAAAATAAGGCTAGTCCGTTATCAACTTGAAAAAGTGGCACCGAGTCGGTGC	ACCGCGTTATACAGGTTGAA	.((((......(((((((((((((((..((((....)))).........))))))).........)))))))).....))))(((((...))))).	-23.4	-0.9
Guo2018-MG1655	TACGTCGGTGGTGTTGGTTT	E. coli	MG1655	MG1655	3098180	3098203	Cas9	9.23282	Endogenous	TCGCTACGTCGGTGGTGTTGGTTTTGGTGA	GTTTTAGAGCTAGAAATAGCAAGTTAAAATAAGGCTAGTCCGTTATCAACTTGAAAAAGTGGCACCGAGTCGGTGC	TACGTCGGTGGTGTTGGTTT	.........((....(.((((((((((.((((....))))...)))))))))).)....)).......((((....)))).((((((...))))))	-22.7	-0.3
Guo2018-MG1655	GTTGCTAAAATGGTGATATT	E. coli	MG1655	MG1655	3098658	3098681	Cas9	26.6056	Endogenous	GCCGGTTGCTAAAATGGTGATATTGGGTAA	GTTTTAGAGCTAGAAATAGCAAGTTAAAATAAGGCTAGTCCGTTATCAACTTGAAAAAGTGGCACCGAGTCGGTGC	GTTGCTAAAATGGTGATATT	((((....(((((.....(((((((((.((((....))))...))))))))).......)))))..))))...........((((((...))))))	-21.8	-2.3
Guo2018-MG1655	TGTCGAACACAGATTTATAC	E. coli	MG1655	MG1655	3097918	3097941	Cas9	28.4463	Endogenous	AGCGTGTCGAACACAGATTTATACAGGTTG	GTTTTAGAGCTAGAAATAGCAAGTTAAAATAAGGCTAGTCCGTTATCAACTTGAAAAAGTGGCACCGAGTCGGTGC	TGTCGAACACAGATTTATAC	....((..((.((((.....(((((((.((((....))))...)))))))......)))).))..)).((((....)))).((((((...))))))	-18.3	-0.1
Guo2018-MG1655	AGAACGCACGACTGCAGTAC	E. coli	MG1655	MG1655	3097874	3097897	Cas9	35.7068	Endogenous	GGGAAGAACGCACGACTGCAGTACCGGTTT	GTTTTAGAGCTAGAAATAGCAAGTTAAAATAAGGCTAGTCCGTTATCAACTTGAAAAAGTGGCACCGAGTCGGTGC	AGAACGCACGACTGCAGTAC	..((((...((((((.....(((((((.((((....))))...)))))))...)).))))))))....((((....)))).((((((...))))))	-23	-1.6
Guo2018-MG1655	ACGTAACTGGAGGAATGAAA	E. coli	MG1655	MG1655	3098746	3098769	Cas9	11.9911	Endogenous	GTTCACGTAACTGGAGGAATGAAATGGAGT	GTTTTAGAGCTAGAAATAGCAAGTTAAAATAAGGCTAGTCCGTTATCAACTTGAAAAAGTGGCACCGAGTCGGTGC	ACGTAACTGGAGGAATGAAA	..(((((.(((.........(((((((.((((....))))...)))))))........))))))))..((((....)))).((((((...))))))	-21.2	0
Guo2018-MG1655	CTCATTTTCGCCATAAAACT	E. coli	MG1655	MG1655	1522964	1522987	Cas9	35.6436	Endogenous	ACGACTCATTTTCGCCATAAAACTCGGTGC	GTTTTAGAGCTAGAAATAGCAAGTTAAAATAAGGCTAGTCCGTTATCAACTTGAAAAAGTGGCACCGAGTCGGTGC	CTCATTTTCGCCATAAAACT	.........(((.......((((((((.((((....))))...)))))))).))).............((((....)))).((((((...))))))	-18.2	0
Guo2018-MG1655	ACAATCTCAAATACGCGCGA	E. coli	MG1655	MG1655	1522862	1522885	Cas9	30.9209	Endogenous	CAACACAATCTCAAATACGCGCGACGGCAC	GTTTTAGAGCTAGAAATAGCAAGTTAAAATAAGGCTAGTCCGTTATCAACTTGAAAAAGTGGCACCGAGTCGGTGC	ACAATCTCAAATACGCGCGA	............(((.((.(((((((..((((....)))).........))))))).)).))).....((((....)))).((((((...))))))	-19.4	0
Guo2018-MG1655	GGCGTGTTGATCTGAAGTGT	E. coli	MG1655	MG1655	1523965	1523988	Cas9	37.4608	Endogenous	TCGCGGCGTGTTGATCTGAAGTGTCGGTGT	GTTTTAGAGCTAGAAATAGCAAGTTAAAATAAGGCTAGTCCGTTATCAACTTGAAAAAGTGGCACCGAGTCGGTGC	GGCGTGTTGATCTGAAGTGT	..((.(((((((.(((((.((((((((.((((....))))...))))))))..)))..)).)..)))))).))........((((((...))))))	-21.5	0
Guo2018-MG1655	TAAATAAACCAGTGCCAGTG	E. coli	MG1655	MG1655	1523800	1523823	Cas9	11.3686	Endogenous	AAATTAAATAAACCAGTGCCAGTGCGGGCC	GTTTTAGAGCTAGAAATAGCAAGTTAAAATAAGGCTAGTCCGTTATCAACTTGAAAAAGTGGCACCGAGTCGGTGC	TAAATAAACCAGTGCCAGTG	.............(((....(((((((.((((....))))...)))))))..))).............((((....)))).((((((...))))))	-19.9	0
Guo2018-MG1655	TTTCTCACCCAAAAACTCAC	E. coli	MG1655	MG1655	1523689	1523712	Cas9	23.292	Endogenous	CGGCTTTCTCACCCAAAAACTCACGGGCAT	GTTTTAGAGCTAGAAATAGCAAGTTAAAATAAGGCTAGTCCGTTATCAACTTGAAAAAGTGGCACCGAGTCGGTGC	TTTCTCACCCAAAAACTCAC	(((((..(.(.(((((....))))).).)..)))))...((((((...((((.(......).)))).))))))........((((((...))))))	-17.8	0
Guo2018-MG1655	GTAATGCATATACAGAGCGA	E. coli	MG1655	MG1655	1523599	1523622	Cas9	39.9461	Endogenous	CCCAGTAATGCATATACAGAGCGACGGCGG	GTTTTAGAGCTAGAAATAGCAAGTTAAAATAAGGCTAGTCCGTTATCAACTTGAAAAAGTGGCACCGAGTCGGTGC	GTAATGCATATACAGAGCGA	((((((.....((..(((..(((((((.((((....))))...)))))))...))).)).))))))..((((....)))).((((((...))))))	-19.2	-0.8
Guo2018-MG1655	CTTCGTGGGCATTAAGCCAG	E. coli	MG1655	MG1655	1523934	1523957	Cas9	23.5688	Endogenous	CCCTCTTCGTGGGCATTAAGCCAGCGGCGT	GTTTTAGAGCTAGAAATAGCAAGTTAAAATAAGGCTAGTCCGTTATCAACTTGAAAAAGTGGCACCGAGTCGGTGC	CTTCGTGGGCATTAAGCCAG	......((((....((((..(((((((.((((....))))...)))))))..)))).)))).......((((....)))).((((((...))))))	-25.9	-3.9
Guo2018-MG1655	CACGACCAAAAAGGTCACAA	E. coli	MG1655	MG1655	1523443	1523466	Cas9	22.4074	Endogenous	TACCCACGACCAAAAAGGTCACAATGGCGA	GTTTTAGAGCTAGAAATAGCAAGTTAAAATAAGGCTAGTCCGTTATCAACTTGAAAAAGTGGCACCGAGTCGGTGC	CACGACCAAAAAGGTCACAA	(((((((.....)))).((((((....(((..((..((((.............)))).)).)))...)))))).....)))((((((...))))))	-21.6	-5.2
Guo2018-MG1655	TTTGTGATACCCCTCTTCGT	E. coli	MG1655	MG1655	1523920	1523943	Cas9	31.4122	Endogenous	TCGCTTTGTGATACCCCTCTTCGTGGGCAT	GTTTTAGAGCTAGAAATAGCAAGTTAAAATAAGGCTAGTCCGTTATCAACTTGAAAAAGTGGCACCGAGTCGGTGC	TTTGTGATACCCCTCTTCGT	....(((((.(.((..((.((((((((.((((....))))...)))))))).))..))...).)))))((((....)))).((((((...))))))	-19.4	0
Guo2018-MG1655	CTTTGTGATACCCCTCTTCG	E. coli	MG1655	MG1655	1523919	1523942	Cas9	3.67996	Endogenous	ATCGCTTTGTGATACCCCTCTTCGTGGGCA	GTTTTAGAGCTAGAAATAGCAAGTTAAAATAAGGCTAGTCCGTTATCAACTTGAAAAAGTGGCACCGAGTCGGTGC	CTTTGTGATACCCCTCTTCG	.....(((((.(.(((((..(((((((.((((....))))...))))))).)))..))...).)))))((((....)))).((((((...))))))	-17.7	0
Guo2018-MG1655	CAGCGCAGGCAGCAAACCGT	E. coli	MG1655	MG1655	1523335	1523358	Cas9	14.2168	Endogenous	ACACCAGCGCAGGCAGCAAACCGTGGGGGA	GTTTTAGAGCTAGAAATAGCAAGTTAAAATAAGGCTAGTCCGTTATCAACTTGAAAAAGTGGCACCGAGTCGGTGC	CAGCGCAGGCAGCAAACCGT	.((((..((((((......((((((((.((((....))))...))))))))..))).)))))))....((((....)))).((((((...))))))	-23.1	-1.7
Guo2018-MG1655	ACGCCAAATCACACTGTTAA	E. coli	MG1655	MG1655	1523215	1523238	Cas9	32.571	Endogenous	CAATACGCCAAATCACACTGTTAATGGCTT	GTTTTAGAGCTAGAAATAGCAAGTTAAAATAAGGCTAGTCCGTTATCAACTTGAAAAAGTGGCACCGAGTCGGTGC	ACGCCAAATCACACTGTTAA	...........((((.(((((((....(((..((..((((.............)))).)).)))...)))))))...))))((((((...))))))	-19.4	0
Guo2018-MG1655	ACCTGAATTCAGGCTGGAGA	E. coli	MG1655	MG1655	1523038	1523061	Cas9	27.4313	Endogenous	ACAGACCTGAATTCAGGCTGGAGAGGGCAG	GTTTTAGAGCTAGAAATAGCAAGTTAAAATAAGGCTAGTCCGTTATCAACTTGAAAAAGTGGCACCGAGTCGGTGC	ACCTGAATTCAGGCTGGAGA	...(((...(.((((((...(((((((.((((....))))...)))))))....)))))).)...)))((((....)))).((((((...))))))	-24.1	-4.5
Guo2018-MG1655	CAATGGCGATCATCTGCACC	E. coli	MG1655	MG1655	1523883	1523906	Cas9	25.3553	Endogenous	CCGCCAATGGCGATCATCTGCACCTGGCGA	GTTTTAGAGCTAGAAATAGCAAGTTAAAATAAGGCTAGTCCGTTATCAACTTGAAAAAGTGGCACCGAGTCGGTGC	CAATGGCGATCATCTGCACC	..((((((..(....((...(((((((.((((....))))...)))))))...))..)..))))))..((((....)))).((((((...))))))	-21.5	-1.3
Guo2018-MG1655	CGCTCGCCCCAGATTGCGTA	E. coli	MG1655	MG1655	51483	51506	Cas9	32.7563	Endogenous	CTGGCGCTCGCCCCAGATTGCGTATGGTTA	GTTTTAGAGCTAGAAATAGCAAGTTAAAATAAGGCTAGTCCGTTATCAACTTGAAAAAGTGGCACCGAGTCGGTGC	CGCTCGCCCCAGATTGCGTA	...........((((((.(.(((((((.((((....))))...))))))).).)).))))........((((....)))).((((((...))))))	-21.7	-2.4
Guo2018-MG1655	TGAACCTGAATACACACTCG	E. coli	MG1655	MG1655	51571	51594	Cas9	35.305	Endogenous	GCTTTGAACCTGAATACACACTCGGGGCGA	GTTTTAGAGCTAGAAATAGCAAGTTAAAATAAGGCTAGTCCGTTATCAACTTGAAAAAGTGGCACCGAGTCGGTGC	TGAACCTGAATACACACTCG	............((((((((((......((((.......((((((...((((.(......).)))).))))))......)))))))))))..))).	-20.5	0
Guo2018-MG1655	TTGAACCTGAATACACACTC	E. coli	MG1655	MG1655	51570	51593	Cas9	29.1265	Endogenous	CGCTTTGAACCTGAATACACACTCGGGGCG	GTTTTAGAGCTAGAAATAGCAAGTTAAAATAAGGCTAGTCCGTTATCAACTTGAAAAAGTGGCACCGAGTCGGTGC	TTGAACCTGAATACACACTC	.............(((.(((......)))(((....)))((((((...((((.(......).)))).)))))).....)))((((((...))))))	-18.1	0
Guo2018-MG1655	TTTGAACCTGAATACACACT	E. coli	MG1655	MG1655	51569	51592	Cas9	33.5644	Endogenous	ACGCTTTGAACCTGAATACACACTCGGGGC	GTTTTAGAGCTAGAAATAGCAAGTTAAAATAAGGCTAGTCCGTTATCAACTTGAAAAAGTGGCACCGAGTCGGTGC	TTTGAACCTGAATACACACT	..............(((.(((((((.......)))))))((((((...((((.(......).)))).)))))).....)))((((((...))))))	-17.8	0
Guo2018-MG1655	CGCCCTGGACTTCGGTTTCA	E. coli	MG1655	MG1655	51413	51436	Cas9	28.0462	Endogenous	CCTTCGCCCTGGACTTCGGTTTCACGGCCA	GTTTTAGAGCTAGAAATAGCAAGTTAAAATAAGGCTAGTCCGTTATCAACTTGAAAAAGTGGCACCGAGTCGGTGC	CGCCCTGGACTTCGGTTTCA	.....((((((..(((((..(((((((.((((....))))...))))))).)))))))))))......((((....)))).((((((...))))))	-25	-0.6
Guo2018-MG1655	GTGTACTGGTACTCTTCGCC	E. coli	MG1655	MG1655	51358	51381	Cas9	20.7139	Endogenous	GCTGGTGTACTGGTACTCTTCGCCAGGCGC	GTTTTAGAGCTAGAAATAGCAAGTTAAAATAAGGCTAGTCCGTTATCAACTTGAAAAAGTGGCACCGAGTCGGTGC	GTGTACTGGTACTCTTCGCC	..(((.(((.(((....((((((((((.((((....))))...)))))))..))).)))))).)))..((((....)))).((((((...))))))	-22.4	-0.1
Guo2018-MG1655	CATTTCGTAGTGACCCTGCA	E. coli	MG1655	MG1655	51303	51326	Cas9	20.8321	Endogenous	CGATCATTTCGTAGTGACCCTGCATGGTGC	GTTTTAGAGCTAGAAATAGCAAGTTAAAATAAGGCTAGTCCGTTATCAACTTGAAAAAGTGGCACCGAGTCGGTGC	CATTTCGTAGTGACCCTGCA	.........(((((.((((.(((((((.((((....))))...)))))))...)).))...)))))..((((....)))).((((((...))))))	-19.7	-2.4
Guo2018-MG1655	CGGGAATGTCGATGCTGAAA	E. coli	MG1655	MG1655	51263	51286	Cas9	26.028	Endogenous	AATACGGGAATGTCGATGCTGAAAGGGACG	GTTTTAGAGCTAGAAATAGCAAGTTAAAATAAGGCTAGTCCGTTATCAACTTGAAAAAGTGGCACCGAGTCGGTGC	CGGGAATGTCGATGCTGAAA	((((...(((..........(((((((.((((....))))...)))))))..)))...))))......((((....)))).((((((...))))))	-20.2	-0.4
Guo2018-MG1655	TGAGTGTGGGAACGGCGAGT	E. coli	MG1655	MG1655	51236	51259	Cas9	31.0724	Endogenous	TGAATGAGTGTGGGAACGGCGAGTCGGAAT	GTTTTAGAGCTAGAAATAGCAAGTTAAAATAAGGCTAGTCCGTTATCAACTTGAAAAAGTGGCACCGAGTCGGTGC	TGAGTGTGGGAACGGCGAGT	.((((.(((.((((((.((((((((((.((((....))))...)))))))...))).).))))).))))))).........((((((...))))))	-25.7	-0.2
Guo2018-MG1655	AAAACGTAACGTTCATTATC	E. coli	MG1655	MG1655	51520	51543	Cas9	29.4128	Endogenous	AGCAAAAACGTAACGTTCATTATCAGGTGA	GTTTTAGAGCTAGAAATAGCAAGTTAAAATAAGGCTAGTCCGTTATCAACTTGAAAAAGTGGCACCGAGTCGGTGC	AAAACGTAACGTTCATTATC	.....((((((...(((((((((((((.((((....))))...)))))))..)).)))).))))))..((((....)))).((((((...))))))	-19.5	-0.3
Guo2018-MG1655	CCCCAGATTGCGTATGGTTA	E. coli	MG1655	MG1655	51489	51512	Cas9	31.6051	Endogenous	CTCGCCCCAGATTGCGTATGGTTACGGTAT	GTTTTAGAGCTAGAAATAGCAAGTTAAAATAAGGCTAGTCCGTTATCAACTTGAAAAAGTGGCACCGAGTCGGTGC	CCCCAGATTGCGTATGGTTA	.....(((.(((..(((((.(((((((.((((....))))...)))))))..)))))...))).))).((((....)))).((((((...))))))	-23.3	-1.2
Guo2018-MG1655	AACCATGAACGTCGCCAATA	E. coli	MG1655	MG1655	51188	51211	Cas9	31.2703	Endogenous	TAACAACCATGAACGTCGCCAATAAGGTAT	GTTTTAGAGCTAGAAATAGCAAGTTAAAATAAGGCTAGTCCGTTATCAACTTGAAAAAGTGGCACCGAGTCGGTGC	AACCATGAACGTCGCCAATA	....(((.((...(((....(((((((.((((....))))...)))))))..)))..)).))).....((((....)))).((((((...))))))	-20.3	0
Guo2018-MG1655	CGCAGAACATCCAGCGAACC	E. coli	MG1655	MG1655	51073	51096	Cas9	9.64955	Endogenous	ATAGCGCAGAACATCCAGCGAACCCGGCCC	GTTTTAGAGCTAGAAATAGCAAGTTAAAATAAGGCTAGTCCGTTATCAACTTGAAAAAGTGGCACCGAGTCGGTGC	CGCAGAACATCCAGCGAACC	(((.(......).)))..(((((((((.((((....))))...)))))))..))..............((((....)))).((((((...))))))	-18.3	-2.1
Guo2018-MG1655	CAGACGTACGCTGTCGCCTA	E. coli	MG1655	MG1655	51039	51062	Cas9	30.3848	Endogenous	GCACCAGACGTACGCTGTCGCCTAAGGATT	GTTTTAGAGCTAGAAATAGCAAGTTAAAATAAGGCTAGTCCGTTATCAACTTGAAAAAGTGGCACCGAGTCGGTGC	CAGACGTACGCTGTCGCCTA	..((((...((((..((((.(((((((.((((....))))...))))))).)))))))).))))....((((....)))).((((((...))))))	-27.7	-2
Guo2018-MG1655	AGCGGTGTCAGGCGATCTTT	E. coli	MG1655	MG1655	50956	50979	Cas9	27.1988	Endogenous	CAGCAGCGGTGTCAGGCGATCTTTCGGTTT	GTTTTAGAGCTAGAAATAGCAAGTTAAAATAAGGCTAGTCCGTTATCAACTTGAAAAAGTGGCACCGAGTCGGTGC	AGCGGTGTCAGGCGATCTTT	...((((.(.(((...(((((((((((.((((....))))...)))))))))))...))).).)))).((((....)))).((((((...))))))	-26.1	-1.7
Guo2018-MG1655	TCTTCGTCGATTTGCAGCAG	E. coli	MG1655	MG1655	50884	50907	Cas9	26.267	Endogenous	TTTCTCTTCGTCGATTTGCAGCAGAGGCTG	GTTTTAGAGCTAGAAATAGCAAGTTAAAATAAGGCTAGTCCGTTATCAACTTGAAAAAGTGGCACCGAGTCGGTGC	TCTTCGTCGATTTGCAGCAG	........((((.((.....(((((((.((((....))))...)))))))...)).))))........((((....)))).((((((...))))))	-20.2	0
Guo2018-MG1655	CTGCGGCGTGATCCCTGCGT	E. coli	MG1655	MG1655	50844	50867	Cas9	28.7553	Endogenous	CCCACTGCGGCGTGATCCCTGCGTGGGCCA	GTTTTAGAGCTAGAAATAGCAAGTTAAAATAAGGCTAGTCCGTTATCAACTTGAAAAAGTGGCACCGAGTCGGTGC	CTGCGGCGTGATCCCTGCGT	..((((..((...(((...((((((((.((((....))))...))))))))))).))..)))).....((((....)))).((((((...))))))	-23.3	-4.1
Guo2018-MG1655	TACATCGCGTGCGCACTCTT	E. coli	MG1655	MG1655	50805	50828	Cas9	36.5779	Endogenous	CTTCTACATCGCGTGCGCACTCTTTGGCGG	GTTTTAGAGCTAGAAATAGCAAGTTAAAATAAGGCTAGTCCGTTATCAACTTGAAAAAGTGGCACCGAGTCGGTGC	TACATCGCGTGCGCACTCTT	......(((.((....(((((((((((.((((....))))...)))))))))))...)).))).....((((....)))).((((((...))))))	-24.5	-0.8
Guo2018-MG1655	TACATGGCATCAAGAAAGAA	E. coli	MG1655	MG1655	50755	50778	Cas9	35.6459	Endogenous	GCCGTACATGGCATCAAGAAAGAAGGGATA	GTTTTAGAGCTAGAAATAGCAAGTTAAAATAAGGCTAGTCCGTTATCAACTTGAAAAAGTGGCACCGAGTCGGTGC	TACATGGCATCAAGAAAGAA	..(((....(((((......(((((((.((((....))))...)))))))..((.....))........)))))....)))((((((...))))))	-17.8	0
Guo2018-MG1655	TACATATCCAGTTGACCGTT	E. coli	MG1655	MG1655	50638	50661	Cas9	29.199	Endogenous	GCTGTACATATCCAGTTGACCGTTCGGGAA	GTTTTAGAGCTAGAAATAGCAAGTTAAAATAAGGCTAGTCCGTTATCAACTTGAAAAAGTGGCACCGAGTCGGTGC	TACATATCCAGTTGACCGTT	......((.((((((((.(((((((((.((((....))))...)))))))))))...........)))))).)).......((((((...))))))	-22.6	0
Guo2018-MG1655	ATCGCAAACCACGGTTTCAG	E. coli	MG1655	MG1655	50584	50607	Cas9	9.47387	Endogenous	AGGAATCGCAAACCACGGTTTCAGTGGGGC	GTTTTAGAGCTAGAAATAGCAAGTTAAAATAAGGCTAGTCCGTTATCAACTTGAAAAAGTGGCACCGAGTCGGTGC	ATCGCAAACCACGGTTTCAG	........((((..(((((((((....(((..((..((((.............)))).)).)))...)))))))))..))))(((((...))))).	-24.7	-0.4
Guo2018-MG1655	CAGCGATGCCCAGTGACCAA	E. coli	MG1655	MG1655	50529	50552	Cas9	37.4427	Endogenous	CCTCCAGCGATGCCCAGTGACCAAAGGCGA	GTTTTAGAGCTAGAAATAGCAAGTTAAAATAAGGCTAGTCCGTTATCAACTTGAAAAAGTGGCACCGAGTCGGTGC	CAGCGATGCCCAGTGACCAA	....(((((..(.((.((..(((((((.((((....))))...)))))))..)).)).)..).)))).((((....)))).((((((...))))))	-19.8	0
Guo2018-MG1655	TTAATGAATGAGTGTGGGAA	E. coli	MG1655	MG1655	51228	51251	Cas9	36.5119	Endogenous	TCTTTTAATGAATGAGTGTGGGAACGGCGA	GTTTTAGAGCTAGAAATAGCAAGTTAAAATAAGGCTAGTCCGTTATCAACTTGAAAAAGTGGCACCGAGTCGGTGC	TTAATGAATGAGTGTGGGAA	........(((.....((((((((((..((((....)))).........)))))))..)))....)))((((....)))).((((((...))))))	-19.7	0
Guo2018-MG1655	TGCGTTTGGCGTCAATGCCC	E. coli	MG1655	MG1655	2309384	2309407	Cas9	15.0337	Endogenous	GCGCTGCGTTTGGCGTCAATGCCCGGGATG	GTTTTAGAGCTAGAAATAGCAAGTTAAAATAAGGCTAGTCCGTTATCAACTTGAAAAAGTGGCACCGAGTCGGTGC	TGCGTTTGGCGTCAATGCCC	......(((((.....(((.(((((((.((((....))))...)))))))..))).....)))))...((((....)))).((((((...))))))	-23.6	-3.6
Guo2018-MG1655	GGTCGAAAGCAGCTGATCGT	E. coli	MG1655	MG1655	2309322	2309345	Cas9	31.7894	Endogenous	TATAGGTCGAAAGCAGCTGATCGTCGGCGT	GTTTTAGAGCTAGAAATAGCAAGTTAAAATAAGGCTAGTCCGTTATCAACTTGAAAAAGTGGCACCGAGTCGGTGC	GGTCGAAAGCAGCTGATCGT	....((.(((.((((.((.((((((((.((((....))))...)))))))).)).))))..))).)).((((....)))).((((((...))))))	-22.2	-3.4
Guo2018-MG1655	ATCGCTTCACTTACCGGCCA	E. coli	MG1655	MG1655	2309248	2309271	Cas9	33.2506	Endogenous	GGCCATCGCTTCACTTACCGGCCACGGCGA	GTTTTAGAGCTAGAAATAGCAAGTTAAAATAAGGCTAGTCCGTTATCAACTTGAAAAAGTGGCACCGAGTCGGTGC	ATCGCTTCACTTACCGGCCA	.......(((((((.((((.(((((((.((((....))))...)))))))..)))).)).................)))))((((((...))))))	-22.5	-0.3
Guo2018-MG1655	CAGATTCACCAGCGGCCCGA	E. coli	MG1655	MG1655	2309163	2309186	Cas9	39.721	Endogenous	CCCACAGATTCACCAGCGGCCCGACGGTTA	GTTTTAGAGCTAGAAATAGCAAGTTAAAATAAGGCTAGTCCGTTATCAACTTGAAAAAGTGGCACCGAGTCGGTGC	CAGATTCACCAGCGGCCCGA	..........((((((((..(((((((.((((....))))...)))))))..))...).)))))....((((....)))).((((((...))))))	-23.2	0
Guo2018-MG1655	GCAACCAACAAAGAAGAGCG	E. coli	MG1655	MG1655	2309496	2309519	Cas9	24.4693	Endogenous	GATCGCAACCAACAAAGAAGAGCGCGGCAG	GTTTTAGAGCTAGAAATAGCAAGTTAAAATAAGGCTAGTCCGTTATCAACTTGAAAAAGTGGCACCGAGTCGGTGC	GCAACCAACAAAGAAGAGCG	......(((...((..(((.(((((((.((((....))))...)))))))...)))..)).)))....((((....)))).((((((...))))))	-19.8	0
Guo2018-MG1655	CAGGTGCTGTAAGCCGGTTT	E. coli	MG1655	MG1655	2309073	2309096	Cas9	3.55056	Endogenous	CCGTCAGGTGCTGTAAGCCGGTTTTGGCTT	GTTTTAGAGCTAGAAATAGCAAGTTAAAATAAGGCTAGTCCGTTATCAACTTGAAAAAGTGGCACCGAGTCGGTGC	CAGGTGCTGTAAGCCGGTTT	..((.(((...((((...(((((((((.((((....))))...)))))))))))))))))).......((((....)))).((((((...))))))	-24.9	-2.1
Guo2018-MG1655	GATCGACATATAAATCCGGC	E. coli	MG1655	MG1655	2309009	2309032	Cas9	19.8734	Endogenous	GAGAGATCGACATATAAATCCGGCAGGTCT	GTTTTAGAGCTAGAAATAGCAAGTTAAAATAAGGCTAGTCCGTTATCAACTTGAAAAAGTGGCACCGAGTCGGTGC	GATCGACATATAAATCCGGC	(((.(((........((...(((((((.((((....))))...)))))))..)).......)))))).((((....)))).((((((...))))))	-18.6	0
Guo2018-MG1655	GCCCACCGACACCAGATAGC	E. coli	MG1655	MG1655	2308920	2308943	Cas9	36.1097	Endogenous	CGCCGCCCACCGACACCAGATAGCGGGAAA	GTTTTAGAGCTAGAAATAGCAAGTTAAAATAAGGCTAGTCCGTTATCAACTTGAAAAAGTGGCACCGAGTCGGTGC	GCCCACCGACACCAGATAGC	...(((((((....(((((((((((((.((((....))))...))))))...........))))))).((((....))))........))))))).	-22.2	0
Guo2018-MG1655	ATAGTTACGGTAGCTGCCAG	E. coli	MG1655	MG1655	2308773	2308796	Cas9	20.4868	Endogenous	CGTAATAGTTACGGTAGCTGCCAGAGGTGC	GTTTTAGAGCTAGAAATAGCAAGTTAAAATAAGGCTAGTCCGTTATCAACTTGAAAAAGTGGCACCGAGTCGGTGC	ATAGTTACGGTAGCTGCCAG	......((((..((((((..(((((((.((((....))))...)))))))..))).))))))).....((((....)))).((((((...))))))	-27	-2
Guo2018-MG1655	GGTTTGCGGATCGATAACAT	E. coli	MG1655	MG1655	2308725	2308748	Cas9	31.5296	Endogenous	GCCCGGTTTGCGGATCGATAACATGGGAAA	GTTTTAGAGCTAGAAATAGCAAGTTAAAATAAGGCTAGTCCGTTATCAACTTGAAAAAGTGGCACCGAGTCGGTGC	GGTTTGCGGATCGATAACAT	(((..((((((......(.((((((((.((((....))))...)))))))).)....)))))).))).((((....)))).((((((...))))))	-25.1	-1.6
Guo2018-MG1655	GGATACCAGATTGTGTTCGA	E. coli	MG1655	MG1655	2308695	2308718	Cas9	29.6622	Endogenous	TCACGGATACCAGATTGTGTTCGATGGGAC	GTTTTAGAGCTAGAAATAGCAAGTTAAAATAAGGCTAGTCCGTTATCAACTTGAAAAAGTGGCACCGAGTCGGTGC	GGATACCAGATTGTGTTCGA	.((((.(.(((((.((.(..(((((((.((((....))))...)))))))..)))))))).).)))).((((....)))).((((((...))))))	-22.8	-4.5
Guo2018-MG1655	GAACGGTAACTTCAGTAGCG	E. coli	MG1655	MG1655	2309447	2309470	Cas9	25.9901	Endogenous	TCAAGAACGGTAACTTCAGTAGCGTGGGTT	GTTTTAGAGCTAGAAATAGCAAGTTAAAATAAGGCTAGTCCGTTATCAACTTGAAAAAGTGGCACCGAGTCGGTGC	GAACGGTAACTTCAGTAGCG	....((((((...(.((((.(((((((.((((....))))...)))))))...)))).)..)))))).((((....)))).((((((...))))))	-25.1	-0.2
Guo2018-MG1655	CGCATGAGGATAATCACGTA	E. coli	MG1655	MG1655	2309552	2309575	Cas9	17.6481	Endogenous	CGTTCGCATGAGGATAATCACGTATGGAAA	GTTTTAGAGCTAGAAATAGCAAGTTAAAATAAGGCTAGTCCGTTATCAACTTGAAAAAGTGGCACCGAGTCGGTGC	CGCATGAGGATAATCACGTA	........((((((....((((((((..((((....)))).........))))))))....)))))).((((....)))).((((((...))))))	-21.8	-1.9
Guo2018-MG1655	GCGACCGAAACCCAATGAAT	E. coli	MG1655	MG1655	4267568	4267591	Cas9	39.0961	Endogenous	TTGTGCGACCGAAACCCAATGAATGGGTGC	GTTTTAGAGCTAGAAATAGCAAGTTAAAATAAGGCTAGTCCGTTATCAACTTGAAAAAGTGGCACCGAGTCGGTGC	GCGACCGAAACCCAATGAAT	..(((.((...((......((((((((.((((....))))...)))))))).))....)).)))....((((....)))).((((((...))))))	-16.7	0
Guo2018-MG1655	ATATCAAACCCCACCGCCAT	E. coli	MG1655	MG1655	4267622	4267645	Cas9	34.4307	Endogenous	ATCGATATCAAACCCCACCGCCATTGGCGG	GTTTTAGAGCTAGAAATAGCAAGTTAAAATAAGGCTAGTCCGTTATCAACTTGAAAAAGTGGCACCGAGTCGGTGC	ATATCAAACCCCACCGCCAT	...............(((.((((((((.((((....))))...)))))))).))).............((((....)))).((((((...))))))	-23	0
Guo2018-MG1655	TAGAGCGAACAATAAGCAAA	E. coli	MG1655	MG1655	4267464	4267487	Cas9	37.9597	Endogenous	TGTTTAGAGCGAACAATAAGCAAACGGCAC	GTTTTAGAGCTAGAAATAGCAAGTTAAAATAAGGCTAGTCCGTTATCAACTTGAAAAAGTGGCACCGAGTCGGTGC	TAGAGCGAACAATAAGCAAA	...((((.((....(((...(((((((.((((....))))...)))))))...))).)).))))....((((....)))).((((((...))))))	-21.3	-0.8
Guo2018-MG1655	CAAAGAAGATCGCGTCACCG	E. coli	MG1655	MG1655	4267819	4267842	Cas9	21.5769	Endogenous	GTCACAAAGAAGATCGCGTCACCGCGGCGT	GTTTTAGAGCTAGAAATAGCAAGTTAAAATAAGGCTAGTCCGTTATCAACTTGAAAAAGTGGCACCGAGTCGGTGC	CAAAGAAGATCGCGTCACCG	.......(((.(((.(.((.(((((((.((((....))))...)))))))..))...)..))).))).((((....)))).((((((...))))))	-20.7	0
Guo2018-MG1655	ACCGGATTCATGTTGGTGGC	E. coli	MG1655	MG1655	4267907	4267930	Cas9	33.8825	Endogenous	GATCACCGGATTCATGTTGGTGGCAGGAAT	GTTTTAGAGCTAGAAATAGCAAGTTAAAATAAGGCTAGTCCGTTATCAACTTGAAAAAGTGGCACCGAGTCGGTGC	ACCGGATTCATGTTGGTGGC	......((((.((((((((((((((((.((((....))))...))))))...........)))))))))).))))......((((((...))))))	-25.9	-1.9
Guo2018-MG1655	TTATCGCCCGCAAAGATCAC	E. coli	MG1655	MG1655	4267925	4267948	Cas9	33.9639	Endogenous	TGGTTTATCGCCCGCAAAGATCACCGGATT	GTTTTAGAGCTAGAAATAGCAAGTTAAAATAAGGCTAGTCCGTTATCAACTTGAAAAAGTGGCACCGAGTCGGTGC	TTATCGCCCGCAAAGATCAC	.....(((............(((((((.((((....))))...)))))))..))).............((((....)))).((((((...))))))	-16.6	0
Guo2018-MG1655	CAAGGGTTTGTAGGTAGAGT	E. coli	MG1655	MG1655	4268076	4268099	Cas9	24.1293	Endogenous	GTGGCAAGGGTTTGTAGGTAGAGTTGGAGG	GTTTTAGAGCTAGAAATAGCAAGTTAAAATAAGGCTAGTCCGTTATCAACTTGAAAAAGTGGCACCGAGTCGGTGC	CAAGGGTTTGTAGGTAGAGT	((((........((...((((((((((.((((....))))...)))))))...)))...))........))))........((((((...))))))	-21	0
Guo2018-MG1655	CGGTGAAGGAGATGAGGCCA	E. coli	MG1655	MG1655	4267503	4267526	Cas9	31.3078	Endogenous	TAAGCGGTGAAGGAGATGAGGCCAGGGCAA	GTTTTAGAGCTAGAAATAGCAAGTTAAAATAAGGCTAGTCCGTTATCAACTTGAAAAAGTGGCACCGAGTCGGTGC	CGGTGAAGGAGATGAGGCCA	.(((((.(((.....((((.(((((((.((((....))))...)))))))..))))..))).))))).((((....)))).((((((...))))))	-27.8	-1.7
Guo2018-MG1655	AGCCTGGCAACGTTAGTCCC	E. coli	MG1655	MG1655	4267532	4267555	Cas9	26.9577	Endogenous	AGCAAGCCTGGCAACGTTAGTCCCAGGGTT	GTTTTAGAGCTAGAAATAGCAAGTTAAAATAAGGCTAGTCCGTTATCAACTTGAAAAAGTGGCACCGAGTCGGTGC	AGCCTGGCAACGTTAGTCCC	....(((.((((((((((..(((((((.((((....))))...)))))))..))))))..)))).)))((((....)))).((((((...))))))	-25.6	-0.3
Guo2018-MG1655	TTCAACATACTGACTATTTA	E. coli	MG1655	MG1655	4267407	4267430	Cas9	26.7967	Endogenous	AAGTTTCAACATACTGACTATTTAGGGAAA	GTTTTAGAGCTAGAAATAGCAAGTTAAAATAAGGCTAGTCCGTTATCAACTTGAAAAAGTGGCACCGAGTCGGTGC	TTCAACATACTGACTATTTA	........((.((((((((.(((((((.((((....))))...))))))).))).))))).)).....((((....)))).((((((...))))))	-21.6	0
Guo2018-MG1655	GTCAGCCAACCCAGTTTTAC	E. coli	MG1655	MG1655	1040025	1040048	Cas9	3.48638	Endogenous	CGGTGTCAGCCAACCCAGTTTTACCGGCCA	GTTTTAGAGCTAGAAATAGCAAGTTAAAATAAGGCTAGTCCGTTATCAACTTGAAAAAGTGGCACCGAGTCGGTGC	GTCAGCCAACCCAGTTTTAC	(..(((..((..((((((..(((((((.((((....))))...))))))))))))).))..)))..).((((....)))).((((((...))))))	-19	0
Guo2018-MG1655	ATCCGTCGGCTACCAGACGC	E. coli	MG1655	MG1655	1040093	1040116	Cas9	25.2851	Endogenous	AGCAATCCGTCGGCTACCAGACGCTGGCGT	GTTTTAGAGCTAGAAATAGCAAGTTAAAATAAGGCTAGTCCGTTATCAACTTGAAAAAGTGGCACCGAGTCGGTGC	ATCCGTCGGCTACCAGACGC	......((((((((......(((((((.((((....))))...)))))))..)).))).)))......((((....)))).((((((...))))))	-20.8	-4.5
Guo2018-MG1655	GAAGGCTTCGCCTGTTTTAC	E. coli	MG1655	MG1655	1040182	1040205	Cas9	25.968	Endogenous	CGGCGAAGGCTTCGCCTGTTTTACGGGTAC	GTTTTAGAGCTAGAAATAGCAAGTTAAAATAAGGCTAGTCCGTTATCAACTTGAAAAAGTGGCACCGAGTCGGTGC	GAAGGCTTCGCCTGTTTTAC	...((((..((((((((((..((.....((((....))))))..)))))).)))).))))........((((....)))).((((((...))))))	-24	-4
Guo2018-MG1655	AATGCAGATTGCGGGGTTAA	E. coli	MG1655	MG1655	1039878	1039901	Cas9	41.2048	Endogenous	AGCGAATGCAGATTGCGGGGTTAACGGAAT	GTTTTAGAGCTAGAAATAGCAAGTTAAAATAAGGCTAGTCCGTTATCAACTTGAAAAAGTGGCACCGAGTCGGTGC	AATGCAGATTGCGGGGTTAA	......(((.((((((((..(((((((.((((....))))...)))))))..))))...)))).))).((((....)))).((((((...))))))	-25.7	-1.1
Guo2018-MG1655	ATTAAATAACGGATCGGGAC	E. coli	MG1655	MG1655	1040260	1040283	Cas9	14.8807	Endogenous	GAGGATTAAATAACGGATCGGGACTGGACG	GTTTTAGAGCTAGAAATAGCAAGTTAAAATAAGGCTAGTCCGTTATCAACTTGAAAAAGTGGCACCGAGTCGGTGC	ATTAAATAACGGATCGGGAC	.....(((((((((.((...(((((((.((((....))))...)))))))....)).)))))))))..((((....)))).((((((...))))))	-28.1	0
Guo2018-MG1655	CTGAGCGAATGCAGATTGCG	E. coli	MG1655	MG1655	1039885	1039908	Cas9	32.8379	Endogenous	CACTCTGAGCGAATGCAGATTGCGGGGTTA	GTTTTAGAGCTAGAAATAGCAAGTTAAAATAAGGCTAGTCCGTTATCAACTTGAAAAAGTGGCACCGAGTCGGTGC	CTGAGCGAATGCAGATTGCG	......((..((.((((((.(((((((.((((....))))...)))))))...)).)))).))..)).((((....)))).((((((...))))))	-20.7	-1.8
Guo2018-MG1655	CTCTGAGCGAATGCAGATTG	E. coli	MG1655	MG1655	1039887	1039910	Cas9	31.6735	Endogenous	CTCACTCTGAGCGAATGCAGATTGCGGGGT	GTTTTAGAGCTAGAAATAGCAAGTTAAAATAAGGCTAGTCCGTTATCAACTTGAAAAAGTGGCACCGAGTCGGTGC	CTCTGAGCGAATGCAGATTG	........((..((.(((((((((((..((((....)))).........))))))))))).))..)).((((....)))).((((((...))))))	-22.6	-2.7
Guo2018-MG1655	TTGACCCTCCTGCCCTGCTG	E. coli	MG1655	MG1655	1040336	1040359	Cas9	24.0163	Endogenous	GCAATTGACCCTCCTGCCCTGCTGAGGATC	GTTTTAGAGCTAGAAATAGCAAGTTAAAATAAGGCTAGTCCGTTATCAACTTGAAAAAGTGGCACCGAGTCGGTGC	TTGACCCTCCTGCCCTGCTG	................((((((((((..((((....)))).........)))))))))).........((((....)))).((((((...))))))	-20.3	0
Guo2018-MG1655	GGTGTTCCACTGGTGTGAAT	E. coli	MG1655	MG1655	1040617	1040640	Cas9	28.2274	Endogenous	GCAAGGTGTTCCACTGGTGTGAATCGGTGA	GTTTTAGAGCTAGAAATAGCAAGTTAAAATAAGGCTAGTCCGTTATCAACTTGAAAAAGTGGCACCGAGTCGGTGC	GGTGTTCCACTGGTGTGAAT	((((....((((((.(...((((((((.((((....))))...))))))))).))))))....)))).((((....)))).((((((...))))))	-25	-2.3
Guo2018-MG1655	GCGCGGCTGCGGGCAACCTC	E. coli	MG1655	MG1655	1040685	1040708	Cas9	20.5621	Endogenous	GGTGGCGCGGCTGCGGGCAACCTCTGGCGT	GTTTTAGAGCTAGAAATAGCAAGTTAAAATAAGGCTAGTCCGTTATCAACTTGAAAAAGTGGCACCGAGTCGGTGC	GCGCGGCTGCGGGCAACCTC	........((((((..(((.(((((((.((((....))))...))))))).)))...)))))).....((((....)))).((((((...))))))	-28.2	-6.3
Guo2018-MG1655	TGCCAGATTAGTATCGTGTC	E. coli	MG1655	MG1655	1040806	1040829	Cas9	35.1835	Endogenous	GATTTGCCAGATTAGTATCGTGTCCGGCGA	GTTTTAGAGCTAGAAATAGCAAGTTAAAATAAGGCTAGTCCGTTATCAACTTGAAAAAGTGGCACCGAGTCGGTGC	TGCCAGATTAGTATCGTGTC	.....(((((((........(((((((.((((....))))...)))))))...)))))))........((((....)))).((((((...))))))	-20.2	-0.4
Guo2018-MG1655	ATGCTGAGAGCGTAAGCTTT	E. coli	MG1655	MG1655	490746	490769	Cas9	34.0514	Endogenous	GTCGATGCTGAGAGCGTAAGCTTTCGGGTC	GTTTTAGAGCTAGAAATAGCAAGTTAAAATAAGGCTAGTCCGTTATCAACTTGAAAAAGTGGCACCGAGTCGGTGC	ATGCTGAGAGCGTAAGCTTT	....(((.((((..(((((((((((((.((((....))))...)))))))))))))....)))).)))((((....)))).((((((...))))))	-29.9	-4
Guo2018-MG1655	CGCTTCGGTGCCGACAACTT	E. coli	MG1655	MG1655	490807	490830	Cas9	38.2021	Endogenous	CACGCGCTTCGGTGCCGACAACTTTGGTAA	GTTTTAGAGCTAGAAATAGCAAGTTAAAATAAGGCTAGTCCGTTATCAACTTGAAAAAGTGGCACCGAGTCGGTGC	CGCTTCGGTGCCGACAACTT	((.((((((((((((..((((((((((.((((....))))...))))))))))....)))........((((....))))))))))))).))....	-31.7	-1.2
Guo2018-MG1655	ACGCCCAGACCCAGAGCTAC	E. coli	MG1655	MG1655	490851	490874	Cas9	26.6463	Endogenous	GCCAACGCCCAGACCCAGAGCTACCGGAGC	GTTTTAGAGCTAGAAATAGCAAGTTAAAATAAGGCTAGTCCGTTATCAACTTGAAAAAGTGGCACCGAGTCGGTGC	ACGCCCAGACCCAGAGCTAC	.......(((....((((..(((((((.((((....))))...)))))))..)))).)))........((((....)))).((((((...))))))	-21.4	0
Guo2018-MG1655	AGTTTGCCCGGTTTACGGAC	E. coli	MG1655	MG1655	490884	490907	Cas9	12.0882	Endogenous	CGGCAGTTTGCCCGGTTTACGGACCGGTAC	GTTTTAGAGCTAGAAATAGCAAGTTAAAATAAGGCTAGTCCGTTATCAACTTGAAAAAGTGGCACCGAGTCGGTGC	AGTTTGCCCGGTTTACGGAC	.........(((..(((((((((((((.((((....))))...))))))).......)))))).))).((((....)))).((((((...))))))	-23.9	-4
Guo2018-MG1655	GTTTCACTGATGGTTTCACG	E. coli	MG1655	MG1655	490908	490931	Cas9	39.9704	Endogenous	GTAAGTTTCACTGATGGTTTCACGCGGCAG	GTTTTAGAGCTAGAAATAGCAAGTTAAAATAAGGCTAGTCCGTTATCAACTTGAAAAAGTGGCACCGAGTCGGTGC	GTTTCACTGATGGTTTCACG	....((((((((((.((((..(((((..((((....)))).((((...((((.(......).)))).)))))))))..)))).)))..))))))).	-21.3	-0.2
Guo2018-MG1655	AACTTTGTCGCCCGGTTTGA	E. coli	MG1655	MG1655	490978	491001	Cas9	37.5973	Endogenous	CCAGAACTTTGTCGCCCGGTTTGATGGCAT	GTTTTAGAGCTAGAAATAGCAAGTTAAAATAAGGCTAGTCCGTTATCAACTTGAAAAAGTGGCACCGAGTCGGTGC	AACTTTGTCGCCCGGTTTGA	............(((....(((((((..((((....)))).........)))))))...)))......((((....)))).((((((...))))))	-19.4	0
Guo2018-MG1655	GGTCGCTTCGATAGTGCCGC	E. coli	MG1655	MG1655	491026	491049	Cas9	34.0037	Endogenous	TAACGGTCGCTTCGATAGTGCCGCCGGTTG	GTTTTAGAGCTAGAAATAGCAAGTTAAAATAAGGCTAGTCCGTTATCAACTTGAAAAAGTGGCACCGAGTCGGTGC	GGTCGCTTCGATAGTGCCGC	(((.((...(((...(((..(((((((.((((....))))...)))))))..)))..))).)).))).((((....)))).((((((...))))))	-24.5	-5.8
Guo2018-MG1655	CAGACGACGGATCAGTTTAA	E. coli	MG1655	MG1655	491047	491070	Cas9	36.5316	Endogenous	CACCCAGACGACGGATCAGTTTAACGGTCG	GTTTTAGAGCTAGAAATAGCAAGTTAAAATAAGGCTAGTCCGTTATCAACTTGAAAAAGTGGCACCGAGTCGGTGC	CAGACGACGGATCAGTTTAA	..((.(((((((.(((((..(((((((.((((....))))...))))))).))))).))))))).)).((((....)))).((((((...))))))	-30.2	-0.5
Guo2018-MG1655	CTCAAGCTGCTGTGCAGTCG	E. coli	MG1655	MG1655	490639	490662	Cas9	29.4228	Endogenous	GATACTCAAGCTGCTGTGCAGTCGCGGTCA	GTTTTAGAGCTAGAAATAGCAAGTTAAAATAAGGCTAGTCCGTTATCAACTTGAAAAAGTGGCACCGAGTCGGTGC	CTCAAGCTGCTGTGCAGTCG	.(((((.((.((.((((((.(((((((.((((....))))...)))))))..)))).)).))....)).))))).......((((((...))))))	-23	-4.9
Guo2018-MG1655	GAACGGGACAAGGCTGTAGC	E. coli	MG1655	MG1655	491152	491175	Cas9	30.8264	Endogenous	CCGGGAACGGGACAAGGCTGTAGCTGGTAA	GTTTTAGAGCTAGAAATAGCAAGTTAAAATAAGGCTAGTCCGTTATCAACTTGAAAAAGTGGCACCGAGTCGGTGC	GAACGGGACAAGGCTGTAGC	.(((((.((..((((.....(((((((.((((....))))...)))))))..)))).)))))))....((((....)))).((((((...))))))	-25.6	-2.4
Guo2018-MG1655	GGAAAAGAATGCCGGGTTTT	E. coli	MG1655	MG1655	490697	490720	Cas9	40.0335	Endogenous	TCGCGGAAAAGAATGCCGGGTTTTGGGTAG	GTTTTAGAGCTAGAAATAGCAAGTTAAAATAAGGCTAGTCCGTTATCAACTTGAAAAAGTGGCACCGAGTCGGTGC	GGAAAAGAATGCCGGGTTTT	(((...........(((((((((((((.((((....))))...)))))))))))))..))).......((((....)))).((((((...))))))	-24.5	0
Guo2018-MG1655	GACATCGCGGAAAAGAATGC	E. coli	MG1655	MG1655	490705	490728	Cas9	23.0478	Endogenous	TGGTGACATCGCGGAAAAGAATGCCGGGTT	GTTTTAGAGCTAGAAATAGCAAGTTAAAATAAGGCTAGTCCGTTATCAACTTGAAAAAGTGGCACCGAGTCGGTGC	GACATCGCGGAAAAGAATGC	......(((((..((..(..(((((((.((((....))))...))))))).)..))..))))).....((((....)))).((((((...))))))	-23.6	-0.6
Guo2018-MG1655	AAGTGTATGCCTGCTTGTTA	E. coli	MG1655	MG1655	490612	490635	Cas9	38.4307	Endogenous	TCATAAGTGTATGCCTGCTTGTTACGGTGG	GTTTTAGAGCTAGAAATAGCAAGTTAAAATAAGGCTAGTCCGTTATCAACTTGAAAAAGTGGCACCGAGTCGGTGC	AAGTGTATGCCTGCTTGTTA	........((((((((((((.(((((....))))).)))))))).......)))).............((((....)))).((((((...))))))	-23.2	-0.5
Guo2018-MG1655	AGCAAAGGCCATCGTCAGAA	E. coli	MG1655	MG1655	915111	915134	Cas9	26.5111	Endogenous	CAACAGCAAAGGCCATCGTCAGAACGGTCA	GTTTTAGAGCTAGAAATAGCAAGTTAAAATAAGGCTAGTCCGTTATCAACTTGAAAAAGTGGCACCGAGTCGGTGC	AGCAAAGGCCATCGTCAGAA	......((((.((....)).(((((((.((((....))))...)))))))..))))............((((....)))).((((((...))))))	-19.2	-1
Guo2018-MG1655	AGAAATATGACCAACAGCAA	E. coli	MG1655	MG1655	915096	915119	Cas9	9.31756	Endogenous	CACCAGAAATATGACCAACAGCAAAGGCCA	GTTTTAGAGCTAGAAATAGCAAGTTAAAATAAGGCTAGTCCGTTATCAACTTGAAAAAGTGGCACCGAGTCGGTGC	AGAAATATGACCAACAGCAA	......(((((..(((((..(((((((.((((....))))...)))))))...))).))..)))))..((((....)))).((((((...))))))	-22.1	0
Guo2018-MG1655	CATAAACCAATAGTGACCGC	E. coli	MG1655	MG1655	915058	915081	Cas9	30.1514	Endogenous	AGCCCATAAACCAATAGTGACCGCCGGGTT	GTTTTAGAGCTAGAAATAGCAAGTTAAAATAAGGCTAGTCCGTTATCAACTTGAAAAAGTGGCACCGAGTCGGTGC	CATAAACCAATAGTGACCGC	.((((.....(((...((..(((((((.((((....))))...)))))))..))))).....))))..((((....)))).((((((...))))))	-18.9	0
Guo2018-MG1655	AACAATACCGCCGACAACCT	E. coli	MG1655	MG1655	914988	915011	Cas9	21.6715	Endogenous	CTGCAACAATACCGCCGACAACCTGGGCAA	GTTTTAGAGCTAGAAATAGCAAGTTAAAATAAGGCTAGTCCGTTATCAACTTGAAAAAGTGGCACCGAGTCGGTGC	AACAATACCGCCGACAACCT	.........((.(((..((((((((((.((((....))))...))))))).)))...))).)).....((((....)))).((((((...))))))	-21.8	0
Guo2018-MG1655	GTCAAAACCCGTTTTACCAC	E. coli	MG1655	MG1655	914940	914963	Cas9	26.5084	Endogenous	CCGCGTCAAAACCCGTTTTACCACTGGCAA	GTTTTAGAGCTAGAAATAGCAAGTTAAAATAAGGCTAGTCCGTTATCAACTTGAAAAAGTGGCACCGAGTCGGTGC	GTCAAAACCCGTTTTACCAC	.........((..(((((..(((((((.((((....))))...)))))))..)).)))..))......((((....)))).((((((...))))))	-17.9	0
Guo2018-MG1655	ACCGTTAGAAGCAAAACCGC	E. coli	MG1655	MG1655	914910	914933	Cas9	29.1287	Endogenous	CATAACCGTTAGAAGCAAAACCGCTGGCTG	GTTTTAGAGCTAGAAATAGCAAGTTAAAATAAGGCTAGTCCGTTATCAACTTGAAAAAGTGGCACCGAGTCGGTGC	ACCGTTAGAAGCAAAACCGC	................((..(((((((.((((....))))...)))))))..))..............((((....)))).((((((...))))))	-18.5	0
Guo2018-MG1655	AAGGCCAGACCAATAGCGAT	E. coli	MG1655	MG1655	914761	914784	Cas9	21.7776	Endogenous	GGTTAAGGCCAGACCAATAGCGATCGGCGC	GTTTTAGAGCTAGAAATAGCAAGTTAAAATAAGGCTAGTCCGTTATCAACTTGAAAAAGTGGCACCGAGTCGGTGC	AAGGCCAGACCAATAGCGAT	..(((..(((...((((..((((((((.((((....))))...))))))))..))))))).)))....((((....)))).((((((...))))))	-24.5	-0.2
[truncated: 129,560 more rows]
