# Supplementary material for: Genome dependent Cas9/gRNA search time underlies sequence dependent gRNA activity
Source: Nat Commun. 2021 Aug 19;12:5034. doi: 10.1038/s41467-021-25339-3 (PMC8377084; doi:10.1038/s41467-021-25339-3)
Supplement: Supplementary file 6 — Supplementary Data 5 [file 41467_2021_25339_MOESM6_ESM.xlsx]

## Sheet: Lipolytica gRNA
Dataset	gRNA	Genome	GenomeName	Chrom	ChromStart	ChromStop	Cas9 Variant	Activity	Target Type	30bpSeq	gRNA Scaffold	gRNA_asExpressed	SS_gRNAwScaff	MFE_gRNAwScaff	MFE_gRNA
Schwartz2019-PO1f	CATTAACACCAGAAGCCCGG	Y. lipolytica	W29	A	1605	1628	Cas9	-3.08861	Endogenous	CATACATTAACACCAGAAGCCCGGCGGCTA	GTTTTAGAGCTAGAAATAGCAAGTTAAAATAAGGCTAGTCCGTTATCAACTTGAAAAAGTGGCACCGAGTCGGTGC	CATTAACACCAGAAGCCCGG	...((((......((((...(((((((.((((....))))...)))))))..)))).....))))...((((....)))).((((((...))))))	-21.9	0
Schwartz2019-PO1f	GGATAAGCTGGGTATCTCAT	Y. lipolytica	W29	A	1301	1321	Cas9	-2.76264	Endogenous	GCCTGGATAAGCTGGGTATCTCATGGGTAT	GTTTTAGAGCTAGAAATAGCAAGTTAAAATAAGGCTAGTCCGTTATCAACTTGAAAAAGTGGCACCGAGTCGGTGC	GGATAAGCTGGGTATCTCAT	((((.(((((((...))).((((((((.((((....))))...)))))))).)))).)))).......((((....)))).((((((...))))))	-24	-0.8
Schwartz2019-PO1f	GCTTACTTGGAAATGGGGAA	Y. lipolytica	W29	A	1339	1362	Cas9	-3.57593	Endogenous	TGAGGCTTACTTGGAAATGGGGAACGGCAG	GTTTTAGAGCTAGAAATAGCAAGTTAAAATAAGGCTAGTCCGTTATCAACTTGAAAAAGTGGCACCGAGTCGGTGC	GCTTACTTGGAAATGGGGAA	.......(((.((((((..(((((((..((((....)))).........)))))))..)))))).)))((((....)))).((((((...))))))	-23.6	0
Schwartz2019-PO1f	TTCGTGAGACACACCTCAGA	Y. lipolytica	W29	A	1367	1390	Cas9	-3.647	Endogenous	TACCTTCGTGAGACACACCTCAGAGGGCTG	GTTTTAGAGCTAGAAATAGCAAGTTAAAATAAGGCTAGTCCGTTATCAACTTGAAAAAGTGGCACCGAGTCGGTGC	TTCGTGAGACACACCTCAGA	.((.((((......))))))(((((((.((((....))))...)))))))..................((((....)))).((((((...))))))	-19.5	-3.1
Schwartz2019-PO1f	GGCGTCGTTCTAGTAAGAAG	Y. lipolytica	W29	A	1413	1433	Cas9	-3.03448	Endogenous	GTTTGGCGTCGTTCTAGTAAGAAGTGGCTG	GTTTTAGAGCTAGAAATAGCAAGTTAAAATAAGGCTAGTCCGTTATCAACTTGAAAAAGTGGCACCGAGTCGGTGC	GGCGTCGTTCTAGTAAGAAG	((...((..(((((......(((((((.((((....))))...)))))))...)))))..))...)).((((....)))).((((((...))))))	-22.4	-0.6
Schwartz2019-PO1f	ACTCACTTTTATTAGCCGCC	Y. lipolytica	W29	A	1590	1610	Cas9	-3.61022	Endogenous	TGATACTCACTTTTATTAGCCGCCGGGCTT	GTTTTAGAGCTAGAAATAGCAAGTTAAAATAAGGCTAGTCCGTTATCAACTTGAAAAAGTGGCACCGAGTCGGTGC	ACTCACTTTTATTAGCCGCC	...((((((((((((((...(((((((.((((....))))...)))))))..)))))))...............)))))))((((((...))))))	-27.5	0
Schwartz2019-PO1f	CGTGAAGTCATGAATATCAG	Y. lipolytica	W29	A	1866	1886	Cas9	-3.39937	Endogenous	TTGCCGTGAAGTCATGAATATCAGGGGTTG	GTTTTAGAGCTAGAAATAGCAAGTTAAAATAAGGCTAGTCCGTTATCAACTTGAAAAAGTGGCACCGAGTCGGTGC	CGTGAAGTCATGAATATCAG	((((....))))....(((((((....(((..((..((((.............)))).)).)))...))))))).......((((((...))))))	-19.2	-1.9
Schwartz2019-PO1f	ACATTCTGACATCGTCACGT	Y. lipolytica	W29	A	2013	2033	Cas9	-3.80988	Endogenous	CTAAACATTCTGACATCGTCACGTGGGACT	GTTTTAGAGCTAGAAATAGCAAGTTAAAATAAGGCTAGTCCGTTATCAACTTGAAAAAGTGGCACCGAGTCGGTGC	ACATTCTGACATCGTCACGT	.......(((...(((...((((((((.((((....))))...)))))))).)))..)))........((((....)))).((((((...))))))	-19.9	-1.5
Schwartz2019-PO1f	CAGATGGAGACGCAGTTGCG	Y. lipolytica	W29	A	2140	2163	Cas9	-1.24522	Endogenous	CACCCAGATGGAGACGCAGTTGCGTGGACA	GTTTTAGAGCTAGAAATAGCAAGTTAAAATAAGGCTAGTCCGTTATCAACTTGAAAAAGTGGCACCGAGTCGGTGC	CAGATGGAGACGCAGTTGCG	..(((((.(((..((((...(((((((.((((....))))...)))))))..)))).)))..))))).((((....)))).((((((...))))))	-24	-2.2
Schwartz2019-PO1f	AACATTCTGACATCGTCACG	Y. lipolytica	W29	A	2012	2032	Cas9	-3.4882	Endogenous	ACTAAACATTCTGACATCGTCACGTGGGAC	GTTTTAGAGCTAGAAATAGCAAGTTAAAATAAGGCTAGTCCGTTATCAACTTGAAAAAGTGGCACCGAGTCGGTGC	AACATTCTGACATCGTCACG	..........(((((.(.((((......((((.......((((((...((((.(......).)))).))))))......)))))))).).))))).	-19.9	-1.5
Schwartz2019-PO1f	GGGCGCGAGTCGTTGTATAG	Y. lipolytica	W29	A	1922	1942	Cas9	-2.83166	Endogenous	AGCTGGGCGCGAGTCGTTGTATAGTGGATG	GTTTTAGAGCTAGAAATAGCAAGTTAAAATAAGGCTAGTCCGTTATCAACTTGAAAAAGTGGCACCGAGTCGGTGC	GGGCGCGAGTCGTTGTATAG	((((...((((.........(((((((.((((....))))...)))))))..)))).)))).......((((....)))).((((((...))))))	-22.7	-2.3
Schwartz2019-PO1f	GGACTAAAAGTAGAAGCTGA	Y. lipolytica	W29	A	2034	2054	Cas9	-3.6131	Endogenous	CGTGGGACTAAAAGTAGAAGCTGAGGGACT	GTTTTAGAGCTAGAAATAGCAAGTTAAAATAAGGCTAGTCCGTTATCAACTTGAAAAAGTGGCACCGAGTCGGTGC	GGACTAAAAGTAGAAGCTGA	(((((.........((((..(((((((.((((....))))...)))))))..))))))))).......((((....)))).((((((...))))))	-27.5	-0.1
Schwartz2019-PO1f	CGTGGCACGAGATACCCCCG	Y. lipolytica	W29	A	3526	3546	Cas9	-3.19268	Endogenous	CCCCCGTGGCACGAGATACCCCCGTGGCGC	GTTTTAGAGCTAGAAATAGCAAGTTAAAATAAGGCTAGTCCGTTATCAACTTGAAAAAGTGGCACCGAGTCGGTGC	CGTGGCACGAGATACCCCCG	..(((.(((.(((...((..(((((((.((((....))))...)))))))..))...))))))..)))((((....)))).((((((...))))))	-21.6	0
Schwartz2019-PO1f	ACTGGTATCTCGCGCCACGG	Y. lipolytica	W29	A	3540	3563	Cas9	-3.19542	Endogenous	ATCCACTGGTATCTCGCGCCACGGGGGTAT	GTTTTAGAGCTAGAAATAGCAAGTTAAAATAAGGCTAGTCCGTTATCAACTTGAAAAAGTGGCACCGAGTCGGTGC	ACTGGTATCTCGCGCCACGG	..(((((.(..(((((....(((((((.((((....))))...)))))))..)))..))..).)))))((((....)))).((((((...))))))	-22.3	-2.4
Schwartz2019-PO1f	CACCAAACCAGATACCCCCG	Y. lipolytica	W29	A	3508	3528	Cas9	-3.1379	Endogenous	TCCCCACCAAACCAGATACCCCCGTGGCAC	GTTTTAGAGCTAGAAATAGCAAGTTAAAATAAGGCTAGTCCGTTATCAACTTGAAAAAGTGGCACCGAGTCGGTGC	CACCAAACCAGATACCCCCG	.....(((..(((...((..(((((((.((((....))))...)))))))..))...))).)))....((((....)))).((((((...))))))	-18.6	0
Schwartz2019-PO1f	ATCTCTTTCCATTTTCTGGA	Y. lipolytica	W29	A	3456	3479	Cas9	-3.35041	Endogenous	TAATATCTCTTTCCATTTTCTGGACGGTAT	GTTTTAGAGCTAGAAATAGCAAGTTAAAATAAGGCTAGTCCGTTATCAACTTGAAAAAGTGGCACCGAGTCGGTGC	ATCTCTTTCCATTTTCTGGA	........(((((((.(.(((((....(((..((..((((.............)))).)).)))...))))).).)))))))(((((...))))).	-19.4	-2.1
Schwartz2019-PO1f	AGACCACCTGACCTTATCAT	Y. lipolytica	W29	A	3382	3402	Cas9	-2.97063	Endogenous	GCACAGACCACCTGACCTTATCATGGGTGG	GTTTTAGAGCTAGAAATAGCAAGTTAAAATAAGGCTAGTCCGTTATCAACTTGAAAAAGTGGCACCGAGTCGGTGC	AGACCACCTGACCTTATCAT	.(((...(((.((((((.....(((((.((((....))))...))))))))))).)))...)))....((((....)))).((((((...))))))	-20.4	0
Schwartz2019-PO1f	CCACCCATGATAAGGTCAGG	Y. lipolytica	W29	A	3385	3408	Cas9	-4.31681	Endogenous	CACACCACCCATGATAAGGTCAGGTGGTCT	GTTTTAGAGCTAGAAATAGCAAGTTAAAATAAGGCTAGTCCGTTATCAACTTGAAAAAGTGGCACCGAGTCGGTGC	CCACCCATGATAAGGTCAGG	.......((((((((.(..(((((((..((((....)))).........))))))).).)).))))))((((....)))).((((((...))))))	-23.1	-1.9
Schwartz2019-PO1f	GCTGAAGAGCGACAAAGTCG	Y. lipolytica	W29	A	6010	6033	Cas9	-3.19521	Endogenous	TCCAGCTGAAGAGCGACAAAGTCGAGGAGC	GTTTTAGAGCTAGAAATAGCAAGTTAAAATAAGGCTAGTCCGTTATCAACTTGAAAAAGTGGCACCGAGTCGGTGC	GCTGAAGAGCGACAAAGTCG	(((....)))(((..((((.(((((((.((((....))))...)))))))..)))).)))........((((....)))).((((((...))))))	-25.1	-3.8
Schwartz2019-PO1f	ATACGTGCCGTCGTTCTCAG	Y. lipolytica	W29	A	6045	6068	Cas9	-3.671	Endogenous	GAGGATACGTGCCGTCGTTCTCAGAGGGAG	GTTTTAGAGCTAGAAATAGCAAGTTAAAATAAGGCTAGTCCGTTATCAACTTGAAAAAGTGGCACCGAGTCGGTGC	ATACGTGCCGTCGTTCTCAG	..((..(((...........(((((((.((((....))))...)))))))..)))..)).........((((....)))).((((((...))))))	-19.8	-0.8
Schwartz2019-PO1f	ATTCCTCCCTCTGAGAACGA	Y. lipolytica	W29	A	6038	6058	Cas9	-3.24854	Endogenous	GGAGATTCCTCCCTCTGAGAACGACGGCAC	GTTTTAGAGCTAGAAATAGCAAGTTAAAATAAGGCTAGTCCGTTATCAACTTGAAAAAGTGGCACCGAGTCGGTGC	ATTCCTCCCTCTGAGAACGA	....((..((((((((.....))))))))..))......((((((...((((.(......).)))).))))))........((((((...))))))	-21.2	-1.1
Schwartz2019-PO1f	GACAAAGTCGAGGAGCGAAG	Y. lipolytica	W29	A	6000	6023	Cas9	-2.50798	Endogenous	GAGCGACAAAGTCGAGGAGCGAAGTGGTCA	GTTTTAGAGCTAGAAATAGCAAGTTAAAATAAGGCTAGTCCGTTATCAACTTGAAAAAGTGGCACCGAGTCGGTGC	GACAAAGTCGAGGAGCGAAG	(((...)))((..(((....(((((((.((((....))))...)))))))...)))..))........((((....)))).((((((...))))))	-22	-0.9
Schwartz2019-PO1f	AGTAATATAGGGAGTTCCAG	Y. lipolytica	W29	A	6618	6641	Cas9	-2.98368	Endogenous	TTGAAGTAATATAGGGAGTTCCAGAGGCAC	GTTTTAGAGCTAGAAATAGCAAGTTAAAATAAGGCTAGTCCGTTATCAACTTGAAAAAGTGGCACCGAGTCGGTGC	AGTAATATAGGGAGTTCCAG	..........(((.(.((..(((((((.((((....))))...)))))))..))..).))).......((((....)))).((((((...))))))	-21.9	-0.6
Schwartz2019-PO1f	GCCATGAAGTGGACTTCAAG	Y. lipolytica	W29	A	6068	6091	Cas9	-3.62183	Endogenous	CTCAGCCATGAAGTGGACTTCAAGAGGATA	GTTTTAGAGCTAGAAATAGCAAGTTAAAATAAGGCTAGTCCGTTATCAACTTGAAAAAGTGGCACCGAGTCGGTGC	GCCATGAAGTGGACTTCAAG	....(((((((((((.....(((((((.((((....))))...)))))))......)))))))).)))((((....)))).((((((...))))))	-24.5	-3.3
Schwartz2019-PO1f	GGGCATCGTTGAAGTAAGCG	Y. lipolytica	W29	A	10741	10764	Cas9	7.22694	Endogenous	CGCTGGGCATCGTTGAAGTAAGCGGGGACG	GTTTTAGAGCTAGAAATAGCAAGTTAAAATAAGGCTAGTCCGTTATCAACTTGAAAAAGTGGCACCGAGTCGGTGC	GGGCATCGTTGAAGTAAGCG	((((((((((......))))))......((((....)))).((((.......)))).)))).......((((....)))).((((((...))))))	-23.1	-1.7
Schwartz2019-PO1f	GCGTTGTCGACAACCTTGAA	Y. lipolytica	W29	A	10574	10597	Cas9	5.7234	Endogenous	ACCGGCGTTGTCGACAACCTTGAAGGGCCA	GTTTTAGAGCTAGAAATAGCAAGTTAAAATAAGGCTAGTCCGTTATCAACTTGAAAAAGTGGCACCGAGTCGGTGC	GCGTTGTCGACAACCTTGAA	........(((..((((...(((((((.((((....))))...)))))))))))...)))........((((....)))).((((((...))))))	-20.3	-1.8
Schwartz2019-PO1f	CATCTTGGTGAGAACCATAG	Y. lipolytica	W29	A	10662	10685	Cas9	7.05329	Endogenous	CCTTCATCTTGGTGAGAACCATAGAGGAGA	GTTTTAGAGCTAGAAATAGCAAGTTAAAATAAGGCTAGTCCGTTATCAACTTGAAAAAGTGGCACCGAGTCGGTGC	CATCTTGGTGAGAACCATAG	.((((((((....)))).))))......((((....))))(((((...((((.(......).)))).))))).........((((((...))))))	-20.3	-3.8
Schwartz2019-PO1f	GTAGTCGACCTCGATGAGGG	Y. lipolytica	W29	A	10602	10625	Cas9	6.18339	Endogenous	CAAGGTAGTCGACCTCGATGAGGGGGGCAC	GTTTTAGAGCTAGAAATAGCAAGTTAAAATAAGGCTAGTCCGTTATCAACTTGAAAAAGTGGCACCGAGTCGGTGC	GTAGTCGACCTCGATGAGGG	.(((((((((((.....)))))).....((((....))))............)))))...........((((....)))).((((((...))))))	-23.2	-4
Schwartz2019-PO1f	AGAAGGTCTTCTTCTCGCCA	Y. lipolytica	W29	A	10624	10647	Cas9	3.99921	Endogenous	GGAGAGAAGGTCTTCTTCTCGCCAAGGTAG	GTTTTAGAGCTAGAAATAGCAAGTTAAAATAAGGCTAGTCCGTTATCAACTTGAAAAAGTGGCACCGAGTCGGTGC	AGAAGGTCTTCTTCTCGCCA	(((((.....))))).(((.(((((((.((((....))))...)))))))..))).............((((....)))).((((((...))))))	-23.1	-2.9
Schwartz2019-PO1f	CGTCAAAGACAGTGTTGACG	Y. lipolytica	W29	A	10489	10512	Cas9	7.4844	Endogenous	TTGGCGTCAAAGACAGTGTTGACGGGGTTG	GTTTTAGAGCTAGAAATAGCAAGTTAAAATAAGGCTAGTCCGTTATCAACTTGAAAAAGTGGCACCGAGTCGGTGC	CGTCAAAGACAGTGTTGACG	((((((........))))))(((((((.((((....))))...)))))))..................((((....)))).((((((...))))))	-21.8	-4.8
Schwartz2019-PO1f	GGTATCAGATCATTGCAGGA	Y. lipolytica	W29	A	13380	13403	Cas9	3.47644	Endogenous	TGACGGTATCAGATCATTGCAGGAGGGAGA	GTTTTAGAGCTAGAAATAGCAAGTTAAAATAAGGCTAGTCCGTTATCAACTTGAAAAAGTGGCACCGAGTCGGTGC	GGTATCAGATCATTGCAGGA	((((.(.(((....((....(((((((.((((....))))...)))))))...))..))).).)))).((((....)))).((((((...))))))	-21	0
Schwartz2019-PO1f	CTGGCTGGTTTGAAAACGAT	Y. lipolytica	W29	A	13478	13498	Cas9	-0.12753	Endogenous	ATGGCTGGCTGGTTTGAAAACGATCGGCCG	GTTTTAGAGCTAGAAATAGCAAGTTAAAATAAGGCTAGTCCGTTATCAACTTGAAAAAGTGGCACCGAGTCGGTGC	CTGGCTGGTTTGAAAACGAT	..(((((((((........((((((((.((((....))))...)))))))))))))))))........((((....)))).((((((...))))))	-24	0
Schwartz2019-PO1f	CGAGTTATCTAATCCATCGC	Y. lipolytica	W29	A	13513	13536	Cas9	4.66792	Endogenous	CAGTCGAGTTATCTAATCCATCGCCGGTCG	GTTTTAGAGCTAGAAATAGCAAGTTAAAATAAGGCTAGTCCGTTATCAACTTGAAAAAGTGGCACCGAGTCGGTGC	CGAGTTATCTAATCCATCGC	((((((............(((((((((.((((....))))...)))))))...))............))))))........((((((...))))))	-17.9	0
Schwartz2019-PO1f	GCCCCACTCTTGGCAGCATT	Y. lipolytica	W29	A	13437	13460	Cas9	6.41823	Endogenous	TCCAGCCCCACTCTTGGCAGCATTGGGAAG	GTTTTAGAGCTAGAAATAGCAAGTTAAAATAAGGCTAGTCCGTTATCAACTTGAAAAAGTGGCACCGAGTCGGTGC	GCCCCACTCTTGGCAGCATT	(((........)))(((.(((((((((.((((....))))...))))))))).)))............((((....)))).((((((...))))))	-25.3	-3.7
Schwartz2019-PO1f	GTTGCTATGATAGCTGCCGG	Y. lipolytica	W29	A	13310	13330	Cas9	4.53368	Endogenous	TGTCGTTGCTATGATAGCTGCCGGAGGAAT	GTTTTAGAGCTAGAAATAGCAAGTTAAAATAAGGCTAGTCCGTTATCAACTTGAAAAAGTGGCACCGAGTCGGTGC	GTTGCTATGATAGCTGCCGG	.......(((((((((((..(((((((.((((....))))...)))))))..))).)))....)))))((((....)))).((((((...))))))	-26	-3.1
Schwartz2019-PO1f	GTAGGAGGAGGAGTAATCAG	Y. lipolytica	W29	A	14878	14901	Cas9	8.38808	Endogenous	AGCAGTAGGAGGAGGAGTAATCAGAGGCTG	GTTTTAGAGCTAGAAATAGCAAGTTAAAATAAGGCTAGTCCGTTATCAACTTGAAAAAGTGGCACCGAGTCGGTGC	GTAGGAGGAGGAGTAATCAG	....((...(((.((.((..(((((((.((((....))))...)))))))..)).)).)))....)).((((....)))).((((((...))))))	-22.5	0
Schwartz2019-PO1f	AAGCCCCTCTCCGATCACAA	Y. lipolytica	W29	A	15022	15042	Cas9	6.45576	Endogenous	CGGCAAGCCCCTCTCCGATCACAACGGTAC	GTTTTAGAGCTAGAAATAGCAAGTTAAAATAAGGCTAGTCCGTTATCAACTTGAAAAAGTGGCACCGAGTCGGTGC	AAGCCCCTCTCCGATCACAA	.((((...............(((((((.((((....))))...)))))))..))))............((((....)))).((((((...))))))	-17.6	0
Schwartz2019-PO1f	ACAACGGTACCCCCACCCCA	Y. lipolytica	W29	A	15038	15058	Cas9	5.5363	Endogenous	GATCACAACGGTACCCCCACCCCATGGAAC	GTTTTAGAGCTAGAAATAGCAAGTTAAAATAAGGCTAGTCCGTTATCAACTTGAAAAAGTGGCACCGAGTCGGTGC	ACAACGGTACCCCCACCCCA	..(((((.((......((..(((((((.((((....))))...)))))))..))...)))))))....((((....)))).((((((...))))))	-22.5	-1.5
Schwartz2019-PO1f	GTTGTCCAGAGAGTTCCATG	Y. lipolytica	W29	A	15053	15076	Cas9	6.27238	Endogenous	CGGTGTTGTCCAGAGAGTTCCATGGGGTGG	GTTTTAGAGCTAGAAATAGCAAGTTAAAATAAGGCTAGTCCGTTATCAACTTGAAAAAGTGGCACCGAGTCGGTGC	GTTGTCCAGAGAGTTCCATG	((((....(.((.(.((...(((((((.((((....))))...)))))))..))..).))).....))))...........((((((...))))))	-19.3	0
Schwartz2019-PO1f	CATGGTCTGGATCCAGACGT	Y. lipolytica	W29	A	14939	14962	Cas9	4.11586	Endogenous	TGGGCATGGTCTGGATCCAGACGTCGGCTC	GTTTTAGAGCTAGAAATAGCAAGTTAAAATAAGGCTAGTCCGTTATCAACTTGAAAAAGTGGCACCGAGTCGGTGC	CATGGTCTGGATCCAGACGT	.((((.((((..((.....((((((((.((((....))))...)))))))).)))))).)))).....((((....)))).((((((...))))))	-23.5	-6.3
Schwartz2019-PO1f	GTACCGTTGTGATCGGAGAG	Y. lipolytica	W29	A	15025	15048	Cas9	4.23787	Endogenous	GGGGGTACCGTTGTGATCGGAGAGGGGCTT	GTTTTAGAGCTAGAAATAGCAAGTTAAAATAAGGCTAGTCCGTTATCAACTTGAAAAAGTGGCACCGAGTCGGTGC	GTACCGTTGTGATCGGAGAG	.....(((((((.((((..(((((((..((((....)))).........)))))))..))))))).))))...........((((((...))))))	-26.1	-2.4
Schwartz2019-PO1f	GCTGGATGAGAATGCCCCCG	Y. lipolytica	W29	A	20669	20689	Cas9	4.47652	Endogenous	CTTGGCTGGATGAGAATGCCCCCGAGGTCA	GTTTTAGAGCTAGAAATAGCAAGTTAAAATAAGGCTAGTCCGTTATCAACTTGAAAAAGTGGCACCGAGTCGGTGC	GCTGGATGAGAATGCCCCCG	..(((((......(((....(((((((.((((....))))...)))))))..)))..)))))......((((....)))).((((((...))))))	-23.7	0
Schwartz2019-PO1f	TTGGCTCTCAATGCTAGCCA	Y. lipolytica	W29	A	20470	20493	Cas9	6.46965	Endogenous	AAAGTTGGCTCTCAATGCTAGCCAGGGTAG	GTTTTAGAGCTAGAAATAGCAAGTTAAAATAAGGCTAGTCCGTTATCAACTTGAAAAAGTGGCACCGAGTCGGTGC	TTGGCTCTCAATGCTAGCCA	............(((((((.(((((((.((((....))))...)))))))..))))))).........((((....)))).((((((...))))))	-26.8	-4.2
Schwartz2019-PO1f	AATGCTAGCCAGGGTAGCAG	Y. lipolytica	W29	A	20461	20484	Cas9	5.9141	Endogenous	TCTCAATGCTAGCCAGGGTAGCAGAGGCAT	GTTTTAGAGCTAGAAATAGCAAGTTAAAATAAGGCTAGTCCGTTATCAACTTGAAAAAGTGGCACCGAGTCGGTGC	AATGCTAGCCAGGGTAGCAG	..((.((((..((.((((..(((((((.((((....))))...)))))))...)))).)).)))).))((((....)))).((((((...))))))	-25.1	-5.2
Schwartz2019-PO1f	GTCTCAGTAGAGGTGACCTC	Y. lipolytica	W29	A	20685	20708	Cas9	6.2654	Endogenous	CTCAGTCTCAGTAGAGGTGACCTCGGGGGC	GTTTTAGAGCTAGAAATAGCAAGTTAAAATAAGGCTAGTCCGTTATCAACTTGAAAAAGTGGCACCGAGTCGGTGC	GTCTCAGTAGAGGTGACCTC	......((((.((...(((.(((((((.((((....))))...))))))).))).....)).))))..((((....)))).((((((...))))))	-22.7	-2.6
Schwartz2019-PO1f	AGTCTCAGTAGAGGTGACCT	Y. lipolytica	W29	A	20686	20709	Cas9	0.564728	Endogenous	CCTCAGTCTCAGTAGAGGTGACCTCGGGGG	GTTTTAGAGCTAGAAATAGCAAGTTAAAATAAGGCTAGTCCGTTATCAACTTGAAAAAGTGGCACCGAGTCGGTGC	AGTCTCAGTAGAGGTGACCT	.......((((.((...((((((((((.((((....))))...))))))).))).....)).))))..((((....)))).((((((...))))))	-21.8	-2
Schwartz2019-PO1f	CTCAGTAGAGGTGACCTCGG	Y. lipolytica	W29	A	20683	20706	Cas9	5.02642	Endogenous	CAGTCTCAGTAGAGGTGACCTCGGGGGCAT	GTTTTAGAGCTAGAAATAGCAAGTTAAAATAAGGCTAGTCCGTTATCAACTTGAAAAAGTGGCACCGAGTCGGTGC	CTCAGTAGAGGTGACCTCGG	....((((.((...(((...(((((((.((((....))))...))))))).))).....)).))))..((((....)))).((((((...))))))	-20.9	-3.8
Schwartz2019-PO1f	AAAGAGATGCAATTGGGCAG	Y. lipolytica	W29	A	23915	23935	Cas9	-0.681655	Endogenous	CCTGAAAGAGATGCAATTGGGCAGCGGAAA	GTTTTAGAGCTAGAAATAGCAAGTTAAAATAAGGCTAGTCCGTTATCAACTTGAAAAAGTGGCACCGAGTCGGTGC	AAAGAGATGCAATTGGGCAG	.....((((....(((((.(((((((..((((....)))).........))))))).))))).)))).((((....)))).((((((...))))))	-22	-1.8
Schwartz2019-PO1f	TGGGCAGCGGAAATCTTGGG	Y. lipolytica	W29	A	23928	23948	Cas9	6.05266	Endogenous	CAATTGGGCAGCGGAAATCTTGGGGGGTGT	GTTTTAGAGCTAGAAATAGCAAGTTAAAATAAGGCTAGTCCGTTATCAACTTGAAAAAGTGGCACCGAGTCGGTGC	TGGGCAGCGGAAATCTTGGG	(((..((((((..((((...(((((((.((((....))))...)))))))))))....)))))).)))((((....)))).((((((...))))))	-24.1	0
Schwartz2019-PO1f	GACCTGAAAGAGATGCAATT	Y. lipolytica	W29	A	23909	23929	Cas9	7.67632	Endogenous	GAGAGACCTGAAAGAGATGCAATTGGGCAG	GTTTTAGAGCTAGAAATAGCAAGTTAAAATAAGGCTAGTCCGTTATCAACTTGAAAAAGTGGCACCGAGTCGGTGC	GACCTGAAAGAGATGCAATT	....(((((..(((((..(((((((((.((((....))))...))))))))).))..)))..)).)))((((....)))).((((((...))))))	-21.8	0
Schwartz2019-PO1f	TTGGGCAGCGGAAATCTTGG	Y. lipolytica	W29	A	23927	23947	Cas9	6.05266	Endogenous	GCAATTGGGCAGCGGAAATCTTGGGGGGTG	GTTTTAGAGCTAGAAATAGCAAGTTAAAATAAGGCTAGTCCGTTATCAACTTGAAAAAGTGGCACCGAGTCGGTGC	TTGGGCAGCGGAAATCTTGG	.(((..((((((...(((..(((((((.((((....))))...))))))).)))....)))))).)))((((....)))).((((((...))))))	-25.3	0
Schwartz2019-PO1f	GAACCAGTTGGCCATTAGGG	Y. lipolytica	W29	A	24101	24121	Cas9	1.14393	Endogenous	TGCTGAACCAGTTGGCCATTAGGGCGGGTA	GTTTTAGAGCTAGAAATAGCAAGTTAAAATAAGGCTAGTCCGTTATCAACTTGAAAAAGTGGCACCGAGTCGGTGC	GAACCAGTTGGCCATTAGGG	.(((...((((((.......(((((((.((((....))))...)))))))..))))))...)))....((((....)))).((((((...))))))	-21.2	-0.9
Schwartz2019-PO1f	GCTCTCCAGGACTCAGATGC	Y. lipolytica	W29	A	24013	24033	Cas9	3.69671	Endogenous	CCCTGCTCTCCAGGACTCAGATGCTGGTTT	GTTTTAGAGCTAGAAATAGCAAGTTAAAATAAGGCTAGTCCGTTATCAACTTGAAAAAGTGGCACCGAGTCGGTGC	GCTCTCCAGGACTCAGATGC	........(((((.((....(((((((.((((....))))...)))))))....))))))).......((((....)))).((((((...))))))	-23.9	0
Schwartz2019-PO1f	GATACCTTCTTGGTACCAGT	Y. lipolytica	W29	A	25424	25447	Cas9	-0.23082	Endogenous	TTTTGATACCTTCTTGGTACCAGTCGGAGC	GTTTTAGAGCTAGAAATAGCAAGTTAAAATAAGGCTAGTCCGTTATCAACTTGAAAAAGTGGCACCGAGTCGGTGC	GATACCTTCTTGGTACCAGT	..((((..((((((.(((.(.(((((..((((....)))).((((...((((.(......).)))).))))))))).).))).))))))..)))).	-23.1	-3.7
Schwartz2019-PO1f	TATCTGGGCGACAATCTCCG	Y. lipolytica	W29	A	25277	25300	Cas9	5.54433	Endogenous	CGCATATCTGGGCGACAATCTCCGTGGGCA	GTTTTAGAGCTAGAAATAGCAAGTTAAAATAAGGCTAGTCCGTTATCAACTTGAAAAAGTGGCACCGAGTCGGTGC	TATCTGGGCGACAATCTCCG	....(((((........((.(((((((.((((....))))...)))))))..))...)))))......((((....)))).((((((...))))))	-20.9	-1.4
Schwartz2019-PO1f	TGTGTAACTGAGCTGGAGCA	Y. lipolytica	W29	A	25322	25345	Cas9	5.43721	Endogenous	CGTTTGTGTAACTGAGCTGGAGCAGGGACT	GTTTTAGAGCTAGAAATAGCAAGTTAAAATAAGGCTAGTCCGTTATCAACTTGAAAAAGTGGCACCGAGTCGGTGC	TGTGTAACTGAGCTGGAGCA	((.(((((.((.((((....(((((((.((((....))))...)))))))....)))))).)))))))((((....)))).((((((...))))))	-24.3	-1.2
Schwartz2019-PO1f	GTTACACAAACGCCAGACTG	Y. lipolytica	W29	A	25337	25357	Cas9	3.42579	Endogenous	CTCAGTTACACAAACGCCAGACTGCGGGCA	GTTTTAGAGCTAGAAATAGCAAGTTAAAATAAGGCTAGTCCGTTATCAACTTGAAAAAGTGGCACCGAGTCGGTGC	GTTACACAAACGCCAGACTG	........((((...(((((((((((..((((....)))).........)))))))))))))))....((((....)))).((((((...))))))	-25.2	0
Schwartz2019-PO1f	TTACACAAACGCCAGACTGC	Y. lipolytica	W29	A	25338	25358	Cas9	6.47282	Endogenous	TCAGTTACACAAACGCCAGACTGCGGGCAG	GTTTTAGAGCTAGAAATAGCAAGTTAAAATAAGGCTAGTCCGTTATCAACTTGAAAAAGTGGCACCGAGTCGGTGC	TTACACAAACGCCAGACTGC	.......((((...(((((((((((((.((((....))))...)))))))...)).))))))))....((((....)))).((((((...))))))	-22.6	0
Schwartz2019-PO1f	AGAAGGTATCAAAATCGTGC	Y. lipolytica	W29	A	25437	25457	Cas9	-1.89338	Endogenous	ACCAAGAAGGTATCAAAATCGTGCTGGCGA	GTTTTAGAGCTAGAAATAGCAAGTTAAAATAAGGCTAGTCCGTTATCAACTTGAAAAAGTGGCACCGAGTCGGTGC	AGAAGGTATCAAAATCGTGC	((((.((((.......)))).))))...((((....))))(((((...((((.(......).)))).))))).........((((((...))))))	-18	0
Schwartz2019-PO1f	GGCTGCTCAGAACTACAAGG	Y. lipolytica	W29	A	30371	30394	Cas9	7.00262	Endogenous	TTGAGGCTGCTCAGAACTACAAGGAGGTGC	GTTTTAGAGCTAGAAATAGCAAGTTAAAATAAGGCTAGTCCGTTATCAACTTGAAAAAGTGGCACCGAGTCGGTGC	GGCTGCTCAGAACTACAAGG	..((((((((((((.....)))))).)))).))......((((((...((((.(......).)))).))))))........((((((...))))))	-23.7	0
Schwartz2019-PO1f	CCTCGGGCTCATCCACCAGA	Y. lipolytica	W29	A	30320	30340	Cas9	5.61126	Endogenous	TTGACCTCGGGCTCATCCACCAGAGGGAAG	GTTTTAGAGCTAGAAATAGCAAGTTAAAATAAGGCTAGTCCGTTATCAACTTGAAAAAGTGGCACCGAGTCGGTGC	CCTCGGGCTCATCCACCAGA	...((((((...((......(((((((.((((....))))...)))))))..))..))))))......((((....)))).((((((...))))))	-22.2	-1.3
Schwartz2019-PO1f	TGGTCTGGCCAACTACAACG	Y. lipolytica	W29	A	30617	30640	Cas9	6.65677	Endogenous	AGTTTGGTCTGGCCAACTACAACGAGGAGT	GTTTTAGAGCTAGAAATAGCAAGTTAAAATAAGGCTAGTCCGTTATCAACTTGAAAAAGTGGCACCGAGTCGGTGC	TGGTCTGGCCAACTACAACG	.((.((((((..........(((((((.((((....))))...)))))))..)))))).)).......((((....)))).((((((...))))))	-26.8	-2.3
Schwartz2019-PO1f	ACAAATGACCTGGAAGCCCG	Y. lipolytica	W29	A	30006	30026	Cas9	6.95784	Endogenous	CGGCACAAATGACCTGGAAGCCCGGGGTCA	GTTTTAGAGCTAGAAATAGCAAGTTAAAATAAGGCTAGTCCGTTATCAACTTGAAAAAGTGGCACCGAGTCGGTGC	ACAAATGACCTGGAAGCCCG	....(((((..(((((((..(((((((.((((....))))...)))))))..))))..))))))))..((((....)))).((((((...))))))	-26.6	-0.7
Schwartz2019-PO1f	GGAGTGCCAGTGGCAAACGG	Y. lipolytica	W29	A	30811	30831	Cas9	5.23213	Endogenous	GTGCGGAGTGCCAGTGGCAAACGGAGGCCC	GTTTTAGAGCTAGAAATAGCAAGTTAAAATAAGGCTAGTCCGTTATCAACTTGAAAAAGTGGCACCGAGTCGGTGC	GGAGTGCCAGTGGCAAACGG	(((.((((.((.....))..(((((((.((((....))))...)))))))..))).).))).......((((....)))).((((((...))))))	-23.1	-3.7
Schwartz2019-PO1f	GACTACATCAAGATCAAGGA	Y. lipolytica	W29	A	30223	30246	Cas9	7.40038	Endogenous	CTTTGACTACATCAAGATCAAGGACGGCAA	GTTTTAGAGCTAGAAATAGCAAGTTAAAATAAGGCTAGTCCGTTATCAACTTGAAAAAGTGGCACCGAGTCGGTGC	GACTACATCAAGATCAAGGA	.(((...(((((.....((((((((((.((((....))))...)))))))........)))........)))))...))).((((((...))))))	-18.9	0
Schwartz2019-PO1f	TGGTACTCATTCAGAGGCAG	Y. lipolytica	W29	A	32852	32872	Cas9	5.39112	Endogenous	TGACTGGTACTCATTCAGAGGCAGCGGCGT	GTTTTAGAGCTAGAAATAGCAAGTTAAAATAAGGCTAGTCCGTTATCAACTTGAAAAAGTGGCACCGAGTCGGTGC	TGGTACTCATTCAGAGGCAG	.((.(((........(((..(((((((.((((....))))...)))))))...)))))))).......((((....)))).((((((...))))))	-20.3	-1.9
Schwartz2019-PO1f	CATAATCACTCCGGGAACAG	Y. lipolytica	W29	A	32896	32919	Cas9	3.54767	Endogenous	GATACATAATCACTCCGGGAACAGTGGTCA	GTTTTAGAGCTAGAAATAGCAAGTTAAAATAAGGCTAGTCCGTTATCAACTTGAAAAAGTGGCACCGAGTCGGTGC	CATAATCACTCCGGGAACAG	...........((((....(((((((..((((....)))).........)))))))..))))......((((....)))).((((((...))))))	-19.1	0
Schwartz2019-PO1f	GGAAAAGATCAAAAACATCG	Y. lipolytica	W29	A	32612	32632	Cas9	-2.18623	Endogenous	CGGTGGAAAAGATCAAAAACATCGAGGAGG	GTTTTAGAGCTAGAAATAGCAAGTTAAAATAAGGCTAGTCCGTTATCAACTTGAAAAAGTGGCACCGAGTCGGTGC	GGAAAAGATCAAAAACATCG	(((.....((.(((((....))))).))((((....)))).((((.......))))..))).......((((....)))).((((((...))))))	-17.9	0
Schwartz2019-PO1f	ACTTTACTGTCCAAGTTGAC	Y. lipolytica	W29	A	32832	32852	Cas9	5.67263	Endogenous	GTCGACTTTACTGTCCAAGTTGACTGGTAC	GTTTTAGAGCTAGAAATAGCAAGTTAAAATAAGGCTAGTCCGTTATCAACTTGAAAAAGTGGCACCGAGTCGGTGC	ACTTTACTGTCCAAGTTGAC	....((((...((((((((.(((((((.((((....))))...)))))))..((.....))....))))))))....))))((((((...))))))	-22.8	-0.1
Schwartz2019-PO1f	GCCTCCGCCACCACCTCCAG	Y. lipolytica	W29	A	32737	32760	Cas9	5.50811	Endogenous	CAGCGCCTCCGCCACCACCTCCAGAGGAAG	GTTTTAGAGCTAGAAATAGCAAGTTAAAATAAGGCTAGTCCGTTATCAACTTGAAAAAGTGGCACCGAGTCGGTGC	GCCTCCGCCACCACCTCCAG	......(((((......((((((....(((..((..((((.............)))).)).)))...)))))).....)))))((((...))))..	-18.7	0
Schwartz2019-PO1f	GTTGACTGGTACTCATTCAG	Y. lipolytica	W29	A	32846	32866	Cas9	8.3034	Endogenous	CCAAGTTGACTGGTACTCATTCAGAGGCAG	GTTTTAGAGCTAGAAATAGCAAGTTAAAATAAGGCTAGTCCGTTATCAACTTGAAAAAGTGGCACCGAGTCGGTGC	GTTGACTGGTACTCATTCAG	...(((((((..........(((((((.((((....))))...)))))))...)))))))........((((....)))).((((((...))))))	-22.6	-1.2
Schwartz2019-PO1f	GCGATATGAGAAGCGTCACG	Y. lipolytica	W29	A	37479	37502	Cas9	1.76035	Endogenous	AATGGCGATATGAGAAGCGTCACGAGGCTC	GTTTTAGAGCTAGAAATAGCAAGTTAAAATAAGGCTAGTCCGTTATCAACTTGAAAAAGTGGCACCGAGTCGGTGC	GCGATATGAGAAGCGTCACG	..((((.((..(((......(((((((.((((....))))...)))))))...)))..))...)))).((((....)))).((((((...))))))	-22.2	-0.9
Schwartz2019-PO1f	CACGGAGGCACAATAATCCG	Y. lipolytica	W29	A	37535	37555	Cas9	0.324042	Endogenous	AAAGCACGGAGGCACAATAATCCGAGGCAG	GTTTTAGAGCTAGAAATAGCAAGTTAAAATAAGGCTAGTCCGTTATCAACTTGAAAAAGTGGCACCGAGTCGGTGC	CACGGAGGCACAATAATCCG	.((((((((...........(((((((.((((....))))...)))))))...)))..))))).....((((....)))).((((((...))))))	-22.2	-3.3
Schwartz2019-PO1f	GACGGGTCCGACACAAAGCA	Y. lipolytica	W29	A	37517	37537	Cas9	4.25135	Endogenous	AATAGACGGGTCCGACACAAAGCACGGAGG	GTTTTAGAGCTAGAAATAGCAAGTTAAAATAAGGCTAGTCCGTTATCAACTTGAAAAAGTGGCACCGAGTCGGTGC	GACGGGTCCGACACAAAGCA	((((((..........(((.(((((((.((((....))))...)))))))...)))..))))))....((((....)))).((((((...))))))	-21.4	0
Schwartz2019-PO1f	ACCCGTCTATTCTGACCGAA	Y. lipolytica	W29	A	37501	37524	Cas9	5.42318	Endogenous	TCGGACCCGTCTATTCTGACCGAATGGCGA	GTTTTAGAGCTAGAAATAGCAAGTTAAAATAAGGCTAGTCCGTTATCAACTTGAAAAAGTGGCACCGAGTCGGTGC	ACCCGTCTATTCTGACCGAA	.....((((((((((........)))))).)))).....((((((...((((.(......).)))).))))))........((((((...))))))	-19.6	-2.4
Schwartz2019-PO1f	GGGTCCGACACAAAGCACGG	Y. lipolytica	W29	A	37520	37540	Cas9	7.45925	Endogenous	AGACGGGTCCGACACAAAGCACGGAGGCAC	GTTTTAGAGCTAGAAATAGCAAGTTAAAATAAGGCTAGTCCGTTATCAACTTGAAAAAGTGGCACCGAGTCGGTGC	GGGTCCGACACAAAGCACGG	......(((....(((.(..(((((((.((((....))))...)))))))..)))).)))........((((....)))).((((((...))))))	-20	-0.4
Schwartz2019-PO1f	ACGCTTCTCATATCGCCATT	Y. lipolytica	W29	A	37486	37506	Cas9	6.65608	Endogenous	CGTGACGCTTCTCATATCGCCATTCGGTCA	GTTTTAGAGCTAGAAATAGCAAGTTAAAATAAGGCTAGTCCGTTATCAACTTGAAAAAGTGGCACCGAGTCGGTGC	ACGCTTCTCATATCGCCATT	..............(((.(((((((((.((((....))))...)))))))))))).............((((....)))).((((((...))))))	-23.4	0
Schwartz2019-PO1f	TCACGTTGACTTCTCTTCCG	Y. lipolytica	W29	A	41373	41393	Cas9	0.282745	Endogenous	CCGGTCACGTTGACTTCTCTTCCGAGGTCA	GTTTTAGAGCTAGAAATAGCAAGTTAAAATAAGGCTAGTCCGTTATCAACTTGAAAAAGTGGCACCGAGTCGGTGC	TCACGTTGACTTCTCTTCCG	(((.(((((.....((.((.(((((((.((((....))))...)))))))..))..)).......))))).))).......((((((...))))))	-21.9	0
Schwartz2019-PO1f	AGAGAAGTCAACGTGACCGG	Y. lipolytica	W29	A	41366	41389	Cas9	7.73761	Endogenous	CGGAAGAGAAGTCAACGTGACCGGGGGAGT	GTTTTAGAGCTAGAAATAGCAAGTTAAAATAAGGCTAGTCCGTTATCAACTTGAAAAAGTGGCACCGAGTCGGTGC	AGAGAAGTCAACGTGACCGG	......(..((((.(((..(((((((..((((....)))).........))))))).)))))))..).((((....)))).((((((...))))))	-22.8	-1.8
Schwartz2019-PO1f	GTCGTTGTCGACTGTATCGA	Y. lipolytica	W29	A	41431	41451	Cas9	6.58962	Endogenous	CCTTGTCGTTGTCGACTGTATCGAGGGTGT	GTTTTAGAGCTAGAAATAGCAAGTTAAAATAAGGCTAGTCCGTTATCAACTTGAAAAAGTGGCACCGAGTCGGTGC	GTCGTTGTCGACTGTATCGA	((((....)))).(((((((.((...(.((((.......((((((...((((.(......).)))).))))))......)))).).)).)))))))	-22.2	-4.2
Schwartz2019-PO1f	CTGGGCGTAAAGAGAAATGG	Y. lipolytica	W29	A	41270	41293	Cas9	8.64234	Endogenous	CCATCTGGGCGTAAAGAGAAATGGCGGTAG	GTTTTAGAGCTAGAAATAGCAAGTTAAAATAAGGCTAGTCCGTTATCAACTTGAAAAAGTGGCACCGAGTCGGTGC	CTGGGCGTAAAGAGAAATGG	.(((((..............(((((((.((((....))))...))))))).......)))))......((((....)))).((((((...))))))	-18.9	0
Schwartz2019-PO1f	GCTCGAGCTGCAGATCACCA	Y. lipolytica	W29	A	41544	41564	Cas9	3.29391	Endogenous	CTCTGCTCGAGCTGCAGATCACCAAGGAGG	GTTTTAGAGCTAGAAATAGCAAGTTAAAATAAGGCTAGTCCGTTATCAACTTGAAAAAGTGGCACCGAGTCGGTGC	GCTCGAGCTGCAGATCACCA	((((((((((........))))))..)))).........((((((...((((.(......).)))).))))))........((((((...))))))	-23.4	-1.2
Schwartz2019-PO1f	GAGACCGGAGGCAAAGGCAA	Y. lipolytica	W29	A	41675	41698	Cas9	6.58408	Endogenous	CGTGGAGACCGGAGGCAAAGGCAACGGTAC	GTTTTAGAGCTAGAAATAGCAAGTTAAAATAAGGCTAGTCCGTTATCAACTTGAAAAAGTGGCACCGAGTCGGTGC	GAGACCGGAGGCAAAGGCAA	((...((((.....((.(..(((((((.((((....))))...)))))))..).))..))))...)).((((....)))).((((((...))))))	-24.1	-0.6
Schwartz2019-PO1f	CTATTGCCGCTGCTTCCGTA	Y. lipolytica	W29	A	44521	44541	Cas9	1.29541	Endogenous	AATGCTATTGCCGCTGCTTCCGTAGGGTGC	GTTTTAGAGCTAGAAATAGCAAGTTAAAATAAGGCTAGTCCGTTATCAACTTGAAAAAGTGGCACCGAGTCGGTGC	CTATTGCCGCTGCTTCCGTA	.....((((((((....)))))......((((....))))............))).............((((....)))).((((((...))))))	-20.3	0
Schwartz2019-PO1f	TCTGCACCCTACGGAAGCAG	Y. lipolytica	W29	A	44527	44550	Cas9	5.90141	Endogenous	CTATTCTGCACCCTACGGAAGCAGCGGCAA	GTTTTAGAGCTAGAAATAGCAAGTTAAAATAAGGCTAGTCCGTTATCAACTTGAAAAAGTGGCACCGAGTCGGTGC	TCTGCACCCTACGGAAGCAG	..........((((((((..(((((((.((((....))))...)))))))...)))..))))).....((((....)))).((((((...))))))	-24.8	-4.6
Schwartz2019-PO1f	GCAATAGCATTGGCTTCGAC	Y. lipolytica	W29	A	44505	44528	Cas9	0.475367	Endogenous	AGCGGCAATAGCATTGGCTTCGACCGGTCC	GTTTTAGAGCTAGAAATAGCAAGTTAAAATAAGGCTAGTCCGTTATCAACTTGAAAAAGTGGCACCGAGTCGGTGC	GCAATAGCATTGGCTTCGAC	...(((((((((((((....(((((((.((((....))))...))))))).))))))))..)))))..((((....)))).((((((...))))))	-23.5	-1.3
Schwartz2019-PO1f	AAGTGAACGATCGCAGGTGA	Y. lipolytica	W29	A	44723	44746	Cas9	4.59381	Endogenous	TCGGAAGTGAACGATCGCAGGTGACGGAAG	GTTTTAGAGCTAGAAATAGCAAGTTAAAATAAGGCTAGTCCGTTATCAACTTGAAAAAGTGGCACCGAGTCGGTGC	AAGTGAACGATCGCAGGTGA	..(..((((..(..((.(..(((((((.((((....))))...)))))))..).)).)..))))..).((((....)))).((((((...))))))	-22.2	-2.5
Schwartz2019-PO1f	GCTCGGGAAGCTACTCGCGA	Y. lipolytica	W29	A	44583	44606	Cas9	-1.55339	Endogenous	CATGGCTCGGGAAGCTACTCGCGAGGGGCG	GTTTTAGAGCTAGAAATAGCAAGTTAAAATAAGGCTAGTCCGTTATCAACTTGAAAAAGTGGCACCGAGTCGGTGC	GCTCGGGAAGCTACTCGCGA	((((((...((((((..((((((....(((..((..((((.............)))).)).)))...))))))....)))))).))))))......	-24.3	-4.1
Schwartz2019-PO1f	GCGAGTAGCTTCCCGAGCCA	Y. lipolytica	W29	A	44588	44608	Cas9	6.49012	Endogenous	CCTCGCGAGTAGCTTCCCGAGCCATGGCTG	GTTTTAGAGCTAGAAATAGCAAGTTAAAATAAGGCTAGTCCGTTATCAACTTGAAAAAGTGGCACCGAGTCGGTGC	GCGAGTAGCTTCCCGAGCCA	....(((((......((((.(((((((.((((....))))...)))))))..)))).....)))))..((((....)))).((((((...))))))	-23.8	-1.9
Schwartz2019-PO1f	GTTTCCCTGAATGTTCTGCA	Y. lipolytica	W29	A	46578	46598	Cas9	6.36157	Endogenous	CCAGGTTTCCCTGAATGTTCTGCAGGGCTT	GTTTTAGAGCTAGAAATAGCAAGTTAAAATAAGGCTAGTCCGTTATCAACTTGAAAAAGTGGCACCGAGTCGGTGC	GTTTCCCTGAATGTTCTGCA	.........((((..((((.(((((((.((((....))))...)))))))...)).))..))))....((((....)))).((((((...))))))	-20	0
Schwartz2019-PO1f	GGAAGCCTCGGACAAGAGCG	Y. lipolytica	W29	A	46689	46709	Cas9	-0.0914976	Endogenous	TGGCGGAAGCCTCGGACAAGAGCGAGGGGA	GTTTTAGAGCTAGAAATAGCAAGTTAAAATAAGGCTAGTCCGTTATCAACTTGAAAAAGTGGCACCGAGTCGGTGC	GGAAGCCTCGGACAAGAGCG	........(((((.((....(((((((.((((....))))...)))))))....)).)))))......((((....)))).((((((...))))))	-25.6	-2.4
Schwartz2019-PO1f	CAAACAGCTGGGAGATGCCG	Y. lipolytica	W29	A	46760	46780	Cas9	4.68634	Endogenous	TCGTCAAACAGCTGGGAGATGCCGGGGTTG	GTTTTAGAGCTAGAAATAGCAAGTTAAAATAAGGCTAGTCCGTTATCAACTTGAAAAAGTGGCACCGAGTCGGTGC	CAAACAGCTGGGAGATGCCG	..........(((...(((.(((((((.((((....))))...)))))))..)))...))).......((((....)))).((((((...))))))	-26.1	-1.6
Schwartz2019-PO1f	GAAGCCTCGGACAAGAGCGA	Y. lipolytica	W29	A	46690	46710	Cas9	6.82525	Endogenous	GGCGGAAGCCTCGGACAAGAGCGAGGGGAA	GTTTTAGAGCTAGAAATAGCAAGTTAAAATAAGGCTAGTCCGTTATCAACTTGAAAAAGTGGCACCGAGTCGGTGC	GAAGCCTCGGACAAGAGCGA	.......(((((...(((..(((((((.((((....))))...)))))))...))).)))))......((((....)))).((((((...))))))	-26	-2.4
Schwartz2019-PO1f	CCACTCGCTAGAAAACTCGG	Y. lipolytica	W29	A	46509	46529	Cas9	3.75906	Endogenous	CGTCCCACTCGCTAGAAAACTCGGGGGTCA	GTTTTAGAGCTAGAAATAGCAAGTTAAAATAAGGCTAGTCCGTTATCAACTTGAAAAAGTGGCACCGAGTCGGTGC	CCACTCGCTAGAAAACTCGG	.((((.(((..(((((....)))))..))).........((((((...((((.(......).)))).))))))....))))((((((...))))))	-21.6	0
Schwartz2019-PO1f	CTTCCCCTCGCTCTTGTCCG	Y. lipolytica	W29	A	46694	46717	Cas9	-1.49729	Endogenous	ACAACTTCCCCTCGCTCTTGTCCGAGGCTT	GTTTTAGAGCTAGAAATAGCAAGTTAAAATAAGGCTAGTCCGTTATCAACTTGAAAAAGTGGCACCGAGTCGGTGC	CTTCCCCTCGCTCTTGTCCG	........((..((.(((..(((((((.((((....))))...)))))))..))).))..))......((((....)))).((((((...))))))	-20.7	0
Schwartz2019-PO1f	CCCTGCTGACTATAAGCGGG	Y. lipolytica	W29	A	50106	50126	Cas9	-0.315266	Endogenous	GGCGCCCTGCTGACTATAAGCGGGGGGTTG	GTTTTAGAGCTAGAAATAGCAAGTTAAAATAAGGCTAGTCCGTTATCAACTTGAAAAAGTGGCACCGAGTCGGTGC	CCCTGCTGACTATAAGCGGG	(((((((.......))))))).......((((....))))(((((...((((.(......).)))).))))).........((((((...))))))	-26.3	-8.1
Schwartz2019-PO1f	GCAGCCGCTCAGGCCAACCA	Y. lipolytica	W29	A	50451	50474	Cas9	6.78153	Endogenous	ACTAGCAGCCGCTCAGGCCAACCAGGGAGG	GTTTTAGAGCTAGAAATAGCAAGTTAAAATAAGGCTAGTCCGTTATCAACTTGAAAAAGTGGCACCGAGTCGGTGC	GCAGCCGCTCAGGCCAACCA	(((.((((((.((((..((.(((((((.((((....))))...)))))))..))..............((((....))))))).).))).))))))	-22.8	-4.3
Schwartz2019-PO1f	CGCCCTGCTGACTATAAGCG	Y. lipolytica	W29	A	50104	50124	Cas9	4.73469	Endogenous	CCGGCGCCCTGCTGACTATAAGCGGGGGGT	GTTTTAGAGCTAGAAATAGCAAGTTAAAATAAGGCTAGTCCGTTATCAACTTGAAAAAGTGGCACCGAGTCGGTGC	CGCCCTGCTGACTATAAGCG	......((.((((...(((.(((((((.((((....))))...)))))))...))))))).)).....((((....)))).((((((...))))))	-22.1	-2.5
Schwartz2019-PO1f	ATATTGGCCCTGCTGTTGAG	Y. lipolytica	W29	A	50219	50239	Cas9	-2.51785	Endogenous	GGCCATATTGGCCCTGCTGTTGAGGGGGCT	GTTTTAGAGCTAGAAATAGCAAGTTAAAATAAGGCTAGTCCGTTATCAACTTGAAAAAGTGGCACCGAGTCGGTGC	ATATTGGCCCTGCTGTTGAG	..(((((((.(((((((..((((....))))...)))))))...........))))))).........((((....)))).((((((...))))))	-22.9	-0.4
Schwartz2019-PO1f	CCACCCGGAGGCGTTCCCGG	Y. lipolytica	W29	A	50421	50444	Cas9	4.37977	Endogenous	CGCCCCACCCGGAGGCGTTCCCGGAGGAGC	GTTTTAGAGCTAGAAATAGCAAGTTAAAATAAGGCTAGTCCGTTATCAACTTGAAAAAGTGGCACCGAGTCGGTGC	CCACCCGGAGGCGTTCCCGG	..((((((........))))))......((((....))))(((((...((((.(......).)))).))))).........((((((...))))))	-25.2	-5.3
Schwartz2019-PO1f	GATCCGCCAGGAGCACGGGG	Y. lipolytica	W29	A	50370	50390	Cas9	4.015	Endogenous	GGCCGATCCGCCAGGAGCACGGGGCGGAAT	GTTTTAGAGCTAGAAATAGCAAGTTAAAATAAGGCTAGTCCGTTATCAACTTGAAAAAGTGGCACCGAGTCGGTGC	GATCCGCCAGGAGCACGGGG	(.(((....))).)((((((((((((..((((....)))).........)))))))..))))).....((((....)))).((((((...))))))	-23.3	-2.9
Schwartz2019-PO1f	CCTGGGCCACTAATCCCACG	Y. lipolytica	W29	A	53852	53872	Cas9	5.5497	Endogenous	AGCTCCTGGGCCACTAATCCCACGGGGTCG	GTTTTAGAGCTAGAAATAGCAAGTTAAAATAAGGCTAGTCCGTTATCAACTTGAAAAAGTGGCACCGAGTCGGTGC	CCTGGGCCACTAATCCCACG	((((((........)))).)).......((((....))))(((((...((((.(......).)))).))))).........((((((...))))))	-20.5	-3.9
Schwartz2019-PO1f	TGAAGGCAACCACCGCCACG	Y. lipolytica	W29	A	53633	53656	Cas9	4.70214	Endogenous	ACAATGAAGGCAACCACCGCCACGGGGACG	GTTTTAGAGCTAGAAATAGCAAGTTAAAATAAGGCTAGTCCGTTATCAACTTGAAAAAGTGGCACCGAGTCGGTGC	TGAAGGCAACCACCGCCACG	(((.(((.......(((...(((((((.((((....))))...)))))))..)))......))).)))((((....)))).((((((...))))))	-21.5	-3.7
Schwartz2019-PO1f	TGATCCCCAGAGACACCACA	Y. lipolytica	W29	A	53468	53488	Cas9	7.74106	Endogenous	TTCATGATCCCCAGAGACACCACAAGGCCA	GTTTTAGAGCTAGAAATAGCAAGTTAAAATAAGGCTAGTCCGTTATCAACTTGAAAAAGTGGCACCGAGTCGGTGC	TGATCCCCAGAGACACCACA	((((.....(.(((.((...(((((((.((((....))))...)))))))..))...))))...))))((((....)))).((((((...))))))	-19.6	0
Schwartz2019-PO1f	TGCTCTCTCGGGTCTCCGAT	Y. lipolytica	W29	A	53804	53824	Cas9	8.36361	Endogenous	CGGGTGCTCTCTCGGGTCTCCGATCGGTAA	GTTTTAGAGCTAGAAATAGCAAGTTAAAATAAGGCTAGTCCGTTATCAACTTGAAAAAGTGGCACCGAGTCGGTGC	TGCTCTCTCGGGTCTCCGAT	.((((((((((....)))).)....))))).........((((((...((((.(......).)))).))))))........((((((...))))))	-23.2	-4.3
Schwartz2019-PO1f	CTTCCTGTCTCCAGATCAAG	Y. lipolytica	W29	A	53761	53781	Cas9	3.74208	Endogenous	TTCTCTTCCTGTCTCCAGATCAAGGGGTGC	GTTTTAGAGCTAGAAATAGCAAGTTAAAATAAGGCTAGTCCGTTATCAACTTGAAAAAGTGGCACCGAGTCGGTGC	CTTCCTGTCTCCAGATCAAG	....(((.(((.(((.......))).))).)))......((((((...((((.(......).)))).))))))........((((((...))))))	-17.6	-1.1
Schwartz2019-PO1f	GTACGAGTTGACGGAACCAA	Y. lipolytica	W29	A	53439	53459	Cas9	2.46657	Endogenous	AAATGTACGAGTTGACGGAACCAATGGTGT	GTTTTAGAGCTAGAAATAGCAAGTTAAAATAAGGCTAGTCCGTTATCAACTTGAAAAAGTGGCACCGAGTCGGTGC	GTACGAGTTGACGGAACCAA	...((((((((((((.((..(((((((.((((....))))...)))))))..))....))))...))))))))........((((((...))))))	-28.5	0
Schwartz2019-PO1f	GGCCATACTGAGACCCACCG	Y. lipolytica	W29	A	55939	55962	Cas9	6.67448	Endogenous	ACGAGGCCATACTGAGACCCACCGTGGCGG	GTTTTAGAGCTAGAAATAGCAAGTTAAAATAAGGCTAGTCCGTTATCAACTTGAAAAAGTGGCACCGAGTCGGTGC	GGCCATACTGAGACCCACCG	((((...((((((((....)))))))).((((....))))............))))............((((....)))).((((((...))))))	-25.9	0
Schwartz2019-PO1f	TGGATGCTGTTGAAGACCGT	Y. lipolytica	W29	A	55990	56013	Cas9	6.49613	Endogenous	ACACTGGATGCTGTTGAAGACCGTCGGCGT	GTTTTAGAGCTAGAAATAGCAAGTTAAAATAAGGCTAGTCCGTTATCAACTTGAAAAAGTGGCACCGAGTCGGTGC	TGGATGCTGTTGAAGACCGT	..((((.((....((.((.((((((((.((((....))))...)))))))).))))....)).)))).((((....)))).((((((...))))))	-22.3	-0.4
Schwartz2019-PO1f	CATACTGAGACCCACCGTGG	Y. lipolytica	W29	A	55936	55959	Cas9	0.0817069	Endogenous	AGGCCATACTGAGACCCACCGTGGCGGTTG	GTTTTAGAGCTAGAAATAGCAAGTTAAAATAAGGCTAGTCCGTTATCAACTTGAAAAAGTGGCACCGAGTCGGTGC	CATACTGAGACCCACCGTGG	....((((((((((...)))))))))).((((....))))(((((...((((.(......).)))).))))).........((((((...))))))	-27	-0.1
Schwartz2019-PO1f	AGACCGTCGGCGTAGATGCG	Y. lipolytica	W29	A	55977	56000	Cas9	6.31338	Endogenous	TTGAAGACCGTCGGCGTAGATGCGTGGCAT	GTTTTAGAGCTAGAAATAGCAAGTTAAAATAAGGCTAGTCCGTTATCAACTTGAAAAAGTGGCACCGAGTCGGTGC	AGACCGTCGGCGTAGATGCG	.((....(((..(((.....(((((((.((((....))))...)))))))....)))..)))...)).((((....)))).((((((...))))))	-23	-2.8
Schwartz2019-PO1f	GCGTGGCATGTGCAGAGACG	Y. lipolytica	W29	A	55960	55983	Cas9	5.03538	Endogenous	AGATGCGTGGCATGTGCAGAGACGAGGCCA	GTTTTAGAGCTAGAAATAGCAAGTTAAAATAAGGCTAGTCCGTTATCAACTTGAAAAAGTGGCACCGAGTCGGTGC	GCGTGGCATGTGCAGAGACG	(((.(((.((.((.......(((((((.((((....))))...)))))))...)))))))))).....((((....)))).((((((...))))))	-20.1	-0.7
Schwartz2019-PO1f	GCCCGAACACGTCTTATGCC	Y. lipolytica	W29	A	55896	55916	Cas9	-1.76634	Endogenous	AATCGCCCGAACACGTCTTATGCCCGGTCT	GTTTTAGAGCTAGAAATAGCAAGTTAAAATAAGGCTAGTCCGTTATCAACTTGAAAAAGTGGCACCGAGTCGGTGC	GCCCGAACACGTCTTATGCC	....((..(((..(((.((((((((((.((((....))))...)))))))..))))))..)))..)).((((....)))).((((((...))))))	-22.2	0
Schwartz2019-PO1f	CTATATACATGGGGGAAACG	Y. lipolytica	W29	A	57188	57211	Cas9	7.1929	Endogenous	TAATCTATATACATGGGGGAAACGGGGCTG	GTTTTAGAGCTAGAAATAGCAAGTTAAAATAAGGCTAGTCCGTTATCAACTTGAAAAAGTGGCACCGAGTCGGTGC	CTATATACATGGGGGAAACG	........((((.(((...(((((((..((((....)))).........)))))))..))).))))..((((....)))).((((((...))))))	-20.5	-0.2
Schwartz2019-PO1f	CCAACATTGAAGTTGACCTG	Y. lipolytica	W29	A	57225	57245	Cas9	5.93308	Endogenous	TTGACCAACATTGAAGTTGACCTGAGGACA	GTTTTAGAGCTAGAAATAGCAAGTTAAAATAAGGCTAGTCCGTTATCAACTTGAAAAAGTGGCACCGAGTCGGTGC	CCAACATTGAAGTTGACCTG	......((.((((((((((.(((((((.((((....))))...))))))).)))...........))))))).))......((((((...))))))	-23.9	-2.8
Schwartz2019-PO1f	TGGCATCTTTGATACTGGAG	Y. lipolytica	W29	A	57327	57347	Cas9	5.95833	Endogenous	TATCTGGCATCTTTGATACTGGAGCGGAGC	GTTTTAGAGCTAGAAATAGCAAGTTAAAATAAGGCTAGTCCGTTATCAACTTGAAAAAGTGGCACCGAGTCGGTGC	TGGCATCTTTGATACTGGAG	.........(((((.(((((((((((..((((....)))).........)))))))..)))).)))))((((....)))).((((((...))))))	-23.5	-0.2
Schwartz2019-PO1f	ATAAAATTAATCTATATACA	Y. lipolytica	W29	A	57199	57222	Cas9	2.52074	Endogenous	GTCAATAAAATTAATCTATATACATGGGGG	GTTTTAGAGCTAGAAATAGCAAGTTAAAATAAGGCTAGTCCGTTATCAACTTGAAAAAGTGGCACCGAGTCGGTGC	ATAAAATTAATCTATATACA	....................(((((((.((((....))))...)))))))..................((((....)))).((((((...))))))	-15.6	0
Schwartz2019-PO1f	AAATTAATCTATATACATGG	Y. lipolytica	W29	A	57196	57219	Cas9	7.98586	Endogenous	AATAAAATTAATCTATATACATGGGGGAAA	GTTTTAGAGCTAGAAATAGCAAGTTAAAATAAGGCTAGTCCGTTATCAACTTGAAAAAGTGGCACCGAGTCGGTGC	AAATTAATCTATATACATGG	.....(((((((....))))))).....((((....))))(((((...((((.(......).)))).))))).........((((((...))))))	-17.3	0
Schwartz2019-PO1f	TGGTTGTCTCGGGCTATCTA	Y. lipolytica	W29	A	57352	57375	Cas9	6.15154	Endogenous	CAACTGGTTGTCTCGGGCTATCTACGGCTC	GTTTTAGAGCTAGAAATAGCAAGTTAAAATAAGGCTAGTCCGTTATCAACTTGAAAAAGTGGCACCGAGTCGGTGC	TGGTTGTCTCGGGCTATCTA	.(((((...((((((((((.(((((((.((((....))))...))))))).))).)))))))....)))))..........((((((...))))))	-31.6	-1.9
Schwartz2019-PO1f	GCTCTCGTCTGACATACGGC	Y. lipolytica	W29	A	60146	60166	Cas9	4.91077	Endogenous	TTTGGCTCTCGTCTGACATACGGCCGGCGC	GTTTTAGAGCTAGAAATAGCAAGTTAAAATAAGGCTAGTCCGTTATCAACTTGAAAAAGTGGCACCGAGTCGGTGC	GCTCTCGTCTGACATACGGC	(((((((((........))))....))))).........((((((...((((.(......).)))).))))))........((((((...))))))	-23.2	-0.3
Schwartz2019-PO1f	CCTTGAGCACGCCCGAGTGA	Y. lipolytica	W29	A	60258	60281	Cas9	5.77829	Endogenous	GACTCCTTGAGCACGCCCGAGTGACGGTTG	GTTTTAGAGCTAGAAATAGCAAGTTAAAATAAGGCTAGTCCGTTATCAACTTGAAAAAGTGGCACCGAGTCGGTGC	CCTTGAGCACGCCCGAGTGA	...(((..(((..(.(((..(((((((.((((....))))...)))))))...))).)..)))..)))((((....)))).((((((...))))))	-21.7	-2.5
Schwartz2019-PO1f	GTTGTTGTCCCTGGAGACGA	Y. lipolytica	W29	A	60356	60379	Cas9	-0.898408	Endogenous	TGTTGTTGTTGTCCCTGGAGACGAGGGATG	GTTTTAGAGCTAGAAATAGCAAGTTAAAATAAGGCTAGTCCGTTATCAACTTGAAAAAGTGGCACCGAGTCGGTGC	GTTGTTGTCCCTGGAGACGA	...((((....((((....(((((((..((((....)))).........)))))))..))))....))))...........((((((...))))))	-21.3	-2.6
Schwartz2019-PO1f	TTTGGCTCTCGTCTGACATA	Y. lipolytica	W29	A	60142	60162	Cas9	0.990642	Endogenous	AATGTTTGGCTCTCGTCTGACATACGGCCG	GTTTTAGAGCTAGAAATAGCAAGTTAAAATAAGGCTAGTCCGTTATCAACTTGAAAAAGTGGCACCGAGTCGGTGC	TTTGGCTCTCGTCTGACATA	(((((((((...(((...)))....))))))))).....((((((...((((.(......).)))).))))))........((((((...))))))	-23.5	-1
Schwartz2019-PO1f	GCTGGGTGTGTTCGTGCCCG	Y. lipolytica	W29	A	60629	60652	Cas9	3.63329	Endogenous	GTGTGCTGGGTGTGTTCGTGCCCGTGGTCA	GTTTTAGAGCTAGAAATAGCAAGTTAAAATAAGGCTAGTCCGTTATCAACTTGAAAAAGTGGCACCGAGTCGGTGC	GCTGGGTGTGTTCGTGCCCG	(((((((........)))))))......((((....))))(((((...((((.(......).)))).))))).........((((((...))))))	-24.1	-5.4
Schwartz2019-PO1f	CCGAAGTCCGTCTTGATCCA	Y. lipolytica	W29	A	60543	60566	Cas9	-2.10348	Endogenous	ACCACCGAAGTCCGTCTTGATCCATGGTCG	GTTTTAGAGCTAGAAATAGCAAGTTAAAATAAGGCTAGTCCGTTATCAACTTGAAAAAGTGGCACCGAGTCGGTGC	CCGAAGTCCGTCTTGATCCA	.......(((.((((.((((.((((...((((....))))(((((...((((.(......).)))).)))))..)))).))).).)))).)))...	-18.5	0
Schwartz2019-PO1f	TACGGCTCTCAGTTTCTCCA	Y. lipolytica	W29	A	65728	65751	Cas9	7.93661	Endogenous	AGCATACGGCTCTCAGTTTCTCCAGGGATT	GTTTTAGAGCTAGAAATAGCAAGTTAAAATAAGGCTAGTCCGTTATCAACTTGAAAAAGTGGCACCGAGTCGGTGC	TACGGCTCTCAGTTTCTCCA	.((((..((.(((((.....(((((((.((((....))))...))))))).))))))).)))).....((((....)))).((((((...))))))	-21	0
Schwartz2019-PO1f	CCACAAGACAGAAGACACGT	Y. lipolytica	W29	A	65955	65975	Cas9	7.63633	Endogenous	GTCCCCACAAGACAGAAGACACGTCGGAGG	GTTTTAGAGCTAGAAATAGCAAGTTAAAATAAGGCTAGTCCGTTATCAACTTGAAAAAGTGGCACCGAGTCGGTGC	CCACAAGACAGAAGACACGT	......(((.((.....(.((((((((.((((....))))...)))))))).).....)).)))....((((....)))).((((((...))))))	-19.4	0
Schwartz2019-PO1f	GTTGGGATCGCAGCTAGGAG	Y. lipolytica	W29	A	66060	66080	Cas9	4.79089	Endogenous	GTTGGTTGGGATCGCAGCTAGGAGCGGGTT	GTTTTAGAGCTAGAAATAGCAAGTTAAAATAAGGCTAGTCCGTTATCAACTTGAAAAAGTGGCACCGAGTCGGTGC	GTTGGGATCGCAGCTAGGAG	(((((...((..(((((...(((((((.((((....))))...)))))))....))))).))...)))))...........((((((...))))))	-26	-3.2
Schwartz2019-PO1f	CTTCTGTCTTGTGGGGACCG	Y. lipolytica	W29	A	65946	65969	Cas9	7.03502	Endogenous	GTGTCTTCTGTCTTGTGGGGACCGTGGCAG	GTTTTAGAGCTAGAAATAGCAAGTTAAAATAAGGCTAGTCCGTTATCAACTTGAAAAAGTGGCACCGAGTCGGTGC	CTTCTGTCTTGTGGGGACCG	..............((((.(((((((..((((....)))).........))))))).)))).......((((....)))).((((((...))))))	-23	-2.1
Schwartz2019-PO1f	GGTGGCCTCGGCTCTGGTGG	Y. lipolytica	W29	A	65795	65818	Cas9	1.76016	Endogenous	ACCTGGTGGCCTCGGCTCTGGTGGTGGCTA	GTTTTAGAGCTAGAAATAGCAAGTTAAAATAAGGCTAGTCCGTTATCAACTTGAAAAAGTGGCACCGAGTCGGTGC	GGTGGCCTCGGCTCTGGTGG	((((((...((..(((((..(((((((.((((....))))...)))))))...))))).)))))))).((((....)))).((((((...))))))	-27.2	-2.8
Schwartz2019-PO1f	GCCCGTCTACCTGGTGGCCT	Y. lipolytica	W29	A	65807	65830	Cas9	3.08138	Endogenous	AACGGCCCGTCTACCTGGTGGCCTCGGCTC	GTTTTAGAGCTAGAAATAGCAAGTTAAAATAAGGCTAGTCCGTTATCAACTTGAAAAAGTGGCACCGAGTCGGTGC	GCCCGTCTACCTGGTGGCCT	...........((((((((((((((((.((((....))))...))))))).))))))..)))......((((....)))).((((((...))))))	-25.9	-3
Schwartz2019-PO1f	GTAGAGATGACACTCTTCGA	Y. lipolytica	W29	A	68722	68742	Cas9	-0.0313745	Endogenous	GTCGGTAGAGATGACACTCTTCGACGGGCC	GTTTTAGAGCTAGAAATAGCAAGTTAAAATAAGGCTAGTCCGTTATCAACTTGAAAAAGTGGCACCGAGTCGGTGC	GTAGAGATGACACTCTTCGA	.....(((((((((..((..(((((((.((((....))))...)))))))..))..)))..)))))).((((....)))).((((((...))))))	-23.6	-2.8
Schwartz2019-PO1f	GTTACTTAATTCGAGCCAGG	Y. lipolytica	W29	A	68542	68565	Cas9	-4.10368	Endogenous	ATTCGTTACTTAATTCGAGCCAGGGGGCTC	GTTTTAGAGCTAGAAATAGCAAGTTAAAATAAGGCTAGTCCGTTATCAACTTGAAAAAGTGGCACCGAGTCGGTGC	GTTACTTAATTCGAGCCAGG	.............((((...(((((((.((((....))))...)))))))..))))............((((....)))).((((((...))))))	-21.7	0
Schwartz2019-PO1f	TCTCTGAGTCCACTTGTCGA	Y. lipolytica	W29	A	68660	68683	Cas9	5.45992	Endogenous	GAGCTCTCTGAGTCCACTTGTCGAAGGTCG	GTTTTAGAGCTAGAAATAGCAAGTTAAAATAAGGCTAGTCCGTTATCAACTTGAAAAAGTGGCACCGAGTCGGTGC	TCTCTGAGTCCACTTGTCGA	.........((((((.(((((((....(((..((..((((.............)))).)).)))...)))))))..))))))(((((...))))).	-23.2	0
Schwartz2019-PO1f	GCTCTATGAAGAGTGCTGCT	Y. lipolytica	W29	A	68423	68443	Cas9	0.281544	Endogenous	GACTGCTCTATGAAGAGTGCTGCTTGGAAT	GTTTTAGAGCTAGAAATAGCAAGTTAAAATAAGGCTAGTCCGTTATCAACTTGAAAAAGTGGCACCGAGTCGGTGC	GCTCTATGAAGAGTGCTGCT	((((((.(((.(((...))).))))))))).........((((((...((((.(......).)))).))))))........((((((...))))))	-24.7	-4.2
Schwartz2019-PO1f	TGAGTCCACTTGTCGAAGGT	Y. lipolytica	W29	A	68656	68679	Cas9	7.25708	Endogenous	TCTCTGAGTCCACTTGTCGAAGGTCGGTGA	GTTTTAGAGCTAGAAATAGCAAGTTAAAATAAGGCTAGTCCGTTATCAACTTGAAAAAGTGGCACCGAGTCGGTGC	TGAGTCCACTTGTCGAAGGT	.....((((((.((((...((((((((.((((....))))...)))))))).((.....)).........))))..))))))(((((...))))).	-19.4	-0.5
Schwartz2019-PO1f	AACCGGGAATAGGGGAACAA	Y. lipolytica	W29	A	68754	68777	Cas9	7.67416	Endogenous	TTGCAACCGGGAATAGGGGAACAAGGGCTT	GTTTTAGAGCTAGAAATAGCAAGTTAAAATAAGGCTAGTCCGTTATCAACTTGAAAAAGTGGCACCGAGTCGGTGC	AACCGGGAATAGGGGAACAA	...((((.((((.(((.(.(((((((..((((....)))).........))))))).)))).))))...))))........((((((...))))))	-22.8	-1.8
Schwartz2019-PO1f	ATGGTAGTAGAGGCACCAGG	Y. lipolytica	W29	A	71411	71431	Cas9	3.81442	Endogenous	ATCGATGGTAGTAGAGGCACCAGGAGGGTC	GTTTTAGAGCTAGAAATAGCAAGTTAAAATAAGGCTAGTCCGTTATCAACTTGAAAAAGTGGCACCGAGTCGGTGC	ATGGTAGTAGAGGCACCAGG	.((((((..(.(((.((...(((((((.((((....))))...)))))))..))...)))).))))))((((....)))).((((((...))))))	-22.1	-3.7
Schwartz2019-PO1f	GGAGCTATCGATGGTAGTAG	Y. lipolytica	W29	A	71401	71421	Cas9	1.43317	Endogenous	CAGTGGAGCTATCGATGGTAGTAGAGGCAC	GTTTTAGAGCTAGAAATAGCAAGTTAAAATAAGGCTAGTCCGTTATCAACTTGAAAAAGTGGCACCGAGTCGGTGC	GGAGCTATCGATGGTAGTAG	.........(((((((((..(((((((.((((....))))...)))))))...))))..)))))....((((....)))).((((((...))))))	-22.4	-3.9
Schwartz2019-PO1f	AGACTCAGTGGAGCTATCGA	Y. lipolytica	W29	A	71392	71412	Cas9	4.13653	Endogenous	CAGGAGACTCAGTGGAGCTATCGATGGTAG	GTTTTAGAGCTAGAAATAGCAAGTTAAAATAAGGCTAGTCCGTTATCAACTTGAAAAAGTGGCACCGAGTCGGTGC	AGACTCAGTGGAGCTATCGA	.(((((.(((..(((.(((((((....(((..((..((((.............)))).)).)))...)))))))...)))..))).))))).....	-23.8	-2.2
Schwartz2019-PO1f	GAGGAGTTCGACAGGAGTAG	Y. lipolytica	W29	A	71362	71382	Cas9	4.73291	Endogenous	TCTCGAGGAGTTCGACAGGAGTAGAGGCAC	GTTTTAGAGCTAGAAATAGCAAGTTAAAATAAGGCTAGTCCGTTATCAACTTGAAAAAGTGGCACCGAGTCGGTGC	GAGGAGTTCGACAGGAGTAG	...(((((.(((.(((.((((((((((.((((....))))...)))))))....))).))))))...))))).........((((((...))))))	-24.3	-0.8
Schwartz2019-PO1f	TGGTAGTAGAGGCACCAGGA	Y. lipolytica	W29	A	71412	71432	Cas9	6.12975	Endogenous	TCGATGGTAGTAGAGGCACCAGGAGGGTCG	GTTTTAGAGCTAGAAATAGCAAGTTAAAATAAGGCTAGTCCGTTATCAACTTGAAAAAGTGGCACCGAGTCGGTGC	TGGTAGTAGAGGCACCAGGA	((((((..(.(((.((....(((((((.((((....))))...)))))))..))...)))).))))))((((....)))).((((((...))))))	-21	-3.7
Schwartz2019-PO1f	AGCTCACGACAGAGGCAACG	Y. lipolytica	W29	A	71298	71318	Cas9	0.548621	Endogenous	GTGGAGCTCACGACAGAGGCAACGGGGGTG	GTTTTAGAGCTAGAAATAGCAAGTTAAAATAAGGCTAGTCCGTTATCAACTTGAAAAAGTGGCACCGAGTCGGTGC	AGCTCACGACAGAGGCAACG	.......(((...(((....(((((((.((((....))))...)))))))...))).)))........((((....)))).((((((...))))))	-21.5	-2
Schwartz2019-PO1f	CATGCGCGACGAACTCTGCG	Y. lipolytica	W29	A	74527	74550	Cas9	3.20532	Endogenous	GGCCCATGCGCGACGAACTCTGCGAGGCCG	GTTTTAGAGCTAGAAATAGCAAGTTAAAATAAGGCTAGTCCGTTATCAACTTGAAAAAGTGGCACCGAGTCGGTGC	CATGCGCGACGAACTCTGCG	.......((((.(((..((.(((((((.((((....))))...)))))))...)).))).))))....((((....)))).((((((...))))))	-22.6	-2.4
Schwartz2019-PO1f	AAGAACGTCAAGCAGGTCGA	Y. lipolytica	W29	A	74467	74490	Cas9	3.65684	Endogenous	CGCCAAGAACGTCAAGCAGGTCGAGGGCGA	GTTTTAGAGCTAGAAATAGCAAGTTAAAATAAGGCTAGTCCGTTATCAACTTGAAAAAGTGGCACCGAGTCGGTGC	AAGAACGTCAAGCAGGTCGA	...((((....((.((((..(((((((.((((....))))...)))))))..)))).)).))))....((((....)))).((((((...))))))	-22.4	-0.1
Schwartz2019-PO1f	TGCCTACTCTTCCTTCCGGA	Y. lipolytica	W29	A	74643	74666	Cas9	1.5169	Endogenous	TCTCTGCCTACTCTTCCTTCCGGATGGGCT	GTTTTAGAGCTAGAAATAGCAAGTTAAAATAAGGCTAGTCCGTTATCAACTTGAAAAAGTGGCACCGAGTCGGTGC	TGCCTACTCTTCCTTCCGGA	.((((.....(((....)))(((((((.((((....))))...))))))).)))).............((((....)))).((((((...))))))	-21.5	-1.2
Schwartz2019-PO1f	ATGGGCTTCTGCCAACTCCG	Y. lipolytica	W29	A	74624	74647	Cas9	-1.00021	Endogenous	CCGGATGGGCTTCTGCCAACTCCGAGGGCT	GTTTTAGAGCTAGAAATAGCAAGTTAAAATAAGGCTAGTCCGTTATCAACTTGAAAAAGTGGCACCGAGTCGGTGC	ATGGGCTTCTGCCAACTCCG	(((((((...(((.......(((((((.((((....))))...)))))))..))).))))))).....((((....)))).((((((...))))))	-25.3	-4.6
Schwartz2019-PO1f	GGAGTTGGCAGAAGCCCATC	Y. lipolytica	W29	A	74628	74648	Cas9	5.15818	Endogenous	CCTCGGAGTTGGCAGAAGCCCATCCGGAAG	GTTTTAGAGCTAGAAATAGCAAGTTAAAATAAGGCTAGTCCGTTATCAACTTGAAAAAGTGGCACCGAGTCGGTGC	GGAGTTGGCAGAAGCCCATC	.((((((((.((((((....(((((((.((((....))))...)))))))..))))..)).))...)))))).........((((((...))))))	-24.1	-3.7
Schwartz2019-PO1f	TCTCGTCCTCAGACCAAGTT	Y. lipolytica	W29	A	74504	74524	Cas9	-1.73412	Endogenous	TCCTTCTCGTCCTCAGACCAAGTTCGGCCT	GTTTTAGAGCTAGAAATAGCAAGTTAAAATAAGGCTAGTCCGTTATCAACTTGAAAAAGTGGCACCGAGTCGGTGC	TCTCGTCCTCAGACCAAGTT	....(((....)))(((((((.....(.(((((.....................))))).).....)))))))........((((((...))))))	-20.8	-1.1
Schwartz2019-PO1f	CACTGGACGACATCAACACG	Y. lipolytica	W29	A	78353	78376	Cas9	0.817649	Endogenous	AGCGCACTGGACGACATCAACACGCGGCTG	GTTTTAGAGCTAGAAATAGCAAGTTAAAATAAGGCTAGTCCGTTATCAACTTGAAAAAGTGGCACCGAGTCGGTGC	CACTGGACGACATCAACACG	...(((((............(((((((.((((....))))...))))))).......)))))......((((....)))).((((((...))))))	-19.6	0
Schwartz2019-PO1f	CCAACCACCACGTTGAACCG	Y. lipolytica	W29	A	78861	78881	Cas9	6.2052	Endogenous	TCGGCCAACCACCACGTTGAACCGTGGCGA	GTTTTAGAGCTAGAAATAGCAAGTTAAAATAAGGCTAGTCCGTTATCAACTTGAAAAAGTGGCACCGAGTCGGTGC	CCAACCACCACGTTGAACCG	.((((......))))..((.(((((((.((((....))))...)))))))..))..............((((....)))).((((((...))))))	-20	-2.4
Schwartz2019-PO1f	AGATCGACCCGTTCTCGCCA	Y. lipolytica	W29	A	78878	78901	Cas9	6.57665	Endogenous	GTCGAGATCGACCCGTTCTCGCCACGGTTC	GTTTTAGAGCTAGAAATAGCAAGTTAAAATAAGGCTAGTCCGTTATCAACTTGAAAAAGTGGCACCGAGTCGGTGC	AGATCGACCCGTTCTCGCCA	.........((..((.(((.(((((((.((((....))))...)))))))..))).))..))......((((....)))).((((((...))))))	-22.9	-0.3
Schwartz2019-PO1f	GTTCTCGCCACGGTTCAACG	Y. lipolytica	W29	A	78868	78891	Cas9	7.74631	Endogenous	ACCCGTTCTCGCCACGGTTCAACGTGGTGG	GTTTTAGAGCTAGAAATAGCAAGTTAAAATAAGGCTAGTCCGTTATCAACTTGAAAAAGTGGCACCGAGTCGGTGC	GTTCTCGCCACGGTTCAACG	(..((.(((.((......))(((((((.((((....))))...)))))))..))).))..).......((((....)))).((((((...))))))	-20.8	0
Schwartz2019-PO1f	GGAGAGAACGAACCGGACCG	Y. lipolytica	W29	A	78806	78826	Cas9	2.00381	Endogenous	CGTCGGAGAGAACGAACCGGACCGCGGCAA	GTTTTAGAGCTAGAAATAGCAAGTTAAAATAAGGCTAGTCCGTTATCAACTTGAAAAAGTGGCACCGAGTCGGTGC	GGAGAGAACGAACCGGACCG	...((.((((.((.((.((.(((((((.((((....))))...)))))))..)))).)).)))).)).((((....)))).((((((...))))))	-25.5	0
Schwartz2019-PO1f	TTCTGCAGCTGGACAAGCGG	Y. lipolytica	W29	A	78290	78313	Cas9	5.93109	Endogenous	GAATTTCTGCAGCTGGACAAGCGGCGGAAG	GTTTTAGAGCTAGAAATAGCAAGTTAAAATAAGGCTAGTCCGTTATCAACTTGAAAAAGTGGCACCGAGTCGGTGC	TTCTGCAGCTGGACAAGCGG	......(((.((((.(((..(((((((.((((....))))...)))))))...))).)))))))....((((....)))).((((((...))))))	-27.2	-2.7
Schwartz2019-PO1f	GGGCAAGATCAAGTACGGCG	Y. lipolytica	W29	A	80328	80348	Cas9	0.74235	Endogenous	AGGAGGGCAAGATCAAGTACGGCGCGGACG	GTTTTAGAGCTAGAAATAGCAAGTTAAAATAAGGCTAGTCCGTTATCAACTTGAAAAAGTGGCACCGAGTCGGTGC	GGGCAAGATCAAGTACGGCG	........((((((((((((((((((..((((....)))).........))))))).).)))).....)))))).......((((((...))))))	-23.1	0
Schwartz2019-PO1f	GCTCCATCACATTTCTCCGA	Y. lipolytica	W29	A	80279	80299	Cas9	6.69828	Endogenous	GTTGGCTCCATCACATTTCTCCGACGGCTC	GTTTTAGAGCTAGAAATAGCAAGTTAAAATAAGGCTAGTCCGTTATCAACTTGAAAAAGTGGCACCGAGTCGGTGC	GCTCCATCACATTTCTCCGA	.........(((((...((((((....(((..((..((((.............)))).)).)))...))))))...)))))((((((...))))))	-18.5	0
Schwartz2019-PO1f	GTACGGCGCGGACGTCGGAG	Y. lipolytica	W29	A	80340	80360	Cas9	-0.584377	Endogenous	TCAAGTACGGCGCGGACGTCGGAGCGGGTA	GTTTTAGAGCTAGAAATAGCAAGTTAAAATAAGGCTAGTCCGTTATCAACTTGAAAAAGTGGCACCGAGTCGGTGC	GTACGGCGCGGACGTCGGAG	.......(((((((((....(((((((.((((....))))...)))))))..)))..)))))).....((((....)))).((((((...))))))	-27.1	-5.9
Schwartz2019-PO1f	GAGCCGTCGGAGAAATGTGA	Y. lipolytica	W29	A	80282	80305	Cas9	6.11959	Endogenous	TCTTGAGCCGTCGGAGAAATGTGATGGAGC	GTTTTAGAGCTAGAAATAGCAAGTTAAAATAAGGCTAGTCCGTTATCAACTTGAAAAAGTGGCACCGAGTCGGTGC	GAGCCGTCGGAGAAATGTGA	((.....((((.....((..(((((((.((((....))))...)))))))...))...))))...)).((((....)))).((((((...))))))	-21.3	0
Schwartz2019-PO1f	ACCAACGACGGTGTTCTCGG	Y. lipolytica	W29	A	80218	80238	Cas9	4.69003	Endogenous	TGCTACCAACGACGGTGTTCTCGGCGGCTA	GTTTTAGAGCTAGAAATAGCAAGTTAAAATAAGGCTAGTCCGTTATCAACTTGAAAAAGTGGCACCGAGTCGGTGC	ACCAACGACGGTGTTCTCGG	......(((((.....((..(((((((.((((....))))...)))))))..)).....)))))....((((....)))).((((((...))))))	-22.2	-1.8
Schwartz2019-PO1f	GCTCAAGACCCGAATGCCGG	Y. lipolytica	W29	A	80301	80321	Cas9	2.14576	Endogenous	GACGGCTCAAGACCCGAATGCCGGTGGAGG	GTTTTAGAGCTAGAAATAGCAAGTTAAAATAAGGCTAGTCCGTTATCAACTTGAAAAAGTGGCACCGAGTCGGTGC	GCTCAAGACCCGAATGCCGG	((((((((((((.....)))))))).)))).........((((((...((((.(......).)))).))))))........((((((...))))))	-31	-1.8
Schwartz2019-PO1f	TTGCAATCCTGCTTGATGGG	Y. lipolytica	W29	A	82913	82933	Cas9	7.48014	Endogenous	GTTGTTGCAATCCTGCTTGATGGGGGGCCG	GTTTTAGAGCTAGAAATAGCAAGTTAAAATAAGGCTAGTCCGTTATCAACTTGAAAAAGTGGCACCGAGTCGGTGC	TTGCAATCCTGCTTGATGGG	..(((....))).(((((((((((((..((((....)))).........)))))))...))))))...((((....)))).((((((...))))))	-21.3	-1.6
Schwartz2019-PO1f	TCTGTGTCCGAGTCCGTGAG	Y. lipolytica	W29	A	82802	82825	Cas9	-1.12794	Endogenous	CCAGTCTGTGTCCGAGTCCGTGAGCGGCTC	GTTTTAGAGCTAGAAATAGCAAGTTAAAATAAGGCTAGTCCGTTATCAACTTGAAAAAGTGGCACCGAGTCGGTGC	TCTGTGTCCGAGTCCGTGAG	((((..((.(((.((....)).))).))..)))).....((((((...((((.(......).)))).))))))........((((((...))))))	-19.9	-0.5
Schwartz2019-PO1f	ATTGCCGAGCCAAACTGCGA	Y. lipolytica	W29	A	82748	82768	Cas9	7.14885	Endogenous	CGACATTGCCGAGCCAAACTGCGACGGCAG	GTTTTAGAGCTAGAAATAGCAAGTTAAAATAAGGCTAGTCCGTTATCAACTTGAAAAAGTGGCACCGAGTCGGTGC	ATTGCCGAGCCAAACTGCGA	...(((......((((((...(((((....)))))...)).)))).......))).............((((....)))).((((((...))))))	-19.5	-0.5
Schwartz2019-PO1f	CAACGCAGAGTCCACCCCCG	Y. lipolytica	W29	A	82875	82898	Cas9	6.55599	Endogenous	CTGCCAACGCAGAGTCCACCCCCGTGGCAG	GTTTTAGAGCTAGAAATAGCAAGTTAAAATAAGGCTAGTCCGTTATCAACTTGAAAAAGTGGCACCGAGTCGGTGC	CAACGCAGAGTCCACCCCCG	.((((...((((........(((((((.((((....))))...)))))))..))))....))))....((((....)))).((((((...))))))	-19	0
Schwartz2019-PO1f	GACCATGTCGCCCAAGGCGT	Y. lipolytica	W29	A	82719	82742	Cas9	1.57335	Endogenous	CGCCGACCATGTCGCCCAAGGCGTCGGCTC	GTTTTAGAGCTAGAAATAGCAAGTTAAAATAAGGCTAGTCCGTTATCAACTTGAAAAAGTGGCACCGAGTCGGTGC	GACCATGTCGCCCAAGGCGT	...((((((......)))))).......((((....))))(((((...((((.(......).)))).))))).........((((((...))))))	-21.4	-4.4
Schwartz2019-PO1f	TGGGCTGGGGAACTGCCACG	Y. lipolytica	W29	A	82860	82880	Cas9	3.12222	Endogenous	TGGTTGGGCTGGGGAACTGCCACGGGGGTG	GTTTTAGAGCTAGAAATAGCAAGTTAAAATAAGGCTAGTCCGTTATCAACTTGAAAAAGTGGCACCGAGTCGGTGC	TGGGCTGGGGAACTGCCACG	(((...(.(((.(((((...(((((((.((((....))))...)))))))..))).))))).)..)))((((....)))).((((((...))))))	-26.2	-4.7
Schwartz2019-PO1f	GGTTTGCGCTTATTTCCGGG	Y. lipolytica	W29	A	86840	86863	Cas9	-1.50737	Endogenous	ACAAGGTTTGCGCTTATTTCCGGGGGGGCT	GTTTTAGAGCTAGAAATAGCAAGTTAAAATAAGGCTAGTCCGTTATCAACTTGAAAAAGTGGCACCGAGTCGGTGC	GGTTTGCGCTTATTTCCGGG	(((..(((...(((.((...(((((((.((((....))))...)))))))..))..))).))).))).((((....)))).((((((...))))))	-20	0
Schwartz2019-PO1f	ACTTTGCCCCCAGACAACCA	Y. lipolytica	W29	A	86930	86953	Cas9	2.21232	Endogenous	CTTCACTTTGCCCCCAGACAACCACGGCAA	GTTTTAGAGCTAGAAATAGCAAGTTAAAATAAGGCTAGTCCGTTATCAACTTGAAAAAGTGGCACCGAGTCGGTGC	ACTTTGCCCCCAGACAACCA	............(((..((.(((((((.((((....))))...)))))))..))...)))........((((....)))).((((((...))))))	-18.4	0
Schwartz2019-PO1f	CAACTTGTCTGGGATTGCCG	Y. lipolytica	W29	A	86913	86933	Cas9	0.663521	Endogenous	TTTGCAACTTGTCTGGGATTGCCGTGGTTG	GTTTTAGAGCTAGAAATAGCAAGTTAAAATAAGGCTAGTCCGTTATCAACTTGAAAAAGTGGCACCGAGTCGGTGC	CAACTTGTCTGGGATTGCCG	(((.(((....((((((((.(((((((.((((....))))...)))))))..))).))))).....))).)))........((((((...))))))	-28	-1.3
Schwartz2019-PO1f	GCTACGAGTACTAGGCGCAG	Y. lipolytica	W29	A	87081	87104	Cas9	7.04167	Endogenous	CCTGGCTACGAGTACTAGGCGCAGTGGTAG	GTTTTAGAGCTAGAAATAGCAAGTTAAAATAAGGCTAGTCCGTTATCAACTTGAAAAAGTGGCACCGAGTCGGTGC	GCTACGAGTACTAGGCGCAG	...(((.(.(((((.(....(((((((.((((....))))...)))))))..).))))))))).....((((....)))).((((((...))))))	-25.7	-1.9
Schwartz2019-PO1f	AGAGAGCTGTGAGGAAACAT	Y. lipolytica	W29	A	87426	87449	Cas9	6.51397	Endogenous	CCGAAGAGAGCTGTGAGGAAACATGGGTTG	GTTTTAGAGCTAGAAATAGCAAGTTAAAATAAGGCTAGTCCGTTATCAACTTGAAAAAGTGGCACCGAGTCGGTGC	AGAGAGCTGTGAGGAAACAT	....((((.(((((.......))))).))))........((((((...((((.(......).)))).))))))........((((((...))))))	-20.4	-0.7
Schwartz2019-PO1f	TGTTTCCTCACAGCTCTCTT	Y. lipolytica	W29	A	87430	87450	Cas9	6.91169	Endogenous	CCCATGTTTCCTCACAGCTCTCTTCGGCTG	GTTTTAGAGCTAGAAATAGCAAGTTAAAATAAGGCTAGTCCGTTATCAACTTGAAAAAGTGGCACCGAGTCGGTGC	TGTTTCCTCACAGCTCTCTT	((((((.....((((((........)))))).)))))).((((((...((((.(......).)))).))))))........((((((...))))))	-22.2	0
Schwartz2019-PO1f	CCTTGCACTTGAACGAAACA	Y. lipolytica	W29	A	90395	90415	Cas9	6.83872	Endogenous	TTCACCTTGCACTTGAACGAAACATGGTTG	GTTTTAGAGCTAGAAATAGCAAGTTAAAATAAGGCTAGTCCGTTATCAACTTGAAAAAGTGGCACCGAGTCGGTGC	CCTTGCACTTGAACGAAACA	.((.((.((.((((......)))).)).)).))......((((((...((((.(......).)))).))))))........((((((...))))))	-20.2	0
Schwartz2019-PO1f	GCTGATAGTATACAAGAGAT	Y. lipolytica	W29	A	90429	90449	Cas9	1.21831	Endogenous	TCGCGCTGATAGTATACAAGAGATAGGCTA	GTTTTAGAGCTAGAAATAGCAAGTTAAAATAAGGCTAGTCCGTTATCAACTTGAAAAAGTGGCACCGAGTCGGTGC	GCTGATAGTATACAAGAGAT	..((((((...((.((...((((((((.((((....))))...))))))))...)).))...))))))((((....)))).((((((...))))))	-21.9	0
Schwartz2019-PO1f	ACCCCAGCAATGTCAAAAGG	Y. lipolytica	W29	A	90459	90479	Cas9	5.98978	Endogenous	GAAGACCCCAGCAATGTCAAAAGGAGGCTT	GTTTTAGAGCTAGAAATAGCAAGTTAAAATAAGGCTAGTCCGTTATCAACTTGAAAAAGTGGCACCGAGTCGGTGC	ACCCCAGCAATGTCAAAAGG	((((..............))))......((((....))))(((((...((((.(......).)))).))))).........((((((...))))))	-17.1	0
Schwartz2019-PO1f	CCATGTTTCGTTCAAGTGCA	Y. lipolytica	W29	A	90395	90418	Cas9	0.13179	Endogenous	GCAACCATGTTTCGTTCAAGTGCAAGGTGA	GTTTTAGAGCTAGAAATAGCAAGTTAAAATAAGGCTAGTCCGTTATCAACTTGAAAAAGTGGCACCGAGTCGGTGC	CCATGTTTCGTTCAAGTGCA	.(((......(((((((((.(((((((.((((....))))...)))))))...)).............)))))))...)))((((((...))))))	-19.9	0
Schwartz2019-PO1f	GATTTCAGTGCTGAGTACAG	Y. lipolytica	W29	A	90514	90534	Cas9	5.41505	Endogenous	AGTTGATTTCAGTGCTGAGTACAGTGGCTA	GTTTTAGAGCTAGAAATAGCAAGTTAAAATAAGGCTAGTCCGTTATCAACTTGAAAAAGTGGCACCGAGTCGGTGC	GATTTCAGTGCTGAGTACAG	.((((((((.(((((.......))))).))).)))))..((((((...((((.(......).)))).))))))........((((((...))))))	-21.6	-1.8
Schwartz2019-PO1f	GCCTCCTTTTGACATTGCTG	Y. lipolytica	W29	A	90460	90483	Cas9	5.82441	Endogenous	AGAAGCCTCCTTTTGACATTGCTGGGGTCT	GTTTTAGAGCTAGAAATAGCAAGTTAAAATAAGGCTAGTCCGTTATCAACTTGAAAAAGTGGCACCGAGTCGGTGC	GCCTCCTTTTGACATTGCTG	((((..(((((((.((((((.(((((....))))).)))))))))))))..)))).............((((....)))).((((((...))))))	-29.7	0
Schwartz2019-PO1f	GACAGCTCTTCCAGGCCCAA	Y. lipolytica	W29	A	91038	91058	Cas9	4.0375	Endogenous	ATAAGACAGCTCTTCCAGGCCCAAGGGCAG	GTTTTAGAGCTAGAAATAGCAAGTTAAAATAAGGCTAGTCCGTTATCAACTTGAAAAAGTGGCACCGAGTCGGTGC	GACAGCTCTTCCAGGCCCAA	...((((((...((((....)))).))))))........((((((...((((.(......).)))).))))))........((((((...))))))	-21.5	-1.3
Schwartz2019-PO1f	CCTTTTCCGATTCTGCCCTT	Y. lipolytica	W29	A	91053	91076	Cas9	0.424952	Endogenous	CTTCCCTTTTCCGATTCTGCCCTTGGGCCT	GTTTTAGAGCTAGAAATAGCAAGTTAAAATAAGGCTAGTCCGTTATCAACTTGAAAAAGTGGCACCGAGTCGGTGC	CCTTTTCCGATTCTGCCCTT	......(((((((((((((((((((((.((((....))))...))))))))))...............((((....))))))))..)))))))...	-25.5	0
Schwartz2019-PO1f	ATCGCTCATGATGTTCAAGA	Y. lipolytica	W29	A	90946	90966	Cas9	6.03414	Endogenous	CAATATCGCTCATGATGTTCAAGAAGGCTA	GTTTTAGAGCTAGAAATAGCAAGTTAAAATAAGGCTAGTCCGTTATCAACTTGAAAAAGTGGCACCGAGTCGGTGC	ATCGCTCATGATGTTCAAGA	...((((.(((...))).))))......((((....))))(((((...((((.(......).)))).))))).........((((((...))))))	-19.1	0
Schwartz2019-PO1f	TGATTGGGGACAAGTTCACA	Y. lipolytica	W29	A	91155	91178	Cas9	0.733211	Endogenous	AGAATGATTGGGGACAAGTTCACAGGGAAC	GTTTTAGAGCTAGAAATAGCAAGTTAAAATAAGGCTAGTCCGTTATCAACTTGAAAAAGTGGCACCGAGTCGGTGC	TGATTGGGGACAAGTTCACA	((((.(.((((.((((....(((((((.((((....))))...)))))))..)))).)))).).))))((((....)))).((((((...))))))	-27.7	-0.6
Schwartz2019-PO1f	ATTGACACAGATCGGAGAAA	Y. lipolytica	W29	A	91010	91030	Cas9	7.23279	Endogenous	AGACATTGACACAGATCGGAGAAAAGGTAT	GTTTTAGAGCTAGAAATAGCAAGTTAAAATAAGGCTAGTCCGTTATCAACTTGAAAAAGTGGCACCGAGTCGGTGC	ATTGACACAGATCGGAGAAA	.........(((((((...(((((((..((((....)))).........)))))))..))))..))).((((....)))).((((((...))))))	-21.2	0
Schwartz2019-PO1f	AATCTGAATGATATTGTTCA	Y. lipolytica	W29	A	90975	90995	Cas9	6.38396	Endogenous	ACTGAATCTGAATGATATTGTTCAGGGCTC	GTTTTAGAGCTAGAAATAGCAAGTTAAAATAAGGCTAGTCCGTTATCAACTTGAAAAAGTGGCACCGAGTCGGTGC	AATCTGAATGATATTGTTCA	........(((((.((..((((((((..((((....)))).........))))))).)..)).)))))((((....)))).((((((...))))))	-20.2	-1.3
Schwartz2019-PO1f	GTACAGCGAGATGTACGACA	Y. lipolytica	W29	A	94784	94807	Cas9	7.02814	Endogenous	CCTCGTACAGCGAGATGTACGACACGGAGG	GTTTTAGAGCTAGAAATAGCAAGTTAAAATAAGGCTAGTCCGTTATCAACTTGAAAAAGTGGCACCGAGTCGGTGC	GTACAGCGAGATGTACGACA	(((((......)))))((((((((((..((((....)))).........))))))).)))........((((....)))).((((((...))))))	-24	-5.3
Schwartz2019-PO1f	TCGTACATCTCGCTGTACGA	Y. lipolytica	W29	A	94789	94809	Cas9	-3.7543	Endogenous	CGTGTCGTACATCTCGCTGTACGAGGGCTT	GTTTTAGAGCTAGAAATAGCAAGTTAAAATAAGGCTAGTCCGTTATCAACTTGAAAAAGTGGCACCGAGTCGGTGC	TCGTACATCTCGCTGTACGA	(((((((......)))))))(((((((.((((....))))...)))))))..................((((....)))).((((((...))))))	-23.4	-7
Schwartz2019-PO1f	GTATCTGTCACGAGCAGTAG	Y. lipolytica	W29	A	94932	94952	Cas9	-0.219368	Endogenous	AATTGTATCTGTCACGAGCAGTAGAGGTCC	GTTTTAGAGCTAGAAATAGCAAGTTAAAATAAGGCTAGTCCGTTATCAACTTGAAAAAGTGGCACCGAGTCGGTGC	GTATCTGTCACGAGCAGTAG	.........(((.(((((..(((((((.((((....))))...)))))))...))).)).))).....((((....)))).((((((...))))))	-21	-1.9
Schwartz2019-PO1f	AACGCCAGCGACGCTCTCAA	Y. lipolytica	W29	A	95368	95388	Cas9	5.83591	Endogenous	TCTGAACGCCAGCGACGCTCTCAACGGCCG	GTTTTAGAGCTAGAAATAGCAAGTTAAAATAAGGCTAGTCCGTTATCAACTTGAAAAAGTGGCACCGAGTCGGTGC	AACGCCAGCGACGCTCTCAA	...........((((.(((((((....(((..((..((((.............)))).)).)))...)))))))...))))((((((...))))))	-21.2	-0.2
Schwartz2019-PO1f	CAGCGCCGAAAACGTGACGA	Y. lipolytica	W29	A	95202	95222	Cas9	4.72941	Endogenous	CCGCCAGCGCCGAAAACGTGACGACGGCAG	GTTTTAGAGCTAGAAATAGCAAGTTAAAATAAGGCTAGTCCGTTATCAACTTGAAAAAGTGGCACCGAGTCGGTGC	CAGCGCCGAAAACGTGACGA	.......((.((((.(((.(((((((..((((....)))).........))))))).))))))).)).((((....)))).((((((...))))))	-25.1	-0.7
Schwartz2019-PO1f	GGACGAGGTTAGCGAGCCCG	Y. lipolytica	W29	A	94757	94780	Cas9	0.364117	Endogenous	AGGTGGACGAGGTTAGCGAGCCCGAGGCGT	GTTTTAGAGCTAGAAATAGCAAGTTAAAATAAGGCTAGTCCGTTATCAACTTGAAAAAGTGGCACCGAGTCGGTGC	GGACGAGGTTAGCGAGCCCG	...((((..(((((((((..(((((((.((((....))))...)))))))..))))....)))))....))))........((((((...))))))	-26.3	-3.7
Schwartz2019-PO1f	GGAAAAAGTGGATCACGCAC	Y. lipolytica	W29	A	98133	98153	Cas9	-2.22457	Endogenous	GGATGGAAAAAGTGGATCACGCACCGGTCA	GTTTTAGAGCTAGAAATAGCAAGTTAAAATAAGGCTAGTCCGTTATCAACTTGAAAAAGTGGCACCGAGTCGGTGC	GGAAAAAGTGGATCACGCAC	.........((((...((..(((((((.((((....))))...)))))))...))..)))).......((((....)))).((((((...))))))	-21	-2.2
Schwartz2019-PO1f	CCAGCGTCTGTACGCTGCCG	Y. lipolytica	W29	A	98196	98216	Cas9	-2.02107	Endogenous	CTCTCCAGCGTCTGTACGCTGCCGTGGCCG	GTTTTAGAGCTAGAAATAGCAAGTTAAAATAAGGCTAGTCCGTTATCAACTTGAAAAAGTGGCACCGAGTCGGTGC	CCAGCGTCTGTACGCTGCCG	..(((((....)))))(((.(((((((.((((....))))...)))))))..))).............((((....)))).((((((...))))))	-25.9	-7.3
Schwartz2019-PO1f	GGTGGACGAGGGCGACGCGG	Y. lipolytica	W29	A	98334	98357	Cas9	2.82381	Endogenous	AACTGGTGGACGAGGGCGACGCGGAGGACC	GTTTTAGAGCTAGAAATAGCAAGTTAAAATAAGGCTAGTCCGTTATCAACTTGAAAAAGTGGCACCGAGTCGGTGC	GGTGGACGAGGGCGACGCGG	((((.((..((((...((..(((((((.((((....))))...)))))))...))..)))))))))).((((....)))).((((((...))))))	-24.7	-2.5
Schwartz2019-PO1f	GACGACGACGAGGCGTTCCA	Y. lipolytica	W29	A	98288	98311	Cas9	6.10181	Endogenous	GCTCGACGACGACGAGGCGTTCCAGGGCTA	GTTTTAGAGCTAGAAATAGCAAGTTAAAATAAGGCTAGTCCGTTATCAACTTGAAAAAGTGGCACCGAGTCGGTGC	GACGACGACGAGGCGTTCCA	...((.((((.(((...((.(((((((.((((....))))...)))))))..))...))))))).)).((((....)))).((((((...))))))	-25.8	-2.1
Schwartz2019-PO1f	GATCACGCACCGGTCAGCCG	Y. lipolytica	W29	A	98143	98163	Cas9	-0.288019	Endogenous	AGTGGATCACGCACCGGTCAGCCGAGGTGG	GTTTTAGAGCTAGAAATAGCAAGTTAAAATAAGGCTAGTCCGTTATCAACTTGAAAAAGTGGCACCGAGTCGGTGC	GATCACGCACCGGTCAGCCG	..........(((.(((((.(((((((.((((....))))...)))))))..)))).).)))......((((....)))).((((((...))))))	-27.6	-2.5
Schwartz2019-PO1f	CGTGCTGGAAGCCACCACCT	Y. lipolytica	W29	A	98160	98183	Cas9	5.51561	Endogenous	AGGACGTGCTGGAAGCCACCACCTCGGCTG	GTTTTAGAGCTAGAAATAGCAAGTTAAAATAAGGCTAGTCCGTTATCAACTTGAAAAAGTGGCACCGAGTCGGTGC	CGTGCTGGAAGCCACCACCT	.(((.((((((((......((((((((.((((....))))...)))))))).))))..)))).)))..((((....)))).((((((...))))))	-23	-4.2
Schwartz2019-PO1f	GATCTTGCCGACGAATTCGA	Y. lipolytica	W29	A	105922	105945	Cas9	5.42214	Endogenous	GGACGATCTTGCCGACGAATTCGAGGGCGG	GTTTTAGAGCTAGAAATAGCAAGTTAAAATAAGGCTAGTCCGTTATCAACTTGAAAAAGTGGCACCGAGTCGGTGC	GATCTTGCCGACGAATTCGA	(((...((.(((....((..(((((((.((((....))))...)))))))..))...))).)).))).((((....)))).((((((...))))))	-21.6	-0.8
Schwartz2019-PO1f	GGGGCTGCTGATGTGCCCAA	Y. lipolytica	W29	A	106009	106032	Cas9	6.47101	Endogenous	TGCTGGGGCTGCTGATGTGCCCAAGGGCGA	GTTTTAGAGCTAGAAATAGCAAGTTAAAATAAGGCTAGTCCGTTATCAACTTGAAAAAGTGGCACCGAGTCGGTGC	GGGGCTGCTGATGTGCCCAA	.((((((.......(((...(((((((.((((....))))...)))))))..))))))))).......((((....)))).((((((...))))))	-25.4	-8
Schwartz2019-PO1f	AGAAGGAGAAGGAGGCTGCA	Y. lipolytica	W29	A	105453	105476	Cas9	3.72825	Endogenous	GCCGAGAAGGAGAAGGAGGCTGCACGGCTC	GTTTTAGAGCTAGAAATAGCAAGTTAAAATAAGGCTAGTCCGTTATCAACTTGAAAAAGTGGCACCGAGTCGGTGC	AGAAGGAGAAGGAGGCTGCA	.....((...(((((((...(((((((.((((....))))...)))))))..))))..)))....)).((((....)))).((((((...))))))	-24.1	-0.3
Schwartz2019-PO1f	GGTGGGCTCGGGGGTCGCAG	Y. lipolytica	W29	A	105975	105995	Cas9	4.5919	Endogenous	CAGGGGTGGGCTCGGGGGTCGCAGAGGCGC	GTTTTAGAGCTAGAAATAGCAAGTTAAAATAAGGCTAGTCCGTTATCAACTTGAAAAAGTGGCACCGAGTCGGTGC	GGTGGGCTCGGGGGTCGCAG	...(((((....((((....(((((((.((((....))))...)))))))..))))))))).......((((....)))).((((((...))))))	-25.4	-4.4
Schwartz2019-PO1f	GGAAAGAAGCAACAAAGCTA	Y. lipolytica	W29	A	106117	106140	Cas9	-1.71149	Endogenous	GAAAGGAAAGAAGCAACAAAGCTACGGCGA	GTTTTAGAGCTAGAAATAGCAAGTTAAAATAAGGCTAGTCCGTTATCAACTTGAAAAAGTGGCACCGAGTCGGTGC	GGAAAGAAGCAACAAAGCTA	................((((((((((..((((....)))).........)))))))))).........((((....)))).((((((...))))))	-20.8	-2.1
Schwartz2019-PO1f	GCTGCTGATAAGAAGGCCAA	Y. lipolytica	W29	A	105706	105729	Cas9	7.62241	Endogenous	AAAGGCTGCTGATAAGAAGGCCAAGGGAGA	GTTTTAGAGCTAGAAATAGCAAGTTAAAATAAGGCTAGTCCGTTATCAACTTGAAAAAGTGGCACCGAGTCGGTGC	GCTGCTGATAAGAAGGCCAA	.....((((((((.((((..(((((((.((((....))))...)))))))..))))..))..))))))((((....)))).((((((...))))))	-26	-2.4
Schwartz2019-PO1f	ATACATTAAGAATCTGAACG	Y. lipolytica	W29	A	107545	107565	Cas9	0.996443	Endogenous	CAGGATACATTAAGAATCTGAACGTGGCCA	GTTTTAGAGCTAGAAATAGCAAGTTAAAATAAGGCTAGTCCGTTATCAACTTGAAAAAGTGGCACCGAGTCGGTGC	ATACATTAAGAATCTGAACG	.....(((((......(((((((((((.((((....))))...))))))..........))))).....))))).......((((((...))))))	-17.9	0
Schwartz2019-PO1f	AGTTCACGATAACATGGGGA	Y. lipolytica	W29	A	107662	107685	Cas9	6.00804	Endogenous	ATATAGTTCACGATAACATGGGGAGGGTTG	GTTTTAGAGCTAGAAATAGCAAGTTAAAATAAGGCTAGTCCGTTATCAACTTGAAAAAGTGGCACCGAGTCGGTGC	AGTTCACGATAACATGGGGA	.......((((((..(((.(((((((..((((....)))).........)))))))..))))))))).((((....)))).((((((...))))))	-23.5	0
Schwartz2019-PO1f	GACCACATCTTCGACAACAA	Y. lipolytica	W29	A	107609	107629	Cas9	5.82207	Endogenous	CAAGGACCACATCTTCGACAACAACGGTGA	GTTTTAGAGCTAGAAATAGCAAGTTAAAATAAGGCTAGTCCGTTATCAACTTGAAAAAGTGGCACCGAGTCGGTGC	GACCACATCTTCGACAACAA	..((((.(((..(((.....)))..)))((((....))))(((((...((((.(......).)))).)))))......))))(((((...))))).	-19	0
Schwartz2019-PO1f	ATATAGTTCACGATAACATG	Y. lipolytica	W29	A	107666	107689	Cas9	6.3432	Endogenous	CATGATATAGTTCACGATAACATGGGGAGG	GTTTTAGAGCTAGAAATAGCAAGTTAAAATAAGGCTAGTCCGTTATCAACTTGAAAAAGTGGCACCGAGTCGGTGC	ATATAGTTCACGATAACATG	...........((((((.((((((((..((((....)))).........))))))))....)))))).((((....)))).((((((...))))))	-20.6	0
Schwartz2019-PO1f	CAAAGTCCATCAGTCCCCAT	Y. lipolytica	W29	A	107759	107782	Cas9	-0.849835	Endogenous	TCGGCAAAGTCCATCAGTCCCCATCGGTAT	GTTTTAGAGCTAGAAATAGCAAGTTAAAATAAGGCTAGTCCGTTATCAACTTGAAAAAGTGGCACCGAGTCGGTGC	CAAAGTCCATCAGTCCCCAT	................((.((((((((.((((....))))...)))))))).))..............((((....)))).((((((...))))))	-18.9	0
Schwartz2019-PO1f	ATGGGTGTATGCAAGTTCAA	Y. lipolytica	W29	A	107440	107463	Cas9	-1.33308	Endogenous	GAATATGGGTGTATGCAAGTTCAAGGGCAT	GTTTTAGAGCTAGAAATAGCAAGTTAAAATAAGGCTAGTCCGTTATCAACTTGAAAAAGTGGCACCGAGTCGGTGC	ATGGGTGTATGCAAGTTCAA	.(.(((((..((...((((((((....(((..((..((((.............)))).)).)))...))))))))...)).))))).)........	-20	0
Schwartz2019-PO1f	GCACATCCGAAACAGATCGG	Y. lipolytica	W29	A	109321	109344	Cas9	6.9484	Endogenous	CCGAGCACATCCGAAACAGATCGGCGGTTG	GTTTTAGAGCTAGAAATAGCAAGTTAAAATAAGGCTAGTCCGTTATCAACTTGAAAAAGTGGCACCGAGTCGGTGC	GCACATCCGAAACAGATCGG	.(((((((((......))))))......((((....))))(((((...((((.(......).)))).)))))......)))((((((...))))))	-22.1	-3.1
Schwartz2019-PO1f	TTTTGGATCTTGGATCACCG	Y. lipolytica	W29	A	109684	109707	Cas9	-0.0460181	Endogenous	GCTCTTTTGGATCTTGGATCACCGTGGGAA	GTTTTAGAGCTAGAAATAGCAAGTTAAAATAAGGCTAGTCCGTTATCAACTTGAAAAAGTGGCACCGAGTCGGTGC	TTTTGGATCTTGGATCACCG	.....(((..(((((..((.(((((((.((((....))))...)))))))..))...)))))..))).((((....)))).((((((...))))))	-23.8	-1.9
Schwartz2019-PO1f	TCTGTTTCGGATGTGCTCGG	Y. lipolytica	W29	A	109328	109348	Cas9	6.53892	Endogenous	CCGATCTGTTTCGGATGTGCTCGGCGGAGT	GTTTTAGAGCTAGAAATAGCAAGTTAAAATAAGGCTAGTCCGTTATCAACTTGAAAAAGTGGCACCGAGTCGGTGC	TCTGTTTCGGATGTGCTCGG	...((..(((((..(((...(((((((.((((....))))...)))))))..)))..)))))..))..((((....)))).((((((...))))))	-27.8	-0.6
Schwartz2019-PO1f	AAACCCACTGATATTCCCGT	Y. lipolytica	W29	A	109482	109505	Cas9	7.9603	Endogenous	GGAAAAACCCACTGATATTCCCGTCGGTCT	GTTTTAGAGCTAGAAATAGCAAGTTAAAATAAGGCTAGTCCGTTATCAACTTGAAAAAGTGGCACCGAGTCGGTGC	AAACCCACTGATATTCCCGT	......((.(((....((.((((((((.((((....))))...)))))))).))...))).)).....((((....)))).((((((...))))))	-20.4	0
Schwartz2019-PO1f	AGACCGACGGGAATATCAGT	Y. lipolytica	W29	A	109479	109499	Cas9	7.99815	Endogenous	ACCAAGACCGACGGGAATATCAGTGGGTTT	GTTTTAGAGCTAGAAATAGCAAGTTAAAATAAGGCTAGTCCGTTATCAACTTGAAAAAGTGGCACCGAGTCGGTGC	AGACCGACGGGAATATCAGT	.....((((((..((.(..((((((((.((((....))))...))))))))..).)).))))))....((((....)))).((((((...))))))	-24.1	-1.2
Schwartz2019-PO1f	AAATGCGTCATGGCTTCCCA	Y. lipolytica	W29	A	109667	109687	Cas9	7.37239	Endogenous	GAAGAAATGCGTCATGGCTTCCCACGGTGA	GTTTTAGAGCTAGAAATAGCAAGTTAAAATAAGGCTAGTCCGTTATCAACTTGAAAAAGTGGCACCGAGTCGGTGC	AAATGCGTCATGGCTTCCCA	.........((((((.((..(((((((.((((....))))...)))))))..))..)).)))).....((((....)))).((((((...))))))	-22.5	-1.6
Schwartz2019-PO1f	GGTAAGATCATCAAGGACCT	Y. lipolytica	W29	A	112059	112082	Cas9	0.937503	Endogenous	CATGGGTAAGATCATCAAGGACCTCGGATG	GTTTTAGAGCTAGAAATAGCAAGTTAAAATAAGGCTAGTCCGTTATCAACTTGAAAAAGTGGCACCGAGTCGGTGC	GGTAAGATCATCAAGGACCT	..............((((..((((((..((((....)))).........))))))..)))).......((((....)))).((((((...))))))	-21.6	-0.4
Schwartz2019-PO1f	GACGACACTCGCAGACCGGA	Y. lipolytica	W29	A	112230	112250	Cas9	6.5264	Endogenous	CAGAGACGACACTCGCAGACCGGACGGGCC	GTTTTAGAGCTAGAAATAGCAAGTTAAAATAAGGCTAGTCCGTTATCAACTTGAAAAAGTGGCACCGAGTCGGTGC	GACGACACTCGCAGACCGGA	((((..(((...((.((...(((((((.((((....))))...)))))))..))))))).))))....((((....)))).((((((...))))))	-21.1	-0.2
Schwartz2019-PO1f	TCCTGGATCAACTACGGCGA	Y. lipolytica	W29	A	112194	112217	Cas9	5.57197	Endogenous	CGGCTCCTGGATCAACTACGGCGACGGTGG	GTTTTAGAGCTAGAAATAGCAAGTTAAAATAAGGCTAGTCCGTTATCAACTTGAAAAAGTGGCACCGAGTCGGTGC	TCCTGGATCAACTACGGCGA	...((((....(((.(.(..(((((((.((((....))))...)))))))..).))))))))......((((....)))).((((((...))))))	-21.7	-1
Schwartz2019-PO1f	GGCGAGGCCGAGACGTCCAT	Y. lipolytica	W29	A	112080	112103	Cas9	-1.14548	Endogenous	AGCCGGCGAGGCCGAGACGTCCATGGGTAA	GTTTTAGAGCTAGAAATAGCAAGTTAAAATAAGGCTAGTCCGTTATCAACTTGAAAAAGTGGCACCGAGTCGGTGC	GGCGAGGCCGAGACGTCCAT	...((...((.(((..((.((((((((.((((....))))...)))))))).))...)))))...)).((((....)))).((((((...))))))	-25.4	-3
Schwartz2019-PO1f	CGAGGTCTACCGAGCCGGCG	Y. lipolytica	W29	A	112096	112119	Cas9	3.40229	Endogenous	CGGCCGAGGTCTACCGAGCCGGCGAGGCCG	GTTTTAGAGCTAGAAATAGCAAGTTAAAATAAGGCTAGTCCGTTATCAACTTGAAAAAGTGGCACCGAGTCGGTGC	CGAGGTCTACCGAGCCGGCG	...((.((....((((....(((((((.((((....))))...)))))))..)))))).)).......((((....)))).((((((...))))))	-24.6	-2.8
Schwartz2019-PO1f	CGAGTGTCGTCTCTGTCACT	Y. lipolytica	W29	A	112218	112241	Cas9	6.86501	Endogenous	TCTGCGAGTGTCGTCTCTGTCACTCGGCTC	GTTTTAGAGCTAGAAATAGCAAGTTAAAATAAGGCTAGTCCGTTATCAACTTGAAAAAGTGGCACCGAGTCGGTGC	CGAGTGTCGTCTCTGTCACT	...((((((.((((((((((.(((((..((((....)))).((((...((((.(......).)))).))))))))).)))))))..))).))))))	-21	-3
Schwartz2019-PO1f	GGGGAAATACAAACACGCAA	Y. lipolytica	W29	A	113989	114009	Cas9	6.85834	Endogenous	CATAGGGGAAATACAAACACGCAATGGACC	GTTTTAGAGCTAGAAATAGCAAGTTAAAATAAGGCTAGTCCGTTATCAACTTGAAAAAGTGGCACCGAGTCGGTGC	GGGGAAATACAAACACGCAA	..(((...........((..(((((((.((((....))))...)))))))...))...))).......((((....)))).((((((...))))))	-17.2	0
Schwartz2019-PO1f	AGATGTGATTTCGTCGGGAG	Y. lipolytica	W29	A	114054	114077	Cas9	1.32552	Endogenous	GCCGAGATGTGATTTCGTCGGGAGCGGTTG	GTTTTAGAGCTAGAAATAGCAAGTTAAAATAAGGCTAGTCCGTTATCAACTTGAAAAAGTGGCACCGAGTCGGTGC	AGATGTGATTTCGTCGGGAG	.((((.((((..(((.....(((((((.((((....))))...)))))))..))).))))))))....((((....)))).((((((...))))))	-22.6	-2.8
Schwartz2019-PO1f	CTCTGTTGATTGGAGAAGAA	Y. lipolytica	W29	A	114354	114374	Cas9	5.81587	Endogenous	TTTTCTCTGTTGATTGGAGAAGAAGGGTTC	GTTTTAGAGCTAGAAATAGCAAGTTAAAATAAGGCTAGTCCGTTATCAACTTGAAAAAGTGGCACCGAGTCGGTGC	CTCTGTTGATTGGAGAAGAA	.((.((((((((((..((..(((((((.((((....))))...)))))))....))..))))..))))))..)).......((((((...))))))	-24.8	-2.7
Schwartz2019-PO1f	TGGCTCCCAGACGATATGAA	Y. lipolytica	W29	A	114013	114036	Cas9	4.83692	Endogenous	TGGCTGGCTCCCAGACGATATGAATGGTCC	GTTTTAGAGCTAGAAATAGCAAGTTAAAATAAGGCTAGTCCGTTATCAACTTGAAAAAGTGGCACCGAGTCGGTGC	TGGCTCCCAGACGATATGAA	((((((..((((........))))..)))))).......((((((...((((.(......).)))).))))))........((((((...))))))	-24.1	-0.3
Schwartz2019-PO1f	GAGCGGTTGGAATCCAGAAA	Y. lipolytica	W29	A	114037	114060	Cas9	1.1241	Endogenous	TCGGGAGCGGTTGGAATCCAGAAATGGCTG	GTTTTAGAGCTAGAAATAGCAAGTTAAAATAAGGCTAGTCCGTTATCAACTTGAAAAAGTGGCACCGAGTCGGTGC	GAGCGGTTGGAATCCAGAAA	.(((((((((...((.....(((((((.((((....))))...)))))))..)))))).)))))....((((....)))).((((((...))))))	-22.4	-0.9
Schwartz2019-PO1f	AGAAAACGCAGACTGCTCAT	Y. lipolytica	W29	A	114333	114356	Cas9	-0.0871436	Endogenous	ACAGAGAAAACGCAGACTGCTCATCGGGGA	GTTTTAGAGCTAGAAATAGCAAGTTAAAATAAGGCTAGTCCGTTATCAACTTGAAAAAGTGGCACCGAGTCGGTGC	AGAAAACGCAGACTGCTCAT	.((.((((..(((((((..((((((((.((((....))))...)))))))).))).)))))))).)).((((....)))).((((((...))))))	-27.6	-1
Schwartz2019-PO1f	TCGGCCCTCAAAGTTCACAG	Y. lipolytica	W29	A	117125	117148	Cas9	6.99818	Endogenous	AGGTTCGGCCCTCAAAGTTCACAGTGGTCA	GTTTTAGAGCTAGAAATAGCAAGTTAAAATAAGGCTAGTCCGTTATCAACTTGAAAAAGTGGCACCGAGTCGGTGC	TCGGCCCTCAAAGTTCACAG	..((((..............(((((((.((((....))))...)))))))..))))............((((....)))).((((((...))))))	-18.3	0
Schwartz2019-PO1f	GGGAAATCAAGGTATCGGGG	Y. lipolytica	W29	A	117287	117310	Cas9	-1.31339	Endogenous	AACGGGGAAATCAAGGTATCGGGGCGGGGA	GTTTTAGAGCTAGAAATAGCAAGTTAAAATAAGGCTAGTCCGTTATCAACTTGAAAAAGTGGCACCGAGTCGGTGC	GGGAAATCAAGGTATCGGGG	..........((((.(((((((((((..((((....)))).........)))))))..)))).)))).((((....)))).((((((...))))))	-23	0
Schwartz2019-PO1f	GTCTGAATCTTCCATTGTGG	Y. lipolytica	W29	A	116948	116968	Cas9	4.51773	Endogenous	GCACGTCTGAATCTTCCATTGTGGCGGTTC	GTTTTAGAGCTAGAAATAGCAAGTTAAAATAAGGCTAGTCCGTTATCAACTTGAAAAAGTGGCACCGAGTCGGTGC	GTCTGAATCTTCCATTGTGG	.((((((...((((...)))).))))))((((....))))(((((...((((.(......).)))).))))).........((((((...))))))	-19.9	0
Schwartz2019-PO1f	CTGAAAAGCGAGTCCCGGAG	Y. lipolytica	W29	A	117197	117217	Cas9	-1.36877	Endogenous	CTACCTGAAAAGCGAGTCCCGGAGCGGTTT	GTTTTAGAGCTAGAAATAGCAAGTTAAAATAAGGCTAGTCCGTTATCAACTTGAAAAAGTGGCACCGAGTCGGTGC	CTGAAAAGCGAGTCCCGGAG	.........((....(((((((((((..((((....)))).........)))))))..))))...)).((((....)))).((((((...))))))	-20.5	0
Schwartz2019-PO1f	GGTCAAGGAAAAACGCTGGC	Y. lipolytica	W29	A	117238	117261	Cas9	-1.95876	Endogenous	TTGGGGTCAAGGAAAAACGCTGGCGGGCTC	GTTTTAGAGCTAGAAATAGCAAGTTAAAATAAGGCTAGTCCGTTATCAACTTGAAAAAGTGGCACCGAGTCGGTGC	GGTCAAGGAAAAACGCTGGC	..(((((....((((((((((((((((.((((....))))...)))))))...)))))..)))).....))))).......((((((...))))))	-26.1	-1.3
Schwartz2019-PO1f	CCGCACCGGCGAAAAAGCCA	Y. lipolytica	W29	A	117169	117192	Cas9	6.83444	Endogenous	TAGCCCGCACCGGCGAAAAAGCCAGGGATT	GTTTTAGAGCTAGAAATAGCAAGTTAAAATAAGGCTAGTCCGTTATCAACTTGAAAAAGTGGCACCGAGTCGGTGC	CCGCACCGGCGAAAAAGCCA	..((((((((......((((.((((...((((....))))(((((...((((.(......).)))).)))))..)))).)))).....))))))))	-28.2	-5.1
Schwartz2019-PO1f	GGATGACGACGATAATACGG	Y. lipolytica	W29	A	119903	119923	Cas9	4.42451	Endogenous	ACTCGGATGACGACGATAATACGGTGGTGC	GTTTTAGAGCTAGAAATAGCAAGTTAAAATAAGGCTAGTCCGTTATCAACTTGAAAAAGTGGCACCGAGTCGGTGC	GGATGACGACGATAATACGG	.(((((((..(((....(..(((((((.((((....))))...)))))))..)....)))))))))).((((....)))).((((((...))))))	-24.6	0
Schwartz2019-PO1f	CTAGTTGGTCCTGTTTGCCG	Y. lipolytica	W29	A	120326	120349	Cas9	1.22073	Endogenous	ATAGCTAGTTGGTCCTGTTTGCCGAGGTTG	GTTTTAGAGCTAGAAATAGCAAGTTAAAATAAGGCTAGTCCGTTATCAACTTGAAAAAGTGGCACCGAGTCGGTGC	CTAGTTGGTCCTGTTTGCCG	..(((((((..((...(((.(((((((.((((....))))...)))))))..))).....))..)))))))..........((((((...))))))	-24.1	-1.3
Schwartz2019-PO1f	AATGTGCACTCGAGACCCCG	Y. lipolytica	W29	A	119992	120015	Cas9	6.53268	Endogenous	TGAAAATGTGCACTCGAGACCCCGAGGAGC	GTTTTAGAGCTAGAAATAGCAAGTTAAAATAAGGCTAGTCCGTTATCAACTTGAAAAAGTGGCACCGAGTCGGTGC	AATGTGCACTCGAGACCCCG	..........((.(((.((.(((((((.((((....))))...)))))))..))...)))))......((((....)))).((((((...))))))	-21.4	0
Schwartz2019-PO1f	ACAGCTGTGGAAACGCGACT	Y. lipolytica	W29	A	119870	119890	Cas9	-1.19611	Endogenous	TTGAACAGCTGTGGAAACGCGACTCGGACG	GTTTTAGAGCTAGAAATAGCAAGTTAAAATAAGGCTAGTCCGTTATCAACTTGAAAAAGTGGCACCGAGTCGGTGC	ACAGCTGTGGAAACGCGACT	.......(((.((((.((((((((((..((((....)))).........)))))).)))))))).)))((((....)))).((((((...))))))	-24.6	-2.9
Schwartz2019-PO1f	ACTCACGTGCGAGTCATCGA	Y. lipolytica	W29	A	120414	120434	Cas9	6.92421	Endogenous	CCGAACTCACGTGCGAGTCATCGAGGGCGG	GTTTTAGAGCTAGAAATAGCAAGTTAAAATAAGGCTAGTCCGTTATCAACTTGAAAAAGTGGCACCGAGTCGGTGC	ACTCACGTGCGAGTCATCGA	....(((.((.((((.....(((((((.((((....))))...)))))))..)))).)).))).....((((....)))).((((((...))))))	-21.4	-2.4
Schwartz2019-PO1f	GCTATTATCGACAACGTGTG	Y. lipolytica	W29	A	120348	120368	Cas9	0.0492723	Endogenous	ACTAGCTATTATCGACAACGTGTGTGGATA	GTTTTAGAGCTAGAAATAGCAAGTTAAAATAAGGCTAGTCCGTTATCAACTTGAAAAAGTGGCACCGAGTCGGTGC	GCTATTATCGACAACGTGTG	.........((.((((..((((((((..((((....)))).........))))))))...)))).)).((((....)))).((((((...))))))	-20.6	0
Schwartz2019-PO1f	TTAGTAAGTGAAAATGAGGT	Y. lipolytica	W29	A	123361	123384	Cas9	4.4095	Endogenous	TTTGTTAGTAAGTGAAAATGAGGTGGGATG	GTTTTAGAGCTAGAAATAGCAAGTTAAAATAAGGCTAGTCCGTTATCAACTTGAAAAAGTGGCACCGAGTCGGTGC	TTAGTAAGTGAAAATGAGGT	...((((..((....(...((((((((.((((....))))...))))))))...)...))..))))..((((....)))).((((((...))))))	-18.9	0
Schwartz2019-PO1f	GATATTCGAGTCTTGTAAGA	Y. lipolytica	W29	A	123106	123129	Cas9	1.10421	Endogenous	CAGCGATATTCGAGTCTTGTAAGATGGTTG	GTTTTAGAGCTAGAAATAGCAAGTTAAAATAAGGCTAGTCCGTTATCAACTTGAAAAAGTGGCACCGAGTCGGTGC	GATATTCGAGTCTTGTAAGA	((((..((.(.((.((....(((((((.((((....))))...)))))))...)).)).))).)))).((((....)))).((((((...))))))	-22	-0.1
Schwartz2019-PO1f	GCTGTACTGTAGTCATAATT	Y. lipolytica	W29	A	123129	123149	Cas9	6.33823	Endogenous	TATCGCTGTACTGTAGTCATAATTGGGCTA	GTTTTAGAGCTAGAAATAGCAAGTTAAAATAAGGCTAGTCCGTTATCAACTTGAAAAAGTGGCACCGAGTCGGTGC	GCTGTACTGTAGTCATAATT	.........(((((....(((((((((.((((....))))...))))))))))))))...........((((....)))).((((((...))))))	-20.6	0
Schwartz2019-PO1f	CAGCACTACTTGAACACGAG	Y. lipolytica	W29	A	123318	123341	Cas9	0.573723	Endogenous	GAAACAGCACTACTTGAACACGAGTGGAGA	GTTTTAGAGCTAGAAATAGCAAGTTAAAATAAGGCTAGTCCGTTATCAACTTGAAAAAGTGGCACCGAGTCGGTGC	CAGCACTACTTGAACACGAG	..((((((((((........(((((((.((((....))))...)))))))...((((.(...(((......)))...).))))..))))).)))))	-19.2	-0.8
Schwartz2019-PO1f	AATTAGTCACCATCTCAATA	Y. lipolytica	W29	A	123188	123208	Cas9	7.24919	Endogenous	GTGCAATTAGTCACCATCTCAATATGGAGA	GTTTTAGAGCTAGAAATAGCAAGTTAAAATAAGGCTAGTCCGTTATCAACTTGAAAAAGTGGCACCGAGTCGGTGC	AATTAGTCACCATCTCAATA	.(((((((............(((((((.((((....))))...)))))))..))))))).........((((....)))).((((((...))))))	-18.1	0
Schwartz2019-PO1f	TTCGAGTCTTGTAAGATGGT	Y. lipolytica	W29	A	123102	123125	Cas9	-1.47206	Endogenous	GATATTCGAGTCTTGTAAGATGGTTGGTCT	GTTTTAGAGCTAGAAATAGCAAGTTAAAATAAGGCTAGTCCGTTATCAACTTGAAAAAGTGGCACCGAGTCGGTGC	TTCGAGTCTTGTAAGATGGT	(((((((..((...(((((((((((((.((((....))))...))))))))........)))))..)))))))))......((((((...))))))	-22.5	-0.5
Schwartz2019-PO1f	TGTTGTTGAGGAAATGGGCG	Y. lipolytica	W29	A	123811	123831	Cas9	-0.446859	Endogenous	GGAATGTTGTTGAGGAAATGGGCGAGGATT	GTTTTAGAGCTAGAAATAGCAAGTTAAAATAAGGCTAGTCCGTTATCAACTTGAAAAAGTGGCACCGAGTCGGTGC	TGTTGTTGAGGAAATGGGCG	....(((((...((((((((((((((..((((....)))).........))))))).))))))).)))))...........((((((...))))))	-26.7	-0.7
Schwartz2019-PO1f	GCTGTAATGAACATAGAGAT	Y. lipolytica	W29	A	123987	124010	Cas9	7.23226	Endogenous	CAGCGCTGTAATGAACATAGAGATGGGTTA	GTTTTAGAGCTAGAAATAGCAAGTTAAAATAAGGCTAGTCCGTTATCAACTTGAAAAAGTGGCACCGAGTCGGTGC	GCTGTAATGAACATAGAGAT	...((((((.((.(((...((((((((.((((....))))...))))))))...))))).))))))..((((....)))).((((((...))))))	-23.3	-0.1
Schwartz2019-PO1f	GTTTGGGTCATGTCAATAGA	Y. lipolytica	W29	A	123954	123977	Cas9	4.80875	Endogenous	GGGGGTTTGGGTCATGTCAATAGATGGTCT	GTTTTAGAGCTAGAAATAGCAAGTTAAAATAAGGCTAGTCCGTTATCAACTTGAAAAAGTGGCACCGAGTCGGTGC	GTTTGGGTCATGTCAATAGA	.....((.(..(((......(((((((.((((....))))...)))))))..)))..).)).......((((....)))).((((((...))))))	-18.2	-0.5
Schwartz2019-PO1f	CATAGAGATGGGTTACAAGG	Y. lipolytica	W29	A	123976	123999	Cas9	7.67467	Endogenous	TGAACATAGAGATGGGTTACAAGGGGGTTT	GTTTTAGAGCTAGAAATAGCAAGTTAAAATAAGGCTAGTCCGTTATCAACTTGAAAAAGTGGCACCGAGTCGGTGC	CATAGAGATGGGTTACAAGG	....(((((((((((.....(((((((.((((....))))...))))))).....))))))))).)).((((....)))).((((((...))))))	-22.2	0
Schwartz2019-PO1f	ACATAGAGATGGGTTACAAG	Y. lipolytica	W29	A	123977	124000	Cas9	7.5128	Endogenous	ATGAACATAGAGATGGGTTACAAGGGGGTT	GTTTTAGAGCTAGAAATAGCAAGTTAAAATAAGGCTAGTCCGTTATCAACTTGAAAAAGTGGCACCGAGTCGGTGC	ACATAGAGATGGGTTACAAG	.....((((((((((((...(((((((.((((....))))...)))))))...).))))))))).)).((((....)))).((((((...))))))	-22.6	0
Schwartz2019-PO1f	TAATGATGAAAAGTGAGAGG	Y. lipolytica	W29	A	123836	123856	Cas9	1.53635	Endogenous	GGATTAATGATGAAAAGTGAGAGGCGGTCG	GTTTTAGAGCTAGAAATAGCAAGTTAAAATAAGGCTAGTCCGTTATCAACTTGAAAAAGTGGCACCGAGTCGGTGC	TAATGATGAAAAGTGAGAGG	...((((((......((...(((((((.((((....))))...)))))))....))......))))))((((....)))).((((((...))))))	-21.1	0
Schwartz2019-PO1f	GATGTTCCCATTCATCACCT	Y. lipolytica	W29	A	124344	124364	Cas9	-1.00607	Endogenous	ATCAGATGTTCCCATTCATCACCTTGGTCA	GTTTTAGAGCTAGAAATAGCAAGTTAAAATAAGGCTAGTCCGTTATCAACTTGAAAAAGTGGCACCGAGTCGGTGC	GATGTTCCCATTCATCACCT	((((........)))).((((((((((.((((....))))...))))))).)))..............((((....)))).((((((...))))))	-22.2	-3.4
Schwartz2019-PO1f	TGCCAGATAGTGCCAAGACA	Y. lipolytica	W29	A	124418	124441	Cas9	6.08981	Endogenous	CTAATGCCAGATAGTGCCAAGACAGGGCCT	GTTTTAGAGCTAGAAATAGCAAGTTAAAATAAGGCTAGTCCGTTATCAACTTGAAAAAGTGGCACCGAGTCGGTGC	TGCCAGATAGTGCCAAGACA	.(((.(((.(((((..((((((((((..((((....)))).........))))))).)))........((((....)))))))))...))))))..	-22	0
Schwartz2019-PO1f	AGACGGTCAAGAGATGACCA	Y. lipolytica	W29	A	124361	124384	Cas9	6.29574	Endogenous	GAATAGACGGTCAAGAGATGACCAAGGTGA	GTTTTAGAGCTAGAAATAGCAAGTTAAAATAAGGCTAGTCCGTTATCAACTTGAAAAAGTGGCACCGAGTCGGTGC	AGACGGTCAAGAGATGACCA	.(((((.(.((......((.(((((((.((((....))))...)))))))..)))).).)))))....((((....)))).((((((...))))))	-22.2	-6.1
Schwartz2019-PO1f	TGGCATTAGCCTGCATCCAA	Y. lipolytica	W29	A	124436	124456	Cas9	7.061	Endogenous	TATCTGGCATTAGCCTGCATCCAAGGGTGC	GTTTTAGAGCTAGAAATAGCAAGTTAAAATAAGGCTAGTCCGTTATCAACTTGAAAAAGTGGCACCGAGTCGGTGC	TGGCATTAGCCTGCATCCAA	.((.((((((((........(((((((.((((....))))...))))))).)))))))))).......((((....)))).((((((...))))))	-25.9	-3.8
Schwartz2019-PO1f	GGAGAAATGGATGCGAAGAT	Y. lipolytica	W29	A	124390	124413	Cas9	8.00662	Endogenous	CTCGGGAGAAATGGATGCGAAGATAGGTGG	GTTTTAGAGCTAGAAATAGCAAGTTAAAATAAGGCTAGTCCGTTATCAACTTGAAAAAGTGGCACCGAGTCGGTGC	GGAGAAATGGATGCGAAGAT	.((..(((((((((.....((((((((.((((....))))...))))))))..))..))))))).)).((((....)))).((((((...))))))	-24.6	0
Schwartz2019-PO1f	GCAATATGAAGTCGTCCTGG	Y. lipolytica	W29	A	124805	124825	Cas9	6.82707	Endogenous	CTGTGCAATATGAAGTCGTCCTGGTGGAAG	GTTTTAGAGCTAGAAATAGCAAGTTAAAATAAGGCTAGTCCGTTATCAACTTGAAAAAGTGGCACCGAGTCGGTGC	GCAATATGAAGTCGTCCTGG	......(((...((..(((((((((((.((((....))))...)))))))....))))..))...)))((((....)))).((((((...))))))	-20.3	0
Schwartz2019-PO1f	GGATCCAGAATGCTTCGGGT	Y. lipolytica	W29	A	124700	124723	Cas9	1.05909	Endogenous	TTGTGGATCCAGAATGCTTCGGGTCGGGAA	GTTTTAGAGCTAGAAATAGCAAGTTAAAATAAGGCTAGTCCGTTATCAACTTGAAAAAGTGGCACCGAGTCGGTGC	GGATCCAGAATGCTTCGGGT	((((.......((((....((((((((.((((....))))...))))))))))))..)))).......((((....)))).((((((...))))))	-20.9	-2.1
Schwartz2019-PO1f	GGTCAGTCGATTCTTCCACC	Y. lipolytica	W29	A	124820	124843	Cas9	1.11529	Endogenous	TGACGGTCAGTCGATTCTTCCACCAGGACG	GTTTTAGAGCTAGAAATAGCAAGTTAAAATAAGGCTAGTCCGTTATCAACTTGAAAAAGTGGCACCGAGTCGGTGC	GGTCAGTCGATTCTTCCACC	((.(((((............(((((((.((((....))))...)))))))..)))).).)).......((((....)))).((((((...))))))	-19.5	-1.1
Schwartz2019-PO1f	CCACAGAGTATGGAGAAGAT	Y. lipolytica	W29	A	124904	124927	Cas9	3.47432	Endogenous	AAATCCACAGAGTATGGAGAAGATCGGTGG	GTTTTAGAGCTAGAAATAGCAAGTTAAAATAAGGCTAGTCCGTTATCAACTTGAAAAAGTGGCACCGAGTCGGTGC	CCACAGAGTATGGAGAAGAT	.....((..(((((..((.((((((((.((((....))))...))))))))...))..)))))..)).((((....)))).((((((...))))))	-25.9	-0.6
Schwartz2019-PO1f	CCGATCTTCTCCATACTCTG	Y. lipolytica	W29	A	124904	124924	Cas9	7.30128	Endogenous	TCCACCGATCTTCTCCATACTCTGTGGATT	GTTTTAGAGCTAGAAATAGCAAGTTAAAATAAGGCTAGTCCGTTATCAACTTGAAAAAGTGGCACCGAGTCGGTGC	CCGATCTTCTCCATACTCTG	................(((((((....))))))).....((((((...((((.(......).)))).))))))........((((((...))))))	-19.6	0
Schwartz2019-PO1f	TCAGCTCGTACAAAGAGTGG	Y. lipolytica	W29	A	124667	124690	Cas9	0.497889	Endogenous	GGTCTCAGCTCGTACAAAGAGTGGTGGAAC	GTTTTAGAGCTAGAAATAGCAAGTTAAAATAAGGCTAGTCCGTTATCAACTTGAAAAAGTGGCACCGAGTCGGTGC	TCAGCTCGTACAAAGAGTGG	(((((((...................))))).)).....((((((...((((.(......).)))).))))))........((((((...))))))	-19.9	-3.3
Schwartz2019-PO1f	TCAAGCTTATCATCTGGCAG	Y. lipolytica	W29	A	125882	125905	Cas9	6.22062	Endogenous	ACCTTCAAGCTTATCATCTGGCAGTGGTTA	GTTTTAGAGCTAGAAATAGCAAGTTAAAATAAGGCTAGTCCGTTATCAACTTGAAAAAGTGGCACCGAGTCGGTGC	TCAAGCTTATCATCTGGCAG	(((((........(((((..(((((((.((((....))))...)))))))...)))))...........))))).......((((((...))))))	-23.1	-2.4
Schwartz2019-PO1f	TCTGGCAGTGGTTAAAGACC	Y. lipolytica	W29	A	125870	125893	Cas9	6.11648	Endogenous	ATCATCTGGCAGTGGTTAAAGACCCGGAAG	GTTTTAGAGCTAGAAATAGCAAGTTAAAATAAGGCTAGTCCGTTATCAACTTGAAAAAGTGGCACCGAGTCGGTGC	TCTGGCAGTGGTTAAAGACC	(((((((((((((...))))))).....)))))).....((((((...((((.(......).)))).))))))........((((((...))))))	-22.2	-0.9
Schwartz2019-PO1f	ATAGCTCCTCTCGCCACCGT	Y. lipolytica	W29	A	125808	125828	Cas9	5.36686	Endogenous	AAAAATAGCTCCTCTCGCCACCGTCGGTAA	GTTTTAGAGCTAGAAATAGCAAGTTAAAATAAGGCTAGTCCGTTATCAACTTGAAAAAGTGGCACCGAGTCGGTGC	ATAGCTCCTCTCGCCACCGT	.((((((....(((....))).....)))))).......((((((...((((.(......).)))).))))))........((((((...))))))	-22.4	0
Schwartz2019-PO1f	TTAGAGAAAGAGTTTAAAGT	Y. lipolytica	W29	A	126045	126065	Cas9	6.16405	Endogenous	TACCTTAGAGAAAGAGTTTAAAGTCGGGGG	GTTTTAGAGCTAGAAATAGCAAGTTAAAATAAGGCTAGTCCGTTATCAACTTGAAAAAGTGGCACCGAGTCGGTGC	TTAGAGAAAGAGTTTAAAGT	..........(((((....((((((((.((((....))))...)))))))))))))............((((....)))).((((((...))))))	-17.8	0
Schwartz2019-PO1f	CAGTGGTTAAAGACCCGGAA	Y. lipolytica	W29	A	125865	125888	Cas9	6.97724	Endogenous	CTGGCAGTGGTTAAAGACCCGGAAGGGGGC	GTTTTAGAGCTAGAAATAGCAAGTTAAAATAAGGCTAGTCCGTTATCAACTTGAAAAAGTGGCACCGAGTCGGTGC	CAGTGGTTAAAGACCCGGAA	....((((...))))(((((((((((..((((....)))).........)))))))..))))......((((....)))).((((((...))))))	-21.7	-1.8
Schwartz2019-PO1f	AGAGAAAGAGTTTAAAGTCG	Y. lipolytica	W29	A	126047	126067	Cas9	1.92863	Endogenous	CCTTAGAGAAAGAGTTTAAAGTCGGGGGTG	GTTTTAGAGCTAGAAATAGCAAGTTAAAATAAGGCTAGTCCGTTATCAACTTGAAAAAGTGGCACCGAGTCGGTGC	AGAGAAAGAGTTTAAAGTCG	...............((((.(((((((.((((....))))...)))))))..))))............((((....)))).((((((...))))))	-19.8	0
Schwartz2019-PO1f	GTTCTGGTCATGTTCACCAG	Y. lipolytica	W29	A	127066	127086	Cas9	6.51163	Endogenous	TCTGGTTCTGGTCATGTTCACCAGCGGCGT	GTTTTAGAGCTAGAAATAGCAAGTTAAAATAAGGCTAGTCCGTTATCAACTTGAAAAAGTGGCACCGAGTCGGTGC	GTTCTGGTCATGTTCACCAG	...(((((.......)))))(((((((.((((....))))...)))))))..................((((....)))).((((((...))))))	-21	-3.9
Schwartz2019-PO1f	GGGCTGTCTGATTCTCTACG	Y. lipolytica	W29	A	126825	126845	Cas9	6.60816	Endogenous	TTCTGGGCTGTCTGATTCTCTACGTGGACA	GTTTTAGAGCTAGAAATAGCAAGTTAAAATAAGGCTAGTCCGTTATCAACTTGAAAAAGTGGCACCGAGTCGGTGC	GGGCTGTCTGATTCTCTACG	(((((((((.....((((......))))((((....))))...........)))).))))).......((((....)))).((((((...))))))	-24.2	0
Schwartz2019-PO1f	GGGAAACAGTCTGTAAAGAG	Y. lipolytica	W29	A	126983	127006	Cas9	5.29767	Endogenous	CCTGGGGAAACAGTCTGTAAAGAGCGGTGA	GTTTTAGAGCTAGAAATAGCAAGTTAAAATAAGGCTAGTCCGTTATCAACTTGAAAAAGTGGCACCGAGTCGGTGC	GGGAAACAGTCTGTAAAGAG	.(((...(((((........(((((((.((((....))))...))))))).)))))..))).......((((....)))).((((((...))))))	-19.8	-0.7
Schwartz2019-PO1f	GAGGATCTGTGGAACTCCAA	Y. lipolytica	W29	A	126913	126933	Cas9	5.41155	Endogenous	AACGGAGGATCTGTGGAACTCCAAGGGCTT	GTTTTAGAGCTAGAAATAGCAAGTTAAAATAAGGCTAGTCCGTTATCAACTTGAAAAAGTGGCACCGAGTCGGTGC	GAGGATCTGTGGAACTCCAA	...(((...((((...((..(((((((.((((....))))...)))))))..))....))))..))).((((....)))).((((((...))))))	-22.2	-1.6
Schwartz2019-PO1f	ATCTCGCTGTCGCTGTCAGG	Y. lipolytica	W29	A	126946	126966	Cas9	2.09504	Endogenous	GATCATCTCGCTGTCGCTGTCAGGCGGCAT	GTTTTAGAGCTAGAAATAGCAAGTTAAAATAAGGCTAGTCCGTTATCAACTTGAAAAAGTGGCACCGAGTCGGTGC	ATCTCGCTGTCGCTGTCAGG	..((((.(((((((.((((((((((((.((((....))))...)))))))..((.....))........)))))...))))))).)))).......	-22.5	-1.2
Schwartz2019-PO1f	CCAGACCTGGACCATTTGAC	Y. lipolytica	W29	A	126751	126771	Cas9	6.51101	Endogenous	ACTTCCAGACCTGGACCATTTGACGGGCGA	GTTTTAGAGCTAGAAATAGCAAGTTAAAATAAGGCTAGTCCGTTATCAACTTGAAAAAGTGGCACCGAGTCGGTGC	CCAGACCTGGACCATTTGAC	.......(((((........(((((((.((((....))))...))))))).......)))))......((((....)))).((((((...))))))	-20.5	-1.4
Schwartz2019-PO1f	GGTGACTCTTTCAAGCCACC	Y. lipolytica	W29	A	130057	130080	Cas9	-1.76071	Endogenous	GTGCGGTGACTCTTTCAAGCCACCCGGATG	GTTTTAGAGCTAGAAATAGCAAGTTAAAATAAGGCTAGTCCGTTATCAACTTGAAAAAGTGGCACCGAGTCGGTGC	GGTGACTCTTTCAAGCCACC	((((((.....(.((((...(((((((.((((....))))...)))))))..)))).)...)))))).((((....)))).((((((...))))))	-25.6	-4
Schwartz2019-PO1f	AGATCAACGTGCGAGATGGA	Y. lipolytica	W29	A	130129	130152	Cas9	6.30915	Endogenous	GATGAGATCAACGTGCGAGATGGACGGTGA	GTTTTAGAGCTAGAAATAGCAAGTTAAAATAAGGCTAGTCCGTTATCAACTTGAAAAAGTGGCACCGAGTCGGTGC	AGATCAACGTGCGAGATGGA	.(((.((((.((.((.....(((((((.((((....))))...)))))))....)).)).))))))).((((....)))).((((((...))))))	-22.4	-0.2
Schwartz2019-PO1f	ACAGACAGAAGAGAAGATGC	Y. lipolytica	W29	A	129990	130010	Cas9	4.26744	Endogenous	TTCGACAGACAGAAGAGAAGATGCCGGTTG	GTTTTAGAGCTAGAAATAGCAAGTTAAAATAAGGCTAGTCCGTTATCAACTTGAAAAAGTGGCACCGAGTCGGTGC	ACAGACAGAAGAGAAGATGC	...(((.((..((.......(((((((.((((....))))...)))))))....))..)).)))....((((....)))).((((((...))))))	-17.5	0
Schwartz2019-PO1f	ACAGAAGAGAAGATGCCGGT	Y. lipolytica	W29	A	129994	130014	Cas9	7.10244	Endogenous	ACAGACAGAAGAGAAGATGCCGGTTGGTGG	GTTTTAGAGCTAGAAATAGCAAGTTAAAATAAGGCTAGTCCGTTATCAACTTGAAAAAGTGGCACCGAGTCGGTGC	ACAGAAGAGAAGATGCCGGT	....((..((....(((..((((((((.((((....))))...)))))))).)))...))..))....((((....)))).((((((...))))))	-22.6	0
Schwartz2019-PO1f	GTAGCAGTTTTGACAGCGAT	Y. lipolytica	W29	A	130089	130112	Cas9	-1.44827	Endogenous	AATTGTAGCAGTTTTGACAGCGATGGGGAG	GTTTTAGAGCTAGAAATAGCAAGTTAAAATAAGGCTAGTCCGTTATCAACTTGAAAAAGTGGCACCGAGTCGGTGC	GTAGCAGTTTTGACAGCGAT	...........((((((..((((((((.((((....))))...))))))))..))).)))........((((....)))).((((((...))))))	-24.8	-0.7
Schwartz2019-PO1f	GATGAGATCAACGTGCGAGA	Y. lipolytica	W29	A	130133	130156	Cas9	6.07178	Endogenous	GGTTGATGAGATCAACGTGCGAGATGGACG	GTTTTAGAGCTAGAAATAGCAAGTTAAAATAAGGCTAGTCCGTTATCAACTTGAAAAAGTGGCACCGAGTCGGTGC	GATGAGATCAACGTGCGAGA	(((((.....((..((....(((((((.((((....))))...)))))))...))..))...))))).((((....)))).((((((...))))))	-22.4	0
Schwartz2019-PO1f	CGCCGACCTTGACAACCACG	Y. lipolytica	W29	A	139968	139991	Cas9	6.98234	Endogenous	GTGTCGCCGACCTTGACAACCACGAGGTCG	GTTTTAGAGCTAGAAATAGCAAGTTAAAATAAGGCTAGTCCGTTATCAACTTGAAAAAGTGGCACCGAGTCGGTGC	CGCCGACCTTGACAACCACG	(((((((.(((....((((..(((((..((((....)))).((((...((((.(......).)))).)))))))))..))))...)))))))))).	-23.6	0
Schwartz2019-PO1f	GAAAATGCCAACATTCACCA	Y. lipolytica	W29	A	139603	139623	Cas9	8.65393	Endogenous	GCAGGAAAATGCCAACATTCACCAGGGTCT	GTTTTAGAGCTAGAAATAGCAAGTTAAAATAAGGCTAGTCCGTTATCAACTTGAAAAAGTGGCACCGAGTCGGTGC	GAAAATGCCAACATTCACCA	((.((((...((.....((.(((((((.((((....))))...)))))))..))...)).)))).)).((((....)))).((((((...))))))	-17	0
Schwartz2019-PO1f	GGCCAGTCGTCGCTGCAGCG	Y. lipolytica	W29	A	140369	140392	Cas9	6.18777	Endogenous	GCTTGGCCAGTCGTCGCTGCAGCGGGGTTC	GTTTTAGAGCTAGAAATAGCAAGTTAAAATAAGGCTAGTCCGTTATCAACTTGAAAAAGTGGCACCGAGTCGGTGC	GGCCAGTCGTCGCTGCAGCG	(((.((((..(((....)))(((((((.((((....))))...)))))))..)))).)))........((((....)))).((((((...))))))	-22.9	-3.4
Schwartz2019-PO1f	ACCGCTCGAGTGATTCGAAA	Y. lipolytica	W29	A	139903	139923	Cas9	-3.00494	Endogenous	TCCCACCGCTCGAGTGATTCGAAACGGAGA	GTTTTAGAGCTAGAAATAGCAAGTTAAAATAAGGCTAGTCCGTTATCAACTTGAAAAAGTGGCACCGAGTCGGTGC	ACCGCTCGAGTGATTCGAAA	.(((((((((((((.((..(((((((..((((....)))).........)))))))....))..))).))))))....))))(((((...))))).	-22.4	-2.5
Schwartz2019-PO1f	AACCAGCTCGACGAGGGCGA	Y. lipolytica	W29	A	139672	139692	Cas9	2.45483	Endogenous	CCCCAACCAGCTCGACGAGGGCGAGGGCAT	GTTTTAGAGCTAGAAATAGCAAGTTAAAATAAGGCTAGTCCGTTATCAACTTGAAAAAGTGGCACCGAGTCGGTGC	AACCAGCTCGACGAGGGCGA	.(((.(((((....((((.(((((((..((((....)))).........))))))).)))).......((((....)))).....))))).)))..	-23.3	-5
Schwartz2019-PO1f	ATTGGTGACTGTTCGAGCCG	Y. lipolytica	W29	A	139520	139543	Cas9	1.96442	Endogenous	TAGAATTGGTGACTGTTCGAGCCGTGGTGG	GTTTTAGAGCTAGAAATAGCAAGTTAAAATAAGGCTAGTCCGTTATCAACTTGAAAAAGTGGCACCGAGTCGGTGC	ATTGGTGACTGTTCGAGCCG	..(((((((.(....((((.(((((((.((((....))))...)))))))..))))...).)))))))((((....)))).((((((...))))))	-29.5	-1.8
Schwartz2019-PO1f	TCATCTGGCGAGGTCAACTG	Y. lipolytica	W29	A	142955	142978	Cas9	0.602267	Endogenous	ATTGTCATCTGGCGAGGTCAACTGCGGTGC	GTTTTAGAGCTAGAAATAGCAAGTTAAAATAAGGCTAGTCCGTTATCAACTTGAAAAAGTGGCACCGAGTCGGTGC	TCATCTGGCGAGGTCAACTG	.....(((((.(....((((((((((..((((....)))).........))))))))))))))))...((((....)))).((((((...))))))	-22.1	-1.2
Schwartz2019-PO1f	CTACTTGTAGATGATTGCAC	Y. lipolytica	W29	A	142896	142916	Cas9	9.6267	Endogenous	GACTCTACTTGTAGATGATTGCACAGGAAC	GTTTTAGAGCTAGAAATAGCAAGTTAAAATAAGGCTAGTCCGTTATCAACTTGAAAAAGTGGCACCGAGTCGGTGC	CTACTTGTAGATGATTGCAC	((((((..(((((......)))))..))).)))......((((((...((((.(......).)))).))))))........((((((...))))))	-19.9	-0.9
Schwartz2019-PO1f	TATTCGACTTTTTCACACTG	Y. lipolytica	W29	A	142987	143010	Cas9	-2.64586	Endogenous	CTCGTATTCGACTTTTTCACACTGCGGAGG	GTTTTAGAGCTAGAAATAGCAAGTTAAAATAAGGCTAGTCCGTTATCAACTTGAAAAAGTGGCACCGAGTCGGTGC	TATTCGACTTTTTCACACTG	......(((((((((.((((((((((..((((....)))).........))))))))))............))))))))).((((((...))))))	-24.2	0
Schwartz2019-PO1f	TTGACCTCGCCAGATGACAA	Y. lipolytica	W29	A	142961	142981	Cas9	5.38717	Endogenous	GCAGTTGACCTCGCCAGATGACAATGGCCT	GTTTTAGAGCTAGAAATAGCAAGTTAAAATAAGGCTAGTCCGTTATCAACTTGAAAAAGTGGCACCGAGTCGGTGC	TTGACCTCGCCAGATGACAA	............((((((..(((((((.((((....))))...)))))))..((.....)))))))).((((....)))).((((((...))))))	-19.5	0
Schwartz2019-PO1f	TCGACTTTTTCACACTGCGG	Y. lipolytica	W29	A	142984	143007	Cas9	-2.33526	Endogenous	GTATTCGACTTTTTCACACTGCGGAGGCCA	GTTTTAGAGCTAGAAATAGCAAGTTAAAATAAGGCTAGTCCGTTATCAACTTGAAAAAGTGGCACCGAGTCGGTGC	TCGACTTTTTCACACTGCGG	...(((((((((....(((((((((((.((((....))))...))))))).........))))........))))))))).((((((...))))))	-23.5	0
Schwartz2019-PO1f	GAGGCCATTGTCATCTGGCG	Y. lipolytica	W29	A	142965	142988	Cas9	6.57845	Endogenous	TGCGGAGGCCATTGTCATCTGGCGAGGTCA	GTTTTAGAGCTAGAAATAGCAAGTTAAAATAAGGCTAGTCCGTTATCAACTTGAAAAAGTGGCACCGAGTCGGTGC	GAGGCCATTGTCATCTGGCG	..(((....)))..(((((.(((((((.((((....))))...)))))))...)))))..........((((....)))).((((((...))))))	-22.1	-5.2
Schwartz2019-PO1f	TCTCCATTCTCATCTCAACA	Y. lipolytica	W29	A	143344	143367	Cas9	5.3417	Endogenous	ACTTTCTCCATTCTCATCTCAACATGGTGC	GTTTTAGAGCTAGAAATAGCAAGTTAAAATAAGGCTAGTCCGTTATCAACTTGAAAAAGTGGCACCGAGTCGGTGC	TCTCCATTCTCATCTCAACA	......((((...(((..........)))..))))....((((((...((((.(......).)))).))))))........((((((...))))))	-15.7	0
Schwartz2019-PO1f	GTAGGGTGTCACATCGATGG	Y. lipolytica	W29	A	143400	143420	Cas9	7.61878	Endogenous	CTGGGTAGGGTGTCACATCGATGGTGGTGA	GTTTTAGAGCTAGAAATAGCAAGTTAAAATAAGGCTAGTCCGTTATCAACTTGAAAAAGTGGCACCGAGTCGGTGC	GTAGGGTGTCACATCGATGG	....(((((((((((....)))......((((....))))(((((...((((.(......).)))).)))))......))))))))..........	-19.7	-1.2
Schwartz2019-PO1f	TTTGTGTCCCGCTAGCAGTG	Y. lipolytica	W29	A	143290	143310	Cas9	7.8067	Endogenous	TATCTTTGTGTCCCGCTAGCAGTGGGGTGA	GTTTTAGAGCTAGAAATAGCAAGTTAAAATAAGGCTAGTCCGTTATCAACTTGAAAAAGTGGCACCGAGTCGGTGC	TTTGTGTCCCGCTAGCAGTG	..........((((((....(((((((.((((....))))...)))))))...)))))).........((((....)))).((((((...))))))	-24.8	-0.4
Schwartz2019-PO1f	AGCGGGACACAAAGATACTG	Y. lipolytica	W29	A	143280	143303	Cas9	6.47278	Endogenous	TGCTAGCGGGACACAAAGATACTGTGGTTA	GTTTTAGAGCTAGAAATAGCAAGTTAAAATAAGGCTAGTCCGTTATCAACTTGAAAAAGTGGCACCGAGTCGGTGC	AGCGGGACACAAAGATACTG	(((((...........((((((((((..((((....)))).........)))))))))))))))....((((....)))).((((((...))))))	-23.5	0
Schwartz2019-PO1f	CTTTGTGTCCCGCTAGCAGT	Y. lipolytica	W29	A	143289	143309	Cas9	7.53246	Endogenous	GTATCTTTGTGTCCCGCTAGCAGTGGGGTG	GTTTTAGAGCTAGAAATAGCAAGTTAAAATAAGGCTAGTCCGTTATCAACTTGAAAAAGTGGCACCGAGTCGGTGC	CTTTGTGTCCCGCTAGCAGT	...........((((((..((((((((.((((....))))...))))))))..)))))).........((((....)))).((((((...))))))	-27.1	0
Schwartz2019-PO1f	TGGATTCTGCTGACTAACGG	Y. lipolytica	W29	A	147012	147032	Cas9	7.51178	Endogenous	GCCGTGGATTCTGCTGACTAACGGCGGCGG	GTTTTAGAGCTAGAAATAGCAAGTTAAAATAAGGCTAGTCCGTTATCAACTTGAAAAAGTGGCACCGAGTCGGTGC	TGGATTCTGCTGACTAACGG	..(((...((.(((((.(..(((((((.((((....))))...)))))))..)..))))).)).))).((((....)))).((((((...))))))	-23.1	0
Schwartz2019-PO1f	GGAGGCGAGGCGATTCCGCA	Y. lipolytica	W29	A	146949	146969	Cas9	6.16824	Endogenous	GCACGGAGGCGAGGCGATTCCGCAGGGTCG	GTTTTAGAGCTAGAAATAGCAAGTTAAAATAAGGCTAGTCCGTTATCAACTTGAAAAAGTGGCACCGAGTCGGTGC	GGAGGCGAGGCGATTCCGCA	((.((((.(((....((...(((((((.((((....))))...)))))))..))...))))))).)).((((....)))).((((((...))))))	-24.7	-3.8
Schwartz2019-PO1f	CCGTTAGTCAGCAGAATCCA	Y. lipolytica	W29	A	147009	147032	Cas9	6.90031	Endogenous	GCCGCCGTTAGTCAGCAGAATCCACGGCAC	GTTTTAGAGCTAGAAATAGCAAGTTAAAATAAGGCTAGTCCGTTATCAACTTGAAAAAGTGGCACCGAGTCGGTGC	CCGTTAGTCAGCAGAATCCA	......(..(((.((..((.(((((((.((((....))))...)))))))..))....)).)))..).((((....)))).((((((...))))))	-17.7	0
Schwartz2019-PO1f	ATTCTGCTGACTAACGGCGG	Y. lipolytica	W29	A	147015	147035	Cas9	7.21888	Endogenous	GTGGATTCTGCTGACTAACGGCGGCGGCAA	GTTTTAGAGCTAGAAATAGCAAGTTAAAATAAGGCTAGTCCGTTATCAACTTGAAAAAGTGGCACCGAGTCGGTGC	ATTCTGCTGACTAACGGCGG	.......(((.(((((((.(((((((..((((....)))).........))))))).).)))))))))((((....)))).((((((...))))))	-25.5	-5.9
Schwartz2019-PO1f	TCCTATGTATTCGATATCGA	Y. lipolytica	W29	A	146913	146933	Cas9	-1.67523	Endogenous	ATTGTCCTATGTATTCGATATCGACGGCGT	GTTTTAGAGCTAGAAATAGCAAGTTAAAATAAGGCTAGTCCGTTATCAACTTGAAAAAGTGGCACCGAGTCGGTGC	TCCTATGTATTCGATATCGA	..(((...(((((....)))))..))).((((....))))(((((...((((.(......).)))).))))).........((((((...))))))	-18.8	-0.4
Schwartz2019-PO1f	GCAGACGTGTGACTACTCGC	Y. lipolytica	W29	A	146864	146887	Cas9	-0.741771	Endogenous	GTCAGCAGACGTGTGACTACTCGCTGGCGA	GTTTTAGAGCTAGAAATAGCAAGTTAAAATAAGGCTAGTCCGTTATCAACTTGAAAAAGTGGCACCGAGTCGGTGC	GCAGACGTGTGACTACTCGC	...((((...(((((.((..(((((((.((((....))))...)))))))..)).)))))))))....((((....)))).((((((...))))))	-24.9	-0.9
Schwartz2019-PO1f	GCGACTGTCCGCCAAACACC	Y. lipolytica	W29	A	150424	150444	Cas9	2.9265	Endogenous	TCCAGCGACTGTCCGCCAAACACCAGGTCG	GTTTTAGAGCTAGAAATAGCAAGTTAAAATAAGGCTAGTCCGTTATCAACTTGAAAAAGTGGCACCGAGTCGGTGC	GCGACTGTCCGCCAAACACC	(.(((((...(((.......(((((((.((((....))))...)))))))..))))))))).......((((....)))).((((((...))))))	-20.9	-2.7
Schwartz2019-PO1f	AGTTGCGGCTGGCCACGTTG	Y. lipolytica	W29	A	150340	150360	Cas9	-0.55488	Endogenous	GCCGAGTTGCGGCTGGCCACGTTGCGGCTG	GTTTTAGAGCTAGAAATAGCAAGTTAAAATAAGGCTAGTCCGTTATCAACTTGAAAAAGTGGCACCGAGTCGGTGC	AGTTGCGGCTGGCCACGTTG	....((((((((((......(((((((.((((....))))...)))))))..)))))).)))).....((((....)))).((((((...))))))	-30.2	-2.5
Schwartz2019-PO1f	AAAGTCGTACGACGTAACCA	Y. lipolytica	W29	A	150523	150546	Cas9	8.56579	Endogenous	CCGGAAAGTCGTACGACGTAACCATGGACG	GTTTTAGAGCTAGAAATAGCAAGTTAAAATAAGGCTAGTCCGTTATCAACTTGAAAAAGTGGCACCGAGTCGGTGC	AAAGTCGTACGACGTAACCA	..........(((.((.((.(((((((.((((....))))...)))))))..)).)))))........((((....)))).((((((...))))))	-19.5	-1.9
Schwartz2019-PO1f	GGGTGGTGTCGCGCTCGTGG	Y. lipolytica	W29	A	150466	150486	Cas9	8.05281	Endogenous	GACAGGGTGGTGTCGCGCTCGTGGAGGTAC	GTTTTAGAGCTAGAAATAGCAAGTTAAAATAAGGCTAGTCCGTTATCAACTTGAAAAAGTGGCACCGAGTCGGTGC	GGGTGGTGTCGCGCTCGTGG	...(((((.((.(((.((..(((((((.((((....))))...)))))))...)).))).)).)))))((((....)))).((((((...))))))	-24.2	-6
Schwartz2019-PO1f	AAGAAGCGATGCTCCTTCAA	Y. lipolytica	W29	A	150294	150317	Cas9	5.1114	Endogenous	GAAGAAGAAGCGATGCTCCTTCAACGGCTG	GTTTTAGAGCTAGAAATAGCAAGTTAAAATAAGGCTAGTCCGTTATCAACTTGAAAAAGTGGCACCGAGTCGGTGC	AAGAAGCGATGCTCCTTCAA	..((((((((...((((...(((((((.((((....))))...)))))))))))...)).)))).)).((((....)))).((((((...))))))	-22	-2.9
Schwartz2019-PO1f	CAACGTGGTCAGCCGCAACG	Y. lipolytica	W29	A	150352	150375	Cas9	2.1889	Endogenous	CCGTCAACGTGGTCAGCCGCAACGTGGCCA	GTTTTAGAGCTAGAAATAGCAAGTTAAAATAAGGCTAGTCCGTTATCAACTTGAAAAAGTGGCACCGAGTCGGTGC	CAACGTGGTCAGCCGCAACG	.((((.((.(((((......(((((((.((((....))))...)))))))..)))).)))))))....((((....)))).((((((...))))))	-24.1	-4.2
Schwartz2019-PO1f	ACTGGAGGAACAGAAGCGCC	Y. lipolytica	W29	A	153857	153877	Cas9	2.222	Endogenous	AGCGACTGGAGGAACAGAAGCGCCAGGAAG	GTTTTAGAGCTAGAAATAGCAAGTTAAAATAAGGCTAGTCCGTTATCAACTTGAAAAAGTGGCACCGAGTCGGTGC	ACTGGAGGAACAGAAGCGCC	....((..(((.((...((((((((((.((((....))))...)))))))..)))...)).))).)).((((....)))).((((((...))))))	-22.8	-2.4
Schwartz2019-PO1f	TGTGGCCGAAGCCAAGCGAC	Y. lipolytica	W29	A	154085	154105	Cas9	-1.62601	Endogenous	TCCGTGTGGCCGAAGCCAAGCGACAGGCTG	GTTTTAGAGCTAGAAATAGCAAGTTAAAATAAGGCTAGTCCGTTATCAACTTGAAAAAGTGGCACCGAGTCGGTGC	TGTGGCCGAAGCCAAGCGAC	..((((....))))(((...(((((((.((((....))))...)))))))...)))............((((....)))).((((((...))))))	-23.9	-4.5
Schwartz2019-PO1f	AGGAGTCTGTTCGACGACAG	Y. lipolytica	W29	A	154000	154020	Cas9	4.05002	Endogenous	CAACAGGAGTCTGTTCGACGACAGCGGGAG	GTTTTAGAGCTAGAAATAGCAAGTTAAAATAAGGCTAGTCCGTTATCAACTTGAAAAAGTGGCACCGAGTCGGTGC	AGGAGTCTGTTCGACGACAG	.(((.((((((....)))))(((((((.((((....))))...)))))))......).))).......((((....)))).((((((...))))))	-20.6	-3.5
Schwartz2019-PO1f	GGAGTCTGTTCGACGACAGC	Y. lipolytica	W29	A	154001	154021	Cas9	2.33525	Endogenous	AACAGGAGTCTGTTCGACGACAGCGGGAGC	GTTTTAGAGCTAGAAATAGCAAGTTAAAATAAGGCTAGTCCGTTATCAACTTGAAAAAGTGGCACCGAGTCGGTGC	GGAGTCTGTTCGACGACAGC	...(((.....)))(((((((((((((.((((....))))...)))))))...))).)))........((((....)))).((((((...))))))	-22.6	-3.7
Schwartz2019-PO1f	CTCTCTGGAAAAGGTCCGTG	Y. lipolytica	W29	A	154067	154087	Cas9	-0.45771	Endogenous	CCGCCTCTCTGGAAAAGGTCCGTGTGGCCG	GTTTTAGAGCTAGAAATAGCAAGTTAAAATAAGGCTAGTCCGTTATCAACTTGAAAAAGTGGCACCGAGTCGGTGC	CTCTCTGGAAAAGGTCCGTG	.....((((...((.((...(((((((.((((....))))...)))))))..))))..))))......((((....)))).((((((...))))))	-21.8	-2
Schwartz2019-PO1f	GTCGCTTCTGCTCCTCCTGT	Y. lipolytica	W29	A	153836	153859	Cas9	2.09553	Endogenous	TCCAGTCGCTTCTGCTCCTCCTGTCGGAGT	GTTTTAGAGCTAGAAATAGCAAGTTAAAATAAGGCTAGTCCGTTATCAACTTGAAAAAGTGGCACCGAGTCGGTGC	GTCGCTTCTGCTCCTCCTGT	...((....))....(((.((((((((.((((....))))...)))))))))))..............((((....)))).((((((...))))))	-20.4	-1.3
Schwartz2019-PO1f	GGACTCGTCCCACTCTCAGG	Y. lipolytica	W29	A	157418	157441	Cas9	6.64673	Endogenous	AGGTGGACTCGTCCCACTCTCAGGCGGAGC	GTTTTAGAGCTAGAAATAGCAAGTTAAAATAAGGCTAGTCCGTTATCAACTTGAAAAAGTGGCACCGAGTCGGTGC	GGACTCGTCCCACTCTCAGG	(((((.(((((.......))(((((((.((((....))))...)))))))..))).))))).......((((....)))).((((((...))))))	-24.9	-1
Schwartz2019-PO1f	CCGATGATTCTGTTGATCCG	Y. lipolytica	W29	A	157471	157491	Cas9	1.49231	Endogenous	AGCGCCGATGATTCTGTTGATCCGCGGATC	GTTTTAGAGCTAGAAATAGCAAGTTAAAATAAGGCTAGTCCGTTATCAACTTGAAAAAGTGGCACCGAGTCGGTGC	CCGATGATTCTGTTGATCCG	..((((((...(.....((.(((((((.((((....))))...)))))))..)).....).)))))).((((....)))).((((((...))))))	-20.3	-1.1
Schwartz2019-PO1f	GCTCAAGTCGGGCGACGACA	Y. lipolytica	W29	A	157496	157519	Cas9	1.09561	Endogenous	AGCTGCTCAAGTCGGGCGACGACACGGATC	GTTTTAGAGCTAGAAATAGCAAGTTAAAATAAGGCTAGTCCGTTATCAACTTGAAAAAGTGGCACCGAGTCGGTGC	GCTCAAGTCGGGCGACGACA	..((((((.((..(((((((((((((..((((....)))).........))))))).)).)))).)).)))))).......((((((...))))))	-25.9	-5.3
Schwartz2019-PO1f	TTTCTGCTCCGCCTGAGAGT	Y. lipolytica	W29	A	157410	157430	Cas9	7.37826	Endogenous	GCGATTTCTGCTCCGCCTGAGAGTGGGACG	GTTTTAGAGCTAGAAATAGCAAGTTAAAATAAGGCTAGTCCGTTATCAACTTGAAAAAGTGGCACCGAGTCGGTGC	TTTCTGCTCCGCCTGAGAGT	((((((((((((......))).....)))).)))))...((((((...((((.(......).)))).))))))........((((((...))))))	-21.9	-2.1
Schwartz2019-PO1f	GATCACAAGCTGCTTGAGAG	Y. lipolytica	W29	A	157593	157613	Cas9	6.85241	Endogenous	CCCGGATCACAAGCTGCTTGAGAGTGGCAC	GTTTTAGAGCTAGAAATAGCAAGTTAAAATAAGGCTAGTCCGTTATCAACTTGAAAAAGTGGCACCGAGTCGGTGC	GATCACAAGCTGCTTGAGAG	(((.((..(((((((.....(((((((.((((....))))...))))))).)))).)))..)).))).((((....)))).((((((...))))))	-21.4	-1.5
Schwartz2019-PO1f	GCTGATTGAGCGGGTGCGGG	Y. lipolytica	W29	A	157532	157555	Cas9	5.39466	Endogenous	ACGAGCTGATTGAGCGGGTGCGGGCGGAGC	GTTTTAGAGCTAGAAATAGCAAGTTAAAATAAGGCTAGTCCGTTATCAACTTGAAAAAGTGGCACCGAGTCGGTGC	GCTGATTGAGCGGGTGCGGG	..((((..((((((.((...(((((((.((((....))))...)))))))...))...))))))))))((((....)))).((((((...))))))	-27.2	-3
Schwartz2019-PO1f	ATGTCCGTCGATTTTCTGAG	Y. lipolytica	W29	A	160168	160188	Cas9	-2.34857	Endogenous	GGCGATGTCCGTCGATTTTCTGAGCGGTGA	GTTTTAGAGCTAGAAATAGCAAGTTAAAATAAGGCTAGTCCGTTATCAACTTGAAAAAGTGGCACCGAGTCGGTGC	ATGTCCGTCGATTTTCTGAG	.........((((..((...(((((((.((((....))))...)))))))..))..))))........((((....)))).((((((...))))))	-19.2	0
Schwartz2019-PO1f	TTTCTGGCGTCGTATGCCGA	Y. lipolytica	W29	A	159812	159835	Cas9	4.77366	Endogenous	CACGTTTCTGGCGTCGTATGCCGACGGCGA	GTTTTAGAGCTAGAAATAGCAAGTTAAAATAAGGCTAGTCCGTTATCAACTTGAAAAAGTGGCACCGAGTCGGTGC	TTTCTGGCGTCGTATGCCGA	....(((((...((.(((..(((((((.((((....))))...)))))))..)))))...)))))...((((....)))).((((((...))))))	-25.7	-5.5
Schwartz2019-PO1f	GTTTGAGACGATTGGCCAGT	Y. lipolytica	W29	A	159750	159770	Cas9	3.93542	Endogenous	TCTCGTTTGAGACGATTGGCCAGTCGGCAG	GTTTTAGAGCTAGAAATAGCAAGTTAAAATAAGGCTAGTCCGTTATCAACTTGAAAAAGTGGCACCGAGTCGGTGC	GTTTGAGACGATTGGCCAGT	...((((((((((((((..((((((((.((((....))))...)))))))).))))))).)))).)))((((....)))).((((((...))))))	-31.2	0
Schwartz2019-PO1f	CTCACCGCTCAGAAAATCGA	Y. lipolytica	W29	A	160172	160195	Cas9	-2.41903	Endogenous	ACTACTCACCGCTCAGAAAATCGACGGACA	GTTTTAGAGCTAGAAATAGCAAGTTAAAATAAGGCTAGTCCGTTATCAACTTGAAAAAGTGGCACCGAGTCGGTGC	CTCACCGCTCAGAAAATCGA	..((((((((.......(..(((((((.((((....))))...)))))))..)((((.(...(((......)))...).))))...))).))))).	-19.8	0
Schwartz2019-PO1f	GGGTGTCCCGCAACGTTGAG	Y. lipolytica	W29	A	159854	159874	Cas9	-0.578222	Endogenous	CTCGGGGTGTCCCGCAACGTTGAGAGGAAC	GTTTTAGAGCTAGAAATAGCAAGTTAAAATAAGGCTAGTCCGTTATCAACTTGAAAAAGTGGCACCGAGTCGGTGC	GGGTGTCCCGCAACGTTGAG	(((...)))..((((....(((((((..((((....)))).........)))))))....))))....((((....)))).((((((...))))))	-20.4	-2.9
Schwartz2019-PO1f	GCACAACGATCTCTGGAGTG	Y. lipolytica	W29	A	160103	160126	Cas9	7.8954	Endogenous	GCGCGCACAACGATCTCTGGAGTGCGGAGC	GTTTTAGAGCTAGAAATAGCAAGTTAAAATAAGGCTAGTCCGTTATCAACTTGAAAAAGTGGCACCGAGTCGGTGC	GCACAACGATCTCTGGAGTG	.......(((..(.(((.((((((((..((((....)))).........)))))))).))))..))).((((....)))).((((((...))))))	-24.9	-1
Schwartz2019-PO1f	TGGTGCATATCCTAGTTGCG	Y. lipolytica	W29	A	162113	162136	Cas9	0.430579	Endogenous	GTACTGGTGCATATCCTAGTTGCGGGGTTC	GTTTTAGAGCTAGAAATAGCAAGTTAAAATAAGGCTAGTCCGTTATCAACTTGAAAAAGTGGCACCGAGTCGGTGC	TGGTGCATATCCTAGTTGCG	(((((.((...((((((...(((((((.((((....))))...)))))))..))))))...)))))))((((....)))).((((((...))))))	-23.7	-1.8
Schwartz2019-PO1f	AAGTCCTTAGAAGCTCTCTA	Y. lipolytica	W29	A	161982	162002	Cas9	-0.630457	Endogenous	GGAGAAGTCCTTAGAAGCTCTCTATGGCAC	GTTTTAGAGCTAGAAATAGCAAGTTAAAATAAGGCTAGTCCGTTATCAACTTGAAAAAGTGGCACCGAGTCGGTGC	AAGTCCTTAGAAGCTCTCTA	.((.(((((...(((.(((((((....)))))))...))).........)))))))............((((....)))).((((((...))))))	-21.5	-0.3
Schwartz2019-PO1f	GATCACGGTGTCATGTCATG	Y. lipolytica	W29	A	162167	162187	Cas9	5.10367	Endogenous	TGGGGATCACGGTGTCATGTCATGTGGCAT	GTTTTAGAGCTAGAAATAGCAAGTTAAAATAAGGCTAGTCCGTTATCAACTTGAAAAAGTGGCACCGAGTCGGTGC	GATCACGGTGTCATGTCATG	(((.((((......(((...(((((((.((((....))))...)))))))..)))....)))).))).((((....)))).((((((...))))))	-25	-0.1
Schwartz2019-PO1f	AAGGACTTCTCCAAACATGA	Y. lipolytica	W29	A	161967	161990	Cas9	-1.12604	Endogenous	TTCTAAGGACTTCTCCAAACATGAAGGAAG	GTTTTAGAGCTAGAAATAGCAAGTTAAAATAAGGCTAGTCCGTTATCAACTTGAAAAAGTGGCACCGAGTCGGTGC	AAGGACTTCTCCAAACATGA	..(((((...((........(((((((.((((....))))...)))))))..))..))))).......((((....)))).((((((...))))))	-20.6	-1.8
Schwartz2019-PO1f	TGTCATGTCATGTGGCATAT	Y. lipolytica	W29	A	162175	162195	Cas9	3.50753	Endogenous	ACGGTGTCATGTCATGTGGCATATCGGTCG	GTTTTAGAGCTAGAAATAGCAAGTTAAAATAAGGCTAGTCCGTTATCAACTTGAAAAAGTGGCACCGAGTCGGTGC	TGTCATGTCATGTGGCATAT	((((((.....))))))..((((((((.((((....))))...)))))))).................((((....)))).((((((...))))))	-20.7	-4.3
Schwartz2019-PO1f	GCTGATTGACGCCTACTGCT	Y. lipolytica	W29	A	162885	162905	Cas9	5.15673	Endogenous	ACAAGCTGATTGACGCCTACTGCTCGGACC	GTTTTAGAGCTAGAAATAGCAAGTTAAAATAAGGCTAGTCCGTTATCAACTTGAAAAAGTGGCACCGAGTCGGTGC	GCTGATTGACGCCTACTGCT	(.((((.((((((((((((((((((.......)))))))).))).......))))..))).)))).).((((....)))).((((((...))))))	-25.8	-0.1
Schwartz2019-PO1f	GATGAACGTGGTCAACCGCC	Y. lipolytica	W29	A	162933	162953	Cas9	-2.67533	Endogenous	TTGTGATGAACGTGGTCAACCGCCGGGGCG	GTTTTAGAGCTAGAAATAGCAAGTTAAAATAAGGCTAGTCCGTTATCAACTTGAAAAAGTGGCACCGAGTCGGTGC	GATGAACGTGGTCAACCGCC	(((((...(((.(....((((((((((.((((....))))...)))))))..)))..).)))))))).((((....)))).((((((...))))))	-23.9	-3.8
Schwartz2019-PO1f	ACCACGTTCATCACAAACCC	Y. lipolytica	W29	A	162922	162945	Cas9	2.38986	Endogenous	GTTGACCACGTTCATCACAAACCCGGGAAT	GTTTTAGAGCTAGAAATAGCAAGTTAAAATAAGGCTAGTCCGTTATCAACTTGAAAAAGTGGCACCGAGTCGGTGC	ACCACGTTCATCACAAACCC	.(((((((((..((......))..).)))).........((((((...((((.(......).)))).)))))).....))))(((((...))))).	-16.8	0
Schwartz2019-PO1f	GCGTCCTGTTCGAAGCTCAT	Y. lipolytica	W29	A	163039	163059	Cas9	7.1283	Endogenous	GCTGGCGTCCTGTTCGAAGCTCATTGGAGC	GTTTTAGAGCTAGAAATAGCAAGTTAAAATAAGGCTAGTCCGTTATCAACTTGAAAAAGTGGCACCGAGTCGGTGC	GCGTCCTGTTCGAAGCTCAT	.....((((((..(((((........))))).).)))))((((((...((((.(......).)))).))))))........((((((...))))))	-22.6	-1.5
Schwartz2019-PO1f	CCTTGACGTCTTTCAGTTCG	Y. lipolytica	W29	A	163137	163160	Cas9	-0.684847	Endogenous	ATCACCTTGACGTCTTTCAGTTCGGGGCAG	GTTTTAGAGCTAGAAATAGCAAGTTAAAATAAGGCTAGTCCGTTATCAACTTGAAAAAGTGGCACCGAGTCGGTGC	CCTTGACGTCTTTCAGTTCG	...(((((.((...((((..(((((((.((((....))))...)))))))..))))))..)))))...((((....)))).((((((...))))))	-20.7	-0.3
Schwartz2019-PO1f	ATGAACGTGGTCAACCGCCG	Y. lipolytica	W29	A	162934	162954	Cas9	-1.90417	Endogenous	TGTGATGAACGTGGTCAACCGCCGGGGCGA	GTTTTAGAGCTAGAAATAGCAAGTTAAAATAAGGCTAGTCCGTTATCAACTTGAAAAAGTGGCACCGAGTCGGTGC	ATGAACGTGGTCAACCGCCG	.(((...(((.(....(((.(((((((.((((....))))...)))))))..)))..).)))...)))((((....)))).((((((...))))))	-23.4	-3.8
Schwartz2019-PO1f	CACCCAGCAGTAACACCACA	Y. lipolytica	W29	A	167141	167161	Cas9	-0.366922	Endogenous	GGGTCACCCAGCAGTAACACCACAGGGCTA	GTTTTAGAGCTAGAAATAGCAAGTTAAAATAAGGCTAGTCCGTTATCAACTTGAAAAAGTGGCACCGAGTCGGTGC	CACCCAGCAGTAACACCACA	.........(((((...(((((((((..((((....)))).........))))))).))..)))))..((((....)))).((((((...))))))	-17.9	0
Schwartz2019-PO1f	GTGCGTAAGGAAGATCCAAG	Y. lipolytica	W29	A	167067	167090	Cas9	2.70897	Endogenous	GCTGGTGCGTAAGGAAGATCCAAGTGGGTT	GTTTTAGAGCTAGAAATAGCAAGTTAAAATAAGGCTAGTCCGTTATCAACTTGAAAAAGTGGCACCGAGTCGGTGC	GTGCGTAAGGAAGATCCAAG	....(((((((....((...(((((((.((((....))))...)))))))..))....))).))))..((((....)))).((((((...))))))	-21.1	-1.3
Schwartz2019-PO1f	TGTTCGTCACATGATCGTGT	Y. lipolytica	W29	A	167331	167351	Cas9	1.13676	Endogenous	CTCTTGTTCGTCACATGATCGTGTCGGAGA	GTTTTAGAGCTAGAAATAGCAAGTTAAAATAAGGCTAGTCCGTTATCAACTTGAAAAAGTGGCACCGAGTCGGTGC	TGTTCGTCACATGATCGTGT	.((((..(((((....))))).....)))).........((((((...((((.(......).)))).))))))........((((((...))))))	-20.7	-1.1
Schwartz2019-PO1f	GGAAAGAGCATCTAGCCCTG	Y. lipolytica	W29	A	167156	167179	Cas9	3.33707	Endogenous	TCTTGGAAAGAGCATCTAGCCCTGTGGTGT	GTTTTAGAGCTAGAAATAGCAAGTTAAAATAAGGCTAGTCCGTTATCAACTTGAAAAAGTGGCACCGAGTCGGTGC	GGAAAGAGCATCTAGCCCTG	(((........((((((...(((((((.((((....))))...)))))))..))))))))).......((((....)))).((((((...))))))	-26.7	-2
Schwartz2019-PO1f	GTGTACTTCACGGTGACAAT	Y. lipolytica	W29	A	167272	167295	Cas9	4.51446	Endogenous	CTTCGTGTACTTCACGGTGACAATGGGTGT	GTTTTAGAGCTAGAAATAGCAAGTTAAAATAAGGCTAGTCCGTTATCAACTTGAAAAAGTGGCACCGAGTCGGTGC	GTGTACTTCACGGTGACAAT	(((.....)))((((((..((((((((.((((....))))...)))))))).((.....)))))))).((((....)))).((((((...))))))	-21.6	-1.9
Schwartz2019-PO1f	ACTTGTTCAAACGAAGGTAG	Y. lipolytica	W29	A	167212	167235	Cas9	-1.89755	Endogenous	CATCACTTGTTCAAACGAAGGTAGAGGCGA	GTTTTAGAGCTAGAAATAGCAAGTTAAAATAAGGCTAGTCCGTTATCAACTTGAAAAAGTGGCACCGAGTCGGTGC	ACTTGTTCAAACGAAGGTAG	((((.((((((((..(((..(((((((.((((....))))...)))))))...)))....))).......))))).)))).((((((...))))))	-19.9	-0.1
Schwartz2019-PO1f	GTACTCGGCCCCAATGTCCG	Y. lipolytica	W29	A	171733	171753	Cas9	5.42887	Endogenous	TCTCGTACTCGGCCCCAATGTCCGGGGTCT	GTTTTAGAGCTAGAAATAGCAAGTTAAAATAAGGCTAGTCCGTTATCAACTTGAAAAAGTGGCACCGAGTCGGTGC	GTACTCGGCCCCAATGTCCG	(.(((.((((..........(((((((.((((....))))...)))))))..))))))).).......((((....)))).((((((...))))))	-20.3	-0.8
Schwartz2019-PO1f	GCAAACTCGGACCCAATGGA	Y. lipolytica	W29	A	171490	171513	Cas9	5.93049	Endogenous	CTGGGCAAACTCGGACCCAATGGACGGCCT	GTTTTAGAGCTAGAAATAGCAAGTTAAAATAAGGCTAGTCCGTTATCAACTTGAAAAAGTGGCACCGAGTCGGTGC	GCAAACTCGGACCCAATGGA	((..((((((..(((((((((((((((.((((....))))...)))))))........))))))....((((....))))))..))))))..))..	-22.6	0
Schwartz2019-PO1f	CGATTGGTGTGGTTACAGAG	Y. lipolytica	W29	A	171633	171656	Cas9	5.33613	Endogenous	CCTTCGATTGGTGTGGTTACAGAGAGGATG	GTTTTAGAGCTAGAAATAGCAAGTTAAAATAAGGCTAGTCCGTTATCAACTTGAAAAAGTGGCACCGAGTCGGTGC	CGATTGGTGTGGTTACAGAG	.((((((..(((((......(((((((.((((....))))...)))))))..)))))..)))..))).((((....)))).((((((...))))))	-21.1	0
Schwartz2019-PO1f	CCCAGGTCGCCCAAGTCGAG	Y. lipolytica	W29	A	171512	171532	Cas9	0.143286	Endogenous	TTTGCCCAGGTCGCCCAAGTCGAGCGGAAT	GTTTTAGAGCTAGAAATAGCAAGTTAAAATAAGGCTAGTCCGTTATCAACTTGAAAAAGTGGCACCGAGTCGGTGC	CCCAGGTCGCCCAAGTCGAG	..(((((((..(.((((...(((((((.((((....))))...)))))))..)))).)..))......)))))........((((((...))))))	-21.6	-0.2
Schwartz2019-PO1f	GATTCAAGACAGTCAAGGAG	Y. lipolytica	W29	A	171454	171477	Cas9	6.34486	Endogenous	CTGCGATTCAAGACAGTCAAGGAGTGGTCC	GTTTTAGAGCTAGAAATAGCAAGTTAAAATAAGGCTAGTCCGTTATCAACTTGAAAAAGTGGCACCGAGTCGGTGC	GATTCAAGACAGTCAAGGAG	(((....(((((((......(((((((.((((....))))...)))))))..)))).)))....))).((((....)))).((((((...))))))	-22.3	-0.8
Schwartz2019-PO1f	GTCCGGGGTCTCTTTTTCGG	Y. lipolytica	W29	A	171748	171768	Cas9	1.06336	Endogenous	CAATGTCCGGGGTCTCTTTTTCGGGGGAAG	GTTTTAGAGCTAGAAATAGCAAGTTAAAATAAGGCTAGTCCGTTATCAACTTGAAAAAGTGGCACCGAGTCGGTGC	GTCCGGGGTCTCTTTTTCGG	(.((((.(((.((((((((((((....(((..((..((((.............)))).)).)))...)))))))))))).))).))).).).....	-25	-3.9
Schwartz2019-PO1f	CGAGCTTCGTGAGTACCTGT	Y. lipolytica	W29	A	173206	173226	Cas9	8.04157	Endogenous	ATATCGAGCTTCGTGAGTACCTGTGGGAAT	GTTTTAGAGCTAGAAATAGCAAGTTAAAATAAGGCTAGTCCGTTATCAACTTGAAAAAGTGGCACCGAGTCGGTGC	CGAGCTTCGTGAGTACCTGT	.((....((.((.(((((.((((((((.((((....))))...))))))))))).)).))))...)).((((....)))).((((((...))))))	-25.4	-0.5
Schwartz2019-PO1f	TTGAGTTTCCCGACATCTGT	Y. lipolytica	W29	A	173102	173122	Cas9	4.5905	Endogenous	TTCATTGAGTTTCCCGACATCTGTGGGCAA	GTTTTAGAGCTAGAAATAGCAAGTTAAAATAAGGCTAGTCCGTTATCAACTTGAAAAAGTGGCACCGAGTCGGTGC	TTGAGTTTCCCGACATCTGT	.(((.......(((.(((.((((((((.((((....))))...)))))))))))...))).....)))((((....)))).((((((...))))))	-19.8	0
Schwartz2019-PO1f	CGGAGCCCAGAAAGCCTGGG	Y. lipolytica	W29	A	173152	173172	Cas9	5.51462	Endogenous	GCCCCGGAGCCCAGAAAGCCTGGGAGGAGC	GTTTTAGAGCTAGAAATAGCAAGTTAAAATAAGGCTAGTCCGTTATCAACTTGAAAAAGTGGCACCGAGTCGGTGC	CGGAGCCCAGAAAGCCTGGG	((((.(((((.....)))))(((((((.((((....))))...)))))))........))))......((((....)))).((((((...))))))	-26.1	-6.8
Schwartz2019-PO1f	AGCCCTGACTCTGTAAAAGT	Y. lipolytica	W29	A	173242	173265	Cas9	5.54496	Endogenous	TTCAAGCCCTGACTCTGTAAAAGTCGGCTT	GTTTTAGAGCTAGAAATAGCAAGTTAAAATAAGGCTAGTCCGTTATCAACTTGAAAAAGTGGCACCGAGTCGGTGC	AGCCCTGACTCTGTAAAAGT	.((.(((((((.((.....((((((((.((((....))))...))))))))..((((.(...(((......)))...).)))))).))))))).))	-21.8	0
Schwartz2019-PO1f	TGAAGCACAAAGCTCCTCCC	Y. lipolytica	W29	A	173166	173189	Cas9	7.37901	Endogenous	TCCTTGAAGCACAAAGCTCCTCCCAGGCTT	GTTTTAGAGCTAGAAATAGCAAGTTAAAATAAGGCTAGTCCGTTATCAACTTGAAAAAGTGGCACCGAGTCGGTGC	TGAAGCACAAAGCTCCTCCC	.....(((..(((((...........)))))........((((((...((((.(......).)))).)))))).....)))((((((...))))))	-19.3	-1.5
Schwartz2019-PO1f	TCTCGGGCGTTTCTGGACAA	Y. lipolytica	W29	A	173509	173532	Cas9	6.88885	Endogenous	TTCCTCTCGGGCGTTTCTGGACAAGGGTAC	GTTTTAGAGCTAGAAATAGCAAGTTAAAATAAGGCTAGTCCGTTATCAACTTGAAAAAGTGGCACCGAGTCGGTGC	TCTCGGGCGTTTCTGGACAA	.(((((((.....(((((.(((((((..((((....)))).........))))))).)))))......((((....)))).)).))))).......	-23.9	-1.6
Schwartz2019-PO1f	CTTGTCCAGAAACGCCCGAG	Y. lipolytica	W29	A	173511	173531	Cas9	-0.0838514	Endogenous	TACCCTTGTCCAGAAACGCCCGAGAGGAAG	GTTTTAGAGCTAGAAATAGCAAGTTAAAATAAGGCTAGTCCGTTATCAACTTGAAAAAGTGGCACCGAGTCGGTGC	CTTGTCCAGAAACGCCCGAG	........((...(((....(((((((.((((....))))...)))))))..)))...))........((((....)))).((((((...))))))	-20.2	0
Schwartz2019-PO1f	CCCAGCCTCGAAAGTTTCGG	Y. lipolytica	W29	A	173461	173484	Cas9	5.18196	Endogenous	CTAGCCCAGCCTCGAAAGTTTCGGTGGAAG	GTTTTAGAGCTAGAAATAGCAAGTTAAAATAAGGCTAGTCCGTTATCAACTTGAAAAAGTGGCACCGAGTCGGTGC	CCCAGCCTCGAAAGTTTCGG	...(((((((((...)))).(((((((.((((....))))...))))))).)))))............((((....)))).((((((...))))))	-21.8	-1.3
Schwartz2019-PO1f	GCCGAAGAATACGCTACCCG	Y. lipolytica	W29	A	173593	173613	Cas9	5.65151	Endogenous	GTCCGCCGAAGAATACGCTACCCGAGGCTC	GTTTTAGAGCTAGAAATAGCAAGTTAAAATAAGGCTAGTCCGTTATCAACTTGAAAAAGTGGCACCGAGTCGGTGC	GCCGAAGAATACGCTACCCG	...((..(((..((((.((.(((((((.((((....))))...)))))))..)).))))..))).)).((((....)))).((((((...))))))	-22	0
Schwartz2019-PO1f	TCGGGTAGCGTATTCTTCGG	Y. lipolytica	W29	A	173591	173614	Cas9	3.73654	Endogenous	AGCCTCGGGTAGCGTATTCTTCGGCGGACG	GTTTTAGAGCTAGAAATAGCAAGTTAAAATAAGGCTAGTCCGTTATCAACTTGAAAAAGTGGCACCGAGTCGGTGC	TCGGGTAGCGTATTCTTCGG	...(((((((.(((..((..(((((((.((((....))))...)))))))..))..))).))))))).((((....)))).((((((...))))))	-24.4	-0.2
Schwartz2019-PO1f	GGTACACAAGTAGAGTGTGG	Y. lipolytica	W29	A	173618	173641	Cas9	6.26467	Endogenous	GACTGGTACACAAGTAGAGTGTGGTGGAGC	GTTTTAGAGCTAGAAATAGCAAGTTAAAATAAGGCTAGTCCGTTATCAACTTGAAAAAGTGGCACCGAGTCGGTGC	GGTACACAAGTAGAGTGTGG	......(((((.((...((((((((((.((((....))))...))))))).........)))...)).)))))........((((((...))))))	-20	-3.3
Schwartz2019-PO1f	GCTCATGTCCGAGCGTACGA	Y. lipolytica	W29	A	176397	176420	Cas9	-2.42876	Endogenous	CATTGCTCATGTCCGAGCGTACGATGGAGA	GTTTTAGAGCTAGAAATAGCAAGTTAAAATAAGGCTAGTCCGTTATCAACTTGAAAAAGTGGCACCGAGTCGGTGC	GCTCATGTCCGAGCGTACGA	((((......))))...(..(((((((.((((....))))...)))))))..)...............((((....)))).((((((...))))))	-21.7	-5.7
Schwartz2019-PO1f	CGTCCAGGTGACGCTCAGAT	Y. lipolytica	W29	A	176215	176238	Cas9	1.62445	Endogenous	CCTACGTCCAGGTGACGCTCAGATCGGACG	GTTTTAGAGCTAGAAATAGCAAGTTAAAATAAGGCTAGTCCGTTATCAACTTGAAAAAGTGGCACCGAGTCGGTGC	CGTCCAGGTGACGCTCAGAT	......(((((((..(((.((((((((.((((....))))...))))))))...)).)..))))))).((((....)))).((((((...))))))	-24.6	-2.5
Schwartz2019-PO1f	GCTTCTCCATTGGGGTTGGG	Y. lipolytica	W29	A	175989	176009	Cas9	5.89091	Endogenous	TTTGGCTTCTCCATTGGGGTTGGGGGGTCC	GTTTTAGAGCTAGAAATAGCAAGTTAAAATAAGGCTAGTCCGTTATCAACTTGAAAAAGTGGCACCGAGTCGGTGC	GCTTCTCCATTGGGGTTGGG	(((((((((.......))))).....)))).........((((((...((((.(......).)))).))))))........((((((...))))))	-21.5	-3.5
Schwartz2019-PO1f	AACAGATTGAGCATTCCGGT	Y. lipolytica	W29	A	176346	176366	Cas9	6.41334	Endogenous	CTGGAACAGATTGAGCATTCCGGTGGGGTC	GTTTTAGAGCTAGAAATAGCAAGTTAAAATAAGGCTAGTCCGTTATCAACTTGAAAAAGTGGCACCGAGTCGGTGC	AACAGATTGAGCATTCCGGT	(((.((((.(((.......((((((((.((((....))))...))))))))..))))))).)))....((((....)))).((((((...))))))	-21.8	0
Schwartz2019-PO1f	CGAGTGCCCGGAATCATCAT	Y. lipolytica	W29	A	176136	176159	Cas9	5.71094	Endogenous	GGTTCGAGTGCCCGGAATCATCATCGGAAG	GTTTTAGAGCTAGAAATAGCAAGTTAAAATAAGGCTAGTCCGTTATCAACTTGAAAAAGTGGCACCGAGTCGGTGC	CGAGTGCCCGGAATCATCAT	(((((...((((....((.((((((((.((((....))))...)))))))).))....))))......)))))........((((((...))))))	-24.1	0
Schwartz2019-PO1f	TTCCGGGCACTCGAACCAGT	Y. lipolytica	W29	A	176146	176166	Cas9	6.77118	Endogenous	ATGATTCCGGGCACTCGAACCAGTCGGGAA	GTTTTAGAGCTAGAAATAGCAAGTTAAAATAAGGCTAGTCCGTTATCAACTTGAAAAAGTGGCACCGAGTCGGTGC	TTCCGGGCACTCGAACCAGT	...(((((.......((..((((((((.((((....))))...)))))))).))...)))))......((((....)))).((((((...))))))	-22.2	-0.9
Schwartz2019-PO1f	AGGTGATCTGGAACTCGTAG	Y. lipolytica	W29	A	178199	178219	Cas9	3.61064	Endogenous	TCAAAGGTGATCTGGAACTCGTAGGGGCTG	GTTTTAGAGCTAGAAATAGCAAGTTAAAATAAGGCTAGTCCGTTATCAACTTGAAAAAGTGGCACCGAGTCGGTGC	AGGTGATCTGGAACTCGTAG	.((((((..(((.((.((..(((((((.((((....))))...)))))))...)).))))))))))).((((....)))).((((((...))))))	-24.4	-0.5
Schwartz2019-PO1f	AACTCGTAGGGGCTGCCGAA	Y. lipolytica	W29	A	178210	178230	Cas9	-1.47902	Endogenous	CTGGAACTCGTAGGGGCTGCCGAACGGCGC	GTTTTAGAGCTAGAAATAGCAAGTTAAAATAAGGCTAGTCCGTTATCAACTTGAAAAAGTGGCACCGAGTCGGTGC	AACTCGTAGGGGCTGCCGAA	.....((((((((((((...(((((((.((((....))))...)))))))..))).))))).))))..((((....)))).((((((...))))))	-29	-1.7
Schwartz2019-PO1f	ACGAACTTGTTGACTCCAAC	Y. lipolytica	W29	A	177684	177704	Cas9	1.70849	Endogenous	GAAGACGAACTTGTTGACTCCAACGGGAAC	GTTTTAGAGCTAGAAATAGCAAGTTAAAATAAGGCTAGTCCGTTATCAACTTGAAAAAGTGGCACCGAGTCGGTGC	ACGAACTTGTTGACTCCAAC	...........((((((...(((((((.((((....))))...)))))))..))..))))........((((....)))).((((((...))))))	-19.3	-1.1
Schwartz2019-PO1f	GAATCAGGTCAACTGTGGGT	Y. lipolytica	W29	A	177649	177669	Cas9	4.13341	Endogenous	GCGGGAATCAGGTCAACTGTGGGTGGGTCG	GTTTTAGAGCTAGAAATAGCAAGTTAAAATAAGGCTAGTCCGTTATCAACTTGAAAAAGTGGCACCGAGTCGGTGC	GAATCAGGTCAACTGTGGGT	...((((((......((((((((((((.((((....))))...)))))))).......))))......)))))).......((((((...))))))	-20.6	-1.7
Schwartz2019-PO1f	AGGGGCTGCCGAACGGCGCA	Y. lipolytica	W29	A	178217	178237	Cas9	0.574696	Endogenous	TCGTAGGGGCTGCCGAACGGCGCAGGGTTG	GTTTTAGAGCTAGAAATAGCAAGTTAAAATAAGGCTAGTCCGTTATCAACTTGAAAAAGTGGCACCGAGTCGGTGC	AGGGGCTGCCGAACGGCGCA	..((((((((((((......))))....((((....))))............))).))))).......((((....)))).((((((...))))))	-25.8	-6
Schwartz2019-PO1f	AAGGTGATCTGGAACTCGTA	Y. lipolytica	W29	A	178198	178218	Cas9	3.05232	Endogenous	CTCAAAGGTGATCTGGAACTCGTAGGGGCT	GTTTTAGAGCTAGAAATAGCAAGTTAAAATAAGGCTAGTCCGTTATCAACTTGAAAAAGTGGCACCGAGTCGGTGC	AAGGTGATCTGGAACTCGTA	..((((((..(((.((.((.(((((((.((((....))))...)))))))...)).))))))))))).((((....)))).((((((...))))))	-23.7	-0.5
Schwartz2019-PO1f	ACAGCGAGTAGAGAATCACG	Y. lipolytica	W29	A	179751	179774	Cas9	2.60829	Endogenous	ATCGACAGCGAGTAGAGAATCACGTGGCCG	GTTTTAGAGCTAGAAATAGCAAGTTAAAATAAGGCTAGTCCGTTATCAACTTGAAAAAGTGGCACCGAGTCGGTGC	ACAGCGAGTAGAGAATCACG	....(((((.((.....((((((((((.((((....))))...))))))..........))))..)).)))))........((((((...))))))	-19.7	0
Schwartz2019-PO1f	AAGATCATCACCAAACGCGA	Y. lipolytica	W29	A	179698	179718	Cas9	-1.09473	Endogenous	CCGCAAGATCATCACCAAACGCGACGGCTC	GTTTTAGAGCTAGAAATAGCAAGTTAAAATAAGGCTAGTCCGTTATCAACTTGAAAAAGTGGCACCGAGTCGGTGC	AAGATCATCACCAAACGCGA	........(((......((((((....(((..((..((((.............)))).)).)))...)))))).....)))((((((...))))))	-18	0
Schwartz2019-PO1f	GGACCGCCACTGGAAACAGT	Y. lipolytica	W29	A	179631	179654	Cas9	4.26045	Endogenous	GAGTGGACCGCCACTGGAAACAGTGGGTTG	GTTTTAGAGCTAGAAATAGCAAGTTAAAATAAGGCTAGTCCGTTATCAACTTGAAAAAGTGGCACCGAGTCGGTGC	GGACCGCCACTGGAAACAGT	((((.(((((((....))))(((((((.((((....))))...)))))))..)))..)))).......((((....)))).((((((...))))))	-27.9	-3.8
Schwartz2019-PO1f	TGTCCAGGCTCGATGCGCTG	Y. lipolytica	W29	A	179658	179681	Cas9	-0.284292	Endogenous	TACGTGTCCAGGCTCGATGCGCTGCGGGAG	GTTTTAGAGCTAGAAATAGCAAGTTAAAATAAGGCTAGTCCGTTATCAACTTGAAAAAGTGGCACCGAGTCGGTGC	TGTCCAGGCTCGATGCGCTG	...((.((((((.(((((((((((((..((((....)))).........)))))))))).........((((....)))).))).))))))))...	-25.2	-3.8
Schwartz2019-PO1f	AACATCACCTTTGAAAGCAG	Y. lipolytica	W29	A	179800	179820	Cas9	1.8312	Endogenous	AGGCAACATCACCTTTGAAAGCAGCGGTAC	GTTTTAGAGCTAGAAATAGCAAGTTAAAATAAGGCTAGTCCGTTATCAACTTGAAAAAGTGGCACCGAGTCGGTGC	AACATCACCTTTGAAAGCAG	.....(((((((((((.....))))))))(((....)))((((((...((((.(......).)))).)))))).....)))((((((...))))))	-19.2	0
Schwartz2019-PO1f	TTGCGGAGCACCACACTGGT	Y. lipolytica	W29	A	180007	180030	Cas9	6.322	Endogenous	CAGCTTGCGGAGCACCACACTGGTCGGTTG	GTTTTAGAGCTAGAAATAGCAAGTTAAAATAAGGCTAGTCCGTTATCAACTTGAAAAAGTGGCACCGAGTCGGTGC	TTGCGGAGCACCACACTGGT	..(((((((((((...))))))......((((....)))).((((.......))))..))))).....((((....)))).((((((...))))))	-25.4	-1.5
Schwartz2019-PO1f	GAACTGTCGGTACAGAGCCA	Y. lipolytica	W29	A	183678	183698	Cas9	0.91014	Endogenous	GCAGGAACTGTCGGTACAGAGCCAGGGTTC	GTTTTAGAGCTAGAAATAGCAAGTTAAAATAAGGCTAGTCCGTTATCAACTTGAAAAAGTGGCACCGAGTCGGTGC	GAACTGTCGGTACAGAGCCA	.......(((.((..((((.(((((((.((((....))))...)))))))..)))).)))))......((((....)))).((((((...))))))	-26.2	-2.1
Schwartz2019-PO1f	CACCTTTGCCGATTTGTACG	Y. lipolytica	W29	A	183641	183664	Cas9	6.76177	Endogenous	CCCCCACCTTTGCCGATTTGTACGAGGTCC	GTTTTAGAGCTAGAAATAGCAAGTTAAAATAAGGCTAGTCCGTTATCAACTTGAAAAAGTGGCACCGAGTCGGTGC	CACCTTTGCCGATTTGTACG	.......((.((((.((...(((((((.((((....))))...)))))))...)).)))).)).....((((....)))).((((((...))))))	-21	0
Schwartz2019-PO1f	GCTGTACGCCAAGGGCCACA	Y. lipolytica	W29	A	183530	183553	Cas9	5.96419	Endogenous	ACGTGCTGTACGCCAAGGGCCACATGGAGT	GTTTTAGAGCTAGAAATAGCAAGTTAAAATAAGGCTAGTCCGTTATCAACTTGAAAAAGTGGCACCGAGTCGGTGC	GCTGTACGCCAAGGGCCACA	.....(((.....((((...(((((((.((((....))))...)))))))..))))....))).....((((....)))).((((((...))))))	-22.3	-2.4
Schwartz2019-PO1f	ACTCCTGTCGAATCTTGGTT	Y. lipolytica	W29	A	183596	183616	Cas9	1.6419	Endogenous	TCAAACTCCTGTCGAATCTTGGTTCGGATG	GTTTTAGAGCTAGAAATAGCAAGTTAAAATAAGGCTAGTCCGTTATCAACTTGAAAAAGTGGCACCGAGTCGGTGC	ACTCCTGTCGAATCTTGGTT	..............(((((((((((((.((((....))))...))))))))..)))))..........((((....)))).((((((...))))))	-18.8	0
Schwartz2019-PO1f	CTGTACCGACAGTTCCTGCG	Y. lipolytica	W29	A	183670	183693	Cas9	6.59711	Endogenous	GGCTCTGTACCGACAGTTCCTGCGAGGTGC	GTTTTAGAGCTAGAAATAGCAAGTTAAAATAAGGCTAGTCCGTTATCAACTTGAAAAAGTGGCACCGAGTCGGTGC	CTGTACCGACAGTTCCTGCG	..((((((((........((((......((((.......((((((...((((.(......).)))).))))))......)))))))).))))))))	-22.3	-1.9
Schwartz2019-PO1f	GACCTCGTACAAATCGGCAA	Y. lipolytica	W29	A	183639	183659	Cas9	6.49497	Endogenous	ACTGGACCTCGTACAAATCGGCAAAGGTGG	GTTTTAGAGCTAGAAATAGCAAGTTAAAATAAGGCTAGTCCGTTATCAACTTGAAAAAGTGGCACCGAGTCGGTGC	GACCTCGTACAAATCGGCAA	..............((((.(((((((..((((....)))).........))))))).).)))......((((....)))).((((((...))))))	-19.5	0
Schwartz2019-PO1f	TTCCGGATCCAAGAAGAGCG	Y. lipolytica	W29	A	184391	184414	Cas9	5.61536	Endogenous	GTCTTTCCGGATCCAAGAAGAGCGGGGCTC	GTTTTAGAGCTAGAAATAGCAAGTTAAAATAAGGCTAGTCCGTTATCAACTTGAAAAAGTGGCACCGAGTCGGTGC	TTCCGGATCCAAGAAGAGCG	...(((((........(((.(((((((.((((....))))...)))))))...))).)))))......((((....)))).((((((...))))))	-21.3	0
Schwartz2019-PO1f	CTTTCCGGATCCAAGAAGAG	Y. lipolytica	W29	A	184393	184416	Cas9	7.82284	Endogenous	GGGTCTTTCCGGATCCAAGAAGAGCGGGGC	GTTTTAGAGCTAGAAATAGCAAGTTAAAATAAGGCTAGTCCGTTATCAACTTGAAAAAGTGGCACCGAGTCGGTGC	CTTTCCGGATCCAAGAAGAG	.....(((((...((.....(((((((.((((....))))...)))))))....)).)))))......((((....)))).((((((...))))))	-21.9	0
Schwartz2019-PO1f	GTTGGTAGTATCCGAGCGAG	Y. lipolytica	W29	A	184298	184321	Cas9	-1.26247	Endogenous	AACAGTTGGTAGTATCCGAGCGAGAGGGAG	GTTTTAGAGCTAGAAATAGCAAGTTAAAATAAGGCTAGTCCGTTATCAACTTGAAAAAGTGGCACCGAGTCGGTGC	GTTGGTAGTATCCGAGCGAG	((((((((......(((...(((((((.((((....))))...)))))))...)))......))))))))...........((((((...))))))	-25.9	-2.6
Schwartz2019-PO1f	TTGGTAGTATCCGAGCGAGA	Y. lipolytica	W29	A	184297	184320	Cas9	5.52877	Endogenous	ACAGTTGGTAGTATCCGAGCGAGAGGGAGT	GTTTTAGAGCTAGAAATAGCAAGTTAAAATAAGGCTAGTCCGTTATCAACTTGAAAAAGTGGCACCGAGTCGGTGC	TTGGTAGTATCCGAGCGAGA	.((((((......(((....(((((((.((((....))))...)))))))...)))......))))))((((....)))).((((((...))))))	-22.3	-2.5
Schwartz2019-PO1f	TGTGGGGTATAGGGGAGCTT	Y. lipolytica	W29	A	184534	184557	Cas9	0.153555	Endogenous	CAGGTGTGGGGTATAGGGGAGCTTCGGACC	GTTTTAGAGCTAGAAATAGCAAGTTAAAATAAGGCTAGTCCGTTATCAACTTGAAAAAGTGGCACCGAGTCGGTGC	TGTGGGGTATAGGGGAGCTT	.....((((..(((.((((((((((((.((((....))))...))))))))).)))..)))..)))).((((....)))).((((((...))))))	-28.6	0
Schwartz2019-PO1f	ACACCTGAACCCAACGAAAA	Y. lipolytica	W29	A	184554	184574	Cas9	7.04727	Endogenous	CCCCACACCTGAACCCAACGAAAAGGGCGA	GTTTTAGAGCTAGAAATAGCAAGTTAAAATAAGGCTAGTCCGTTATCAACTTGAAAAAGTGGCACCGAGTCGGTGC	ACACCTGAACCCAACGAAAA	............((((...(((((((..((((....)))).........)))))))....))))....((((....)))).((((((...))))))	-17.1	0
Schwartz2019-PO1f	GCACTTTTACAACCGTCCCT	Y. lipolytica	W29	A	185550	185573	Cas9	7.53177	Endogenous	CGATGCACTTTTACAACCGTCCCTGGGCCT	GTTTTAGAGCTAGAAATAGCAAGTTAAAATAAGGCTAGTCCGTTATCAACTTGAAAAAGTGGCACCGAGTCGGTGC	GCACTTTTACAACCGTCCCT	.(((((((.(((..(.((.((((((((.((((....))))...)))))))).)))......(((...)))))).)))))))((((((...))))))	-22	0
Schwartz2019-PO1f	ATCAGAACAGTGGTTATCCG	Y. lipolytica	W29	A	185583	185606	Cas9	8.54544	Endogenous	TTTTATCAGAACAGTGGTTATCCGTGGAAT	GTTTTAGAGCTAGAAATAGCAAGTTAAAATAAGGCTAGTCCGTTATCAACTTGAAAAAGTGGCACCGAGTCGGTGC	ATCAGAACAGTGGTTATCCG	...........(((((.((.(((((((.((((....))))...)))))))..)).))).)).......((((....)))).((((((...))))))	-20.7	-0.8
Schwartz2019-PO1f	TTCATCTTTTATCAGAACAG	Y. lipolytica	W29	A	185593	185616	Cas9	-0.563227	Endogenous	TATTTTCATCTTTTATCAGAACAGTGGTTA	GTTTTAGAGCTAGAAATAGCAAGTTAAAATAAGGCTAGTCCGTTATCAACTTGAAAAAGTGGCACCGAGTCGGTGC	TTCATCTTTTATCAGAACAG	..((.(((((.((((.....(((((((.((((....))))...)))))))..((.....)).........)))))))))))((((((...))))))	-16.4	0
Schwartz2019-PO1f	AAAGTGCATCGGTCATTCCA	Y. lipolytica	W29	A	185566	185586	Cas9	7.0529	Endogenous	TGTAAAAGTGCATCGGTCATTCCACGGATA	GTTTTAGAGCTAGAAATAGCAAGTTAAAATAAGGCTAGTCCGTTATCAACTTGAAAAAGTGGCACCGAGTCGGTGC	AAAGTGCATCGGTCATTCCA	.((((....(((.(...((.(((((((.((((....))))...)))))))..))...).)))......)))).........((((((...))))))	-21	-0.7
Schwartz2019-PO1f	TGGCTATAGGGGCTGTATGG	Y. lipolytica	W29	A	185652	185675	Cas9	5.96371	Endogenous	ACACTGGCTATAGGGGCTGTATGGAGGCAT	GTTTTAGAGCTAGAAATAGCAAGTTAAAATAAGGCTAGTCCGTTATCAACTTGAAAAAGTGGCACCGAGTCGGTGC	TGGCTATAGGGGCTGTATGG	.........(((((((....(((((((.((((....))))...)))))))...)).))))).......((((....)))).((((((...))))))	-24.4	-2.8
Schwartz2019-PO1f	GCGTATAGACACTGGCTATA	Y. lipolytica	W29	A	185664	185687	Cas9	7.98468	Endogenous	CTGAGCGTATAGACACTGGCTATAGGGGCT	GTTTTAGAGCTAGAAATAGCAAGTTAAAATAAGGCTAGTCCGTTATCAACTTGAAAAAGTGGCACCGAGTCGGTGC	GCGTATAGACACTGGCTATA	.......((((((((((...(((((((.((((....))))...)))))))..)))))))..)))....((((....)))).((((((...))))))	-24.7	-0.9
Schwartz2019-PO1f	GACAAGAGCCGCTAACAGCA	Y. lipolytica	W29	A	186403	186423	Cas9	6.85851	Endogenous	CTGAGACAAGAGCCGCTAACAGCAGGGTAA	GTTTTAGAGCTAGAAATAGCAAGTTAAAATAAGGCTAGTCCGTTATCAACTTGAAAAAGTGGCACCGAGTCGGTGC	GACAAGAGCCGCTAACAGCA	(((...(((((((...))).(((((((.((((....))))...)))))))..)))).)))........((((....)))).((((((...))))))	-22.7	-1.1
Schwartz2019-PO1f	GTACTGGATGGCCTTATCGG	Y. lipolytica	W29	A	186226	186246	Cas9	6.62577	Endogenous	TGAGGTACTGGATGGCCTTATCGGGGGCAG	GTTTTAGAGCTAGAAATAGCAAGTTAAAATAAGGCTAGTCCGTTATCAACTTGAAAAAGTGGCACCGAGTCGGTGC	GTACTGGATGGCCTTATCGG	(((.(((((((((((((.....(((((.((((....))))...)))))))))))))).)))).)))..((((....)))).((((((...))))))	-27.8	-1
Schwartz2019-PO1f	GGTCCTGCTCCAGAATAAAC	Y. lipolytica	W29	A	186174	186194	Cas9	5.47129	Endogenous	ACCTGGTCCTGCTCCAGAATAAACGGGAAG	GTTTTAGAGCTAGAAATAGCAAGTTAAAATAAGGCTAGTCCGTTATCAACTTGAAAAAGTGGCACCGAGTCGGTGC	GGTCCTGCTCCAGAATAAAC	..((..((((.(((((....))))).))))..)).....((((((...((((.(......).)))).))))))........((((((...))))))	-21.8	-0.6
Schwartz2019-PO1f	CGTCGTTGAGAGAAACTACC	Y. lipolytica	W29	A	186153	186173	Cas9	7.4181	Endogenous	TCTCCGTCGTTGAGAGAAACTACCTGGTCC	GTTTTAGAGCTAGAAATAGCAAGTTAAAATAAGGCTAGTCCGTTATCAACTTGAAAAAGTGGCACCGAGTCGGTGC	CGTCGTTGAGAGAAACTACC	....(((((.....(((((((((((((.((((....))))...)))))))..)).))))......)))))...........((((((...))))))	-22.8	-1.3
Schwartz2019-PO1f	AAGGCCATCGTGTCAAAGGG	Y. lipolytica	W29	A	186296	186319	Cas9	2.33715	Endogenous	CAAGAAGGCCATCGTGTCAAAGGGAGGCAA	GTTTTAGAGCTAGAAATAGCAAGTTAAAATAAGGCTAGTCCGTTATCAACTTGAAAAAGTGGCACCGAGTCGGTGC	AAGGCCATCGTGTCAAAGGG	((((((.((........))))))))...((((....))))(((((...((((.(......).)))).))))).........((((((...))))))	-19.2	-0.9
Schwartz2019-PO1f	TGGTCCTGCTCCAGAATAAA	Y. lipolytica	W29	A	186173	186193	Cas9	2.69264	Endogenous	TACCTGGTCCTGCTCCAGAATAAACGGGAA	GTTTTAGAGCTAGAAATAGCAAGTTAAAATAAGGCTAGTCCGTTATCAACTTGAAAAAGTGGCACCGAGTCGGTGC	TGGTCCTGCTCCAGAATAAA	...((..((((.(((((...))))).))))..)).....((((((...((((.(......).)))).))))))........((((((...))))))	-21.2	-1.3
Schwartz2019-PO1f	CGGGCAGGTGATCAGACGAG	Y. lipolytica	W29	A	186657	186677	Cas9	7.10176	Endogenous	TTCGCGGGCAGGTGATCAGACGAGCGGACT	GTTTTAGAGCTAGAAATAGCAAGTTAAAATAAGGCTAGTCCGTTATCAACTTGAAAAAGTGGCACCGAGTCGGTGC	CGGGCAGGTGATCAGACGAG	((((..((((((..(((..(((((((..((((....)))).........))))))).))).))))))..))))........((((((...))))))	-23.3	0
Schwartz2019-PO1f	TGGAACTGACATGAACACCA	Y. lipolytica	W29	A	186721	186741	Cas9	6.35385	Endogenous	GACATGGAACTGACATGAACACCATGGCAT	GTTTTAGAGCTAGAAATAGCAAGTTAAAATAAGGCTAGTCCGTTATCAACTTGAAAAAGTGGCACCGAGTCGGTGC	TGGAACTGACATGAACACCA	((((((((..........))))))))..((((....))))(((((...((((.(......).)))).))))).........((((((...))))))	-20	0
Schwartz2019-PO1f	GCACAGTTAACTCTGTTTCG	Y. lipolytica	W29	A	186637	186657	Cas9	3.32041	Endogenous	AAACGCACAGTTAACTCTGTTTCGCGGGCA	GTTTTAGAGCTAGAAATAGCAAGTTAAAATAAGGCTAGTCCGTTATCAACTTGAAAAAGTGGCACCGAGTCGGTGC	GCACAGTTAACTCTGTTTCG	((....(((((((((((((((((....)))).)))))))..))))))......)).............((((....)))).((((((...))))))	-21.7	-2.7
Schwartz2019-PO1f	GGTGAAAAATCGGCGAAAGT	Y. lipolytica	W29	A	186802	186825	Cas9	-0.703431	Endogenous	TATTGGTGAAAAATCGGCGAAAGTCGGCGA	GTTTTAGAGCTAGAAATAGCAAGTTAAAATAAGGCTAGTCCGTTATCAACTTGAAAAAGTGGCACCGAGTCGGTGC	GGTGAAAAATCGGCGAAAGT	(((((...((.(((.....((((((((.((((....))))...))))))))..))).))...))))).((((....)))).((((((...))))))	-22.6	-1.6
Schwartz2019-PO1f	GATGTCATTTCCCAATTGAT	Y. lipolytica	W29	A	186751	186771	Cas9	4.4239	Endogenous	CACCGATGTCATTTCCCAATTGATGGGTTT	GTTTTAGAGCTAGAAATAGCAAGTTAAAATAAGGCTAGTCCGTTATCAACTTGAAAAAGTGGCACCGAGTCGGTGC	GATGTCATTTCCCAATTGAT	(((((((.........))))))).....((((....))))(((((...((((.(......).)))).))))).........((((((...))))))	-17.3	-0.4
Schwartz2019-PO1f	TGTCTGTGAGCGTCGATGGA	Y. lipolytica	W29	A	186894	186917	Cas9	3.64245	Endogenous	TGATTGTCTGTGAGCGTCGATGGACGGCGT	GTTTTAGAGCTAGAAATAGCAAGTTAAAATAAGGCTAGTCCGTTATCAACTTGAAAAAGTGGCACCGAGTCGGTGC	TGTCTGTGAGCGTCGATGGA	....((..((((..(((..(((((((..((((....)))).........))))))).)))))))..))((((....)))).((((((...))))))	-21	-1.3
Schwartz2019-PO1f	ACAAAAGCACTGGTGCCACG	Y. lipolytica	W29	A	188557	188580	Cas9	3.18289	Endogenous	AACCACAAAAGCACTGGTGCCACGTGGAAG	GTTTTAGAGCTAGAAATAGCAAGTTAAAATAAGGCTAGTCCGTTATCAACTTGAAAAAGTGGCACCGAGTCGGTGC	ACAAAAGCACTGGTGCCACG	......(((((((((((((..(((((..((((....)))).((((...((((.(......).)))).)))))))))..)))))))).....)))))	-27.2	-1
Schwartz2019-PO1f	GTCCCAGTATCGTTTCACCA	Y. lipolytica	W29	A	188525	188545	Cas9	5.12603	Endogenous	GCATGTCCCAGTATCGTTTCACCACGGAGT	GTTTTAGAGCTAGAAATAGCAAGTTAAAATAAGGCTAGTCCGTTATCAACTTGAAAAAGTGGCACCGAGTCGGTGC	GTCCCAGTATCGTTTCACCA	......(((.((.((..((.(((((((.((((....))))...)))))))..))..))..)).)))..((((....)))).((((((...))))))	-16.7	0
Schwartz2019-PO1f	CCACGGAGTTGTCTTCCACG	Y. lipolytica	W29	A	188542	188562	Cas9	5.58051	Endogenous	TTCACCACGGAGTTGTCTTCCACGTGGCAC	GTTTTAGAGCTAGAAATAGCAAGTTAAAATAAGGCTAGTCCGTTATCAACTTGAAAAAGTGGCACCGAGTCGGTGC	CCACGGAGTTGTCTTCCACG	..(((((.(.(((((.....(((((((.((((....))))...)))))))))))).).))))).....((((....)))).((((((...))))))	-27	-2.4
Schwartz2019-PO1f	CTACATCGACAAGAGCTACG	Y. lipolytica	W29	A	188635	188658	Cas9	2.49463	Endogenous	GTTTCTACATCGACAAGAGCTACGGGGGCT	GTTTTAGAGCTAGAAATAGCAAGTTAAAATAAGGCTAGTCCGTTATCAACTTGAAAAAGTGGCACCGAGTCGGTGC	CTACATCGACAAGAGCTACG	...(((((((..(.(((((..(((((..((((....)))).((((...((((.(......).)))).)))))))))..)))))..)..))))))).	-22.4	0
Schwartz2019-PO1f	CGACTTTCTGTGGAAAAACG	Y. lipolytica	W29	A	188674	188697	Cas9	4.76651	Endogenous	AAAACGACTTTCTGTGGAAAAACGCGGCCC	GTTTTAGAGCTAGAAATAGCAAGTTAAAATAAGGCTAGTCCGTTATCAACTTGAAAAAGTGGCACCGAGTCGGTGC	CGACTTTCTGTGGAAAAACG	(.((.....)).)...(((((((((((.((((....))))...))))))..........)))))....((((....)))).((((((...))))))	-18.7	-1.1
Schwartz2019-PO1f	CTACACAATGGGACTCAAGG	Y. lipolytica	W29	A	188479	188502	Cas9	6.33556	Endogenous	GCATCTACACAATGGGACTCAAGGAGGTGA	GTTTTAGAGCTAGAAATAGCAAGTTAAAATAAGGCTAGTCCGTTATCAACTTGAAAAAGTGGCACCGAGTCGGTGC	CTACACAATGGGACTCAAGG	..........(((((.....(((((((.((((....))))...)))))))......))))).......((((....)))).((((((...))))))	-22.9	0
Schwartz2019-PO1f	TGTAGCCTCTGAGATCAGCA	Y. lipolytica	W29	A	190333	190353	Cas9	6.65947	Endogenous	TCATTGTAGCCTCTGAGATCAGCAGGGTGC	GTTTTAGAGCTAGAAATAGCAAGTTAAAATAAGGCTAGTCCGTTATCAACTTGAAAAAGTGGCACCGAGTCGGTGC	TGTAGCCTCTGAGATCAGCA	(.((((.((((((((.....)))))))))))).).....((((((...((((.(......).)))).))))))........((((((...))))))	-24.5	-0.6
Schwartz2019-PO1f	ATGATCTCGGAAAAGTCCGG	Y. lipolytica	W29	A	190310	190333	Cas9	7.34719	Endogenous	TACAATGATCTCGGAAAAGTCCGGAGGATA	GTTTTAGAGCTAGAAATAGCAAGTTAAAATAAGGCTAGTCCGTTATCAACTTGAAAAAGTGGCACCGAGTCGGTGC	ATGATCTCGGAAAAGTCCGG	.((((..((((..((.((..(((((((.((((....))))...)))))))..))))..))))..))))((((....)))).((((((...))))))	-29.8	-4.3
Schwartz2019-PO1f	ATAGGCGTAAACAGGTTTGA	Y. lipolytica	W29	A	190484	190504	Cas9	6.21972	Endogenous	TTGGATAGGCGTAAACAGGTTTGACGGCAT	GTTTTAGAGCTAGAAATAGCAAGTTAAAATAAGGCTAGTCCGTTATCAACTTGAAAAAGTGGCACCGAGTCGGTGC	ATAGGCGTAAACAGGTTTGA	...((((...((.(((((..(((((((.((((....))))...))))))).))))).)).))))....((((....)))).((((((...))))))	-21.1	-1.3
Schwartz2019-PO1f	TGGTCTTCCGAGCAAACCGA	Y. lipolytica	W29	A	190256	190279	Cas9	-0.316826	Endogenous	AATTTGGTCTTCCGAGCAAACCGAAGGCTG	GTTTTAGAGCTAGAAATAGCAAGTTAAAATAAGGCTAGTCCGTTATCAACTTGAAAAAGTGGCACCGAGTCGGTGC	TGGTCTTCCGAGCAAACCGA	((.((....)).))..((..(((((((.((((....))))...)))))))..))..............((((....)))).((((((...))))))	-20.8	-2
Schwartz2019-PO1f	TCAATGGCGCAAACACGATG	Y. lipolytica	W29	A	190434	190454	Cas9	2.806	Endogenous	CGAGTCAATGGCGCAAACACGATGCGGTTG	GTTTTAGAGCTAGAAATAGCAAGTTAAAATAAGGCTAGTCCGTTATCAACTTGAAAAAGTGGCACCGAGTCGGTGC	TCAATGGCGCAAACACGATG	...((((((...........(((((((.((((....))))...)))))))..........))))))..((((....)))).((((((...))))))	-19	0
Schwartz2019-PO1f	GTGACCCATTATGCCCAGCG	Y. lipolytica	W29	A	190370	190393	Cas9	6.26917	Endogenous	GCAAGTGACCCATTATGCCCAGCGCGGCCA	GTTTTAGAGCTAGAAATAGCAAGTTAAAATAAGGCTAGTCCGTTATCAACTTGAAAAAGTGGCACCGAGTCGGTGC	GTGACCCATTATGCCCAGCG	(((((..((((.(((.....(((((((.((((....))))...)))))))..)))))))..)))))..((((....)))).((((((...))))))	-22.9	0
Schwartz2019-PO1f	TCTGGAGTCGACAGTAACTG	Y. lipolytica	W29	A	202392	202415	Cas9	-0.197133	Endogenous	TTTTTCTGGAGTCGACAGTAACTGCGGGTC	GTTTTAGAGCTAGAAATAGCAAGTTAAAATAAGGCTAGTCCGTTATCAACTTGAAAAAGTGGCACCGAGTCGGTGC	TCTGGAGTCGACAGTAACTG	..(.((((.((.....((((((((((..((((....)))).........))))))))))......)).)))).).......((((((...))))))	-21.7	-1.4
Schwartz2019-PO1f	AGTGGTATGAGTATATAGAG	Y. lipolytica	W29	A	202244	202267	Cas9	2.62177	Endogenous	TCTGAGTGGTATGAGTATATAGAGAGGCCA	GTTTTAGAGCTAGAAATAGCAAGTTAAAATAAGGCTAGTCCGTTATCAACTTGAAAAAGTGGCACCGAGTCGGTGC	AGTGGTATGAGTATATAGAG	..(((((((.(....(((..(((((((.((((....))))...)))))))....)))..))).)))))((((....)))).((((((...))))))	-19	0
Schwartz2019-PO1f	AGATCAGAAGTGGATCCGTC	Y. lipolytica	W29	A	202480	202503	Cas9	4.7742	Endogenous	CGAGAGATCAGAAGTGGATCCGTCAGGTAC	GTTTTAGAGCTAGAAATAGCAAGTTAAAATAAGGCTAGTCCGTTATCAACTTGAAAAAGTGGCACCGAGTCGGTGC	AGATCAGAAGTGGATCCGTC	......(((((((((..((((((((((.((((....))))...)))))))..)))..))))))).)).((((....)))).((((((...))))))	-22.5	-2.3
Schwartz2019-PO1f	AATCAAGCATGTGAGGTGGT	Y. lipolytica	W29	A	202420	202440	Cas9	6.47434	Endogenous	AAAGAATCAAGCATGTGAGGTGGTCGGTTC	GTTTTAGAGCTAGAAATAGCAAGTTAAAATAAGGCTAGTCCGTTATCAACTTGAAAAAGTGGCACCGAGTCGGTGC	AATCAAGCATGTGAGGTGGT	..(((((...(((((((((((((((((.((((....))))...)))))))...))))..)).))))...))))).......((((((...))))))	-21.9	-0.3
Schwartz2019-PO1f	GCGAGAGACACGAAATACGA	Y. lipolytica	W29	A	203705	203728	Cas9	0.128715	Endogenous	AAACGCGAGAGACACGAAATACGACGGATA	GTTTTAGAGCTAGAAATAGCAAGTTAAAATAAGGCTAGTCCGTTATCAACTTGAAAAAGTGGCACCGAGTCGGTGC	GCGAGAGACACGAAATACGA	((..(((((.((.....)).)))))...)).........((((((...((((.(......).)))).))))))........((((((...))))))	-18.5	0
Schwartz2019-PO1f	CCAATGCTCACTCAAAGACG	Y. lipolytica	W29	A	203513	203536	Cas9	-2.05556	Endogenous	TCGCCCAATGCTCACTCAAAGACGTGGGAA	GTTTTAGAGCTAGAAATAGCAAGTTAAAATAAGGCTAGTCCGTTATCAACTTGAAAAAGTGGCACCGAGTCGGTGC	CCAATGCTCACTCAAAGACG	................(((((((((((.((((....))))...))))))..........)))))....((((....)))).((((((...))))))	-18	0
Schwartz2019-PO1f	CCAAAGAACCCGAAACCAAT	Y. lipolytica	W29	A	203599	203622	Cas9	1.08917	Endogenous	AACACCAAAGAACCCGAAACCAATCGGGGG	GTTTTAGAGCTAGAAATAGCAAGTTAAAATAAGGCTAGTCCGTTATCAACTTGAAAAAGTGGCACCGAGTCGGTGC	CCAAAGAACCCGAAACCAAT	...............((..((((((((.((((....))))...)))))))).))..............((((....)))).((((((...))))))	-17.5	0
Schwartz2019-PO1f	GACATACACTGAGCCAGCCG	Y. lipolytica	W29	A	203456	203476	Cas9	6.21897	Endogenous	TGCAGACATACACTGAGCCAGCCGGGGCCT	GTTTTAGAGCTAGAAATAGCAAGTTAAAATAAGGCTAGTCCGTTATCAACTTGAAAAAGTGGCACCGAGTCGGTGC	GACATACACTGAGCCAGCCG	.........((.((.((((.(((((((.((((....))))...)))))))..)))).)).))......((((....)))).((((((...))))))	-23.8	0
Schwartz2019-PO1f	CTTTGCGAGAGAAAAGGCCC	Y. lipolytica	W29	A	203473	203496	Cas9	7.79517	Endogenous	TGTTCTTTGCGAGAGAAAAGGCCCCGGCTG	GTTTTAGAGCTAGAAATAGCAAGTTAAAATAAGGCTAGTCCGTTATCAACTTGAAAAAGTGGCACCGAGTCGGTGC	CTTTGCGAGAGAAAAGGCCC	....(((.((.....((((.(((((((.((((....))))...)))))))..))))..))))).....((((....)))).((((((...))))))	-23.4	-1.2
Schwartz2019-PO1f	TCTGTCCGTTTTCCCCCGAT	Y. lipolytica	W29	A	203584	203604	Cas9	7.00281	Endogenous	GCATTCTGTCCGTTTTCCCCCGATTGGTTT	GTTTTAGAGCTAGAAATAGCAAGTTAAAATAAGGCTAGTCCGTTATCAACTTGAAAAAGTGGCACCGAGTCGGTGC	TCTGTCCGTTTTCCCCCGAT	...............((..((((((((.((((....))))...)))))))).))..............((((....)))).((((((...))))))	-18.2	0
Schwartz2019-PO1f	GTGACTGGAGAACCACCGCT	Y. lipolytica	W29	A	207238	207261	Cas9	4.1688	Endogenous	GAATGTGACTGGAGAACCACCGCTAGGCAC	GTTTTAGAGCTAGAAATAGCAAGTTAAAATAAGGCTAGTCCGTTATCAACTTGAAAAAGTGGCACCGAGTCGGTGC	GTGACTGGAGAACCACCGCT	(.((((((.......((..((((((((.((((....))))...)))))))).))))))))).......((((....)))).((((((...))))))	-23.9	-3
Schwartz2019-PO1f	TTGGTCCTCATGGTGCCTAG	Y. lipolytica	W29	A	207223	207243	Cas9	6.87719	Endogenous	CTGCTTGGTCCTCATGGTGCCTAGCGGTGG	GTTTTAGAGCTAGAAATAGCAAGTTAAAATAAGGCTAGTCCGTTATCAACTTGAAAAAGTGGCACCGAGTCGGTGC	TTGGTCCTCATGGTGCCTAG	.((((....((((.((((..(((((((.((((....))))...))))))).))))....)))).))))((((....)))).((((((...))))))	-23.9	-4.5
Schwartz2019-PO1f	AATTGGGTGCATTTGATCGA	Y. lipolytica	W29	A	207270	207293	Cas9	3.66938	Endogenous	GAAGAATTGGGTGCATTTGATCGAGGGTCC	GTTTTAGAGCTAGAAATAGCAAGTTAAAATAAGGCTAGTCCGTTATCAACTTGAAAAAGTGGCACCGAGTCGGTGC	AATTGGGTGCATTTGATCGA	.(((.(((((((((..(((((((....(((..((..((((.............)))).)).)))...)))))))..)))).))))).)))......	-23.1	0
Schwartz2019-PO1f	GGCCAAGGTCAAAATAGAGG	Y. lipolytica	W29	A	207077	207100	Cas9	5.50509	Endogenous	GTACGGCCAAGGTCAAAATAGAGGAGGATA	GTTTTAGAGCTAGAAATAGCAAGTTAAAATAAGGCTAGTCCGTTATCAACTTGAAAAAGTGGCACCGAGTCGGTGC	GGCCAAGGTCAAAATAGAGG	(((....)))....(((...(((((((.((((....))))...)))))))....)))...........((((....)))).((((((...))))))	-19.4	-2.4
Schwartz2019-PO1f	GTCCTCATGGTGCCTAGCGG	Y. lipolytica	W29	A	207226	207246	Cas9	4.42396	Endogenous	CTTGGTCCTCATGGTGCCTAGCGGTGGTTC	GTTTTAGAGCTAGAAATAGCAAGTTAAAATAAGGCTAGTCCGTTATCAACTTGAAAAAGTGGCACCGAGTCGGTGC	GTCCTCATGGTGCCTAGCGG	......((((...(((((..(((((((.((((....))))...)))))))...))))).)))).....((((....)))).((((((...))))))	-25.8	-0.8
Schwartz2019-PO1f	CCAAGTACTGATACTATTGG	Y. lipolytica	W29	A	207103	207126	Cas9	5.57271	Endogenous	TGATCCAAGTACTGATACTATTGGTGGTAC	GTTTTAGAGCTAGAAATAGCAAGTTAAAATAAGGCTAGTCCGTTATCAACTTGAAAAAGTGGCACCGAGTCGGTGC	CCAAGTACTGATACTATTGG	.(((((..((((((.((((((((((((.((((....))))...)))))))....)))))..).))))))))))........((((((...))))))	-21.7	-1.7
Schwartz2019-PO1f	CTGCTTCTCTAGTCGCACCA	Y. lipolytica	W29	A	208074	208094	Cas9	4.03135	Endogenous	CCTGCTGCTTCTCTAGTCGCACCATGGCTT	GTTTTAGAGCTAGAAATAGCAAGTTAAAATAAGGCTAGTCCGTTATCAACTTGAAAAAGTGGCACCGAGTCGGTGC	CTGCTTCTCTAGTCGCACCA	........((((((......(((((((.((((....))))...)))))))..))))))..........((((....)))).((((((...))))))	-20.9	-0.7
Schwartz2019-PO1f	GATCATGGAGATGGAGCTGA	Y. lipolytica	W29	A	208160	208183	Cas9	1.71643	Endogenous	ATCTGATCATGGAGATGGAGCTGATGGACG	GTTTTAGAGCTAGAAATAGCAAGTTAAAATAAGGCTAGTCCGTTATCAACTTGAAAAAGTGGCACCGAGTCGGTGC	GATCATGGAGATGGAGCTGA	(((.(((((.....((((..(((((((.((((....))))...)))))))..))))..))))).))).((((....)))).((((((...))))))	-29.9	-0.6
Schwartz2019-PO1f	CATTCCCCAGAGTGAAGCCA	Y. lipolytica	W29	A	208091	208114	Cas9	5.52893	Endogenous	TGGACATTCCCCAGAGTGAAGCCATGGTGC	GTTTTAGAGCTAGAAATAGCAAGTTAAAATAAGGCTAGTCCGTTATCAACTTGAAAAAGTGGCACCGAGTCGGTGC	CATTCCCCAGAGTGAAGCCA	(((((....))))).((((.(((((((.((((....))))...)))))))..))))............((((....)))).((((((...))))))	-24.4	-3
Schwartz2019-PO1f	CTCTTCTCTCAACACCCAGA	Y. lipolytica	W29	A	208241	208264	Cas9	7.07892	Endogenous	GCTTCTCTTCTCTCAACACCCAGATGGACC	GTTTTAGAGCTAGAAATAGCAAGTTAAAATAAGGCTAGTCCGTTATCAACTTGAAAAAGTGGCACCGAGTCGGTGC	CTCTTCTCTCAACACCCAGA	((((...(((........)))....))))(((....)))((((((...((((.(......).)))).))))))........((((((...))))))	-19.2	0
Schwartz2019-PO1f	CCTTCTCATCGTCCTCAAGA	Y. lipolytica	W29	A	208217	208237	Cas9	0.795877	Endogenous	GACTCCTTCTCATCGTCCTCAAGATGGTCC	GTTTTAGAGCTAGAAATAGCAAGTTAAAATAAGGCTAGTCCGTTATCAACTTGAAAAAGTGGCACCGAGTCGGTGC	CCTTCTCATCGTCCTCAAGA	......(((.....(((((.(((((((.((((....))))...)))))))..((.....))........)))))....)))((((((...))))))	-16	0
Schwartz2019-PO1f	GAAAACCACAGCATACACCG	Y. lipolytica	W29	A	209738	209758	Cas9	5.27898	Endogenous	GCGAGAAAACCACAGCATACACCGTGGATC	GTTTTAGAGCTAGAAATAGCAAGTTAAAATAAGGCTAGTCCGTTATCAACTTGAAAAAGTGGCACCGAGTCGGTGC	GAAAACCACAGCATACACCG	((.(((.(((((........(((((((.((((....))))...)))))))...))).))..))).)).((((....)))).((((((...))))))	-18.7	0
Schwartz2019-PO1f	GCGTTATTCGAAACTCATTG	Y. lipolytica	W29	A	209894	209914	Cas9	5.53417	Endogenous	AGGCGCGTTATTCGAAACTCATTGCGGCCA	GTTTTAGAGCTAGAAATAGCAAGTTAAAATAAGGCTAGTCCGTTATCAACTTGAAAAAGTGGCACCGAGTCGGTGC	GCGTTATTCGAAACTCATTG	.........(((((..((((((((((..((((....)))).........))))))))))..))).)).((((....)))).((((((...))))))	-19.7	0
Schwartz2019-PO1f	CTAGACTAGGTATAAACCAT	Y. lipolytica	W29	A	209818	209838	Cas9	6.35057	Endogenous	GTCTCTAGACTAGGTATAAACCATCGGATT	GTTTTAGAGCTAGAAATAGCAAGTTAAAATAAGGCTAGTCCGTTATCAACTTGAAAAAGTGGCACCGAGTCGGTGC	CTAGACTAGGTATAAACCAT	...((((((.......((.((((((((.((((....))))...)))))))).))))))))........((((....)))).((((((...))))))	-24.7	-1.9
Schwartz2019-PO1f	ACTCCGTACCCCGTGATCCA	Y. lipolytica	W29	A	209755	209778	Cas9	6.80468	Endogenous	ATTCACTCCGTACCCCGTGATCCACGGTGT	GTTTTAGAGCTAGAAATAGCAAGTTAAAATAAGGCTAGTCCGTTATCAACTTGAAAAAGTGGCACCGAGTCGGTGC	ACTCCGTACCCCGTGATCCA	...........((.(((((.(((((((.((((....))))...)))))))..))...)))))......((((....)))).((((((...))))))	-18.4	0
Schwartz2019-PO1f	TTCGTGGTACGTATGCTTAG	Y. lipolytica	W29	A	209982	210002	Cas9	4.58231	Endogenous	GACATTCGTGGTACGTATGCTTAGAGGAAG	GTTTTAGAGCTAGAAATAGCAAGTTAAAATAAGGCTAGTCCGTTATCAACTTGAAAAAGTGGCACCGAGTCGGTGC	TTCGTGGTACGTATGCTTAG	....(((((((...((((..(((((((.((((....))))...))))))).)))).....)).)))))((((....)))).((((((...))))))	-23.1	-0.1
Schwartz2019-PO1f	ATTGCGGCCATGAATGATGA	Y. lipolytica	W29	A	209910	209930	Cas9	4.87376	Endogenous	ACTCATTGCGGCCATGAATGATGACGGAGT	GTTTTAGAGCTAGAAATAGCAAGTTAAAATAAGGCTAGTCCGTTATCAACTTGAAAAAGTGGCACCGAGTCGGTGC	ATTGCGGCCATGAATGATGA	...((((((((.....))).(((((((.((((....))))...))))))).......).)))).....((((....)))).((((((...))))))	-18.3	-0.5
Schwartz2019-PO1f	TCTATTTTTGGCGTTAACGA	Y. lipolytica	W29	A	211318	211338	Cas9	-3.10929	Endogenous	AACTTCTATTTTTGGCGTTAACGAGGGAGT	GTTTTAGAGCTAGAAATAGCAAGTTAAAATAAGGCTAGTCCGTTATCAACTTGAAAAAGTGGCACCGAGTCGGTGC	TCTATTTTTGGCGTTAACGA	.(((((((((((.((((......)))).)))))))))))((((((...((((.(......).)))).))))))........((((((...))))))	-26.8	0
Schwartz2019-PO1f	GCGGGCATGATGATATGTGT	Y. lipolytica	W29	A	211114	211137	Cas9	2.03618	Endogenous	TTCGGCGGGCATGATGATATGTGTCGGCCA	GTTTTAGAGCTAGAAATAGCAAGTTAAAATAAGGCTAGTCCGTTATCAACTTGAAAAAGTGGCACCGAGTCGGTGC	GCGGGCATGATGATATGTGT	((((((..........((.((((((((.((((....))))...))))))))..))..)))))).....((((....)))).((((((...))))))	-22.7	-1.4
Schwartz2019-PO1f	GAATACGTCAAACCATCCAT	Y. lipolytica	W29	A	211272	211295	Cas9	2.91053	Endogenous	TCAAGAATACGTCAAACCATCCATCGGAGC	GTTTTAGAGCTAGAAATAGCAAGTTAAAATAAGGCTAGTCCGTTATCAACTTGAAAAAGTGGCACCGAGTCGGTGC	GAATACGTCAAACCATCCAT	((..(((....((...((.((((((((.((((....))))...)))))))).))...)).)))..)).((((....)))).((((((...))))))	-20.1	0
Schwartz2019-PO1f	GGGTCCAATGAAAGCTCCGA	Y. lipolytica	W29	A	211256	211276	Cas9	3.36149	Endogenous	TCGAGGGTCCAATGAAAGCTCCGATGGATG	GTTTTAGAGCTAGAAATAGCAAGTTAAAATAAGGCTAGTCCGTTATCAACTTGAAAAAGTGGCACCGAGTCGGTGC	GGGTCCAATGAAAGCTCCGA	.(((..((((...(((((..(((((((.((((....))))...)))))))..))..))).))))))).((((....)))).((((((...))))))	-20.2	-0.8
Schwartz2019-PO1f	TTTCCAAAGCTGTATTCGGC	Y. lipolytica	W29	A	211132	211155	Cas9	7.03306	Endogenous	CTTGTTTCCAAAGCTGTATTCGGCGGGCAT	GTTTTAGAGCTAGAAATAGCAAGTTAAAATAAGGCTAGTCCGTTATCAACTTGAAAAAGTGGCACCGAGTCGGTGC	TTTCCAAAGCTGTATTCGGC	........(((((.((((((........))).))))))))(((((...((((.(......).)))).))))).........((((((...))))))	-20.4	-3.1
Schwartz2019-PO1f	CCATCCATCGGAGCTTTCAT	Y. lipolytica	W29	A	211260	211283	Cas9	-0.137593	Endogenous	CAAACCATCCATCGGAGCTTTCATTGGACC	GTTTTAGAGCTAGAAATAGCAAGTTAAAATAAGGCTAGTCCGTTATCAACTTGAAAAAGTGGCACCGAGTCGGTGC	CCATCCATCGGAGCTTTCAT	........((((((((...((((((((.((((....))))...))))))))))))...))))......((((....)))).((((((...))))))	-23.1	-0.6
Schwartz2019-PO1f	ATTGCTCTGGATATCCCTGC	Y. lipolytica	W29	A	213149	213172	Cas9	6.18794	Endogenous	AACAATTGCTCTGGATATCCCTGCCGGATG	GTTTTAGAGCTAGAAATAGCAAGTTAAAATAAGGCTAGTCCGTTATCAACTTGAAAAAGTGGCACCGAGTCGGTGC	ATTGCTCTGGATATCCCTGC	.......(((((...(((..(((((((.((((....))))...))))))).)))...)))))......((((....)))).((((((...))))))	-24	-0.3
Schwartz2019-PO1f	CTCTGGATATCCCTGCCGGA	Y. lipolytica	W29	A	213145	213168	Cas9	0.98744	Endogenous	ATTGCTCTGGATATCCCTGCCGGATGGCTT	GTTTTAGAGCTAGAAATAGCAAGTTAAAATAAGGCTAGTCCGTTATCAACTTGAAAAAGTGGCACCGAGTCGGTGC	CTCTGGATATCCCTGCCGGA	(((((((..(((.....)))..)))))))(((....)))((((((...((((.(......).)))).))))))........((((((...))))))	-24.4	-3.7
Schwartz2019-PO1f	TATCGAATGCCAGCATGTAG	Y. lipolytica	W29	A	212877	212897	Cas9	6.57173	Endogenous	ATGGTATCGAATGCCAGCATGTAGGGGTAC	GTTTTAGAGCTAGAAATAGCAAGTTAAAATAAGGCTAGTCCGTTATCAACTTGAAAAAGTGGCACCGAGTCGGTGC	TATCGAATGCCAGCATGTAG	...((...((.(((......(((((((.((((....))))...)))))))...))).)).))......((((....)))).((((((...))))))	-18.7	0
Schwartz2019-PO1f	ATCAATGCCGACAAGCCATC	Y. lipolytica	W29	A	213130	213150	Cas9	3.27352	Endogenous	AGAGATCAATGCCGACAAGCCATCCGGCAG	GTTTTAGAGCTAGAAATAGCAAGTTAAAATAAGGCTAGTCCGTTATCAACTTGAAAAAGTGGCACCGAGTCGGTGC	ATCAATGCCGACAAGCCATC	......((.(((.((((...(((((((.((((....))))...)))))))..)))).))).)).....((((....)))).((((((...))))))	-26	0
Schwartz2019-PO1f	GAGTGCTTCGGCGATATCAA	Y. lipolytica	W29	A	212920	212940	Cas9	-0.175073	Endogenous	TGGAGAGTGCTTCGGCGATATCAATGGTCT	GTTTTAGAGCTAGAAATAGCAAGTTAAAATAAGGCTAGTCCGTTATCAACTTGAAAAAGTGGCACCGAGTCGGTGC	GAGTGCTTCGGCGATATCAA	((..((...(((....((..(((((((.((((....))))...)))))))..))...))).))..)).((((....)))).((((((...))))))	-19.4	-0.6
Schwartz2019-PO1f	GTTCGAGGCCAAGGAAGGAG	Y. lipolytica	W29	A	212994	213017	Cas9	4.88966	Endogenous	TGGTGTTCGAGGCCAAGGAAGGAGAGGTGC	GTTTTAGAGCTAGAAATAGCAAGTTAAAATAAGGCTAGTCCGTTATCAACTTGAAAAAGTGGCACCGAGTCGGTGC	GTTCGAGGCCAAGGAAGGAG	.((((((.....(((((...(((((((.((((....))))...)))))))....))..)))........))))))......((((((...))))))	-21.6	-0.7
Schwartz2019-PO1f	CGTCGAAGTCGGTTTCCGAC	Y. lipolytica	W29	A	215174	215197	Cas9	0.337564	Endogenous	ACCACGTCGAAGTCGGTTTCCGACCGGTCG	GTTTTAGAGCTAGAAATAGCAAGTTAAAATAAGGCTAGTCCGTTATCAACTTGAAAAAGTGGCACCGAGTCGGTGC	CGTCGAAGTCGGTTTCCGAC	.(((...(((((...)))))(((((((.((((....))))...)))))))..))).............((((....)))).((((((...))))))	-21.9	-5.1
Schwartz2019-PO1f	GTTTCTTGCTGTATAGAACG	Y. lipolytica	W29	A	215312	215335	Cas9	0.588974	Endogenous	ACGTGTTTCTTGCTGTATAGAACGGGGTTT	GTTTTAGAGCTAGAAATAGCAAGTTAAAATAAGGCTAGTCCGTTATCAACTTGAAAAAGTGGCACCGAGTCGGTGC	GTTTCTTGCTGTATAGAACG	((((((.(((.((...........)).))).))))))..((((((...((((.(......).)))).))))))........((((((...))))))	-22.6	-1
Schwartz2019-PO1f	CTGAGCGTCCTGAATCCTGG	Y. lipolytica	W29	A	215049	215072	Cas9	6.21624	Endogenous	CTCTCTGAGCGTCCTGAATCCTGGTGGTGG	GTTTTAGAGCTAGAAATAGCAAGTTAAAATAAGGCTAGTCCGTTATCAACTTGAAAAAGTGGCACCGAGTCGGTGC	CTGAGCGTCCTGAATCCTGG	...((((..(((...(((..(((((((.((((....))))...))))))).))).)))..))))....((((....)))).((((((...))))))	-23.1	0
Schwartz2019-PO1f	GTGAGAGAAATCAGACCCGG	Y. lipolytica	W29	A	215133	215156	Cas9	0.880426	Endogenous	GTCGGTGAGAGAAATCAGACCCGGCGGGTT	GTTTTAGAGCTAGAAATAGCAAGTTAAAATAAGGCTAGTCCGTTATCAACTTGAAAAAGTGGCACCGAGTCGGTGC	GTGAGAGAAATCAGACCCGG	.(((......)))(((((..(((((((.((((....))))...)))))))..))...)))........((((....)))).((((((...))))))	-20.1	-0.6
Schwartz2019-PO1f	GTATTCTGCTGGAGGTTCGT	Y. lipolytica	W29	A	215392	215415	Cas9	6.79739	Endogenous	AGATGTATTCTGCTGGAGGTTCGTGGGCAG	GTTTTAGAGCTAGAAATAGCAAGTTAAAATAAGGCTAGTCCGTTATCAACTTGAAAAAGTGGCACCGAGTCGGTGC	GTATTCTGCTGGAGGTTCGT	.........((((((((..((((((((.((((....))))...)))))))).))))..))))......((((....)))).((((((...))))))	-21.1	0
Schwartz2019-PO1f	GTCGGAAACCGACTTCGACG	Y. lipolytica	W29	A	215177	215197	Cas9	1.85794	Endogenous	ACCGGTCGGAAACCGACTTCGACGTGGTGG	GTTTTAGAGCTAGAAATAGCAAGTTAAAATAAGGCTAGTCCGTTATCAACTTGAAAAAGTGGCACCGAGTCGGTGC	GTCGGAAACCGACTTCGACG	(((((...)))))...((((((((((..((((....)))).........))))))).)))........((((....)))).((((((...))))))	-24.1	-6.1
Schwartz2019-PO1f	ATACCTCTGAAGATACAAAC	Y. lipolytica	W29	A	218850	218870	Cas9	8.03104	Endogenous	GTGGATACCTCTGAAGATACAAACGGGCAA	GTTTTAGAGCTAGAAATAGCAAGTTAAAATAAGGCTAGTCCGTTATCAACTTGAAAAAGTGGCACCGAGTCGGTGC	ATACCTCTGAAGATACAAAC	....((((((((.........))))))))(((....)))((((((...((((.(......).)))).))))))........((((((...))))))	-18.9	0
Schwartz2019-PO1f	AGAATGGAACGAAAGCCGCC	Y. lipolytica	W29	A	218758	218781	Cas9	-2.1984	Endogenous	CAAGAGAATGGAACGAAAGCCGCCGGGATT	GTTTTAGAGCTAGAAATAGCAAGTTAAAATAAGGCTAGTCCGTTATCAACTTGAAAAAGTGGCACCGAGTCGGTGC	AGAATGGAACGAAAGCCGCC	..((((((.....((((...(((((((.((((....))))...)))))))..))))..))))))....((((....)))).((((((...))))))	-27.2	-0.6
Schwartz2019-PO1f	GATACCTCTGAAGATACAAA	Y. lipolytica	W29	A	218849	218869	Cas9	1.35364	Endogenous	CGTGGATACCTCTGAAGATACAAACGGGCA	GTTTTAGAGCTAGAAATAGCAAGTTAAAATAAGGCTAGTCCGTTATCAACTTGAAAAAGTGGCACCGAGTCGGTGC	GATACCTCTGAAGATACAAA	.....((((((((........))))))))(((....)))((((((...((((.(......).)))).))))))........((((((...))))))	-19.8	0
Schwartz2019-PO1f	GACGGTGGCGATGTCTCACT	Y. lipolytica	W29	A	219011	219031	Cas9	8.6144	Endogenous	TTGAGACGGTGGCGATGTCTCACTAGGTTG	GTTTTAGAGCTAGAAATAGCAAGTTAAAATAAGGCTAGTCCGTTATCAACTTGAAAAAGTGGCACCGAGTCGGTGC	GACGGTGGCGATGTCTCACT	...(((((((((((((...((((((((.((((....))))...))))))))))))..)).))))))).((((....)))).((((((...))))))	-25.5	-2.2
Schwartz2019-PO1f	TGTAGCGTGTATCAAGAGAA	Y. lipolytica	W29	A	218774	218797	Cas9	0.280911	Endogenous	TCATTGTAGCGTGTATCAAGAGAATGGAAC	GTTTTAGAGCTAGAAATAGCAAGTTAAAATAAGGCTAGTCCGTTATCAACTTGAAAAAGTGGCACCGAGTCGGTGC	TGTAGCGTGTATCAAGAGAA	.((((((........((..(((((((..((((....)))).........)))))))..))))))))..((((....)))).((((((...))))))	-19.6	0
Schwartz2019-PO1f	TTGCCCGTTTGTATCTTCAG	Y. lipolytica	W29	A	218853	218876	Cas9	1.51541	Endogenous	ACGATTGCCCGTTTGTATCTTCAGAGGTAT	GTTTTAGAGCTAGAAATAGCAAGTTAAAATAAGGCTAGTCCGTTATCAACTTGAAAAAGTGGCACCGAGTCGGTGC	TTGCCCGTTTGTATCTTCAG	...............((((((((....(((..((..((((.............)))).)).)))...))))))))......((((((...))))))	-18.4	0
Schwartz2019-PO1f	TTTTCTGGCAAACAAACCAA	Y. lipolytica	W29	A	220025	220045	Cas9	8.91857	Endogenous	CTCGTTTTCTGGCAAACAAACCAACGGAAC	GTTTTAGAGCTAGAAATAGCAAGTTAAAATAAGGCTAGTCCGTTATCAACTTGAAAAAGTGGCACCGAGTCGGTGC	TTTTCTGGCAAACAAACCAA	.((((((((....((((...))))....))))))))...((((((...((((.(......).)))).))))))........((((((...))))))	-22.5	-1.5
Schwartz2019-PO1f	GTAGGTGGACAGAGGCAGTT	Y. lipolytica	W29	A	219954	219977	Cas9	7.53897	Endogenous	GACAGTAGGTGGACAGAGGCAGTTGGGTTC	GTTTTAGAGCTAGAAATAGCAAGTTAAAATAAGGCTAGTCCGTTATCAACTTGAAAAAGTGGCACCGAGTCGGTGC	GTAGGTGGACAGAGGCAGTT	......((((...(((..(((((((((.((((....))))...))))))))).))).)))).......((((....)))).((((((...))))))	-27	0
Schwartz2019-PO1f	GGACCCATGACAAGTCTGGG	Y. lipolytica	W29	A	220076	220096	Cas9	2.87275	Endogenous	TGAAGGACCCATGACAAGTCTGGGAGGCGA	GTTTTAGAGCTAGAAATAGCAAGTTAAAATAAGGCTAGTCCGTTATCAACTTGAAAAAGTGGCACCGAGTCGGTGC	GGACCCATGACAAGTCTGGG	........(((.(((((...(((((((.((((....))))...))))))).))))).)))........((((....)))).((((((...))))))	-23.8	-4.4
Schwartz2019-PO1f	TGGCAAACAAACCAACGGAA	Y. lipolytica	W29	A	220030	220050	Cas9	6.36308	Endogenous	TTTCTGGCAAACAAACCAACGGAACGGGAG	GTTTTAGAGCTAGAAATAGCAAGTTAAAATAAGGCTAGTCCGTTATCAACTTGAAAAAGTGGCACCGAGTCGGTGC	TGGCAAACAAACCAACGGAA	.((........))(((((((((((((..((((....)))).........)))))))..))))))....((((....)))).((((((...))))))	-22.8	-1.3
Schwartz2019-PO1f	CAACTCTGCCGACATTTACG	Y. lipolytica	W29	A	219985	220005	Cas9	6.84956	Endogenous	GGTCCAACTCTGCCGACATTTACGTGGTTT	GTTTTAGAGCTAGAAATAGCAAGTTAAAATAAGGCTAGTCCGTTATCAACTTGAAAAAGTGGCACCGAGTCGGTGC	CAACTCTGCCGACATTTACG	...((((((((.......))))...))))(((....)))((((((...((((.(......).)))).))))))........((((((...))))))	-20.7	0
Schwartz2019-PO1f	TCGCCTCCCAGACTTGTCAT	Y. lipolytica	W29	A	220079	220102	Cas9	4.61798	Endogenous	AATTTCGCCTCCCAGACTTGTCATGGGTCC	GTTTTAGAGCTAGAAATAGCAAGTTAAAATAAGGCTAGTCCGTTATCAACTTGAAAAAGTGGCACCGAGTCGGTGC	TCGCCTCCCAGACTTGTCAT	..........((((.(((.((((((((.((((....))))...)))))))).))).))))........((((....)))).((((((...))))))	-25.4	0
Schwartz2019-PO1f	GTTGCGACACGGACGCCACG	Y. lipolytica	W29	A	226721	226744	Cas9	4.09654	Endogenous	AGGTGTTGCGACACGGACGCCACGTGGTCG	GTTTTAGAGCTAGAAATAGCAAGTTAAAATAAGGCTAGTCCGTTATCAACTTGAAAAAGTGGCACCGAGTCGGTGC	GTTGCGACACGGACGCCACG	((((....(((((((((...(((((((.((((....))))...)))))))..)))..))))))...))))...........((((((...))))))	-30	-3.6
Schwartz2019-PO1f	CTATTGATAGTTATCCCGTT	Y. lipolytica	W29	A	226321	226341	Cas9	8.24687	Endogenous	ACTACTATTGATAGTTATCCCGTTCGGTCG	GTTTTAGAGCTAGAAATAGCAAGTTAAAATAAGGCTAGTCCGTTATCAACTTGAAAAAGTGGCACCGAGTCGGTGC	CTATTGATAGTTATCCCGTT	....((((((....(.(.(((((((((.((((....))))...))))))))).)...)....))))))((((....)))).((((((...))))))	-21.7	0
Schwartz2019-PO1f	TGATAGTTATCCCGTTCGGT	Y. lipolytica	W29	A	226325	226345	Cas9	-1.19447	Endogenous	CTATTGATAGTTATCCCGTTCGGTCGGATA	GTTTTAGAGCTAGAAATAGCAAGTTAAAATAAGGCTAGTCCGTTATCAACTTGAAAAAGTGGCACCGAGTCGGTGC	TGATAGTTATCCCGTTCGGT	...........((((((((((((.....((((....))))........((((.(......).))))..((((....))))))))))))).)))...	-21.5	-0.2
Schwartz2019-PO1f	CTGTTTGGCGAAATGCATGT	Y. lipolytica	W29	A	226912	226935	Cas9	6.16899	Endogenous	TGGCCTGTTTGGCGAAATGCATGTCGGTCT	GTTTTAGAGCTAGAAATAGCAAGTTAAAATAAGGCTAGTCCGTTATCAACTTGAAAAAGTGGCACCGAGTCGGTGC	CTGTTTGGCGAAATGCATGT	.((..(((((....((...((((((((.((((....))))...))))))))..)).....))))).))((((....)))).((((((...))))))	-21.1	-0.6
Schwartz2019-PO1f	CTTCACAACCAACAACACGG	Y. lipolytica	W29	A	226634	226654	Cas9	2.78187	Endogenous	CCACCTTCACAACCAACAACACGGTGGGAG	GTTTTAGAGCTAGAAATAGCAAGTTAAAATAAGGCTAGTCCGTTATCAACTTGAAAAAGTGGCACCGAGTCGGTGC	CTTCACAACCAACAACACGG	................(((((((((((.((((....))))...))))))).........)))).....((((....)))).((((((...))))))	-17.8	0
Schwartz2019-PO1f	CTTGGCTGTGGCGGTTCCCG	Y. lipolytica	W29	A	226888	226911	Cas9	6.59511	Endogenous	CGGTCTTGGCTGTGGCGGTTCCCGCGGCGC	GTTTTAGAGCTAGAAATAGCAAGTTAAAATAAGGCTAGTCCGTTATCAACTTGAAAAAGTGGCACCGAGTCGGTGC	CTTGGCTGTGGCGGTTCCCG	.......(((((((...((.(((((((.((((....))))...)))))))..)).....)))))))..((((....)))).((((((...))))))	-24.7	-1.1
Schwartz2019-PO1f	CTGCGAGTCTACCAAACCCG	Y. lipolytica	W29	A	230046	230066	Cas9	6.33046	Endogenous	GGAGCTGCGAGTCTACCAAACCCGGGGAAT	GTTTTAGAGCTAGAAATAGCAAGTTAAAATAAGGCTAGTCCGTTATCAACTTGAAAAAGTGGCACCGAGTCGGTGC	CTGCGAGTCTACCAAACCCG	..(((.(.(((((.......(((((((.((((....))))...)))))))..)).))).)))).....((((....)))).((((((...))))))	-19.9	0
Schwartz2019-PO1f	CGCTGTTTCGGAGCATAAAG	Y. lipolytica	W29	A	230242	230262	Cas9	5.12773	Endogenous	ACCACGCTGTTTCGGAGCATAAAGAGGCAG	GTTTTAGAGCTAGAAATAGCAAGTTAAAATAAGGCTAGTCCGTTATCAACTTGAAAAAGTGGCACCGAGTCGGTGC	CGCTGTTTCGGAGCATAAAG	.((((((((..(((.((((...))))..))).))))))))(((((...((((.(......).)))).))))).........((((((...))))))	-23.2	-2.5
Schwartz2019-PO1f	GCTGCGAGTCTACCAAACCC	Y. lipolytica	W29	A	230045	230065	Cas9	6.04755	Endogenous	GGGAGCTGCGAGTCTACCAAACCCGGGGAA	GTTTTAGAGCTAGAAATAGCAAGTTAAAATAAGGCTAGTCCGTTATCAACTTGAAAAAGTGGCACCGAGTCGGTGC	GCTGCGAGTCTACCAAACCC	...(((.(.(((((......(((((((.((((....))))...)))))))..)).))).)))).....((((....)))).((((((...))))))	-19.8	0
Schwartz2019-PO1f	GTTTCGGAGCATAAAGAGGC	Y. lipolytica	W29	A	230246	230266	Cas9	6.79883	Endogenous	CGCTGTTTCGGAGCATAAAGAGGCAGGCAG	GTTTTAGAGCTAGAAATAGCAAGTTAAAATAAGGCTAGTCCGTTATCAACTTGAAAAAGTGGCACCGAGTCGGTGC	GTTTCGGAGCATAAAGAGGC	....((((........((.((((((((.((((....))))...)))))))..).))..))))......((((....)))).((((((...))))))	-19.9	-1.8
Schwartz2019-PO1f	CGTCTTCTTCGGCGTCAGGA	Y. lipolytica	W29	A	230109	230129	Cas9	7.13359	Endogenous	GGAGCGTCTTCTTCGGCGTCAGGACGGCAA	GTTTTAGAGCTAGAAATAGCAAGTTAAAATAAGGCTAGTCCGTTATCAACTTGAAAAAGTGGCACCGAGTCGGTGC	CGTCTTCTTCGGCGTCAGGA	((((......))))...((((((((((.((((....))))...)))))))........))).......((((....)))).((((((...))))))	-19.5	-3
Schwartz2019-PO1f	GTCGAGTTAAGAACCTGGCG	Y. lipolytica	W29	A	233541	233564	Cas9	5.7588	Endogenous	TAGTGTCGAGTTAAGAACCTGGCGCGGCTC	GTTTTAGAGCTAGAAATAGCAAGTTAAAATAAGGCTAGTCCGTTATCAACTTGAAAAAGTGGCACCGAGTCGGTGC	GTCGAGTTAAGAACCTGGCG	.(((((((...((((((((.(((((((.((((....))))...)))))))...)))))...)))...))))))).......((((((...))))))	-26.9	-3.1
Schwartz2019-PO1f	AACAGACCCAATCTGCACCA	Y. lipolytica	W29	A	233731	233754	Cas9	7.87355	Endogenous	CTCCAACAGACCCAATCTGCACCATGGCTG	GTTTTAGAGCTAGAAATAGCAAGTTAAAATAAGGCTAGTCCGTTATCAACTTGAAAAAGTGGCACCGAGTCGGTGC	AACAGACCCAATCTGCACCA	(((.(((.......((.(..(((((((.((((....))))...)))))))..)))..))).)))....((((....)))).((((((...))))))	-19	-2.1
Schwartz2019-PO1f	AATTCGATCCTGCACAAACA	Y. lipolytica	W29	A	233770	233793	Cas9	4.46424	Endogenous	GTCCAATTCGATCCTGCACAAACATGGCTA	GTTTTAGAGCTAGAAATAGCAAGTTAAAATAAGGCTAGTCCGTTATCAACTTGAAAAAGTGGCACCGAGTCGGTGC	AATTCGATCCTGCACAAACA	....((..(..((.......(((((((.((((....))))...)))))))...))..)..))......((((....)))).((((((...))))))	-16.3	0
Schwartz2019-PO1f	TCTCAAGGACAACTATTGGC	Y. lipolytica	W29	A	233865	233885	Cas9	8.09538	Endogenous	CTACTCTCAAGGACAACTATTGGCAGGACG	GTTTTAGAGCTAGAAATAGCAAGTTAAAATAAGGCTAGTCCGTTATCAACTTGAAAAAGTGGCACCGAGTCGGTGC	TCTCAAGGACAACTATTGGC	..(((((((.(((.(((((((((((((.((((....))))...)))))))...))))))..))).))..))))).......((((((...))))))	-24	0
Schwartz2019-PO1f	CTACTCTCAAGGACAACTAT	Y. lipolytica	W29	A	233861	233881	Cas9	7.16866	Endogenous	CTTCCTACTCTCAAGGACAACTATTGGCAG	GTTTTAGAGCTAGAAATAGCAAGTTAAAATAAGGCTAGTCCGTTATCAACTTGAAAAAGTGGCACCGAGTCGGTGC	CTACTCTCAAGGACAACTAT	..........((((..((.((((((((.((((....))))...)))))))).))...)))).......((((....)))).((((((...))))))	-23	0
Schwartz2019-PO1f	ATTGGCAGGACGATTCGTGG	Y. lipolytica	W29	A	233879	233899	Cas9	4.316	Endogenous	AACTATTGGCAGGACGATTCGTGGCGGGAC	GTTTTAGAGCTAGAAATAGCAAGTTAAAATAAGGCTAGTCCGTTATCAACTTGAAAAAGTGGCACCGAGTCGGTGC	ATTGGCAGGACGATTCGTGG	..((((.((((...((....(((((((.((((....))))...)))))))..))...))))))))...((((....)))).((((((...))))))	-23.6	-1.9
Schwartz2019-PO1f	GCCTCTGCCTGAGATTGCAG	Y. lipolytica	W29	A	236901	236921	Cas9	2.8619	Endogenous	CTCCGCCTCTGCCTGAGATTGCAGGGGTGC	GTTTTAGAGCTAGAAATAGCAAGTTAAAATAAGGCTAGTCCGTTATCAACTTGAAAAAGTGGCACCGAGTCGGTGC	GCCTCTGCCTGAGATTGCAG	((((((((........))))(((((((.((((....))))...))))))).)))).............((((....)))).((((((...))))))	-23.7	-3
Schwartz2019-PO1f	GATTGCGTCTGCTTGTAGCG	Y. lipolytica	W29	A	236762	236785	Cas9	4.92087	Endogenous	AGTTGATTGCGTCTGCTTGTAGCGAGGAGG	GTTTTAGAGCTAGAAATAGCAAGTTAAAATAAGGCTAGTCCGTTATCAACTTGAAAAAGTGGCACCGAGTCGGTGC	GATTGCGTCTGCTTGTAGCG	(((.(((...(((.((....(((((((.((((....))))...)))))))...)).))).))).))).((((....)))).((((((...))))))	-23.7	-1.5
Schwartz2019-PO1f	ATGGAGCGACTTGTTGACCG	Y. lipolytica	W29	A	236609	236632	Cas9	4.52161	Endogenous	GACGATGGAGCGACTTGTTGACCGTGGCTA	GTTTTAGAGCTAGAAATAGCAAGTTAAAATAAGGCTAGTCCGTTATCAACTTGAAAAAGTGGCACCGAGTCGGTGC	ATGGAGCGACTTGTTGACCG	..(.(.(((((((.((.(((.((((...((((....))))(((((...((((.(......).)))).)))))..)))).))))).))))))).).)	-23.7	-0.4
Schwartz2019-PO1f	GCTCATGTACGGCACAGTTG	Y. lipolytica	W29	A	236721	236741	Cas9	5.89724	Endogenous	CACAGCTCATGTACGGCACAGTTGTGGCCA	GTTTTAGAGCTAGAAATAGCAAGTTAAAATAAGGCTAGTCCGTTATCAACTTGAAAAAGTGGCACCGAGTCGGTGC	GCTCATGTACGGCACAGTTG	........((((.((((((.(((((((.((((....))))...)))))))..)))).)))))).....((((....)))).((((((...))))))	-24.6	-1.3
Schwartz2019-PO1f	GCAATCTCAGGCAGAGGCGG	Y. lipolytica	W29	A	236896	236919	Cas9	5.02684	Endogenous	CCCTGCAATCTCAGGCAGAGGCGGAGGGGC	GTTTTAGAGCTAGAAATAGCAAGTTAAAATAAGGCTAGTCCGTTATCAACTTGAAAAAGTGGCACCGAGTCGGTGC	GCAATCTCAGGCAGAGGCGG	......(((((..((.(((((((((((.((((....))))...))))))).........))))..))..))))).......((((((...))))))	-22.7	-2.2
Schwartz2019-PO1f	CCTGCAATCTCAGGCAGAGG	Y. lipolytica	W29	A	236899	236922	Cas9	6.22482	Endogenous	CACCCCTGCAATCTCAGGCAGAGGCGGAGG	GTTTTAGAGCTAGAAATAGCAAGTTAAAATAAGGCTAGTCCGTTATCAACTTGAAAAAGTGGCACCGAGTCGGTGC	CCTGCAATCTCAGGCAGAGG	.((((........))))...(((((((.((((....))))...)))))))..................((((....)))).((((((...))))))	-20.7	-5
Schwartz2019-PO1f	GTCTCGACGAGCTAGAGCGA	Y. lipolytica	W29	A	239591	239614	Cas9	5.77135	Endogenous	CTCCGTCTCGACGAGCTAGAGCGAGGGTCC	GTTTTAGAGCTAGAAATAGCAAGTTAAAATAAGGCTAGTCCGTTATCAACTTGAAAAAGTGGCACCGAGTCGGTGC	GTCTCGACGAGCTAGAGCGA	.....((((.(((((..(..(((((((.((((....))))...)))))))..).))))).))))....((((....)))).((((((...))))))	-26.3	-1.7
Schwartz2019-PO1f	CTACAGCATCACGTACGTGA	Y. lipolytica	W29	A	239835	239855	Cas9	5.57196	Endogenous	GCGACTACAGCATCACGTACGTGACGGGGT	GTTTTAGAGCTAGAAATAGCAAGTTAAAATAAGGCTAGTCCGTTATCAACTTGAAAAAGTGGCACCGAGTCGGTGC	CTACAGCATCACGTACGTGA	(((.(((.((((....))))))).))).((((....))))(((((...((((.(......).)))).))))).........((((((...))))))	-21.2	-2.4
Schwartz2019-PO1f	CGTCTCGACGAGCTAGAGCG	Y. lipolytica	W29	A	239592	239615	Cas9	6.02933	Endogenous	GCTCCGTCTCGACGAGCTAGAGCGAGGGTC	GTTTTAGAGCTAGAAATAGCAAGTTAAAATAAGGCTAGTCCGTTATCAACTTGAAAAAGTGGCACCGAGTCGGTGC	CGTCTCGACGAGCTAGAGCG	......((((.(((((....(((((((.((((....))))...)))))))....))))).))))....((((....)))).((((((...))))))	-26.7	-2.4
Schwartz2019-PO1f	CGCAATGGCTCCATTAAGCA	Y. lipolytica	W29	A	239495	239518	Cas9	2.51428	Endogenous	GGGCCGCAATGGCTCCATTAAGCACGGCAA	GTTTTAGAGCTAGAAATAGCAAGTTAAAATAAGGCTAGTCCGTTATCAACTTGAAAAAGTGGCACCGAGTCGGTGC	CGCAATGGCTCCATTAAGCA	...(((((((......(((.(((((((.((((....))))...)))))))...))))).)))))....((((....)))).((((((...))))))	-21.2	-1.7
Schwartz2019-PO1f	ACTCGTGGTGCTTTGTGACG	Y. lipolytica	W29	A	239547	239570	Cas9	0.378238	Endogenous	GCAGACTCGTGGTGCTTTGTGACGGGGATC	GTTTTAGAGCTAGAAATAGCAAGTTAAAATAAGGCTAGTCCGTTATCAACTTGAAAAAGTGGCACCGAGTCGGTGC	ACTCGTGGTGCTTTGTGACG	((((..((((((..(((((((((((((.((((....))))...))))))..........)))))))..((((....))))))))))))))......	-21.9	0
Schwartz2019-PO1f	AGTCTGCTGCTGAGGTCAAC	Y. lipolytica	W29	A	239567	239587	Cas9	-1.17153	Endogenous	CACGAGTCTGCTGCTGAGGTCAACCGGACC	GTTTTAGAGCTAGAAATAGCAAGTTAAAATAAGGCTAGTCCGTTATCAACTTGAAAAAGTGGCACCGAGTCGGTGC	AGTCTGCTGCTGAGGTCAAC	..((((((.((((((......))))))))).))).....((((((...((((.(......).)))).))))))........((((((...))))))	-21.2	0
Schwartz2019-PO1f	GATAATGGAGAGACTCACAC	Y. lipolytica	W29	A	242428	242451	Cas9	8.22402	Endogenous	CCGCGATAATGGAGAGACTCACACCGGCGC	GTTTTAGAGCTAGAAATAGCAAGTTAAAATAAGGCTAGTCCGTTATCAACTTGAAAAAGTGGCACCGAGTCGGTGC	GATAATGGAGAGACTCACAC	(((((((((.((.((.....(((((((.((((....))))...)))))))..))))..))))))))).((((....)))).((((((...))))))	-26.9	-0.8
Schwartz2019-PO1f	GAGAGCGTCATGTTTCAGGG	Y. lipolytica	W29	A	242214	242237	Cas9	7.01423	Endogenous	CTTGGAGAGCGTCATGTTTCAGGGAGGTCT	GTTTTAGAGCTAGAAATAGCAAGTTAAAATAAGGCTAGTCCGTTATCAACTTGAAAAAGTGGCACCGAGTCGGTGC	GAGAGCGTCATGTTTCAGGG	........(((.(((((((.(((((((.((((....))))...)))))))..((.....))........)))))))..)))((((((...))))))	-19.9	-1.6
Schwartz2019-PO1f	CAGCAAGGAACAAGTCGGCG	Y. lipolytica	W29	A	242482	242505	Cas9	3.37604	Endogenous	CCGCCAGCAAGGAACAAGTCGGCGCGGCTG	GTTTTAGAGCTAGAAATAGCAAGTTAAAATAAGGCTAGTCCGTTATCAACTTGAAAAAGTGGCACCGAGTCGGTGC	CAGCAAGGAACAAGTCGGCG	......(((.(.((((....(((((((.((((....))))...)))))))..)))).)))).......((((....)))).((((((...))))))	-23.4	-0.1
Schwartz2019-PO1f	CATGAAACTGAAAGAACTGG	Y. lipolytica	W29	A	242560	242580	Cas9	7.3568	Endogenous	AAGTCATGAAACTGAAAGAACTGGAGGTAC	GTTTTAGAGCTAGAAATAGCAAGTTAAAATAAGGCTAGTCCGTTATCAACTTGAAAAAGTGGCACCGAGTCGGTGC	CATGAAACTGAAAGAACTGG	..((((((.((.....((..(((((((.((((....))))...))))))).)).....)).))).)))((((....)))).((((((...))))))	-20.1	0
Schwartz2019-PO1f	GAGAGACTCACACCGGCGCA	Y. lipolytica	W29	A	242421	242444	Cas9	1.79128	Endogenous	AATGGAGAGACTCACACCGGCGCACGGTTC	GTTTTAGAGCTAGAAATAGCAAGTTAAAATAAGGCTAGTCCGTTATCAACTTGAAAAAGTGGCACCGAGTCGGTGC	GAGAGACTCACACCGGCGCA	(((...))).(((((((.(.((......((((.......((((((...((((.(......).)))).))))))......)))))).).))))))).	-21.5	-0.8
Schwartz2019-PO1f	CATGGGGAAATACAGATGAG	Y. lipolytica	W29	A	242520	242543	Cas9	5.83333	Endogenous	CGAGCATGGGGAAATACAGATGAGCGGTGT	GTTTTAGAGCTAGAAATAGCAAGTTAAAATAAGGCTAGTCCGTTATCAACTTGAAAAAGTGGCACCGAGTCGGTGC	CATGGGGAAATACAGATGAG	((.(..((...((.(((..(((((((..((((....)))).........))))))).))).))..))..).))........((((((...))))))	-18.6	-0.6
Schwartz2019-PO1f	CGTACTACATGACAACAACG	Y. lipolytica	W29	A	244261	244284	Cas9	7.17686	Endogenous	AGCGCGTACTACATGACAACAACGTGGTGA	GTTTTAGAGCTAGAAATAGCAAGTTAAAATAAGGCTAGTCCGTTATCAACTTGAAAAAGTGGCACCGAGTCGGTGC	CGTACTACATGACAACAACG	..........(((.......(((((((.((((....))))...))))))).......)))........((((....)))).((((((...))))))	-17.7	0
Schwartz2019-PO1f	GGAAAAGGCCATTTGGCACG	Y. lipolytica	W29	A	244100	244120	Cas9	-1.66413	Endogenous	CATCGGAAAAGGCCATTTGGCACGAGGTCG	GTTTTAGAGCTAGAAATAGCAAGTTAAAATAAGGCTAGTCCGTTATCAACTTGAAAAAGTGGCACCGAGTCGGTGC	GGAAAAGGCCATTTGGCACG	(((.........(((((...(((((((.((((....))))...)))))))...)))))))).......((((....)))).((((((...))))))	-22.7	-4
Schwartz2019-PO1f	GTGATCGGAGGAATCAACAA	Y. lipolytica	W29	A	244239	244262	Cas9	6.21667	Endogenous	CGTGGTGATCGGAGGAATCAACAAGGGTCT	GTTTTAGAGCTAGAAATAGCAAGTTAAAATAAGGCTAGTCCGTTATCAACTTGAAAAAGTGGCACCGAGTCGGTGC	GTGATCGGAGGAATCAACAA	.((((.((.(((.....(..(((((((.((((....))))...)))))))..).....))).))))))((((....)))).((((((...))))))	-21.6	-1.3
Schwartz2019-PO1f	TGCAACATAAACACGCAGGT	Y. lipolytica	W29	A	244302	244325	Cas9	5.17538	Endogenous	TATCTGCAACATAAACACGCAGGTGGGCGT	GTTTTAGAGCTAGAAATAGCAAGTTAAAATAAGGCTAGTCCGTTATCAACTTGAAAAAGTGGCACCGAGTCGGTGC	TGCAACATAAACACGCAGGT	.((.....((((((....))))))....)).........((((((...((((.(......).)))).))))))........((((((...))))))	-20.4	-0.7
Schwartz2019-PO1f	GTCGTTCGTCGAAATTGACC	Y. lipolytica	W29	A	244132	244155	Cas9	-1.11381	Endogenous	CTCTGTCGTTCGTCGAAATTGACCCGGCCA	GTTTTAGAGCTAGAAATAGCAAGTTAAAATAAGGCTAGTCCGTTATCAACTTGAAAAAGTGGCACCGAGTCGGTGC	GTCGTTCGTCGAAATTGACC	.(((.....))).((((.(((((((((.((((....))))...)))))))..)).)))).........((((....)))).((((((...))))))	-18.1	-2
Schwartz2019-PO1f	CAACTTCTGCTGAGTAAACA	Y. lipolytica	W29	A	244170	244193	Cas9	0.398619	Endogenous	CCTGCAACTTCTGCTGAGTAAACACGGCTC	GTTTTAGAGCTAGAAATAGCAAGTTAAAATAAGGCTAGTCCGTTATCAACTTGAAAAAGTGGCACCGAGTCGGTGC	CAACTTCTGCTGAGTAAACA	........((.((.((..(.(((((((.((((....))))...)))))))..)..)).)).)).....((((....)))).((((((...))))))	-18.5	-0.4
Schwartz2019-PO1f	GGACGATGTTACAGGCCACG	Y. lipolytica	W29	A	246029	246052	Cas9	7.34256	Endogenous	CTCTGGACGATGTTACAGGCCACGAGGGAG	GTTTTAGAGCTAGAAATAGCAAGTTAAAATAAGGCTAGTCCGTTATCAACTTGAAAAAGTGGCACCGAGTCGGTGC	GGACGATGTTACAGGCCACG	((((.........((((...(((((((.((((....))))...)))))))..)))).)))).......((((....)))).((((((...))))))	-24.5	-0.5
Schwartz2019-PO1f	GGTCGGTACTTTTCGACCCA	Y. lipolytica	W29	A	246061	246081	Cas9	-2.09653	Endogenous	GTCGGGTCGGTACTTTTCGACCCAGGGCAG	GTTTTAGAGCTAGAAATAGCAAGTTAAAATAAGGCTAGTCCGTTATCAACTTGAAAAAGTGGCACCGAGTCGGTGC	GGTCGGTACTTTTCGACCCA	((((((......))))))..(((((((.((((....))))...)))))))..................((((....)))).((((((...))))))	-23.8	-8.2
Schwartz2019-PO1f	TGTAACATCGTCCAGAGTGT	Y. lipolytica	W29	A	246039	246059	Cas9	5.81391	Endogenous	GGCCTGTAACATCGTCCAGAGTGTCGGGTC	GTTTTAGAGCTAGAAATAGCAAGTTAAAATAAGGCTAGTCCGTTATCAACTTGAAAAAGTGGCACCGAGTCGGTGC	TGTAACATCGTCCAGAGTGT	.(((((...(.(.((....((((((((.((((....))))...))))))))...)).).).)))))..((((....)))).((((((...))))))	-19.3	-0.4
Schwartz2019-PO1f	GCGTGGTCACTACTCCCTCG	Y. lipolytica	W29	A	246014	246034	Cas9	5.61869	Endogenous	TTGAGCGTGGTCACTACTCCCTCGTGGCCT	GTTTTAGAGCTAGAAATAGCAAGTTAAAATAAGGCTAGTCCGTTATCAACTTGAAAAAGTGGCACCGAGTCGGTGC	GCGTGGTCACTACTCCCTCG	....((..((((...(((..(((((((.((((....))))...))))))).))).)))))).......((((....)))).((((((...))))))	-22	-1.3
Schwartz2019-PO1f	GACGATGTTACAGGCCACGA	Y. lipolytica	W29	A	246028	246051	Cas9	6.22757	Endogenous	TCTGGACGATGTTACAGGCCACGAGGGAGT	GTTTTAGAGCTAGAAATAGCAAGTTAAAATAAGGCTAGTCCGTTATCAACTTGAAAAAGTGGCACCGAGTCGGTGC	GACGATGTTACAGGCCACGA	((.((((..((.((((....(((((((.((((....))))...)))))))..)))).)).)))).)).((((....)))).((((((...))))))	-23.3	0
Schwartz2019-PO1f	CATCGTCCAGAGTGTCGGGT	Y. lipolytica	W29	A	246044	246064	Cas9	-1.34078	Endogenous	GTAACATCGTCCAGAGTGTCGGGTCGGTAC	GTTTTAGAGCTAGAAATAGCAAGTTAAAATAAGGCTAGTCCGTTATCAACTTGAAAAAGTGGCACCGAGTCGGTGC	CATCGTCCAGAGTGTCGGGT	.........((....((((((((((((.((((....))))...)))))))).......))))...)).((((....)))).((((((...))))))	-19.8	-0.9
Schwartz2019-PO1f	TCCAGCCTTGAGTAATGCAG	Y. lipolytica	W29	A	247519	247542	Cas9	6.35098	Endogenous	TCCATCCAGCCTTGAGTAATGCAGGGGCTG	GTTTTAGAGCTAGAAATAGCAAGTTAAAATAAGGCTAGTCCGTTATCAACTTGAAAAAGTGGCACCGAGTCGGTGC	TCCAGCCTTGAGTAATGCAG	...((((((...........(((((((.((((....))))...)))))))))))))............((((....)))).((((((...))))))	-21.2	0
Schwartz2019-PO1f	TCACGTTGCCCAGAAACGCC	Y. lipolytica	W29	A	247103	247126	Cas9	1.13376	Endogenous	TCGGTCACGTTGCCCAGAAACGCCCGGACC	GTTTTAGAGCTAGAAATAGCAAGTTAAAATAAGGCTAGTCCGTTATCAACTTGAAAAAGTGGCACCGAGTCGGTGC	TCACGTTGCCCAGAAACGCC	(((.((((..(.((...((((((((((.((((....))))...)))))))..)))...)).)....)))).))).......((((((...))))))	-22.4	-2.1
Schwartz2019-PO1f	ACCACCGGCGTGGTGCCGGT	Y. lipolytica	W29	A	247317	247340	Cas9	1.60256	Endogenous	GGCCACCACCGGCGTGGTGCCGGTCGGCTG	GTTTTAGAGCTAGAAATAGCAAGTTAAAATAAGGCTAGTCCGTTATCAACTTGAAAAAGTGGCACCGAGTCGGTGC	ACCACCGGCGTGGTGCCGGT	..(((((((.((((((((.(.(((((..((((....)))).((((...((((.(......).)))).))))))))).).)))))))).))))))).	-34.4	-10.2
Schwartz2019-PO1f	CATCGCCAACAACCAGCCCG	Y. lipolytica	W29	A	247349	247369	Cas9	3.71333	Endogenous	CTCCCATCGCCAACAACCAGCCCGTGGACT	GTTTTAGAGCTAGAAATAGCAAGTTAAAATAAGGCTAGTCCGTTATCAACTTGAAAAAGTGGCACCGAGTCGGTGC	CATCGCCAACAACCAGCCCG	.......(((.((.((((..(((((((.((((....))))...)))))))..)))).))..)))....((((....)))).((((((...))))))	-23.1	0
Schwartz2019-PO1f	GTCTGTGGATCCTAATTCTG	Y. lipolytica	W29	A	247063	247083	Cas9	8.5122	Endogenous	ATGCGTCTGTGGATCCTAATTCTGGGGTTG	GTTTTAGAGCTAGAAATAGCAAGTTAAAATAAGGCTAGTCCGTTATCAACTTGAAAAAGTGGCACCGAGTCGGTGC	GTCTGTGGATCCTAATTCTG	...........(((.((((((((....)))))))).)))((((((...((((.(......).)))).))))))........((((((...))))))	-22.2	0
Schwartz2019-PO1f	GTGCGTCGTAGTACTCGAGG	Y. lipolytica	W29	A	247243	247266	Cas9	3.11071	Endogenous	CTGTGTGCGTCGTAGTACTCGAGGTGGTCG	GTTTTAGAGCTAGAAATAGCAAGTTAAAATAAGGCTAGTCCGTTATCAACTTGAAAAAGTGGCACCGAGTCGGTGC	GTGCGTCGTAGTACTCGAGG	((((......))))(((((.(((((((.((((....))))...)))))))..((.....))........))))).......((((((...))))))	-20	-3.8
Schwartz2019-PO1f	GGGCCCTTGGACGAAAGCGT	Y. lipolytica	W29	A	250110	250133	Cas9	0.0402092	Endogenous	TTCAGGGCCCTTGGACGAAAGCGTGGGTCC	GTTTTAGAGCTAGAAATAGCAAGTTAAAATAAGGCTAGTCCGTTATCAACTTGAAAAAGTGGCACCGAGTCGGTGC	GGGCCCTTGGACGAAAGCGT	........((((...(((.((((((((.((((....))))...))))))))..))).)))).......((((....)))).((((((...))))))	-26.1	-1
Schwartz2019-PO1f	GTGATTGGCCCGTCGTAGCG	Y. lipolytica	W29	A	249931	249954	Cas9	-0.371431	Endogenous	ACTGGTGATTGGCCCGTCGTAGCGAGGTGG	GTTTTAGAGCTAGAAATAGCAAGTTAAAATAAGGCTAGTCCGTTATCAACTTGAAAAAGTGGCACCGAGTCGGTGC	GTGATTGGCCCGTCGTAGCG	(.(((((((((((....)))(((((((.((((....))))...)))))))..))))))))).......((((....)))).((((((...))))))	-26.5	-0.5
Schwartz2019-PO1f	GTCCTCGTCAGTCATAAGAT	Y. lipolytica	W29	A	250060	250083	Cas9	7.35958	Endogenous	CCTTGTCCTCGTCAGTCATAAGATCGGCAA	GTTTTAGAGCTAGAAATAGCAAGTTAAAATAAGGCTAGTCCGTTATCAACTTGAAAAAGTGGCACCGAGTCGGTGC	GTCCTCGTCAGTCATAAGAT	.........((((......((((((((.((((....))))...)))))))).))))............((((....)))).((((((...))))))	-16.7	0
Schwartz2019-PO1f	GGACCCACGCTTTCGTCCAA	Y. lipolytica	W29	A	250107	250127	Cas9	-2.63955	Endogenous	CATCGGACCCACGCTTTCGTCCAAGGGCCC	GTTTTAGAGCTAGAAATAGCAAGTTAAAATAAGGCTAGTCCGTTATCAACTTGAAAAAGTGGCACCGAGTCGGTGC	GGACCCACGCTTTCGTCCAA	((((....(((((.......(((((((.((((....))))...))))))))))))..)))).......((((....)))).((((((...))))))	-22.9	-4.2
Schwartz2019-PO1f	GGAGTTTGAACGTCTCCAGA	Y. lipolytica	W29	A	250013	250033	Cas9	5.77962	Endogenous	AGGAGGAGTTTGAACGTCTCCAGAAGGCGG	GTTTTAGAGCTAGAAATAGCAAGTTAAAATAAGGCTAGTCCGTTATCAACTTGAAAAAGTGGCACCGAGTCGGTGC	GGAGTTTGAACGTCTCCAGA	((((.........))))...(((((((.((((....))))...)))))))..................((((....)))).((((((...))))))	-20.3	-4.7
Schwartz2019-PO1f	GAGCGATCCGAACTGGTGAT	Y. lipolytica	W29	A	249946	249969	Cas9	-2.24075	Endogenous	GTCCGAGCGATCCGAACTGGTGATTGGCCC	GTTTTAGAGCTAGAAATAGCAAGTTAAAATAAGGCTAGTCCGTTATCAACTTGAAAAAGTGGCACCGAGTCGGTGC	GAGCGATCCGAACTGGTGAT	....(((.((.((((((..((((((((.((((....))))...))))))))..)))))).))..))).((((....)))).((((((...))))))	-27.7	0
Schwartz2019-PO1f	CTAGAAGTGCCAAATCCAGA	Y. lipolytica	W29	A	253959	253979	Cas9	0.987825	Endogenous	AGAGCTAGAAGTGCCAAATCCAGAGGGAGA	GTTTTAGAGCTAGAAATAGCAAGTTAAAATAAGGCTAGTCCGTTATCAACTTGAAAAAGTGGCACCGAGTCGGTGC	CTAGAAGTGCCAAATCCAGA	...((...(((.........(((((((.((((....))))...)))))))..)))...))........((((....)))).((((((...))))))	-17.6	0
Schwartz2019-PO1f	ATTCTCGTTCGCCAAACCCG	Y. lipolytica	W29	A	254359	254382	Cas9	1.57727	Endogenous	GCGGATTCTCGTTCGCCAAACCCGCGGAGC	GTTTTAGAGCTAGAAATAGCAAGTTAAAATAAGGCTAGTCCGTTATCAACTTGAAAAAGTGGCACCGAGTCGGTGC	ATTCTCGTTCGCCAAACCCG	.((((.(((((((......)))....)))).))))....((((((...((((.(......).)))).))))))........((((((...))))))	-21.6	0
Schwartz2019-PO1f	TTTGGCTCCAAACGACAACG	Y. lipolytica	W29	A	253517	253537	Cas9	-2.76729	Endogenous	CTGTTTTGGCTCCAAACGACAACGCGGGCT	GTTTTAGAGCTAGAAATAGCAAGTTAAAATAAGGCTAGTCCGTTATCAACTTGAAAAAGTGGCACCGAGTCGGTGC	TTTGGCTCCAAACGACAACG	((((((((.((((.......))))..)))))))).....((((((...((((.(......).)))).))))))........((((((...))))))	-24.4	0
Schwartz2019-PO1f	TCATTCGGTACCAAGAAGGA	Y. lipolytica	W29	A	253608	253631	Cas9	-2.12392	Endogenous	GTTGTCATTCGGTACCAAGAAGGAGGGTGA	GTTTTAGAGCTAGAAATAGCAAGTTAAAATAAGGCTAGTCCGTTATCAACTTGAAAAAGTGGCACCGAGTCGGTGC	TCATTCGGTACCAAGAAGGA	.....(((.((..((.....(((((((.((((....))))...)))))))....)).)))))......((((....)))).((((((...))))))	-18.5	-0.8
Schwartz2019-PO1f	GTTCCAAATGAGAATCCAGA	Y. lipolytica	W29	A	254109	254129	Cas9	3.00261	Endogenous	CTTGGTTCCAAATGAGAATCCAGAAGGCTT	GTTTTAGAGCTAGAAATAGCAAGTTAAAATAAGGCTAGTCCGTTATCAACTTGAAAAAGTGGCACCGAGTCGGTGC	GTTCCAAATGAGAATCCAGA	......((((.((..((...(((((((.((((....))))...)))))))..))....))))))....((((....)))).((((((...))))))	-18.1	0
Schwartz2019-PO1f	CTTCATGTCGTCAGACTTGG	Y. lipolytica	W29	A	254456	254476	Cas9	1.09246	Endogenous	CCTCCTTCATGTCGTCAGACTTGGCGGTAG	GTTTTAGAGCTAGAAATAGCAAGTTAAAATAAGGCTAGTCCGTTATCAACTTGAAAAAGTGGCACCGAGTCGGTGC	CTTCATGTCGTCAGACTTGG	..(((.(((....))).)))(((((((.((((....))))...)))))))..................((((....)))).((((((...))))))	-20.3	-4.1
Schwartz2019-PO1f	GTACGCGGAATGTATCAAGG	Y. lipolytica	W29	A	255571	255591	Cas9	6.82772	Endogenous	AAAAGTACGCGGAATGTATCAAGGTGGTGG	GTTTTAGAGCTAGAAATAGCAAGTTAAAATAAGGCTAGTCCGTTATCAACTTGAAAAAGTGGCACCGAGTCGGTGC	GTACGCGGAATGTATCAAGG	....(((((...........(((((((.((((....))))...)))))))........))))).....((((....)))).((((((...))))))	-21	-0.3
Schwartz2019-PO1f	GGTCTGAACGGGAGGCCCCG	Y. lipolytica	W29	A	255388	255411	Cas9	7.71426	Endogenous	TCAAGGTCTGAACGGGAGGCCCCGAGGTGT	GTTTTAGAGCTAGAAATAGCAAGTTAAAATAAGGCTAGTCCGTTATCAACTTGAAAAAGTGGCACCGAGTCGGTGC	GGTCTGAACGGGAGGCCCCG	......((((((.((((...(((((((.((((....))))...)))))))..))))..))))))....((((....)))).((((((...))))))	-29.9	-5.7
Schwartz2019-PO1f	AGTCCGAAAGGGACAGAGCG	Y. lipolytica	W29	A	255335	255355	Cas9	2.45038	Endogenous	GCAAAGTCCGAAAGGGACAGAGCGCGGAGG	GTTTTAGAGCTAGAAATAGCAAGTTAAAATAAGGCTAGTCCGTTATCAACTTGAAAAAGTGGCACCGAGTCGGTGC	AGTCCGAAAGGGACAGAGCG	.....((((.((((..(((.(((((((.((((....))))...)))))))...))).)))).)).)).((((....)))).((((((...))))))	-26.9	-6.1
Schwartz2019-PO1f	ACATGCTGTACGACATGCTG	Y. lipolytica	W29	A	255526	255546	Cas9	7.31793	Endogenous	ACAGACATGCTGTACGACATGCTGCGGAAC	GTTTTAGAGCTAGAAATAGCAAGTTAAAATAAGGCTAGTCCGTTATCAACTTGAAAAAGTGGCACCGAGTCGGTGC	ACATGCTGTACGACATGCTG	...........(((..(((.(((((((.((((....))))...)))))))..)))..)))........((((....)))).((((((...))))))	-22.7	-2
Schwartz2019-PO1f	GCCTCGTTGAGCACCTTGCG	Y. lipolytica	W29	A	255291	255314	Cas9	3.41979	Endogenous	GGGCGCCTCGTTGAGCACCTTGCGGGGCTC	GTTTTAGAGCTAGAAATAGCAAGTTAAAATAAGGCTAGTCCGTTATCAACTTGAAAAAGTGGCACCGAGTCGGTGC	GCCTCGTTGAGCACCTTGCG	((((.(((......(((((.(((((.......))))).)))))....))).)))).............((((....)))).((((((...))))))	-23	-1
Schwartz2019-PO1f	TCAGAAAGAGGGATACAAGG	Y. lipolytica	W29	A	255924	255947	Cas9	7.55638	Endogenous	GCTTTCAGAAAGAGGGATACAAGGTGGATA	GTTTTAGAGCTAGAAATAGCAAGTTAAAATAAGGCTAGTCCGTTATCAACTTGAAAAAGTGGCACCGAGTCGGTGC	TCAGAAAGAGGGATACAAGG	.......((.((((......(((((((.((((....))))...))))))).......)))).))....((((....)))).((((((...))))))	-21.4	0
Schwartz2019-PO1f	GGGCTGCGCTTTCAGAAAGA	Y. lipolytica	W29	A	255935	255958	Cas9	-2.44561	Endogenous	CCTGGGGCTGCGCTTTCAGAAAGAGGGATA	GTTTTAGAGCTAGAAATAGCAAGTTAAAATAAGGCTAGTCCGTTATCAACTTGAAAAAGTGGCACCGAGTCGGTGC	GGGCTGCGCTTTCAGAAAGA	((((((.(((((........(((((((.((((....))))...)))))))))))))))))).......((((....)))).((((((...))))))	-26.8	-0.6
Schwartz2019-PO1f	GATGGGCATGGGAAAGTGCG	Y. lipolytica	W29	A	255975	255998	Cas9	5.8908	Endogenous	GAATGATGGGCATGGGAAAGTGCGTGGACA	GTTTTAGAGCTAGAAATAGCAAGTTAAAATAAGGCTAGTCCGTTATCAACTTGAAAAAGTGGCACCGAGTCGGTGC	GATGGGCATGGGAAAGTGCG	((((...(((((..(((...(((((((.((((....))))...)))))))...)))..))))))))).((((....)))).((((((...))))))	-25	-4
Schwartz2019-PO1f	GCCTTTCCAACCAGTCTGAT	Y. lipolytica	W29	A	256112	256132	Cas9	1.53799	Endogenous	CGACGCCTTTCCAACCAGTCTGATCGGCGC	GTTTTAGAGCTAGAAATAGCAAGTTAAAATAAGGCTAGTCCGTTATCAACTTGAAAAAGTGGCACCGAGTCGGTGC	GCCTTTCCAACCAGTCTGAT	.........((.(((((..((((((((.((((....))))...))))))))))))).)).........((((....)))).((((((...))))))	-21.7	0
Schwartz2019-PO1f	TGGACAAGACCATCAGCCTG	Y. lipolytica	W29	A	255955	255978	Cas9	6.3494	Endogenous	TGCGTGGACAAGACCATCAGCCTGGGGCTG	GTTTTAGAGCTAGAAATAGCAAGTTAAAATAAGGCTAGTCCGTTATCAACTTGAAAAAGTGGCACCGAGTCGGTGC	TGGACAAGACCATCAGCCTG	.((((.........(((((.(((((((.((((....))))...))))))).))))).)))).......((((....)))).((((((...))))))	-27.3	-1.2
Schwartz2019-PO1f	TTTCTATGTGTCCAGCAAAA	Y. lipolytica	W29	A	256077	256100	Cas9	-2.60647	Endogenous	ACTGTTTCTATGTGTCCAGCAAAATGGCCT	GTTTTAGAGCTAGAAATAGCAAGTTAAAATAAGGCTAGTCCGTTATCAACTTGAAAAAGTGGCACCGAGTCGGTGC	TTTCTATGTGTCCAGCAAAA	.....(((.(.(.(((....(((((((.((((....))))...)))))))...))).).)))).....((((....)))).((((((...))))))	-19.7	-0.1
Schwartz2019-PO1f	GTACTCGTCCAGAAAAGCTG	Y. lipolytica	W29	A	257224	257247	Cas9	6.68248	Endogenous	TGTCGTACTCGTCCAGAAAAGCTGCGGTGA	GTTTTAGAGCTAGAAATAGCAAGTTAAAATAAGGCTAGTCCGTTATCAACTTGAAAAAGTGGCACCGAGTCGGTGC	GTACTCGTCCAGAAAAGCTG	...........((..((((.(((((((.((((....))))...)))))))..))))..))........((((....)))).((((((...))))))	-21.3	-0.1
Schwartz2019-PO1f	GCAGTCCTCCAACGACGGCG	Y. lipolytica	W29	A	256958	256978	Cas9	-2.13496	Endogenous	GGCGGCAGTCCTCCAACGACGGCGAGGCCA	GTTTTAGAGCTAGAAATAGCAAGTTAAAATAAGGCTAGTCCGTTATCAACTTGAAAAAGTGGCACCGAGTCGGTGC	GCAGTCCTCCAACGACGGCG	..........(((((((((.(((((((.((((....))))...)))))))...))).)).))))....((((....)))).((((((...))))))	-21.8	-4.3
Schwartz2019-PO1f	AAAACATCAAGGTCGAGCGG	Y. lipolytica	W29	A	256936	256956	Cas9	2.01283	Endogenous	GCGAAAAACATCAAGGTCGAGCGGCGGCAG	GTTTTAGAGCTAGAAATAGCAAGTTAAAATAAGGCTAGTCCGTTATCAACTTGAAAAAGTGGCACCGAGTCGGTGC	AAAACATCAAGGTCGAGCGG	......(((((....((((((((((((.((((....))))...))))))).........))))).....))))).......((((((...))))))	-22.8	0
Schwartz2019-PO1f	ACATTCTGTCGGCATGGCAA	Y. lipolytica	W29	A	257097	257117	Cas9	5.57176	Endogenous	GGAGACATTCTGTCGGCATGGCAAGGGCGC	GTTTTAGAGCTAGAAATAGCAAGTTAAAATAAGGCTAGTCCGTTATCAACTTGAAAAAGTGGCACCGAGTCGGTGC	ACATTCTGTCGGCATGGCAA	.........(((..((((..(((((((.((((....))))...)))))))...))))..)))......((((....)))).((((((...))))))	-23.9	-2.4
Schwartz2019-PO1f	CGAAAAACATCAAGGTCGAG	Y. lipolytica	W29	A	256933	256953	Cas9	-2.42814	Endogenous	GCGGCGAAAAACATCAAGGTCGAGCGGCGG	GTTTTAGAGCTAGAAATAGCAAGTTAAAATAAGGCTAGTCCGTTATCAACTTGAAAAAGTGGCACCGAGTCGGTGC	CGAAAAACATCAAGGTCGAG	.............((((...(((((((.((((....))))...)))))))..))))............((((....)))).((((((...))))))	-20	0
Schwartz2019-PO1f	GTTTTAACATCAATGAAACG	Y. lipolytica	W29	A	256866	256886	Cas9	7.38753	Endogenous	TTTGGTTTTAACATCAATGAAACGAGGGAT	GTTTTAGAGCTAGAAATAGCAAGTTAAAATAAGGCTAGTCCGTTATCAACTTGAAAAAGTGGCACCGAGTCGGTGC	GTTTTAACATCAATGAAACG	(((((((.(((........))).))))))).........((((((...((((.(......).)))).))))))........((((((...))))))	-19.2	-2.3
Schwartz2019-PO1f	GCGCAATTCATCAAAAAGCG	Y. lipolytica	W29	A	261021	261044	Cas9	6.94963	Endogenous	GTTTGCGCAATTCATCAAAAAGCGAGGAGC	GTTTTAGAGCTAGAAATAGCAAGTTAAAATAAGGCTAGTCCGTTATCAACTTGAAAAAGTGGCACCGAGTCGGTGC	GCGCAATTCATCAAAAAGCG	.(((..((((......(((((((((((.((((....))))...))))))..........))))).......))))...)))((((((...))))))	-18.6	-0.7
Schwartz2019-PO1f	GAGCTTTGTGACAAATGTGG	Y. lipolytica	W29	A	260852	260872	Cas9	7.88307	Endogenous	CATTGAGCTTTGTGACAAATGTGGCGGACA	GTTTTAGAGCTAGAAATAGCAAGTTAAAATAAGGCTAGTCCGTTATCAACTTGAAAAAGTGGCACCGAGTCGGTGC	GAGCTTTGTGACAAATGTGG	.(((((((.(((........))).)))))))........((((((...((((.(......).)))).))))))........((((((...))))))	-22.7	0
Schwartz2019-PO1f	GCTTCTTGAGATGTGTAATG	Y. lipolytica	W29	A	260983	261003	Cas9	5.9793	Endogenous	GACAGCTTCTTGAGATGTGTAATGTGGTCG	GTTTTAGAGCTAGAAATAGCAAGTTAAAATAAGGCTAGTCCGTTATCAACTTGAAAAAGTGGCACCGAGTCGGTGC	GCTTCTTGAGATGTGTAATG	((((.(((((.((.(((((((((((((.((((....))))...))))))..........))))))))).)))))..)))).((((((...))))))	-21.3	0
Schwartz2019-PO1f	AGAAGCTGTCGCGAAACACA	Y. lipolytica	W29	A	260966	260989	Cas9	-3.1681	Endogenous	CTCAAGAAGCTGTCGCGAAACACACGGGAC	GTTTTAGAGCTAGAAATAGCAAGTTAAAATAAGGCTAGTCCGTTATCAACTTGAAAAAGTGGCACCGAGTCGGTGC	AGAAGCTGTCGCGAAACACA	.((((((((........))))))))...((((....))))(((((...((((.(......).)))).))))).........((((((...))))))	-21.4	-0.6
Schwartz2019-PO1f	AAACGGCCCGAGCACCGCCA	Y. lipolytica	W29	A	260934	260957	Cas9	6.11892	Endogenous	CATCAAACGGCCCGAGCACCGCCAGGGCAC	GTTTTAGAGCTAGAAATAGCAAGTTAAAATAAGGCTAGTCCGTTATCAACTTGAAAAAGTGGCACCGAGTCGGTGC	AAACGGCCCGAGCACCGCCA	.(((((.....((...(((.(((((((.((((....))))...)))))))..)))..)))))))....((((....)))).((((((...))))))	-23.5	-2.9
Schwartz2019-PO1f	GGCTCGTCGAGAATCATGGA	Y. lipolytica	W29	A	261441	261461	Cas9	1.17225	Endogenous	GCTGGGCTCGTCGAGAATCATGGACGGCTT	GTTTTAGAGCTAGAAATAGCAAGTTAAAATAAGGCTAGTCCGTTATCAACTTGAAAAAGTGGCACCGAGTCGGTGC	GGCTCGTCGAGAATCATGGA	.(((..(((((.((.((((((((((((.((((....))))...)))))))........))))).))...)))))...))).((((((...))))))	-20.5	-0.4
Schwartz2019-PO1f	GTAGCCGTCCAAAAGCAATG	Y. lipolytica	W29	A	265712	265735	Cas9	3.79546	Endogenous	CCTGGTAGCCGTCCAAAAGCAATGGGGTGT	GTTTTAGAGCTAGAAATAGCAAGTTAAAATAAGGCTAGTCCGTTATCAACTTGAAAAAGTGGCACCGAGTCGGTGC	GTAGCCGTCCAAAAGCAATG	.(((((..............(((((((.((((....))))...)))))))..)))))...........((((....)))).((((((...))))))	-20.6	0
Schwartz2019-PO1f	CATGTTTTTGTGCATCACGG	Y. lipolytica	W29	A	265763	265783	Cas9	-3.09527	Endogenous	AGGGCATGTTTTTGTGCATCACGGCGGTCA	GTTTTAGAGCTAGAAATAGCAAGTTAAAATAAGGCTAGTCCGTTATCAACTTGAAAAAGTGGCACCGAGTCGGTGC	CATGTTTTTGTGCATCACGG	.((((......)))).(((((((((((.((((....))))...))))))).........)))).....((((....)))).((((((...))))))	-19.1	-1.3
Schwartz2019-PO1f	ACACTCTTCGGCCCTCTCCA	Y. lipolytica	W29	A	265547	265567	Cas9	6.29629	Endogenous	CTCCACACTCTTCGGCCCTCTCCATGGCAG	GTTTTAGAGCTAGAAATAGCAAGTTAAAATAAGGCTAGTCCGTTATCAACTTGAAAAAGTGGCACCGAGTCGGTGC	ACACTCTTCGGCCCTCTCCA	........(((..((..((.(((((((.((((....))))...)))))))..))..)).)))......((((....)))).((((((...))))))	-20	0
Schwartz2019-PO1f	GGTAGCCGTCCAAAAGCAAT	Y. lipolytica	W29	A	265713	265736	Cas9	4.58376	Endogenous	TCCTGGTAGCCGTCCAAAAGCAATGGGGTG	GTTTTAGAGCTAGAAATAGCAAGTTAAAATAAGGCTAGTCCGTTATCAACTTGAAAAAGTGGCACCGAGTCGGTGC	GGTAGCCGTCCAAAAGCAAT	((((((.(.(....(((..((((((((.((((....))))...))))))))..))).).).)))))).((((....)))).((((((...))))))	-25.2	-0.6
Schwartz2019-PO1f	GGTGTGGTTCCAGAGCCACA	Y. lipolytica	W29	A	265691	265714	Cas9	-0.964402	Endogenous	ATGGGGTGTGGTTCCAGAGCCACATGGTGG	GTTTTAGAGCTAGAAATAGCAAGTTAAAATAAGGCTAGTCCGTTATCAACTTGAAAAAGTGGCACCGAGTCGGTGC	GGTGTGGTTCCAGAGCCACA	((((.((......((((...(((((((.((((....))))...)))))))..))))...))..)))).((((....)))).((((((...))))))	-23.8	-7.1
Schwartz2019-PO1f	GCAAAAGATGAAGACCACAA	Y. lipolytica	W29	A	265828	265851	Cas9	7.77166	Endogenous	CCCAGCAAAAGATGAAGACCACAAAGGGGA	GTTTTAGAGCTAGAAATAGCAAGTTAAAATAAGGCTAGTCCGTTATCAACTTGAAAAAGTGGCACCGAGTCGGTGC	GCAAAAGATGAAGACCACAA	......(((((.(((..(..(((((((.((((....))))...)))))))..)....)))..))))).((((....)))).((((((...))))))	-20.2	0
Schwartz2019-PO1f	GGGCTTATAACGCCAACGAG	Y. lipolytica	W29	A	269083	269103	Cas9	6.16452	Endogenous	AAGAGGGCTTATAACGCCAACGAGTGGTAT	GTTTTAGAGCTAGAAATAGCAAGTTAAAATAAGGCTAGTCCGTTATCAACTTGAAAAAGTGGCACCGAGTCGGTGC	GGGCTTATAACGCCAACGAG	(((((......(((......(((((((.((((....))))...)))))))..))).))))).......((((....)))).((((((...))))))	-22.5	-3.5
Schwartz2019-PO1f	TCGTTCATATCCCCAACGGG	Y. lipolytica	W29	A	268381	268401	Cas9	6.02943	Endogenous	CGATTCGTTCATATCCCCAACGGGCGGAAT	GTTTTAGAGCTAGAAATAGCAAGTTAAAATAAGGCTAGTCCGTTATCAACTTGAAAAAGTGGCACCGAGTCGGTGC	TCGTTCATATCCCCAACGGG	..((((..(((((....)))))....)))).........((((((...((((.(......).)))).))))))........((((((...))))))	-22.4	-2.2
Schwartz2019-PO1f	TCAGATTTAACAATGGCCAG	Y. lipolytica	W29	A	268927	268947	Cas9	1.64286	Endogenous	GCCGTCAGATTTAACAATGGCCAGGGGTAC	GTTTTAGAGCTAGAAATAGCAAGTTAAAATAAGGCTAGTCCGTTATCAACTTGAAAAAGTGGCACCGAGTCGGTGC	TCAGATTTAACAATGGCCAG	...(((.......(((((..(((((((.((((....))))...)))))))..))))).......))).((((....)))).((((((...))))))	-24.9	0
Schwartz2019-PO1f	CCACACGGAAAAGCGATACA	Y. lipolytica	W29	A	268981	269001	Cas9	6.10703	Endogenous	AAGCCCACACGGAAAAGCGATACACGGTGC	GTTTTAGAGCTAGAAATAGCAAGTTAAAATAAGGCTAGTCCGTTATCAACTTGAAAAAGTGGCACCGAGTCGGTGC	CCACACGGAAAAGCGATACA	....(((((..(((......(((((((.((((....))))...)))))))...)))..))))).....((((....)))).((((((...))))))	-24.9	-0.3
Schwartz2019-PO1f	TGACACTTCTGACTTGACCA	Y. lipolytica	W29	A	268500	268523	Cas9	-0.339425	Endogenous	CCGATGACACTTCTGACTTGACCAAGGATA	GTTTTAGAGCTAGAAATAGCAAGTTAAAATAAGGCTAGTCCGTTATCAACTTGAAAAAGTGGCACCGAGTCGGTGC	TGACACTTCTGACTTGACCA	...((((((.((((.(.((.(((((((.((((....))))...)))))))..))).)))).)..............)))))((((((...))))))	-21.4	0
Schwartz2019-PO1f	TTTGCCGTCAGATTTAACAA	Y. lipolytica	W29	A	268920	268940	Cas9	5.63205	Endogenous	TGGATTTGCCGTCAGATTTAACAATGGCCA	GTTTTAGAGCTAGAAATAGCAAGTTAAAATAAGGCTAGTCCGTTATCAACTTGAAAAAGTGGCACCGAGTCGGTGC	TTTGCCGTCAGATTTAACAA	..........((((...(..(((((((.((((....))))...)))))))..)...))))........((((....)))).((((((...))))))	-17.8	0
Schwartz2019-PO1f	GCGTCCACGAGAGCCCCAGG	Y. lipolytica	W29	A	272891	272914	Cas9	6.01665	Endogenous	TCTGGCGTCCACGAGAGCCCCAGGGGGTTG	GTTTTAGAGCTAGAAATAGCAAGTTAAAATAAGGCTAGTCCGTTATCAACTTGAAAAAGTGGCACCGAGTCGGTGC	GCGTCCACGAGAGCCCCAGG	......(((..((((.....(((((((.((((....))))...)))))))..))))....))).....((((....)))).((((((...))))))	-21.7	-0.2
Schwartz2019-PO1f	TTATACCCGGTTCTGCGACG	Y. lipolytica	W29	A	273077	273097	Cas9	3.32525	Endogenous	ACAATTATACCCGGTTCTGCGACGAGGTCA	GTTTTAGAGCTAGAAATAGCAAGTTAAAATAAGGCTAGTCCGTTATCAACTTGAAAAAGTGGCACCGAGTCGGTGC	TTATACCCGGTTCTGCGACG	.......(((..((((....(((((((.((((....))))...)))))))...)).)).)))......((((....)))).((((((...))))))	-22.5	-0.7
Schwartz2019-PO1f	ACACTTTTCCGTGACCGGCA	Y. lipolytica	W29	A	272957	272977	Cas9	6.20328	Endogenous	GTCTACACTTTTCCGTGACCGGCACGGTGT	GTTTTAGAGCTAGAAATAGCAAGTTAAAATAAGGCTAGTCCGTTATCAACTTGAAAAAGTGGCACCGAGTCGGTGC	ACACTTTTCCGTGACCGGCA	.((((((((((.(((.(((.(((((((.((((....))))...)))))))...))).)))))..........).)))))))((((((...))))))	-25.6	-1.6
Schwartz2019-PO1f	ACATGGAGCAGGTTGAACAC	Y. lipolytica	W29	A	273384	273404	Cas9	6.60317	Endogenous	CTCGACATGGAGCAGGTTGAACACAGGCTC	GTTTTAGAGCTAGAAATAGCAAGTTAAAATAAGGCTAGTCCGTTATCAACTTGAAAAAGTGGCACCGAGTCGGTGC	ACATGGAGCAGGTTGAACAC	.(((....((((((((..(((((((((.((((....))))...))))))...........)))..)))))))).....)))((((((...))))))	-23.9	0
Schwartz2019-PO1f	CATAGTTGCATGCGGAGACG	Y. lipolytica	W29	A	273427	273450	Cas9	6.98222	Endogenous	CCTTCATAGTTGCATGCGGAGACGAGGTGT	GTTTTAGAGCTAGAAATAGCAAGTTAAAATAAGGCTAGTCCGTTATCAACTTGAAAAAGTGGCACCGAGTCGGTGC	CATAGTTGCATGCGGAGACG	((.(((((...(((((...(((((((..((((....)))).........)))))))..)))))...)))))))........((((((...))))))	-25.8	0
Schwartz2019-PO1f	CCTCTTGTCCCGGCTGAATA	Y. lipolytica	W29	A	273128	273151	Cas9	5.88414	Endogenous	GACGCCTCTTGTCCCGGCTGAATAGGGCAG	GTTTTAGAGCTAGAAATAGCAAGTTAAAATAAGGCTAGTCCGTTATCAACTTGAAAAAGTGGCACCGAGTCGGTGC	CCTCTTGTCCCGGCTGAATA	..........((((((..(.(((((((.((((....))))...))))))).)..).)).)))......((((....)))).((((((...))))))	-20.4	0
Schwartz2019-PO1f	CGACAACTCCGCCACCACCG	Y. lipolytica	W29	A	278162	278182	Cas9	1.10672	Endogenous	CATTCGACAACTCCGCCACCACCGTGGCTG	GTTTTAGAGCTAGAAATAGCAAGTTAAAATAAGGCTAGTCCGTTATCAACTTGAAAAAGTGGCACCGAGTCGGTGC	CGACAACTCCGCCACCACCG	............((((((((((......((((.......((((((...((((.(......).)))).))))))......)))))))).)).)))).	-20	0
Schwartz2019-PO1f	CCTTGTCGACCAGGTATCGT	Y. lipolytica	W29	A	278291	278314	Cas9	4.40521	Endogenous	TTGGCCTTGTCGACCAGGTATCGTCGGAAG	GTTTTAGAGCTAGAAATAGCAAGTTAAAATAAGGCTAGTCCGTTATCAACTTGAAAAAGTGGCACCGAGTCGGTGC	CCTTGTCGACCAGGTATCGT	.......(((..(((....((((((((.((((....))))...))))))))..))).)))........((((....)))).((((((...))))))	-20.4	-1.1
Schwartz2019-PO1f	TCTGTCGCACAGACAGGTCG	Y. lipolytica	W29	A	278513	278536	Cas9	6.30248	Endogenous	TCGATCTGTCGCACAGACAGGTCGAGGAAG	GTTTTAGAGCTAGAAATAGCAAGTTAAAATAAGGCTAGTCCGTTATCAACTTGAAAAAGTGGCACCGAGTCGGTGC	TCTGTCGCACAGACAGGTCG	.(((((.....)))))(((.(((((((.((((....))))...)))))))..))).............((((....)))).((((((...))))))	-25.1	-7
Schwartz2019-PO1f	ATGACCTGCTCAGCCTTCGG	Y. lipolytica	W29	A	278349	278372	Cas9	6.32883	Endogenous	GTCAATGACCTGCTCAGCCTTCGGGGGCTG	GTTTTAGAGCTAGAAATAGCAAGTTAAAATAAGGCTAGTCCGTTATCAACTTGAAAAAGTGGCACCGAGTCGGTGC	ATGACCTGCTCAGCCTTCGG	(((((..(((.((((((...(((((((.((((....))))...))))))))))))))))..)))))..((((....)))).((((((...))))))	-27.8	0
Schwartz2019-PO1f	GCCATCTCGAACCTCAATGA	Y. lipolytica	W29	A	278482	278505	Cas9	-0.329611	Endogenous	ACTTGCCATCTCGAACCTCAATGACGGACT	GTTTTAGAGCTAGAAATAGCAAGTTAAAATAAGGCTAGTCCGTTATCAACTTGAAAAAGTGGCACCGAGTCGGTGC	GCCATCTCGAACCTCAATGA	(((.(((.(((((.....).)))).)))((((....))))............))).............((((....)))).((((((...))))))	-19.6	0
Schwartz2019-PO1f	CGAATCGTCGCTTCTGGGCG	Y. lipolytica	W29	A	278237	278260	Cas9	1.39575	Endogenous	TTCTCGAATCGTCGCTTCTGGGCGGGGTCC	GTTTTAGAGCTAGAAATAGCAAGTTAAAATAAGGCTAGTCCGTTATCAACTTGAAAAAGTGGCACCGAGTCGGTGC	CGAATCGTCGCTTCTGGGCG	.((((((((.......))))))))....((((....))))(((((...((((.(......).)))).))))).........((((((...))))))	-22.6	-2.9
Schwartz2019-PO1f	GGTGGTGTGGACTTATTGAT	Y. lipolytica	W29	A	281105	281128	Cas9	7.63533	Endogenous	GTCGGGTGGTGTGGACTTATTGATCGGGTG	GTTTTAGAGCTAGAAATAGCAAGTTAAAATAAGGCTAGTCCGTTATCAACTTGAAAAAGTGGCACCGAGTCGGTGC	GGTGGTGTGGACTTATTGAT	..(((((.(((((......((((((((.((((....))))...)))))))).....)))))..)))))((((....)))).((((((...))))))	-26.2	-0.2
Schwartz2019-PO1f	AAAAGGACATCAAAAAGCTG	Y. lipolytica	W29	A	281276	281299	Cas9	1.26205	Endogenous	TTTGAAAAGGACATCAAAAAGCTGCGGCAG	GTTTTAGAGCTAGAAATAGCAAGTTAAAATAAGGCTAGTCCGTTATCAACTTGAAAAAGTGGCACCGAGTCGGTGC	AAAAGGACATCAAAAAGCTG	....((((.......((((.(((((((.((((....))))...)))))))..)))).)))).......((((....)))).((((((...))))))	-23.4	0
Schwartz2019-PO1f	GGTTGCAGCCGTCAGAGACA	Y. lipolytica	W29	A	281203	281226	Cas9	5.85331	Endogenous	ACTGGGTTGCAGCCGTCAGAGACACGGCGC	GTTTTAGAGCTAGAAATAGCAAGTTAAAATAAGGCTAGTCCGTTATCAACTTGAAAAAGTGGCACCGAGTCGGTGC	GGTTGCAGCCGTCAGAGACA	((..(((((((((...))).(((((((.((((....))))...)))))))..)))).)))).......((((....)))).((((((...))))))	-22.4	-2.8
Schwartz2019-PO1f	GGGTGCATCTGTTCAACAAG	Y. lipolytica	W29	A	281084	281107	Cas9	-0.679684	Endogenous	GATCGGGTGCATCTGTTCAACAAGTGGAGC	GTTTTAGAGCTAGAAATAGCAAGTTAAAATAAGGCTAGTCCGTTATCAACTTGAAAAAGTGGCACCGAGTCGGTGC	GGGTGCATCTGTTCAACAAG	.......(((((((............)))).))).....((((((...((((.(......).)))).))))))........((((((...))))))	-17.2	0
Schwartz2019-PO1f	ACCCAGCCGTTCATCATCCA	Y. lipolytica	W29	A	281025	281048	Cas9	5.62861	Endogenous	ATCTACCCAGCCGTTCATCATCCAGGGAGA	GTTTTAGAGCTAGAAATAGCAAGTTAAAATAAGGCTAGTCCGTTATCAACTTGAAAAAGTGGCACCGAGTCGGTGC	ACCCAGCCGTTCATCATCCA	....((((............(((((((.((((....))))...)))))))..))))............((((....)))).((((((...))))))	-18.6	0
Schwartz2019-PO1f	CCACCCGACATGGTCTATAA	Y. lipolytica	W29	A	281123	281143	Cas9	8.27012	Endogenous	CACACCACCCGACATGGTCTATAAGGGCCG	GTTTTAGAGCTAGAAATAGCAAGTTAAAATAAGGCTAGTCCGTTATCAACTTGAAAAAGTGGCACCGAGTCGGTGC	CCACCCGACATGGTCTATAA	......(((.((((((....(((((((.((((....))))...))))))).)))))))))........((((....)))).((((((...))))))	-23.1	-1
Schwartz2019-PO1f	CCGAACTACAGGGTGAAGCG	Y. lipolytica	W29	A	282065	282088	Cas9	7.32669	Endogenous	GCGTCCGAACTACAGGGTGAAGCGGGGTAT	GTTTTAGAGCTAGAAATAGCAAGTTAAAATAAGGCTAGTCCGTTATCAACTTGAAAAAGTGGCACCGAGTCGGTGC	CCGAACTACAGGGTGAAGCG	........((((.((((((((((((((.((((....))))...))))))..........))))).))).))))........((((((...))))))	-21.7	-1.4
Schwartz2019-PO1f	TGCGCCGCGTCCGAACTACA	Y. lipolytica	W29	A	282075	282098	Cas9	-0.421205	Endogenous	TATTTGCGCCGCGTCCGAACTACAGGGTGA	GTTTTAGAGCTAGAAATAGCAAGTTAAAATAAGGCTAGTCCGTTATCAACTTGAAAAAGTGGCACCGAGTCGGTGC	TGCGCCGCGTCCGAACTACA	.((((((..((.(..((((..(((((..((((....)))).((((...((((.(......).)))).)))))))))..))))..).))..))))))	-21	0
Schwartz2019-PO1f	TTCACCCTGTAGTTCGGACG	Y. lipolytica	W29	A	282071	282091	Cas9	6.19182	Endogenous	CCGCTTCACCCTGTAGTTCGGACGCGGCGC	GTTTTAGAGCTAGAAATAGCAAGTTAAAATAAGGCTAGTCCGTTATCAACTTGAAAAAGTGGCACCGAGTCGGTGC	TTCACCCTGTAGTTCGGACG	((((...((.....((((((((((((..((((....)))).........))))))).)))))....))...))))......((((((...))))))	-23.5	-0.9
Schwartz2019-PO1f	CCCCGCTTCACCCTGTAGTT	Y. lipolytica	W29	A	282065	282085	Cas9	-1.48829	Endogenous	CATACCCCGCTTCACCCTGTAGTTCGGACG	GTTTTAGAGCTAGAAATAGCAAGTTAAAATAAGGCTAGTCCGTTATCAACTTGAAAAAGTGGCACCGAGTCGGTGC	CCCCGCTTCACCCTGTAGTT	..((((((.....(.(((((.......))))).).....((((((...((((.(......).)))).))))))...))))))(((((...))))).	-19.2	0
Schwartz2019-PO1f	CAAAAAAAAGCGACAGCCGA	Y. lipolytica	W29	A	282233	282256	Cas9	-2.20089	Endogenous	GCCCCAAAAAAAAGCGACAGCCGACGGAAC	GTTTTAGAGCTAGAAATAGCAAGTTAAAATAAGGCTAGTCCGTTATCAACTTGAAAAAGTGGCACCGAGTCGGTGC	CAAAAAAAAGCGACAGCCGA	........((((((((((..(((((((.((((....))))...)))))))..)))).)).))))....((((....)))).((((((...))))))	-28.3	-1.1
Schwartz2019-PO1f	TCGGCTGTCGCTTTTTTTTG	Y. lipolytica	W29	A	282236	282256	Cas9	-3.01577	Endogenous	TCCGTCGGCTGTCGCTTTTTTTTGGGGCTG	GTTTTAGAGCTAGAAATAGCAAGTTAAAATAAGGCTAGTCCGTTATCAACTTGAAAAAGTGGCACCGAGTCGGTGC	TCGGCTGTCGCTTTTTTTTG	((((.((((((((((((((((((....))))))).....((((((...((((.(......).)))).)))))))))))))))))))))........	-25.1	-1.4
Schwartz2019-PO1f	ACGTTGGTGGACGAATCCAG	Y. lipolytica	W29	A	283668	283691	Cas9	8.65057	Endogenous	TTCGACGTTGGTGGACGAATCCAGAGGTCG	GTTTTAGAGCTAGAAATAGCAAGTTAAAATAAGGCTAGTCCGTTATCAACTTGAAAAAGTGGCACCGAGTCGGTGC	ACGTTGGTGGACGAATCCAG	..((((((((((....((..(((((((.((((....))))...)))))))..))...))))...))))))...........((((((...))))))	-26.4	-2.6
Schwartz2019-PO1f	CATGCAGCGGTTCATCCAAG	Y. lipolytica	W29	A	283886	283906	Cas9	3.17895	Endogenous	ACCCCATGCAGCGGTTCATCCAAGTGGTAA	GTTTTAGAGCTAGAAATAGCAAGTTAAAATAAGGCTAGTCCGTTATCAACTTGAAAAAGTGGCACCGAGTCGGTGC	CATGCAGCGGTTCATCCAAG	.....(((((.....((...(((((((.((((....))))...)))))))..)).....)))))....((((....)))).((((((...))))))	-22.8	-0.7
Schwartz2019-PO1f	CTTGGGGGTGATGTGCCAGC	Y. lipolytica	W29	A	283924	283947	Cas9	6.00023	Endogenous	CGGCCTTGGGGGTGATGTGCCAGCCGGAGT	GTTTTAGAGCTAGAAATAGCAAGTTAAAATAAGGCTAGTCCGTTATCAACTTGAAAAAGTGGCACCGAGTCGGTGC	CTTGGGGGTGATGTGCCAGC	(..(..(((((((.((.((((((((((.((((....))))...)))))))...))).)).)))))))..)..)........((((((...))))))	-26.4	-3.3
Schwartz2019-PO1f	CTTTCGCTCGAGAATGAAGG	Y. lipolytica	W29	A	283789	283812	Cas9	0.863716	Endogenous	TGGACTTTCGCTCGAGAATGAAGGTGGGAA	GTTTTAGAGCTAGAAATAGCAAGTTAAAATAAGGCTAGTCCGTTATCAACTTGAAAAAGTGGCACCGAGTCGGTGC	CTTTCGCTCGAGAATGAAGG	.((((((((.(((((.....))))).))))..))))...((((((...((((.(......).)))).))))))........((((((...))))))	-21.8	-2
Schwartz2019-PO1f	AGTGGTACCACTTTACCACT	Y. lipolytica	W29	A	283901	283924	Cas9	-2.61475	Endogenous	CCGGAGTGGTACCACTTTACCACTTGGATG	GTTTTAGAGCTAGAAATAGCAAGTTAAAATAAGGCTAGTCCGTTATCAACTTGAAAAAGTGGCACCGAGTCGGTGC	AGTGGTACCACTTTACCACT	(((((((......)))))))(((((((.((((....))))...)))))))..................((((....)))).((((((...))))))	-23.6	-7.5
Schwartz2019-PO1f	TTTCGCTCGAGAATGAAGGT	Y. lipolytica	W29	A	283788	283811	Cas9	7.16166	Endogenous	GGACTTTCGCTCGAGAATGAAGGTGGGAAG	GTTTTAGAGCTAGAAATAGCAAGTTAAAATAAGGCTAGTCCGTTATCAACTTGAAAAAGTGGCACCGAGTCGGTGC	TTTCGCTCGAGAATGAAGGT	((((((((.(((((......))))).))))..))))...((((((...((((.(......).)))).))))))........((((((...))))))	-21.1	-0.5
Schwartz2019-PO1f	GTCATGGCCGAACTATGGAG	Y. lipolytica	W29	A	287559	287579	Cas9	6.63384	Endogenous	CAGTGTCATGGCCGAACTATGGAGCGGTAG	GTTTTAGAGCTAGAAATAGCAAGTTAAAATAAGGCTAGTCCGTTATCAACTTGAAAAAGTGGCACCGAGTCGGTGC	GTCATGGCCGAACTATGGAG	...(((((.((.(((.....(((((((.((((....))))...))))))).....))))).)))))..((((....)))).((((((...))))))	-20.9	-3.5
Schwartz2019-PO1f	GAGCTGAGCAGCTGAAGCCG	Y. lipolytica	W29	A	287677	287700	Cas9	5.6807	Endogenous	TCCGGAGCTGAGCAGCTGAAGCCGCGGTTG	GTTTTAGAGCTAGAAATAGCAAGTTAAAATAAGGCTAGTCCGTTATCAACTTGAAAAAGTGGCACCGAGTCGGTGC	GAGCTGAGCAGCTGAAGCCG	(((.(((..(((.((((((.(((((((.((((....))))...)))))))..))))..)).))).))).))).........((((((...))))))	-25.8	-3
Schwartz2019-PO1f	CTCTGTCTATTGGTGATCCG	Y. lipolytica	W29	A	287747	287767	Cas9	7.66172	Endogenous	GAGGCTCTGTCTATTGGTGATCCGGGGTTC	GTTTTAGAGCTAGAAATAGCAAGTTAAAATAAGGCTAGTCCGTTATCAACTTGAAAAAGTGGCACCGAGTCGGTGC	CTCTGTCTATTGGTGATCCG	(((((...(((((....)))))..)))))(((....)))((((((...((((.(......).)))).))))))........((((((...))))))	-21.1	-0.8
Schwartz2019-PO1f	CAAGCACCGTCGAACAACCG	Y. lipolytica	W29	A	287660	287680	Cas9	1.7501	Endogenous	GCTCCAAGCACCGTCGAACAACCGCGGCTT	GTTTTAGAGCTAGAAATAGCAAGTTAAAATAAGGCTAGTCCGTTATCAACTTGAAAAAGTGGCACCGAGTCGGTGC	CAAGCACCGTCGAACAACCG	...((((((.......((((((......((((.......((((((...((((.(......).)))).))))))......)))))))).))))))))	-21.9	0
Schwartz2019-PO1f	CATGGTCGATAGGAAGAGCA	Y. lipolytica	W29	A	287604	287627	Cas9	4.79079	Endogenous	TGAACATGGTCGATAGGAAGAGCACGGTCG	GTTTTAGAGCTAGAAATAGCAAGTTAAAATAAGGCTAGTCCGTTATCAACTTGAAAAAGTGGCACCGAGTCGGTGC	CATGGTCGATAGGAAGAGCA	.......(((((((..(((.(((((((.((((....))))...)))))))...)))..)))..)))).((((....)))).((((((...))))))	-25	-2.5
Schwartz2019-PO1f	GGAGTGTCAATCACCGAGAG	Y. lipolytica	W29	A	287701	287721	Cas9	5.60118	Endogenous	CTCCGGAGTGTCAATCACCGAGAGCGGTGA	GTTTTAGAGCTAGAAATAGCAAGTTAAAATAAGGCTAGTCCGTTATCAACTTGAAAAAGTGGCACCGAGTCGGTGC	GGAGTGTCAATCACCGAGAG	(((.((((....(((....)))......((((....))))............))).).))).......((((....)))).((((((...))))))	-21.2	-1.3
Schwartz2019-PO1f	TTAGAACCAGCACTGGACGG	Y. lipolytica	W29	A	289751	289774	Cas9	5.09035	Endogenous	TCCGTTAGAACCAGCACTGGACGGCGGCGT	GTTTTAGAGCTAGAAATAGCAAGTTAAAATAAGGCTAGTCCGTTATCAACTTGAAAAAGTGGCACCGAGTCGGTGC	TTAGAACCAGCACTGGACGG	.............(((((.(((((((..((((....)))).........))))))).)))))......((((....)))).((((((...))))))	-23.1	-1.4
Schwartz2019-PO1f	CCGCTGGTCGACAAATTCCC	Y. lipolytica	W29	A	289643	289663	Cas9	0.144737	Endogenous	GCAGCCGCTGGTCGACAAATTCCCCGGCGC	GTTTTAGAGCTAGAAATAGCAAGTTAAAATAAGGCTAGTCCGTTATCAACTTGAAAAAGTGGCACCGAGTCGGTGC	CCGCTGGTCGACAAATTCCC	..(((((((...........(((((((.((((....))))...)))))))..))))))).........((((....)))).((((((...))))))	-21.4	0
Schwartz2019-PO1f	ATTCGAATCACTGGCCCAAG	Y. lipolytica	W29	A	289681	289701	Cas9	5.78261	Endogenous	AGAGATTCGAATCACTGGCCCAAGCGGAGC	GTTTTAGAGCTAGAAATAGCAAGTTAAAATAAGGCTAGTCCGTTATCAACTTGAAAAAGTGGCACCGAGTCGGTGC	ATTCGAATCACTGGCCCAAG	.........(((((((....(((((((.((((....))))...)))))))..))))))).........((((....)))).((((((...))))))	-26.2	0
Schwartz2019-PO1f	CCGGGGAATTTGTCGACCAG	Y. lipolytica	W29	A	289643	289666	Cas9	-2.34615	Endogenous	GGCGCCGGGGAATTTGTCGACCAGCGGCTG	GTTTTAGAGCTAGAAATAGCAAGTTAAAATAAGGCTAGTCCGTTATCAACTTGAAAAAGTGGCACCGAGTCGGTGC	CCGGGGAATTTGTCGACCAG	....(((....(((......(((((((.((((....))))...)))))))..)))...))).......((((....)))).((((((...))))))	-20.8	-1
Schwartz2019-PO1f	TGTTTTTCGGCCCTTTCTGA	Y. lipolytica	W29	A	289590	289613	Cas9	-1.98615	Endogenous	CACCTGTTTTTCGGCCCTTTCTGACGGCGT	GTTTTAGAGCTAGAAATAGCAAGTTAAAATAAGGCTAGTCCGTTATCAACTTGAAAAAGTGGCACCGAGTCGGTGC	TGTTTTTCGGCCCTTTCTGA	.......(((..((..((..(((((((.((((....))))...)))))))..))..)).)))......((((....)))).((((((...))))))	-21.2	-0.7
Schwartz2019-PO1f	GGAAACCCATAGCTCCGCTT	Y. lipolytica	W29	A	289695	289718	Cas9	0.168628	Endogenous	CTGTGGAAACCCATAGCTCCGCTTGGGCCA	GTTTTAGAGCTAGAAATAGCAAGTTAAAATAAGGCTAGTCCGTTATCAACTTGAAAAAGTGGCACCGAGTCGGTGC	GGAAACCCATAGCTCCGCTT	((.(((...((((....((((((((((.((((....))))...))))))))))))))....))).)).((((....)))).((((((...))))))	-24.3	-1.4
Schwartz2019-PO1f	GGCTGCTTATGAACACCATT	Y. lipolytica	W29	A	294536	294559	Cas9	6.79356	Endogenous	TTTTGGCTGCTTATGAACACCATTCGGCTA	GTTTTAGAGCTAGAAATAGCAAGTTAAAATAAGGCTAGTCCGTTATCAACTTGAAAAAGTGGCACCGAGTCGGTGC	GGCTGCTTATGAACACCATT	(((((((...........(((((((((.((((....))))...)))))))))))).))))........((((....)))).((((((...))))))	-21.7	-1.1
Schwartz2019-PO1f	GCTGCCAGAAGAAGTGCCGA	Y. lipolytica	W29	A	294731	294754	Cas9	7.80835	Endogenous	CGGAGCTGCCAGAAGAAGTGCCGACGGACG	GTTTTAGAGCTAGAAATAGCAAGTTAAAATAAGGCTAGTCCGTTATCAACTTGAAAAAGTGGCACCGAGTCGGTGC	GCTGCCAGAAGAAGTGCCGA	..........((...(((..(((((((.((((....))))...)))))))..)))...))........((((....)))).((((((...))))))	-23.2	0
Schwartz2019-PO1f	GGCGAATATTGGTAGCCGAA	Y. lipolytica	W29	A	294521	294541	Cas9	4.6398	Endogenous	TTGTGGCGAATATTGGTAGCCGAATGGTGT	GTTTTAGAGCTAGAAATAGCAAGTTAAAATAAGGCTAGTCCGTTATCAACTTGAAAAAGTGGCACCGAGTCGGTGC	GGCGAATATTGGTAGCCGAA	.....(((.((((((((...(((((((.((((....))))...)))))))..)))))..))).)))..((((....)))).((((((...))))))	-25.8	-4.1
Schwartz2019-PO1f	CAAAAAAGAGATGGTAACGG	Y. lipolytica	W29	A	294647	294670	Cas9	-0.390532	Endogenous	TGCCCAAAAAAGAGATGGTAACGGCGGCTT	GTTTTAGAGCTAGAAATAGCAAGTTAAAATAAGGCTAGTCCGTTATCAACTTGAAAAAGTGGCACCGAGTCGGTGC	CAAAAAAGAGATGGTAACGG	.......(((.((((((((((((((((.((((....))))...))))))).........))))))))).))).........((((((...))))))	-25.4	0
Schwartz2019-PO1f	CTGTGTGCCCAAAAAAGAGA	Y. lipolytica	W29	A	294656	294679	Cas9	-1.10524	Endogenous	CCGCCTGTGTGCCCAAAAAAGAGATGGTAA	GTTTTAGAGCTAGAAATAGCAAGTTAAAATAAGGCTAGTCCGTTATCAACTTGAAAAAGTGGCACCGAGTCGGTGC	CTGTGTGCCCAAAAAAGAGA	......(((...........(((((((.((((....))))...)))))))..))).............((((....)))).((((((...))))))	-16.5	0
Schwartz2019-PO1f	CATTGATGCATCGCCAGTGT	Y. lipolytica	W29	A	294593	294616	Cas9	-0.831892	Endogenous	GCGCCATTGATGCATCGCCAGTGTCGGAAG	GTTTTAGAGCTAGAAATAGCAAGTTAAAATAAGGCTAGTCCGTTATCAACTTGAAAAAGTGGCACCGAGTCGGTGC	CATTGATGCATCGCCAGTGT	...(((((....((.(((.((((((((.((((....))))...))))))))..))).))....)))))((((....)))).((((((...))))))	-22.8	-2
Schwartz2019-PO1f	CGAAGAAGATTACAACTCAG	Y. lipolytica	W29	A	296863	296886	Cas9	-0.213752	Endogenous	CCTCCGAAGAAGATTACAACTCAGCGGTGC	GTTTTAGAGCTAGAAATAGCAAGTTAAAATAAGGCTAGTCCGTTATCAACTTGAAAAAGTGGCACCGAGTCGGTGC	CGAAGAAGATTACAACTCAG	.......(((((...((...(((((((.((((....))))...))))))).))..)))))........((((....)))).((((((...))))))	-18.1	0
Schwartz2019-PO1f	CCCGATCGAGACTAGCTAGT	Y. lipolytica	W29	A	297349	297369	Cas9	2.0328	Endogenous	GCTTCCCGATCGAGACTAGCTAGTCGGTCG	GTTTTAGAGCTAGAAATAGCAAGTTAAAATAAGGCTAGTCCGTTATCAACTTGAAAAAGTGGCACCGAGTCGGTGC	CCCGATCGAGACTAGCTAGT	...(((((.((((((((..((((((((.((((....))))...)))))))).))))))))))..))).((((....)))).((((((...))))))	-31.6	0
Schwartz2019-PO1f	TCAGTCGGCAGAATACACTG	Y. lipolytica	W29	A	297319	297342	Cas9	7.52602	Endogenous	CCGCTCAGTCGGCAGAATACACTGAGGAGG	GTTTTAGAGCTAGAAATAGCAAGTTAAAATAAGGCTAGTCCGTTATCAACTTGAAAAAGTGGCACCGAGTCGGTGC	TCAGTCGGCAGAATACACTG	.....(((........((((((((((..((((....)))).........)))))))))))))......((((....)))).((((((...))))))	-21.2	-1.8
Schwartz2019-PO1f	CACCAACGAAGAAAGCGACG	Y. lipolytica	W29	A	297452	297475	Cas9	5.34469	Endogenous	ATGTCACCAACGAAGAAAGCGACGAGGCCG	GTTTTAGAGCTAGAAATAGCAAGTTAAAATAAGGCTAGTCCGTTATCAACTTGAAAAAGTGGCACCGAGTCGGTGC	CACCAACGAAGAAAGCGACG	....((((.....(((....(((((((.((((....))))...)))))))...)))....))))....((((....)))).((((((...))))))	-21.1	0
Schwartz2019-PO1f	TGAGTTGTAATCTTCTTCGG	Y. lipolytica	W29	A	296867	296887	Cas9	6.73278	Endogenous	CCGCTGAGTTGTAATCTTCTTCGGAGGTAT	GTTTTAGAGCTAGAAATAGCAAGTTAAAATAAGGCTAGTCCGTTATCAACTTGAAAAAGTGGCACCGAGTCGGTGC	TGAGTTGTAATCTTCTTCGG	.((((((((((...((((..(((((((.((((....))))...)))))))..))..))...)))).)))))).........((((((...))))))	-20.7	0
Schwartz2019-PO1f	CGACTGCCCGTTCCTGTGCG	Y. lipolytica	W29	A	296950	296970	Cas9	6.69014	Endogenous	ATTTCGACTGCCCGTTCCTGTGCGGGGTTG	GTTTTAGAGCTAGAAATAGCAAGTTAAAATAAGGCTAGTCCGTTATCAACTTGAAAAAGTGGCACCGAGTCGGTGC	CGACTGCCCGTTCCTGTGCG	.((((((((((......)))(((((((.((((....))))...)))))))..))).))))........((((....)))).((((((...))))))	-24.8	-0.7
Schwartz2019-PO1f	GTGTAAGGAGAAATGAGGGA	Y. lipolytica	W29	A	297878	297901	Cas9	5.01712	Endogenous	TGCGGTGTAAGGAGAAATGAGGGAGGGCCT	GTTTTAGAGCTAGAAATAGCAAGTTAAAATAAGGCTAGTCCGTTATCAACTTGAAAAAGTGGCACCGAGTCGGTGC	GTGTAAGGAGAAATGAGGGA	...((((..((..(((.((((((((((.((((....))))...)))))))........))).)))))..))))........((((((...))))))	-20.3	0
Schwartz2019-PO1f	ATCACGCTATCGCACTAGCG	Y. lipolytica	W29	A	297855	297875	Cas9	6.95455	Endogenous	TCCAATCACGCTATCGCACTAGCGAGGCCC	GTTTTAGAGCTAGAAATAGCAAGTTAAAATAAGGCTAGTCCGTTATCAACTTGAAAAAGTGGCACCGAGTCGGTGC	ATCACGCTATCGCACTAGCG	.......((.((.((((((.(((((((.((((....))))...)))))))...)))))).)).))...((((....)))).((((((...))))))	-25.2	-4.6
Schwartz2019-PO1f	CTCCTTACACCGCATGACGT	Y. lipolytica	W29	A	297891	297911	Cas9	7.58487	Endogenous	ATTTCTCCTTACACCGCATGACGTCGGTTG	GTTTTAGAGCTAGAAATAGCAAGTTAAAATAAGGCTAGTCCGTTATCAACTTGAAAAAGTGGCACCGAGTCGGTGC	CTCCTTACACCGCATGACGT	.............((((((((((((((.((((....))))...)))))))).........))))))..((((....)))).((((((...))))))	-18.9	0
Schwartz2019-PO1f	TCGCAGCTGGAGACCCCAGG	Y. lipolytica	W29	A	297948	297971	Cas9	6.59159	Endogenous	TTTCTCGCAGCTGGAGACCCCAGGTGGCGA	GTTTTAGAGCTAGAAATAGCAAGTTAAAATAAGGCTAGTCCGTTATCAACTTGAAAAAGTGGCACCGAGTCGGTGC	TCGCAGCTGGAGACCCCAGG	((..((((.((((((....))))))..)))).)).....((((((...((((.(......).)))).))))))........((((((...))))))	-24.9	-4.7
Schwartz2019-PO1f	GTTCAGCAACCGACGTCATG	Y. lipolytica	W29	A	297900	297923	Cas9	4.95446	Endogenous	TGGCGTTCAGCAACCGACGTCATGCGGTGT	GTTTTAGAGCTAGAAATAGCAAGTTAAAATAAGGCTAGTCCGTTATCAACTTGAAAAAGTGGCACCGAGTCGGTGC	GTTCAGCAACCGACGTCATG	.....(((.(((((.((..(((......((((.......((((((...((((.(......).)))).))))))......)))))))))))))))))	-21.6	0
Schwartz2019-PO1f	ACCGCCAGCGACGGCCAAAA	Y. lipolytica	W29	A	297977	297997	Cas9	5.66883	Endogenous	AAAGACCGCCAGCGACGGCCAAAAGGGTCG	GTTTTAGAGCTAGAAATAGCAAGTTAAAATAAGGCTAGTCCGTTATCAACTTGAAAAAGTGGCACCGAGTCGGTGC	ACCGCCAGCGACGGCCAAAA	......((((((((((....(((((((.((((....))))...)))))))..)))).)).))))....((((....)))).((((((...))))))	-24.2	-3.9
Schwartz2019-PO1f	ACTGCGGGTCGGAAGTCGAG	Y. lipolytica	W29	A	299895	299915	Cas9	6.23466	Endogenous	TTGGACTGCGGGTCGGAAGTCGAGCGGTTC	GTTTTAGAGCTAGAAATAGCAAGTTAAAATAAGGCTAGTCCGTTATCAACTTGAAAAAGTGGCACCGAGTCGGTGC	ACTGCGGGTCGGAAGTCGAG	...(((((.(...((((...(((((((.((((....))))...)))))))..)))).)))))).....((((....)))).((((((...))))))	-24.9	-0.9
Schwartz2019-PO1f	GAGCCCATCTCTAAGCTGAA	Y. lipolytica	W29	A	300023	300043	Cas9	5.68368	Endogenous	CAGAGAGCCCATCTCTAAGCTGAAGGGCTA	GTTTTAGAGCTAGAAATAGCAAGTTAAAATAAGGCTAGTCCGTTATCAACTTGAAAAAGTGGCACCGAGTCGGTGC	GAGCCCATCTCTAAGCTGAA	((........(((.(((...(((((((.((((....))))...)))))))..)))))).......)).((((....)))).((((((...))))))	-20.9	-0.7
Schwartz2019-PO1f	TGGAGATGATTAGAAGACGG	Y. lipolytica	W29	A	299965	299988	Cas9	5.78832	Endogenous	TTGGTGGAGATGATTAGAAGACGGTGGTCG	GTTTTAGAGCTAGAAATAGCAAGTTAAAATAAGGCTAGTCCGTTATCAACTTGAAAAAGTGGCACCGAGTCGGTGC	TGGAGATGATTAGAAGACGG	(.(((.((((.....(((.(((((((..((((....)))).........))))))).)))....)))).))).).......((((((...))))))	-22.1	0
Schwartz2019-PO1f	TGGTGGAGATGATTAGAAGA	Y. lipolytica	W29	A	299968	299991	Cas9	6.0084	Endogenous	TCCTTGGTGGAGATGATTAGAAGACGGTGG	GTTTTAGAGCTAGAAATAGCAAGTTAAAATAAGGCTAGTCCGTTATCAACTTGAAAAAGTGGCACCGAGTCGGTGC	TGGTGGAGATGATTAGAAGA	((((((.(..((((((....(((((((.((((....))))...)))))))....))))))).))))))((((....)))).((((((...))))))	-24.9	0
Schwartz2019-PO1f	GGATGTGACTATTGTCTGCG	Y. lipolytica	W29	A	300112	300132	Cas9	-1.71341	Endogenous	ACAAGGATGTGACTATTGTCTGCGAGGATG	GTTTTAGAGCTAGAAATAGCAAGTTAAAATAAGGCTAGTCCGTTATCAACTTGAAAAAGTGGCACCGAGTCGGTGC	GGATGTGACTATTGTCTGCG	.((((.(((((..((((...(((((((.((((....))))...))))))).)))))))))))))....((((....)))).((((((...))))))	-26.4	-2.7
Schwartz2019-PO1f	TAGCCCTTCAGCTTAGAGAT	Y. lipolytica	W29	A	300026	300049	Cas9	6.73245	Endogenous	GAGATAGCCCTTCAGCTTAGAGATGGGCTC	GTTTTAGAGCTAGAAATAGCAAGTTAAAATAAGGCTAGTCCGTTATCAACTTGAAAAAGTGGCACCGAGTCGGTGC	TAGCCCTTCAGCTTAGAGAT	(((((.(((......))).((((((((.((((....))))...)))))))).)))))...........((((....)))).((((((...))))))	-20.8	-1.1
Schwartz2019-PO1f	ACGACTCAATTGAACTCCTA	Y. lipolytica	W29	A	301891	301911	Cas9	5.34583	Endogenous	TATAACGACTCAATTGAACTCCTACGGTAT	GTTTTAGAGCTAGAAATAGCAAGTTAAAATAAGGCTAGTCCGTTATCAACTTGAAAAAGTGGCACCGAGTCGGTGC	ACGACTCAATTGAACTCCTA	.....((((((((((((((.(((((((.((((....))))...))))))).)))..)))......)))).)))).......((((((...))))))	-21.1	0
Schwartz2019-PO1f	CAACAAGTAGAGTCTAGAGC	Y. lipolytica	W29	A	301788	301808	Cas9	3.19686	Endogenous	AGGACAACAAGTAGAGTCTAGAGCTGGAAC	GTTTTAGAGCTAGAAATAGCAAGTTAAAATAAGGCTAGTCCGTTATCAACTTGAAAAAGTGGCACCGAGTCGGTGC	CAACAAGTAGAGTCTAGAGC	...(((((.(((.((((...(((((((.((((....))))...)))))))....)))).).....)).)))))........((((((...))))))	-22	0
Schwartz2019-PO1f	GGGCTTTGAAGTTGAGTGGT	Y. lipolytica	W29	A	301983	302006	Cas9	4.25128	Endogenous	ATTCGGGCTTTGAAGTTGAGTGGTAGGAGT	GTTTTAGAGCTAGAAATAGCAAGTTAAAATAAGGCTAGTCCGTTATCAACTTGAAAAAGTGGCACCGAGTCGGTGC	GGGCTTTGAAGTTGAGTGGT	....(((.(((((((.(((((((((((.((((....))))...))))))))........)))...))))))).))).....((((((...))))))	-23.8	-1.1
Schwartz2019-PO1f	TGATGGTTTGGTGTAAGATT	Y. lipolytica	W29	A	302004	302027	Cas9	7.12151	Endogenous	TCGGTGATGGTTTGGTGTAAGATTCGGGCT	GTTTTAGAGCTAGAAATAGCAAGTTAAAATAAGGCTAGTCCGTTATCAACTTGAAAAAGTGGCACCGAGTCGGTGC	TGATGGTTTGGTGTAAGATT	((((((.(((((.(.....((((((((.((((....))))...))))))))).))))).))))))...((((....)))).((((((...))))))	-25	0
Schwartz2019-PO1f	AAGCGAGGTCGGTGATGGTT	Y. lipolytica	W29	A	302016	302039	Cas9	4.02342	Endogenous	TTGCAAGCGAGGTCGGTGATGGTTTGGTGT	GTTTTAGAGCTAGAAATAGCAAGTTAAAATAAGGCTAGTCCGTTATCAACTTGAAAAAGTGGCACCGAGTCGGTGC	AAGCGAGGTCGGTGATGGTT	...((((...(((((((((((((((((.((((....))))...))))))))).......))))))))..))))........((((((...))))))	-26.2	-0.3
Schwartz2019-PO1f	GTTGCAAGCGAGGTCGGTGA	Y. lipolytica	W29	A	302021	302044	Cas9	6.59908	Endogenous	GGAGGTTGCAAGCGAGGTCGGTGATGGTTT	GTTTTAGAGCTAGAAATAGCAAGTTAAAATAAGGCTAGTCCGTTATCAACTTGAAAAAGTGGCACCGAGTCGGTGC	GTTGCAAGCGAGGTCGGTGA	((((..((((.((..(((..(((((((.((((....))))...)))))))...)))..))))))..))))...........((((((...))))))	-22.6	-0.3
Schwartz2019-PO1f	GAGTTGGAGTTGGATCCGTA	Y. lipolytica	W29	A	303242	303265	Cas9	-2.97001	Endogenous	GTTGGAGTTGGAGTTGGATCCGTAGGGAAG	GTTTTAGAGCTAGAAATAGCAAGTTAAAATAAGGCTAGTCCGTTATCAACTTGAAAAAGTGGCACCGAGTCGGTGC	GAGTTGGAGTTGGATCCGTA	(((((((...(((((((...(((((((.((((....))))...)))))))..))...)))))...))))))).........((((((...))))))	-26.8	-3
Schwartz2019-PO1f	AACGACTACGACGACAACCG	Y. lipolytica	W29	A	302984	303004	Cas9	1.91638	Endogenous	CCGAAACGACTACGACGACAACCGAGGCAA	GTTTTAGAGCTAGAAATAGCAAGTTAAAATAAGGCTAGTCCGTTATCAACTTGAAAAAGTGGCACCGAGTCGGTGC	AACGACTACGACGACAACCG	...((..(((..(((..((.(((((((.((((....))))...)))))))..))...))))))..)).((((....)))).((((((...))))))	-22.5	0
Schwartz2019-PO1f	AACCTCCAACAGCTTCCCTA	Y. lipolytica	W29	A	303227	303247	Cas9	-3.05893	Endogenous	CTCCAACCTCCAACAGCTTCCCTACGGATC	GTTTTAGAGCTAGAAATAGCAAGTTAAAATAAGGCTAGTCCGTTATCAACTTGAAAAAGTGGCACCGAGTCGGTGC	AACCTCCAACAGCTTCCCTA	.......(((.(((..(((.(((((((.((((....))))...))))))).)))..)))..)))....((((....)))).((((((...))))))	-22.6	0
Schwartz2019-PO1f	GGTTGCCGTAGGAGTCGTTT	Y. lipolytica	W29	A	303013	303036	Cas9	0.33619	Endogenous	CCCTGGTTGCCGTAGGAGTCGTTTCGGCTG	GTTTTAGAGCTAGAAATAGCAAGTTAAAATAAGGCTAGTCCGTTATCAACTTGAAAAAGTGGCACCGAGTCGGTGC	GGTTGCCGTAGGAGTCGTTT	(((((.....(((.(.(((((((((((.((((....))))...))))))))).)).).))).....)))))..........((((((...))))))	-25.2	0
Schwartz2019-PO1f	ACTCGTTTCGGCCCTCGTTT	Y. lipolytica	W29	A	303040	303063	Cas9	-2.32791	Endogenous	TAGGACTCGTTTCGGCCCTCGTTTCGGCCC	GTTTTAGAGCTAGAAATAGCAAGTTAAAATAAGGCTAGTCCGTTATCAACTTGAAAAAGTGGCACCGAGTCGGTGC	ACTCGTTTCGGCCCTCGTTT	....((..(((......((((((((((.((((....))))...))))))))))......)))..))..((((....)))).((((((...))))))	-22.1	0
Schwartz2019-PO1f	AACGACTCCTACGGCAACCA	Y. lipolytica	W29	A	303017	303037	Cas9	3.44491	Endogenous	CCGAAACGACTCCTACGGCAACCAGGGCCG	GTTTTAGAGCTAGAAATAGCAAGTTAAAATAAGGCTAGTCCGTTATCAACTTGAAAAAGTGGCACCGAGTCGGTGC	AACGACTCCTACGGCAACCA	(((((((.....(((.....(((((((.((((....))))...)))))))...)))))).))))....((((....)))).((((((...))))))	-20.8	0
Schwartz2019-PO1f	TGTACTCAGAGGCCTCCACG	Y. lipolytica	W29	A	306279	306299	Cas9	8.10755	Endogenous	GTTTTGTACTCAGAGGCCTCCACGTGGTCC	GTTTTAGAGCTAGAAATAGCAAGTTAAAATAAGGCTAGTCCGTTATCAACTTGAAAAAGTGGCACCGAGTCGGTGC	TGTACTCAGAGGCCTCCACG	....(((.((((((.....)))))).)))(((....)))((((((...((((.(......).)))).))))))........((((((...))))))	-21.2	0
Schwartz2019-PO1f	GGATCGGGTCGAGTCCGACG	Y. lipolytica	W29	A	306868	306888	Cas9	4.19653	Endogenous	CTTTGGATCGGGTCGAGTCCGACGCGGTGT	GTTTTAGAGCTAGAAATAGCAAGTTAAAATAAGGCTAGTCCGTTATCAACTTGAAAAAGTGGCACCGAGTCGGTGC	GGATCGGGTCGAGTCCGACG	.(((((((.(.((.((....(((((((.((((....))))...)))))))..)))).)))))..))).((((....)))).((((((...))))))	-24.3	-4.5
Schwartz2019-PO1f	GCCTCTGTCCAACACCGCGT	Y. lipolytica	W29	A	306882	306905	Cas9	1.84708	Endogenous	ACCGGCCTCTGTCCAACACCGCGTCGGACT	GTTTTAGAGCTAGAAATAGCAAGTTAAAATAAGGCTAGTCCGTTATCAACTTGAAAAAGTGGCACCGAGTCGGTGC	GCCTCTGTCCAACACCGCGT	((.((((...(((((...))))).)))))).........((((((...((((.(......).)))).))))))........((((((...))))))	-20.5	-0.2
Schwartz2019-PO1f	AGATGCATGGCAACGAAACG	Y. lipolytica	W29	A	306795	306818	Cas9	4.14779	Endogenous	GAGTAGATGCATGGCAACGAAACGAGGCCC	GTTTTAGAGCTAGAAATAGCAAGTTAAAATAAGGCTAGTCCGTTATCAACTTGAAAAAGTGGCACCGAGTCGGTGC	AGATGCATGGCAACGAAACG	.((((.((((..((....(.(((((((.((((....))))...)))))))..)....)))))))))).((((....)))).((((((...))))))	-21.4	-0.4
Schwartz2019-PO1f	TGCATCGGCGATATGTTCCA	Y. lipolytica	W29	A	306634	306654	Cas9	7.09366	Endogenous	TGATTGCATCGGCGATATGTTCCAGGGAGT	GTTTTAGAGCTAGAAATAGCAAGTTAAAATAAGGCTAGTCCGTTATCAACTTGAAAAAGTGGCACCGAGTCGGTGC	TGCATCGGCGATATGTTCCA	.((((((((.....((.(((.((((...((((....))))(((((...((((.(......).)))).)))))..)))).))).))...))))))))	-22.6	-0.9
Schwartz2019-PO1f	GGATGTGGTGGTGGACCACG	Y. lipolytica	W29	A	306294	306317	Cas9	6.15665	Endogenous	TGGTGGATGTGGTGGTGGACCACGTGGAGG	GTTTTAGAGCTAGAAATAGCAAGTTAAAATAAGGCTAGTCCGTTATCAACTTGAAAAAGTGGCACCGAGTCGGTGC	GGATGTGGTGGTGGACCACG	.....(((((((((((...(((((((..((((....)))).........))))))).)))))))))))((((....)))).((((((...))))))	-26.5	-7.1
Schwartz2019-PO1f	GGGCTGGAACCAATTCAACG	Y. lipolytica	W29	A	308639	308662	Cas9	2.37225	Endogenous	AGGTGGGCTGGAACCAATTCAACGAGGAAT	GTTTTAGAGCTAGAAATAGCAAGTTAAAATAAGGCTAGTCCGTTATCAACTTGAAAAAGTGGCACCGAGTCGGTGC	GGGCTGGAACCAATTCAACG	(((((((((((........)))).....((((....))))..............))))))).......((((....)))).((((((...))))))	-25.1	-1.5
Schwartz2019-PO1f	CTCCGTAGATGAGACCTGGG	Y. lipolytica	W29	A	308768	308788	Cas9	4.65092	Endogenous	ACCACTCCGTAGATGAGACCTGGGGGGTAG	GTTTTAGAGCTAGAAATAGCAAGTTAAAATAAGGCTAGTCCGTTATCAACTTGAAAAAGTGGCACCGAGTCGGTGC	CTCCGTAGATGAGACCTGGG	.......(((.((.(((...(((((((.((((....))))...))))))).))))).)))........((((....)))).((((((...))))))	-21.4	-0.4
Schwartz2019-PO1f	GTCGAGGCGGTGCTAAAGGT	Y. lipolytica	W29	A	308659	308682	Cas9	-1.11774	Endogenous	CCCGGTCGAGGCGGTGCTAAAGGTGGGCTG	GTTTTAGAGCTAGAAATAGCAAGTTAAAATAAGGCTAGTCCGTTATCAACTTGAAAAAGTGGCACCGAGTCGGTGC	GTCGAGGCGGTGCTAAAGGT	...((.((((.((((....((((((((.((((....))))...))))))))....))))))))..)).((((....)))).((((((...))))))	-26.3	-0.6
Schwartz2019-PO1f	GAGTTTGTGCCCTTTTGCGA	Y. lipolytica	W29	A	308719	308742	Cas9	-2.17212	Endogenous	CTCGGAGTTTGTGCCCTTTTGCGAAGGCTC	GTTTTAGAGCTAGAAATAGCAAGTTAAAATAAGGCTAGTCCGTTATCAACTTGAAAAAGTGGCACCGAGTCGGTGC	GAGTTTGTGCCCTTTTGCGA	((.((.((((((((((.((((((....(((..((..((((.............)))).)).)))...)))))).))))).))))).)).)).....	-25.6	-0.5
Schwartz2019-PO1f	CTCCGAGTAATGTTGGACGT	Y. lipolytica	W29	A	308739	308759	Cas9	-0.19328	Endogenous	CAAACTCCGAGTAATGTTGGACGTCGGAGA	GTTTTAGAGCTAGAAATAGCAAGTTAAAATAAGGCTAGTCCGTTATCAACTTGAAAAAGTGGCACCGAGTCGGTGC	CTCCGAGTAATGTTGGACGT	...(((((.(((.(((((..((((((..((((....)))).........))))))..))))).)))..)))))........((((((...))))))	-26.4	-4.3
Schwartz2019-PO1f	AGACGGAAACCCGGTCGAGG	Y. lipolytica	W29	A	308672	308695	Cas9	5.56786	Endogenous	ATGGAGACGGAAACCCGGTCGAGGCGGTGC	GTTTTAGAGCTAGAAATAGCAAGTTAAAATAAGGCTAGTCCGTTATCAACTTGAAAAAGTGGCACCGAGTCGGTGC	AGACGGAAACCCGGTCGAGG	.(((((((((((......))))).....((((....)))).((((.......))))..))))))....((((....)))).((((((...))))))	-27.2	-3.8
Schwartz2019-PO1f	GTTCCCCGAGTTCTACGCGG	Y. lipolytica	W29	A	309367	309387	Cas9	7.74586	Endogenous	ACCCGTTCCCCGAGTTCTACGCGGAGGAAG	GTTTTAGAGCTAGAAATAGCAAGTTAAAATAAGGCTAGTCCGTTATCAACTTGAAAAAGTGGCACCGAGTCGGTGC	GTTCCCCGAGTTCTACGCGG	......((((((....(((((((((((.((((....))))...))))))).........))))....))))))........((((((...))))))	-22	-2.4
Schwartz2019-PO1f	GATCGTTCCAAGACTCAGAG	Y. lipolytica	W29	A	309309	309332	Cas9	1.22271	Endogenous	GAGGGATCGTTCCAAGACTCAGAGTGGTGA	GTTTTAGAGCTAGAAATAGCAAGTTAAAATAAGGCTAGTCCGTTATCAACTTGAAAAAGTGGCACCGAGTCGGTGC	GATCGTTCCAAGACTCAGAG	....((((.((((((....)))))).)))).........((((((...((((.(......).)))).))))))........((((((...))))))	-21.2	-0.1
Schwartz2019-PO1f	CCCGTTCCCCGAGTTCTACG	Y. lipolytica	W29	A	309364	309384	Cas9	4.25943	Endogenous	GCGACCCGTTCCCCGAGTTCTACGCGGAGG	GTTTTAGAGCTAGAAATAGCAAGTTAAAATAAGGCTAGTCCGTTATCAACTTGAAAAAGTGGCACCGAGTCGGTGC	CCCGTTCCCCGAGTTCTACG	...........(((((((......)))))))........((((((...((((.(......).)))).))))))........((((((...))))))	-20.2	0
Schwartz2019-PO1f	GACACGGACCGAATGTTCCG	Y. lipolytica	W29	A	309281	309304	Cas9	3.19945	Endogenous	GATGGACACGGACCGAATGTTCCGAGGCAG	GTTTTAGAGCTAGAAATAGCAAGTTAAAATAAGGCTAGTCCGTTATCAACTTGAAAAAGTGGCACCGAGTCGGTGC	GACACGGACCGAATGTTCCG	((.((((((.....(((...(((((((.((((....))))...)))))))..)))..))))))..)).((((....)))).((((((...))))))	-24.2	-3.3
Schwartz2019-PO1f	GCTTGATTTCGAGCTCGGGA	Y. lipolytica	W29	A	309331	309354	Cas9	3.97111	Endogenous	ATGTGCTTGATTTCGAGCTCGGGAGGGATC	GTTTTAGAGCTAGAAATAGCAAGTTAAAATAAGGCTAGTCCGTTATCAACTTGAAAAAGTGGCACCGAGTCGGTGC	GCTTGATTTCGAGCTCGGGA	.....(((((.(((((..........))))).)))))..((((((...((((.(......).)))).))))))........((((((...))))))	-24.3	-5.3
Schwartz2019-PO1f	ATGAGATCGATGTTGCCGAA	Y. lipolytica	W29	A	309216	309236	Cas9	-3.28879	Endogenous	AGTGATGAGATCGATGTTGCCGAATGGCTG	GTTTTAGAGCTAGAAATAGCAAGTTAAAATAAGGCTAGTCCGTTATCAACTTGAAAAAGTGGCACCGAGTCGGTGC	ATGAGATCGATGTTGCCGAA	.((((((.(((...(((...(((((((.((((....))))...)))))))..)))..))).))).)))((((....)))).((((((...))))))	-24.1	-0.6
Schwartz2019-PO1f	AGATGCGAGCCCATTCCAAT	Y. lipolytica	W29	A	311339	311359	Cas9	6.7233	Endogenous	GTCGAGATGCGAGCCCATTCCAATAGGCGG	GTTTTAGAGCTAGAAATAGCAAGTTAAAATAAGGCTAGTCCGTTATCAACTTGAAAAAGTGGCACCGAGTCGGTGC	AGATGCGAGCCCATTCCAAT	.((((((((((........((((((((.((((....))))...)))))))).))))....)).)))).((((....)))).((((((...))))))	-21.8	0
Schwartz2019-PO1f	TCAGGCACAGACATACTTGC	Y. lipolytica	W29	A	311580	311603	Cas9	5.73821	Endogenous	CAGTTCAGGCACAGACATACTTGCAGGCTC	GTTTTAGAGCTAGAAATAGCAAGTTAAAATAAGGCTAGTCCGTTATCAACTTGAAAAAGTGGCACCGAGTCGGTGC	TCAGGCACAGACATACTTGC	(((((....(((..(((.(((((((((.((((....))))...)))))))...)).)))..))).....))))).......((((((...))))))	-21.4	-0.1
Schwartz2019-PO1f	CCTCGAGGCGGCCGATACGA	Y. lipolytica	W29	A	311306	311329	Cas9	-0.421786	Endogenous	GCAGCCTCGAGGCGGCCGATACGACGGAAT	GTTTTAGAGCTAGAAATAGCAAGTTAAAATAAGGCTAGTCCGTTATCAACTTGAAAAAGTGGCACCGAGTCGGTGC	CCTCGAGGCGGCCGATACGA	....((.((((.(....(..(((((((.((((....))))...)))))))..)....).))))..)).((((....)))).((((((...))))))	-23.1	-1.2
Schwartz2019-PO1f	TGCGAGCCCATTCCAATAGG	Y. lipolytica	W29	A	311342	311362	Cas9	6.2741	Endogenous	GAGATGCGAGCCCATTCCAATAGGCGGAAT	GTTTTAGAGCTAGAAATAGCAAGTTAAAATAAGGCTAGTCCGTTATCAACTTGAAAAAGTGGCACCGAGTCGGTGC	TGCGAGCCCATTCCAATAGG	.((.((((....((....))(((((((.((((....))))...)))))))..)))).)).........((((....)))).((((((...))))))	-20.9	0
Schwartz2019-PO1f	GATCCACGAGTCGTGTCAAT	Y. lipolytica	W29	A	311526	311549	Cas9	4.25958	Endogenous	ACTCGATCCACGAGTCGTGTCAATGGGGCG	GTTTTAGAGCTAGAAATAGCAAGTTAAAATAAGGCTAGTCCGTTATCAACTTGAAAAAGTGGCACCGAGTCGGTGC	GATCCACGAGTCGTGTCAAT	(((..(((.(.(..(((..((((((((.((((....))))...)))))))).)))..).)))).))).((((....)))).((((((...))))))	-23.8	-2.3
Schwartz2019-PO1f	CATCTCGACACGCAGCCTCG	Y. lipolytica	W29	A	311321	311344	Cas9	6.10672	Endogenous	CTCGCATCTCGACACGCAGCCTCGAGGCGG	GTTTTAGAGCTAGAAATAGCAAGTTAAAATAAGGCTAGTCCGTTATCAACTTGAAAAAGTGGCACCGAGTCGGTGC	CATCTCGACACGCAGCCTCG	......(((..(((((((..(((((((.((((....))))...))))))).))))).))..)))....((((....)))).((((((...))))))	-25.6	0
Schwartz2019-PO1f	ATTTTCGTCAACACGTCGAG	Y. lipolytica	W29	A	313651	313674	Cas9	-3.08091	Endogenous	CCACATTTTCGTCAACACGTCGAGCGGGTC	GTTTTAGAGCTAGAAATAGCAAGTTAAAATAAGGCTAGTCCGTTATCAACTTGAAAAAGTGGCACCGAGTCGGTGC	ATTTTCGTCAACACGTCGAG	..............(((...(((((((.((((....))))...)))))))..))).............((((....)))).((((((...))))))	-18.8	-1.7
Schwartz2019-PO1f	ACATCTGTACCTCAAACACC	Y. lipolytica	W29	A	313595	313618	Cas9	7.40958	Endogenous	CACCACATCTGTACCTCAAACACCTGGCTG	GTTTTAGAGCTAGAAATAGCAAGTTAAAATAAGGCTAGTCCGTTATCAACTTGAAAAAGTGGCACCGAGTCGGTGC	ACATCTGTACCTCAAACACC	................(((((.(((.(.((((.......((((((...((((.(......).)))).))))))......)))).).))).))))).	-18.1	0
Schwartz2019-PO1f	TTTTCGTCAACACGTCGAGC	Y. lipolytica	W29	A	313650	313673	Cas9	-2.11816	Endogenous	CACATTTTCGTCAACACGTCGAGCGGGTCG	GTTTTAGAGCTAGAAATAGCAAGTTAAAATAAGGCTAGTCCGTTATCAACTTGAAAAAGTGGCACCGAGTCGGTGC	TTTTCGTCAACACGTCGAGC	...........(((...((((((((((.((((....))))...)))))))...)))....))).....((((....)))).((((((...))))))	-19	-2
Schwartz2019-PO1f	GCTTACGTGGGTCATCACTC	Y. lipolytica	W29	A	313487	313510	Cas9	1.95571	Endogenous	TTCTGCTTACGTGGGTCATCACTCAGGTCA	GTTTTAGAGCTAGAAATAGCAAGTTAAAATAAGGCTAGTCCGTTATCAACTTGAAAAAGTGGCACCGAGTCGGTGC	GCTTACGTGGGTCATCACTC	(((.((.((((((((..(((......)))(((....)))((((((...((((.(......).)))).)))))).....))))).))).)).)))..	-19.9	-2.6
Schwartz2019-PO1f	CTTTGCGGACCTGCAAGTTG	Y. lipolytica	W29	A	313721	313741	Cas9	2.50377	Endogenous	ATGCCTTTGCGGACCTGCAAGTTGCGGATG	GTTTTAGAGCTAGAAATAGCAAGTTAAAATAAGGCTAGTCCGTTATCAACTTGAAAAAGTGGCACCGAGTCGGTGC	CTTTGCGGACCTGCAAGTTG	....((((((..((......(((((((.((((....))))...)))))))...))..)))))).....((((....)))).((((((...))))))	-27.7	-3.6
Schwartz2019-PO1f	GGTCCGCAAAGGCATCGCAA	Y. lipolytica	W29	A	313709	313732	Cas9	4.73003	Endogenous	TGCAGGTCCGCAAAGGCATCGCAAAGGGAG	GTTTTAGAGCTAGAAATAGCAAGTTAAAATAAGGCTAGTCCGTTATCAACTTGAAAAAGTGGCACCGAGTCGGTGC	GGTCCGCAAAGGCATCGCAA	(((((.....)).)))((..(((((((.((((....))))...)))))))...)).............((((....)))).((((((...))))))	-20.2	-3.1
Schwartz2019-PO1f	GGAGGGATCCTGGTAGACAT	Y. lipolytica	W29	A	315854	315877	Cas9	4.09736	Endogenous	ACGAGGAGGGATCCTGGTAGACATTGGCCT	GTTTTAGAGCTAGAAATAGCAAGTTAAAATAAGGCTAGTCCGTTATCAACTTGAAAAAGTGGCACCGAGTCGGTGC	GGAGGGATCCTGGTAGACAT	.((.(((..(((((.....((((((((.((((....))))...))))))))..)))))))).))....((((....)))).((((((...))))))	-25	-2.5
Schwartz2019-PO1f	ATCCTGGTAGACATTGGCCT	Y. lipolytica	W29	A	315848	315871	Cas9	7.10543	Endogenous	AGGGATCCTGGTAGACATTGGCCTCGGGTC	GTTTTAGAGCTAGAAATAGCAAGTTAAAATAAGGCTAGTCCGTTATCAACTTGAAAAAGTGGCACCGAGTCGGTGC	ATCCTGGTAGACATTGGCCT	....((((((..(((((((((((((((.((((....))))...))))))).))))))))...))))))((((....)))).((((((...))))))	-29.6	-2.1
Schwartz2019-PO1f	GATCGAAAAAGGCGGTCTGG	Y. lipolytica	W29	A	315939	315962	Cas9	2.53391	Endogenous	TTCTGATCGAAAAAGGCGGTCTGGGGGTAT	GTTTTAGAGCTAGAAATAGCAAGTTAAAATAAGGCTAGTCCGTTATCAACTTGAAAAAGTGGCACCGAGTCGGTGC	GATCGAAAAAGGCGGTCTGG	..........(((((.(((((((((((.((((....))))...)))))))....)))).)))))....((((....)))).((((((...))))))	-26	-4.2
Schwartz2019-PO1f	CTCGATAGAGAGGCACAATG	Y. lipolytica	W29	A	315804	315827	Cas9	5.66429	Endogenous	GGGACTCGATAGAGAGGCACAATGGGGTTA	GTTTTAGAGCTAGAAATAGCAAGTTAAAATAAGGCTAGTCCGTTATCAACTTGAAAAAGTGGCACCGAGTCGGTGC	CTCGATAGAGAGGCACAATG	...(((((.(.(((......(((((((.((((....))))...))))))).......)))).))))).((((....)))).((((((...))))))	-22.4	-2.7
Schwartz2019-PO1f	GTTGCGGTCGAGCCCAGCGA	Y. lipolytica	W29	A	317273	317293	Cas9	2.46279	Endogenous	TCTGGTTGCGGTCGAGCCCAGCGAGGGAAT	GTTTTAGAGCTAGAAATAGCAAGTTAAAATAAGGCTAGTCCGTTATCAACTTGAAAAAGTGGCACCGAGTCGGTGC	GTTGCGGTCGAGCCCAGCGA	...((((.(.((((......(((((((.((((....))))...)))))))..)))).).)))).....((((....)))).((((((...))))))	-26.1	-6.3
Schwartz2019-PO1f	CTTCAAGAAGAACTTCCCCC	Y. lipolytica	W29	A	317308	317328	Cas9	5.77874	Endogenous	CCTCCTTCAAGAAGAACTTCCCCCAGGTCG	GTTTTAGAGCTAGAAATAGCAAGTTAAAATAAGGCTAGTCCGTTATCAACTTGAAAAAGTGGCACCGAGTCGGTGC	CTTCAAGAAGAACTTCCCCC	.((((((..(((((..((..(((((((.((((....))))...)))))))..))..)))......))..))))))......((((((...))))))	-22.7	0
Schwartz2019-PO1f	GACACTGCTGGGCTGCACAA	Y. lipolytica	W29	A	317177	317197	Cas9	4.94459	Endogenous	GATTGACACTGCTGGGCTGCACAAGGGCTC	GTTTTAGAGCTAGAAATAGCAAGTTAAAATAAGGCTAGTCCGTTATCAACTTGAAAAAGTGGCACCGAGTCGGTGC	GACACTGCTGGGCTGCACAA	........((((((((.(..(((((((.((((....))))...)))))))..))).))))))......((((....)))).((((((...))))))	-25.8	-2.4
Schwartz2019-PO1f	AGTGGCTGATTGACACTGCT	Y. lipolytica	W29	A	317166	317186	Cas9	7.15352	Endogenous	GTCAAGTGGCTGATTGACACTGCTGGGCTG	GTTTTAGAGCTAGAAATAGCAAGTTAAAATAAGGCTAGTCCGTTATCAACTTGAAAAAGTGGCACCGAGTCGGTGC	AGTGGCTGATTGACACTGCT	..(((((..(((((..(((((((((.......))))))))).))))).....)))))...........((((....)))).((((((...))))))	-24.3	-2.7
Schwartz2019-PO1f	AGTGTCAATCAGCCACTTGA	Y. lipolytica	W29	A	317160	317183	Cas9	0.051747	Endogenous	CAGCAGTGTCAATCAGCCACTTGACGGCAT	GTTTTAGAGCTAGAAATAGCAAGTTAAAATAAGGCTAGTCCGTTATCAACTTGAAAAAGTGGCACCGAGTCGGTGC	AGTGTCAATCAGCCACTTGA	...........((((((((((((....(((..((..((((.............)))).)).)))...)))))....)))))))((((...))))..	-18.9	-1.3
Schwartz2019-PO1f	GGTTGCGGTCGAGCCCAGCG	Y. lipolytica	W29	A	317272	317292	Cas9	-1.9508	Endogenous	ATCTGGTTGCGGTCGAGCCCAGCGAGGGAA	GTTTTAGAGCTAGAAATAGCAAGTTAAAATAAGGCTAGTCCGTTATCAACTTGAAAAAGTGGCACCGAGTCGGTGC	GGTTGCGGTCGAGCCCAGCG	(((.((((.(.((((.....(((((((.((((....))))...)))))))..)))).).)))).))).((((....)))).((((((...))))))	-30.4	-6.2
Schwartz2019-PO1f	GAGCGACTAGGCACTCTCGA	Y. lipolytica	W29	A	318488	318508	Cas9	5.19975	Endogenous	CGGCGAGCGACTAGGCACTCTCGAGGGTTC	GTTTTAGAGCTAGAAATAGCAAGTTAAAATAAGGCTAGTCCGTTATCAACTTGAAAAAGTGGCACCGAGTCGGTGC	GAGCGACTAGGCACTCTCGA	.(((((((((.(........(((((((.((((....))))...)))))))..).))))).))))....((((....)))).((((((...))))))	-23.6	-2
Schwartz2019-PO1f	TGACCCAGCTCAAGTACAAC	Y. lipolytica	W29	A	318399	318419	Cas9	0.947191	Endogenous	CCCCTGACCCAGCTCAAGTACAACCGGGAG	GTTTTAGAGCTAGAAATAGCAAGTTAAAATAAGGCTAGTCCGTTATCAACTTGAAAAAGTGGCACCGAGTCGGTGC	TGACCCAGCTCAAGTACAAC	......((((((((........))).)))))........((((((...((((.(......).)))).))))))........((((((...))))))	-19.4	0
Schwartz2019-PO1f	GGCACTCTCGAGGGTTCTGG	Y. lipolytica	W29	A	318497	318517	Cas9	4.77289	Endogenous	ACTAGGCACTCTCGAGGGTTCTGGAGGAGC	GTTTTAGAGCTAGAAATAGCAAGTTAAAATAAGGCTAGTCCGTTATCAACTTGAAAAAGTGGCACCGAGTCGGTGC	GGCACTCTCGAGGGTTCTGG	..((((.(((((((..(((((((((((.((((....))))...)))))))....)))).))........)))))...))))((((((...))))))	-22.9	-2.3
Schwartz2019-PO1f	TGCGTGTGGTACTCTCACAA	Y. lipolytica	W29	A	318464	318484	Cas9	7.05675	Endogenous	CATCTGCGTGTGGTACTCTCACAACGGCGA	GTTTTAGAGCTAGAAATAGCAAGTTAAAATAAGGCTAGTCCGTTATCAACTTGAAAAAGTGGCACCGAGTCGGTGC	TGCGTGTGGTACTCTCACAA	.......((.(((..(.(..(((((((.((((....))))...)))))))..))..))))).......((((....)))).((((((...))))))	-19.1	-2.8
Schwartz2019-PO1f	GAGACAAGACCATCTGCGTG	Y. lipolytica	W29	A	318450	318470	Cas9	-1.05656	Endogenous	GCCCGAGACAAGACCATCTGCGTGTGGTAC	GTTTTAGAGCTAGAAATAGCAAGTTAAAATAAGGCTAGTCCGTTATCAACTTGAAAAAGTGGCACCGAGTCGGTGC	GAGACAAGACCATCTGCGTG	(.(((((((((((....))))))))...((((....)))).((((.......)))).)))).......((((....)))).((((((...))))))	-21.9	0
Schwartz2019-PO1f	GACCCAGCTCAAGTACAACC	Y. lipolytica	W29	A	318400	318420	Cas9	1.04813	Endogenous	CCCTGACCCAGCTCAAGTACAACCGGGAGG	GTTTTAGAGCTAGAAATAGCAAGTTAAAATAAGGCTAGTCCGTTATCAACTTGAAAAAGTGGCACCGAGTCGGTGC	GACCCAGCTCAAGTACAACC	.....(((((.((.((....)).)).)))))........((((((...((((.(......).)))).))))))........((((((...))))))	-20	0
Schwartz2019-PO1f	GCTGATTTCCGCCCACCGCT	Y. lipolytica	W29	A	320999	321022	Cas9	-2.22946	Endogenous	GGCCGCTGATTTCCGCCCACCGCTCGGCCT	GTTTTAGAGCTAGAAATAGCAAGTTAAAATAAGGCTAGTCCGTTATCAACTTGAAAAAGTGGCACCGAGTCGGTGC	GCTGATTTCCGCCCACCGCT	..((((..(.((...((..((((((((.((((....))))...)))))))).))...))..)..))))((((....)))).((((((...))))))	-20.8	-0.2
Schwartz2019-PO1f	GCACGTTGGCGGAGGCCGAG	Y. lipolytica	W29	A	320984	321004	Cas9	3.68764	Endogenous	AACGGCACGTTGGCGGAGGCCGAGCGGTGG	GTTTTAGAGCTAGAAATAGCAAGTTAAAATAAGGCTAGTCCGTTATCAACTTGAAAAAGTGGCACCGAGTCGGTGC	GCACGTTGGCGGAGGCCGAG	....(.(((((((((((...(((((((.((((....))))...)))))))..))))..))))))).).((((....)))).((((((...))))))	-31.2	-6.5
Schwartz2019-PO1f	AACAAGCTCTATCGACACAG	Y. lipolytica	W29	A	320788	320811	Cas9	7.01655	Endogenous	CAACAACAAGCTCTATCGACACAGAGGCGA	GTTTTAGAGCTAGAAATAGCAAGTTAAAATAAGGCTAGTCCGTTATCAACTTGAAAAAGTGGCACCGAGTCGGTGC	AACAAGCTCTATCGACACAG	....(((((((..(((....))).)))))))........((((((...((((.(......).)))).))))))........((((((...))))))	-24	0
Schwartz2019-PO1f	AGACAGCTCGGCTACCAAGG	Y. lipolytica	W29	A	320919	320939	Cas9	5.81744	Endogenous	CAGTAGACAGCTCGGCTACCAAGGTGGACT	GTTTTAGAGCTAGAAATAGCAAGTTAAAATAAGGCTAGTCCGTTATCAACTTGAAAAAGTGGCACCGAGTCGGTGC	AGACAGCTCGGCTACCAAGG	.((.(((..(((((((....(((((((.((((....))))...)))))))..)).))))).))).)).((((....)))).((((((...))))))	-23.9	-0.4
Schwartz2019-PO1f	GACCTGTACCTGACGCACGA	Y. lipolytica	W29	A	320842	320865	Cas9	-0.694266	Endogenous	GGACGACCTGTACCTGACGCACGAGGGCCA	GTTTTAGAGCTAGAAATAGCAAGTTAAAATAAGGCTAGTCCGTTATCAACTTGAAAAAGTGGCACCGAGTCGGTGC	GACCTGTACCTGACGCACGA	..........(((((.((.(((((((..((((....)))).........))))))).)).)))))...((((....)))).((((((...))))))	-21.7	0
Schwartz2019-PO1f	GTGTCGATAGAGCTTGTTGT	Y. lipolytica	W29	A	320793	320813	Cas9	-0.400756	Endogenous	CTCTGTGTCGATAGAGCTTGTTGTTGGGGA	GTTTTAGAGCTAGAAATAGCAAGTTAAAATAAGGCTAGTCCGTTATCAACTTGAAAAAGTGGCACCGAGTCGGTGC	GTGTCGATAGAGCTTGTTGT	.....(((((.(((.(((.((((((((.((((....))))...)))))))).))).)))...))))).((((....)))).((((((...))))))	-23.8	-0.6
Schwartz2019-PO1f	CTTGAAGTAGGAGAACCCCT	Y. lipolytica	W29	A	325666	325686	Cas9	6.17551	Endogenous	CCAGCTTGAAGTAGGAGAACCCCTGGGTCA	GTTTTAGAGCTAGAAATAGCAAGTTAAAATAAGGCTAGTCCGTTATCAACTTGAAAAAGTGGCACCGAGTCGGTGC	CTTGAAGTAGGAGAACCCCT	..(((....(((....((.((((((((.((((....))))...)))))))).))....)))....)))((((....)))).((((((...))))))	-24.9	-1.2
Schwartz2019-PO1f	GTTCTCCTACTTCAAGCTGG	Y. lipolytica	W29	A	325659	325682	Cas9	0.694348	Endogenous	AGGGGTTCTCCTACTTCAAGCTGGAGGCTG	GTTTTAGAGCTAGAAATAGCAAGTTAAAATAAGGCTAGTCCGTTATCAACTTGAAAAAGTGGCACCGAGTCGGTGC	GTTCTCCTACTTCAAGCTGG	..............((((..(((((((.((((....))))...)))))))..))))............((((....)))).((((((...))))))	-21.5	0
Schwartz2019-PO1f	ATTGTCTACGGACTGACCCA	Y. lipolytica	W29	A	325682	325705	Cas9	7.28469	Endogenous	CTCTATTGTCTACGGACTGACCCAGGGGTT	GTTTTAGAGCTAGAAATAGCAAGTTAAAATAAGGCTAGTCCGTTATCAACTTGAAAAAGTGGCACCGAGTCGGTGC	ATTGTCTACGGACTGACCCA	..((...((((((((.((..(((((((.((((....))))...)))))))..)).))))))))...))((((....)))).((((((...))))))	-32.3	-2
Schwartz2019-PO1f	TTGTCTACGGACTGACCCAG	Y. lipolytica	W29	A	325681	325704	Cas9	5.01598	Endogenous	TCTATTGTCTACGGACTGACCCAGGGGTTC	GTTTTAGAGCTAGAAATAGCAAGTTAAAATAAGGCTAGTCCGTTATCAACTTGAAAAAGTGGCACCGAGTCGGTGC	TTGTCTACGGACTGACCCAG	.((...((((((((.((...(((((((.((((....))))...)))))))..)).))))))))...))((((....)))).((((((...))))))	-31.1	-2
Schwartz2019-PO1f	TTGTAAACGTCGAGAGCGAG	Y. lipolytica	W29	A	325621	325644	Cas9	4.83857	Endogenous	AACCTTGTAAACGTCGAGAGCGAGGGGCAG	GTTTTAGAGCTAGAAATAGCAAGTTAAAATAAGGCTAGTCCGTTATCAACTTGAAAAAGTGGCACCGAGTCGGTGC	TTGTAAACGTCGAGAGCGAG	.((..((((.....(((...(((((((.((((....))))...)))))))...)))....))))..))((((....)))).((((((...))))))	-23.2	-0.8
Schwartz2019-PO1f	AACGCCATCATGCCTGGCCA	Y. lipolytica	W29	A	325745	325768	Cas9	3.54705	Endogenous	TCTGAACGCCATCATGCCTGGCCAGGGAGC	GTTTTAGAGCTAGAAATAGCAAGTTAAAATAAGGCTAGTCCGTTATCAACTTGAAAAAGTGGCACCGAGTCGGTGC	AACGCCATCATGCCTGGCCA	.............((((((.(((((((.((((....))))...)))))))..))))))..........((((....)))).((((((...))))))	-25	-4.2
Schwartz2019-PO1f	TTACCCTGCTTGGAGGTAAG	Y. lipolytica	W29	A	327968	327991	Cas9	5.78973	Endogenous	CTTGTTACCCTGCTTGGAGGTAAGGGGCAG	GTTTTAGAGCTAGAAATAGCAAGTTAAAATAAGGCTAGTCCGTTATCAACTTGAAAAAGTGGCACCGAGTCGGTGC	TTACCCTGCTTGGAGGTAAG	...........((((((...(((((((.((((....))))...)))))))...)))..))).......((((....)))).((((((...))))))	-21.3	-4.3
Schwartz2019-PO1f	GGTTGAACATGTACCCGGAA	Y. lipolytica	W29	A	327907	327930	Cas9	-2.31173	Endogenous	AACAGGTTGAACATGTACCCGGAACGGTCC	GTTTTAGAGCTAGAAATAGCAAGTTAAAATAAGGCTAGTCCGTTATCAACTTGAAAAAGTGGCACCGAGTCGGTGC	GGTTGAACATGTACCCGGAA	((((((..(((.((((....(((((((.((((....))))...)))))))..))...)).)))..))))))..........((((((...))))))	-20.9	-0.8
Schwartz2019-PO1f	GTCGGTAAGACCACTTCCAA	Y. lipolytica	W29	A	328025	328045	Cas9	4.45067	Endogenous	TGGAGTCGGTAAGACCACTTCCAAGGGTCG	GTTTTAGAGCTAGAAATAGCAAGTTAAAATAAGGCTAGTCCGTTATCAACTTGAAAAAGTGGCACCGAGTCGGTGC	GTCGGTAAGACCACTTCCAA	(((.....)))(((((.((((((....(((..((..((((.............)))).)).)))...))))))...)))))((((((...))))))	-22.7	-2
Schwartz2019-PO1f	GTTGATAATGAATCGACCCT	Y. lipolytica	W29	A	328041	328064	Cas9	5.56558	Endogenous	CTCGGTTGATAATGAATCGACCCTTGGAAG	GTTTTAGAGCTAGAAATAGCAAGTTAAAATAAGGCTAGTCCGTTATCAACTTGAAAAAGTGGCACCGAGTCGGTGC	GTTGATAATGAATCGACCCT	((((((((((.((...((.((((((((.((((....))))...)))))))).))...)).))))))))))...........((((((...))))))	-28.9	-4
Schwartz2019-PO1f	GGTAACAAGAACTTCTACAA	Y. lipolytica	W29	A	327986	328006	Cas9	1.19841	Endogenous	GCAGGGTAACAAGAACTTCTACAAGGGCCA	GTTTTAGAGCTAGAAATAGCAAGTTAAAATAAGGCTAGTCCGTTATCAACTTGAAAAAGTGGCACCGAGTCGGTGC	GGTAACAAGAACTTCTACAA	((((((.(((((((....)))))))...((((....)))).((((.......)))).....)))))).((((....)))).((((((...))))))	-21.5	0
Schwartz2019-PO1f	TCACAAGCCTCCAGACCGGC	Y. lipolytica	W29	A	328091	328114	Cas9	6.19493	Endogenous	GAGCTCACAAGCCTCCAGACCGGCAGGAAC	GTTTTAGAGCTAGAAATAGCAAGTTAAAATAAGGCTAGTCCGTTATCAACTTGAAAAAGTGGCACCGAGTCGGTGC	TCACAAGCCTCCAGACCGGC	.............(((.((((((((((.((((....))))...)))))))...))).)))........((((....)))).((((((...))))))	-21.3	-2.8
Schwartz2019-PO1f	GATGACTACGAGATCCACAA	Y. lipolytica	W29	A	329010	329033	Cas9	8.91605	Endogenous	TCTGGATGACTACGAGATCCACAACGGATC	GTTTTAGAGCTAGAAATAGCAAGTTAAAATAAGGCTAGTCCGTTATCAACTTGAAAAAGTGGCACCGAGTCGGTGC	GATGACTACGAGATCCACAA	..(((..(((.(((...(..(((((((.((((....))))...)))))))..)....))))))..)))((((....)))).((((((...))))))	-22.1	0
Schwartz2019-PO1f	GAGAAGATTGTGCTCAAGAA	Y. lipolytica	W29	A	329064	329087	Cas9	5.99964	Endogenous	TCCCGAGAAGATTGTGCTCAAGAAGGGATA	GTTTTAGAGCTAGAAATAGCAAGTTAAAATAAGGCTAGTCCGTTATCAACTTGAAAAAGTGGCACCGAGTCGGTGC	GAGAAGATTGTGCTCAAGAA	.....(((((.(((......(((((((.((((....))))...)))))))..))))))))........((((....)))).((((((...))))))	-19.2	-1.1
Schwartz2019-PO1f	GTTCCAGGTTTGATCCGTTG	Y. lipolytica	W29	A	328996	329016	Cas9	0.186645	Endogenous	CACAGTTCCAGGTTTGATCCGTTGTGGATC	GTTTTAGAGCTAGAAATAGCAAGTTAAAATAAGGCTAGTCCGTTATCAACTTGAAAAAGTGGCACCGAGTCGGTGC	GTTCCAGGTTTGATCCGTTG	....((((((.(((.(((((((((((..((((....)))).........)))))))))..))..)))))))))........((((((...))))))	-21.9	-0.9
Schwartz2019-PO1f	TGTCTACCTGAAGACACTAT	Y. lipolytica	W29	A	329130	329153	Cas9	7.08537	Endogenous	CAAGTGTCTACCTGAAGACACTATTGGCGA	GTTTTAGAGCTAGAAATAGCAAGTTAAAATAAGGCTAGTCCGTTATCAACTTGAAAAAGTGGCACCGAGTCGGTGC	TGTCTACCTGAAGACACTAT	(((((......)))))((.((((((((.((((....))))...)))))))).))..............((((....)))).((((((...))))))	-21.3	-3.9
Schwartz2019-PO1f	CTTCAAGGACCATATCACTC	Y. lipolytica	W29	A	329032	329055	Cas9	6.96744	Endogenous	AGACCTTCAAGGACCATATCACTCTGGATG	GTTTTAGAGCTAGAAATAGCAAGTTAAAATAAGGCTAGTCCGTTATCAACTTGAAAAAGTGGCACCGAGTCGGTGC	CTTCAAGGACCATATCACTC	......((((.......((.(((((((.((((....))))...))))))).))....)))).......((((....)))).((((((...))))))	-21.2	0
Schwartz2019-PO1f	GATCCACAACGGATCAAACC	Y. lipolytica	W29	A	328999	329022	Cas9	-0.210234	Endogenous	ACGAGATCCACAACGGATCAAACCTGGAAC	GTTTTAGAGCTAGAAATAGCAAGTTAAAATAAGGCTAGTCCGTTATCAACTTGAAAAAGTGGCACCGAGTCGGTGC	GATCCACAACGGATCAAACC	(((....(((((((....(((((((((.((((....))))...)))))))..))...)))))))))).((((....)))).((((((...))))))	-24.9	-6.7
Schwartz2019-PO1f	ATATCCGGTCGCCATGGCAA	Y. lipolytica	W29	A	330355	330378	Cas9	3.28961	Endogenous	AGGTATATCCGGTCGCCATGGCAATGGTGT	GTTTTAGAGCTAGAAATAGCAAGTTAAAATAAGGCTAGTCCGTTATCAACTTGAAAAAGTGGCACCGAGTCGGTGC	ATATCCGGTCGCCATGGCAA	.....((((.(((((..((((((....(((..((..((((.............)))).)).)))...)))))).....))))))))).........	-22	-1.2
Schwartz2019-PO1f	ACAGGTATATCCGGTCGCCA	Y. lipolytica	W29	A	330361	330384	Cas9	4.86585	Endogenous	CCGTACAGGTATATCCGGTCGCCATGGCAA	GTTTTAGAGCTAGAAATAGCAAGTTAAAATAAGGCTAGTCCGTTATCAACTTGAAAAAGTGGCACCGAGTCGGTGC	ACAGGTATATCCGGTCGCCA	.((((((((..(((.((((.(((((((.((((....))))...)))))))..)))..).))).)))..)))))........((((((...))))))	-25.1	-1.1
Schwartz2019-PO1f	AAAGGACTCACCCAACCAAT	Y. lipolytica	W29	A	330175	330195	Cas9	-3.78964	Endogenous	TCGAAAAGGACTCACCCAACCAATTGGTTT	GTTTTAGAGCTAGAAATAGCAAGTTAAAATAAGGCTAGTCCGTTATCAACTTGAAAAAGTGGCACCGAGTCGGTGC	AAAGGACTCACCCAACCAAT	...(((((..((.......((((((((.((((....))))...)))))))).))..))))).......((((....)))).((((((...))))))	-23.2	-0.9
Schwartz2019-PO1f	TTTCATCAAGAACATGTAGG	Y. lipolytica	W29	A	330330	330353	Cas9	-0.791254	Endogenous	GGTGTTTCATCAAGAACATGTAGGCGGCAA	GTTTTAGAGCTAGAAATAGCAAGTTAAAATAAGGCTAGTCCGTTATCAACTTGAAAAAGTGGCACCGAGTCGGTGC	TTTCATCAAGAACATGTAGG	.....(((((...(((..(((((((((.((((....))))...))))))).........))..)))...))))).......((((((...))))))	-17.3	0
Schwartz2019-PO1f	GATGGTTTTGGGCAGGTCGA	Y. lipolytica	W29	A	330231	330254	Cas9	2.14298	Endogenous	ACCAGATGGTTTTGGGCAGGTCGACGGTGA	GTTTTAGAGCTAGAAATAGCAAGTTAAAATAAGGCTAGTCCGTTATCAACTTGAAAAAGTGGCACCGAGTCGGTGC	GATGGTTTTGGGCAGGTCGA	..((((..(((((.((((..(((((((.((((....))))...)))))))..)))).)))))..))))((((....)))).((((((...))))))	-30.1	-0.7
Schwartz2019-PO1f	GTGGGAAATCTACAAGACGT	Y. lipolytica	W29	A	330484	330504	Cas9	2.82006	Endogenous	GCGCGTGGGAAATCTACAAGACGTGGGAAG	GTTTTAGAGCTAGAAATAGCAAGTTAAAATAAGGCTAGTCCGTTATCAACTTGAAAAAGTGGCACCGAGTCGGTGC	GTGGGAAATCTACAAGACGT	((((.....))))..(((..((((((..((((....)))).........))))))..)))........((((....)))).((((((...))))))	-21.5	-2.8
Schwartz2019-PO1f	TCTGTCTCTTCACAGCCCAT	Y. lipolytica	W29	A	332339	332359	Cas9	5.82801	Endogenous	CCGATCTGTCTCTTCACAGCCCATTGGTGG	GTTTTAGAGCTAGAAATAGCAAGTTAAAATAAGGCTAGTCCGTTATCAACTTGAAAAAGTGGCACCGAGTCGGTGC	TCTGTCTCTTCACAGCCCAT	...........((((((..((((((((.((((....))))...)))))))).)))).)).........((((....)))).((((((...))))))	-22.5	-1.6
Schwartz2019-PO1f	TATGTGGACTTGCCACCAAT	Y. lipolytica	W29	A	332354	332377	Cas9	8.18091	Endogenous	CTTGTATGTGGACTTGCCACCAATGGGCTG	GTTTTAGAGCTAGAAATAGCAAGTTAAAATAAGGCTAGTCCGTTATCAACTTGAAAAAGTGGCACCGAGTCGGTGC	TATGTGGACTTGCCACCAAT	.....(((((.(((.....((((((((.((((....))))...)))))))).))).))))).......((((....)))).((((((...))))))	-28	-4
Schwartz2019-PO1f	GTTGGAAAGGAAGTCCTGGA	Y. lipolytica	W29	A	332496	332519	Cas9	7.15088	Endogenous	ACATGTTGGAAAGGAAGTCCTGGACGGTGG	GTTTTAGAGCTAGAAATAGCAAGTTAAAATAAGGCTAGTCCGTTATCAACTTGAAAAAGTGGCACCGAGTCGGTGC	GTTGGAAAGGAAGTCCTGGA	(((((...(((((.(((...(((((((.((((....))))...))))))).)))))..)))....)))))...........((((((...))))))	-24.2	-1.9
Schwartz2019-PO1f	TCATGAAGTAGGAGAAGAGA	Y. lipolytica	W29	A	332431	332454	Cas9	5.07372	Endogenous	CCAATCATGAAGTAGGAGAAGAGACGGTTG	GTTTTAGAGCTAGAAATAGCAAGTTAAAATAAGGCTAGTCCGTTATCAACTTGAAAAAGTGGCACCGAGTCGGTGC	TCATGAAGTAGGAGAAGAGA	...(((....(((..((...(((((((.((((....))))...)))))))....))..)))....)))((((....)))).((((((...))))))	-22.1	0
Schwartz2019-PO1f	CTTCACTCCTTACCTCAAGA	Y. lipolytica	W29	A	332389	332409	Cas9	7.48008	Endogenous	CCGACTTCACTCCTTACCTCAAGAAGGACC	GTTTTAGAGCTAGAAATAGCAAGTTAAAATAAGGCTAGTCCGTTATCAACTTGAAAAAGTGGCACCGAGTCGGTGC	CTTCACTCCTTACCTCAAGA	...((((.......(((((.(((((((.((((....))))...)))))))..((.....))........)))))...))))((((((...))))))	-17	0
Schwartz2019-PO1f	TGAGGTAAGGAGTGAAGTCG	Y. lipolytica	W29	A	332383	332406	Cas9	5.84234	Endogenous	TTCTTGAGGTAAGGAGTGAAGTCGGGGATC	GTTTTAGAGCTAGAAATAGCAAGTTAAAATAAGGCTAGTCCGTTATCAACTTGAAAAAGTGGCACCGAGTCGGTGC	TGAGGTAAGGAGTGAAGTCG	...((((((((.(..((((.(((((((.((((....))))...)))))))..))))).))).))))).((((....)))).((((((...))))))	-26.8	0
Schwartz2019-PO1f	CGTGGAAATGAGAGATAGCG	Y. lipolytica	W29	A	335112	335135	Cas9	4.88456	Endogenous	AGGACGTGGAAATGAGAGATAGCGAGGAGG	GTTTTAGAGCTAGAAATAGCAAGTTAAAATAAGGCTAGTCCGTTATCAACTTGAAAAAGTGGCACCGAGTCGGTGC	CGTGGAAATGAGAGATAGCG	..(((.((((.((..((((.(((((((.((((....))))...)))))))...)))).)))))).)))((((....)))).((((((...))))))	-23.9	0
Schwartz2019-PO1f	GGAGACCGTGGACACTCACG	Y. lipolytica	W29	A	335049	335072	Cas9	1.68359	Endogenous	TGGAGGAGACCGTGGACACTCACGAGGCCC	GTTTTAGAGCTAGAAATAGCAAGTTAAAATAAGGCTAGTCCGTTATCAACTTGAAAAAGTGGCACCGAGTCGGTGC	GGAGACCGTGGACACTCACG	.((((((((((....))))))))))...((((....))))(((((...((((.(......).)))).))))).........((((((...))))))	-27	-3.4
Schwartz2019-PO1f	GATGTTTGGAGTCTTGTCGG	Y. lipolytica	W29	A	334960	334980	Cas9	6.88086	Endogenous	GCTTGATGTTTGGAGTCTTGTCGGCGGCAG	GTTTTAGAGCTAGAAATAGCAAGTTAAAATAAGGCTAGTCCGTTATCAACTTGAAAAAGTGGCACCGAGTCGGTGC	GATGTTTGGAGTCTTGTCGG	((((..((((.(...(((..(((((((.((((....))))...)))))))..))).).)))).)))).((((....)))).((((((...))))))	-25.8	0
Schwartz2019-PO1f	ATTCGCTTGGTTCTTGCTAG	Y. lipolytica	W29	A	334931	334951	Cas9	0.55445	Endogenous	GACGATTCGCTTGGTTCTTGCTAGAGGCAG	GTTTTAGAGCTAGAAATAGCAAGTTAAAATAAGGCTAGTCCGTTATCAACTTGAAAAAGTGGCACCGAGTCGGTGC	ATTCGCTTGGTTCTTGCTAG	........((..((.(((..(((((((.((((....))))...)))))))..))).)).)).......((((....)))).((((((...))))))	-22.1	-1.4
Schwartz2019-PO1f	CGGCCACCCAGGACTTTGTG	Y. lipolytica	W29	A	334849	334872	Cas9	6.53328	Endogenous	AACGCGGCCACCCAGGACTTTGTGCGGTAC	GTTTTAGAGCTAGAAATAGCAAGTTAAAATAAGGCTAGTCCGTTATCAACTTGAAAAAGTGGCACCGAGTCGGTGC	CGGCCACCCAGGACTTTGTG	..........(((((.....(((((((.((((....))))...)))))))......))))).......((((....)))).((((((...))))))	-23.3	-0.9
Schwartz2019-PO1f	GACGATTGAAAAGTTCCGAC	Y. lipolytica	W29	A	335686	335706	Cas9	6.83291	Endogenous	GCCTGACGATTGAAAAGTTCCGACCGGCGT	GTTTTAGAGCTAGAAATAGCAAGTTAAAATAAGGCTAGTCCGTTATCAACTTGAAAAAGTGGCACCGAGTCGGTGC	GACGATTGAAAAGTTCCGAC	((.(((.((..((..((...(((((((.((((....))))...)))))))..))))..)).))).)).((((....)))).((((((...))))))	-19.4	0
Schwartz2019-PO1f	TTTGAGGTCGGCGAGCCACT	Y. lipolytica	W29	A	335856	335879	Cas9	1.99849	Endogenous	CCGTTTTGAGGTCGGCGAGCCACTCGGTCG	GTTTTAGAGCTAGAAATAGCAAGTTAAAATAAGGCTAGTCCGTTATCAACTTGAAAAAGTGGCACCGAGTCGGTGC	TTTGAGGTCGGCGAGCCACT	..(((...((((.((((..((((((((.((((....))))...)))))))).)))).).)))...)))((((....)))).((((((...))))))	-29.9	-2.1
Schwartz2019-PO1f	GCTTGTGTCGAATTCGTCCT	Y. lipolytica	W29	A	335740	335763	Cas9	-1.98948	Endogenous	TAGAGCTTGTGTCGAATTCGTCCTCGGGTG	GTTTTAGAGCTAGAAATAGCAAGTTAAAATAAGGCTAGTCCGTTATCAACTTGAAAAAGTGGCACCGAGTCGGTGC	GCTTGTGTCGAATTCGTCCT	...((...((.(((.(((.((((((((.((((....))))...)))))))).))).))).))....))((((....)))).((((((...))))))	-22	0
Schwartz2019-PO1f	TGATTGCCTCGCTCTTTGGA	Y. lipolytica	W29	A	336243	336263	Cas9	4.99836	Endogenous	CACGTGATTGCCTCGCTCTTTGGACGGTAC	GTTTTAGAGCTAGAAATAGCAAGTTAAAATAAGGCTAGTCCGTTATCAACTTGAAAAAGTGGCACCGAGTCGGTGC	TGATTGCCTCGCTCTTTGGA	.((((((((.((((....))))......((((....))))...........)))).))))........((((....)))).((((((...))))))	-22	-0.3
Schwartz2019-PO1f	CAAGCTCTATGAGGTCTACA	Y. lipolytica	W29	A	335758	335778	Cas9	3.41226	Endogenous	GACACAAGCTCTATGAGGTCTACACGGCAG	GTTTTAGAGCTAGAAATAGCAAGTTAAAATAAGGCTAGTCCGTTATCAACTTGAAAAAGTGGCACCGAGTCGGTGC	CAAGCTCTATGAGGTCTACA	..(((((((.((.........)).)))))))........((((((...((((.(......).)))).))))))........((((((...))))))	-22.1	-0.7
Schwartz2019-PO1f	GTTGCTGGTTTCGTCATGCA	Y. lipolytica	W29	A	336101	336121	Cas9	2.16601	Endogenous	CATTGTTGCTGGTTTCGTCATGCAGGGTTT	GTTTTAGAGCTAGAAATAGCAAGTTAAAATAAGGCTAGTCCGTTATCAACTTGAAAAAGTGGCACCGAGTCGGTGC	GTTGCTGGTTTCGTCATGCA	.....((((..((....((.(((((((.((((....))))...)))))))...)).....))..))))((((....)))).((((((...))))))	-20.7	-1.9
Schwartz2019-PO1f	TCTGTTCAGGGGAAGCCGAA	Y. lipolytica	W29	A	339592	339612	Cas9	6.05571	Endogenous	TAGGTCTGTTCAGGGGAAGCCGAACGGTCT	GTTTTAGAGCTAGAAATAGCAAGTTAAAATAAGGCTAGTCCGTTATCAACTTGAAAAAGTGGCACCGAGTCGGTGC	TCTGTTCAGGGGAAGCCGAA	........(((..((((...(((((((.((((....))))...)))))))..))))..))).......((((....)))).((((((...))))))	-26.1	-1.5
Schwartz2019-PO1f	CGTCTCTGTCAAAGTCACGT	Y. lipolytica	W29	A	339352	339372	Cas9	3.30034	Endogenous	CTGTCGTCTCTGTCAAAGTCACGTCGGTCG	GTTTTAGAGCTAGAAATAGCAAGTTAAAATAAGGCTAGTCCGTTATCAACTTGAAAAAGTGGCACCGAGTCGGTGC	CGTCTCTGTCAAAGTCACGT	............((((...((((((((.((((....))))...)))))))).))))............((((....)))).((((((...))))))	-19.7	-2
Schwartz2019-PO1f	GCCTCGTCGTCATCACGACG	Y. lipolytica	W29	A	339546	339566	Cas9	4.92403	Endogenous	ACCAGCCTCGTCGTCATCACGACGGGGAGA	GTTTTAGAGCTAGAAATAGCAAGTTAAAATAAGGCTAGTCCGTTATCAACTTGAAAAAGTGGCACCGAGTCGGTGC	GCCTCGTCGTCATCACGACG	((((((((((....))))))(((((((.((((....))))...))))))).)))).............((((....)))).((((((...))))))	-26.9	-6.2
Schwartz2019-PO1f	CGTCGTCCCGGTCATCTCGA	Y. lipolytica	W29	A	339442	339462	Cas9	1.14624	Endogenous	TTTTCGTCGTCCCGGTCATCTCGACGGTCG	GTTTTAGAGCTAGAAATAGCAAGTTAAAATAAGGCTAGTCCGTTATCAACTTGAAAAAGTGGCACCGAGTCGGTGC	CGTCGTCCCGGTCATCTCGA	........(((.(...((..(((((((.((((....))))...)))))))..))...).)))......((((....)))).((((((...))))))	-20.5	0
Schwartz2019-PO1f	GGTCGTCCCGGTCGTCCCGT	Y. lipolytica	W29	A	339391	339411	Cas9	0.608144	Endogenous	TCAAGGTCGTCCCGGTCGTCCCGTCGGTCG	GTTTTAGAGCTAGAAATAGCAAGTTAAAATAAGGCTAGTCCGTTATCAACTTGAAAAAGTGGCACCGAGTCGGTGC	GGTCGTCCCGGTCGTCCCGT	((....))(((.(...((.((((((((.((((....))))...)))))))).))...).)))......((((....)))).((((((...))))))	-24.6	-2.7
Schwartz2019-PO1f	CAGCCTCGTCGTCATCACGA	Y. lipolytica	W29	A	339544	339564	Cas9	0.587253	Endogenous	GCACCAGCCTCGTCGTCATCACGACGGGGA	GTTTTAGAGCTAGAAATAGCAAGTTAAAATAAGGCTAGTCCGTTATCAACTTGAAAAAGTGGCACCGAGTCGGTGC	CAGCCTCGTCGTCATCACGA	.(((((..((((....))))(((((((.((((....))))...))))))).)))))............((((....)))).((((((...))))))	-22.2	-1.2
Schwartz2019-PO1f	GTTGATGGTCTTGTGTCGCA	Y. lipolytica	W29	A	340364	340387	Cas9	6.53211	Endogenous	TCTGGTTGATGGTCTTGTGTCGCACGGTGA	GTTTTAGAGCTAGAAATAGCAAGTTAAAATAAGGCTAGTCCGTTATCAACTTGAAAAAGTGGCACCGAGTCGGTGC	GTTGATGGTCTTGTGTCGCA	(.((((((.((...(((...(((((((.((((....))))...)))))))..))).)).)))))).).((((....)))).((((((...))))))	-25.9	-1
Schwartz2019-PO1f	GGGAGCGCAGAGGCTGTCCA	Y. lipolytica	W29	A	340306	340329	Cas9	4.42529	Endogenous	CTTGGGGAGCGCAGAGGCTGTCCAGGGCAG	GTTTTAGAGCTAGAAATAGCAAGTTAAAATAAGGCTAGTCCGTTATCAACTTGAAAAAGTGGCACCGAGTCGGTGC	GGGAGCGCAGAGGCTGTCCA	((.((((....(((((((..(((((((.((((....))))...)))))))..))).)))))))).)).((((....)))).((((((...))))))	-25.1	-6.5
Schwartz2019-PO1f	GATCGGGAGACTTCTTTCGT	Y. lipolytica	W29	A	340422	340445	Cas9	0.272421	Endogenous	TCGAGATCGGGAGACTTCTTTCGTCGGTAA	GTTTTAGAGCTAGAAATAGCAAGTTAAAATAAGGCTAGTCCGTTATCAACTTGAAAAAGTGGCACCGAGTCGGTGC	GATCGGGAGACTTCTTTCGT	(((.(.(.((((.(((...((((((((.((((....))))...)))))))))))..))))).).))).((((....)))).((((((...))))))	-23.3	-4.4
Schwartz2019-PO1f	GAGTCGTGCCCTCAGCGAAA	Y. lipolytica	W29	A	340447	340467	Cas9	0.461133	Endogenous	TCTCGAGTCGTGCCCTCAGCGAAAGGGCGT	GTTTTAGAGCTAGAAATAGCAAGTTAAAATAAGGCTAGTCCGTTATCAACTTGAAAAAGTGGCACCGAGTCGGTGC	GAGTCGTGCCCTCAGCGAAA	((.(((((((((.(((....(((((((.((((....))))...)))))))...)))))..........((((....)))))))).))).)).....	-21.8	-2.5
Schwartz2019-PO1f	TGTGGGCTTGGGGAGCGCAG	Y. lipolytica	W29	A	340316	340339	Cas9	4.47967	Endogenous	TCATTGTGGGCTTGGGGAGCGCAGAGGCTG	GTTTTAGAGCTAGAAATAGCAAGTTAAAATAAGGCTAGTCCGTTATCAACTTGAAAAAGTGGCACCGAGTCGGTGC	TGTGGGCTTGGGGAGCGCAG	...(((((.....(((....(((((((.((((....))))...)))))))...)))))))).......((((....)))).((((((...))))))	-24.9	-5.5
Schwartz2019-PO1f	TTCGTCGGTAAGGCACAGGT	Y. lipolytica	W29	A	340407	340430	Cas9	4.92865	Endogenous	TTCTTTCGTCGGTAAGGCACAGGTCGGCCT	GTTTTAGAGCTAGAAATAGCAAGTTAAAATAAGGCTAGTCCGTTATCAACTTGAAAAAGTGGCACCGAGTCGGTGC	TTCGTCGGTAAGGCACAGGT	.....(((...(((.....((((((((.((((....))))...))))))))..)))...)))......((((....)))).((((((...))))))	-22.9	-2.1
Schwartz2019-PO1f	GCGCCAAGAAGATTCTGGAG	Y. lipolytica	W29	A	342031	342054	Cas9	-0.983713	Endogenous	TGCGGCGCCAAGAAGATTCTGGAGCGGGAG	GTTTTAGAGCTAGAAATAGCAAGTTAAAATAAGGCTAGTCCGTTATCAACTTGAAAAAGTGGCACCGAGTCGGTGC	GCGCCAAGAAGATTCTGGAG	....((((..(((..(((((((((((..((((....)))).........)))))))..))))..)))..))))........((((((...))))))	-22.9	-2.3
Schwartz2019-PO1f	ACCACCTGATCGATGCCCAA	Y. lipolytica	W29	A	342164	342184	Cas9	5.5651	Endogenous	CGACACCACCTGATCGATGCCCAATGGCGG	GTTTTAGAGCTAGAAATAGCAAGTTAAAATAAGGCTAGTCCGTTATCAACTTGAAAAAGTGGCACCGAGTCGGTGC	ACCACCTGATCGATGCCCAA	..((((.(((((.((((((((((....(((..((..((((.............)))).)).)))...)))))).......)))).))).)))))).	-21.3	0
Schwartz2019-PO1f	TGATGACCGTCTTGTCCTTG	Y. lipolytica	W29	A	342099	342119	Cas9	2.35447	Endogenous	ACCATGATGACCGTCTTGTCCTTGGGGTCC	GTTTTAGAGCTAGAAATAGCAAGTTAAAATAAGGCTAGTCCGTTATCAACTTGAAAAAGTGGCACCGAGTCGGTGC	TGATGACCGTCTTGTCCTTG	(((((((.(.((.(.(((((.((((((.((((....))))...)))))))))))).)).).)))))))((((....)))).((((((...))))))	-29.6	-0.8
Schwartz2019-PO1f	GGGCATCGATCAGGTGGTGT	Y. lipolytica	W29	A	342159	342182	Cas9	7.7115	Endogenous	CATTGGGCATCGATCAGGTGGTGTCGGACT	GTTTTAGAGCTAGAAATAGCAAGTTAAAATAAGGCTAGTCCGTTATCAACTTGAAAAAGTGGCACCGAGTCGGTGC	GGGCATCGATCAGGTGGTGT	..((((((((..((((.(.((((((((.((((....))))...)))))))).((.....)).......((((....))))).))))..))))))))	-25.1	-3.7
Schwartz2019-PO1f	GCAGCAGCAGGTTTTGGTAC	Y. lipolytica	W29	A	342225	342245	Cas9	1.60897	Endogenous	GATTGCAGCAGCAGGTTTTGGTACTGGAGC	GTTTTAGAGCTAGAAATAGCAAGTTAAAATAAGGCTAGTCCGTTATCAACTTGAAAAAGTGGCACCGAGTCGGTGC	GCAGCAGCAGGTTTTGGTAC	((....)).((..(((((..(((((((.((((....))))...)))))))...))))).)).......((((....)))).((((((...))))))	-21.3	-1
Schwartz2019-PO1f	CTGATCGATGCCCAATGGCG	Y. lipolytica	W29	A	342169	342189	Cas9	5.45653	Endogenous	CCACCTGATCGATGCCCAATGGCGGGGTTT	GTTTTAGAGCTAGAAATAGCAAGTTAAAATAAGGCTAGTCCGTTATCAACTTGAAAAAGTGGCACCGAGTCGGTGC	CTGATCGATGCCCAATGGCG	.((((.((((.....((((.(((((((.((((....))))...)))))))...))))...))))))))((((....)))).((((((...))))))	-22.8	-3.4
Schwartz2019-PO1f	ACAGGGTTCTCGTTAAGGCG	Y. lipolytica	W29	A	344338	344358	Cas9	6.22129	Endogenous	GCCGACAGGGTTCTCGTTAAGGCGAGGGGA	GTTTTAGAGCTAGAAATAGCAAGTTAAAATAAGGCTAGTCCGTTATCAACTTGAAAAAGTGGCACCGAGTCGGTGC	ACAGGGTTCTCGTTAAGGCG	....(((((((((....))).....))))))........((((((...((((.(......).)))).))))))........((((((...))))))	-19.1	0
Schwartz2019-PO1f	GTTCAGATCGGCTTTGATAA	Y. lipolytica	W29	A	344429	344452	Cas9	-3.33624	Endogenous	ACCCGTTCAGATCGGCTTTGATAAGGGATC	GTTTTAGAGCTAGAAATAGCAAGTTAAAATAAGGCTAGTCCGTTATCAACTTGAAAAAGTGGCACCGAGTCGGTGC	GTTCAGATCGGCTTTGATAA	.....(((.((((((.....(((((((.((((....))))...))))))))))))).)))........((((....)))).((((((...))))))	-22.1	-1.3
Schwartz2019-PO1f	GTTGTTGAATGAAGAGGGGA	Y. lipolytica	W29	A	344221	344244	Cas9	5.19247	Endogenous	ATCTGTTGTTGAATGAAGAGGGGACGGTGA	GTTTTAGAGCTAGAAATAGCAAGTTAAAATAAGGCTAGTCCGTTATCAACTTGAAAAAGTGGCACCGAGTCGGTGC	GTTGTTGAATGAAGAGGGGA	.........(((.((.((((((((((..((((....)))).........)))))))..))).)).)))((((....)))).((((((...))))))	-21.3	0
Schwartz2019-PO1f	AGGGGAATAGTCGATAAAAG	Y. lipolytica	W29	A	344358	344378	Cas9	6.28906	Endogenous	GGCGAGGGGAATAGTCGATAAAAGAGGTAT	GTTTTAGAGCTAGAAATAGCAAGTTAAAATAAGGCTAGTCCGTTATCAACTTGAAAAAGTGGCACCGAGTCGGTGC	AGGGGAATAGTCGATAAAAG	((.(((.(((((........(((((((.((((....))))...)))))))..))))).))).))....((((....)))).((((((...))))))	-24.1	0
Schwartz2019-PO1f	ATCTGTTGTTGAATGAAGAG	Y. lipolytica	W29	A	344225	344248	Cas9	6.88702	Endogenous	GGCCATCTGTTGTTGAATGAAGAGGGGACG	GTTTTAGAGCTAGAAATAGCAAGTTAAAATAAGGCTAGTCCGTTATCAACTTGAAAAAGTGGCACCGAGTCGGTGC	ATCTGTTGTTGAATGAAGAG	.......((((((((.(..(((((((..((((....)))).........)))))))..).)))..)))))...........((((((...))))))	-18.9	0
Schwartz2019-PO1f	GATTGAAGTTAGTCGCCGAC	Y. lipolytica	W29	A	344320	344340	Cas9	6.85221	Endogenous	GTAGGATTGAAGTTAGTCGCCGACAGGGTT	GTTTTAGAGCTAGAAATAGCAAGTTAAAATAAGGCTAGTCCGTTATCAACTTGAAAAAGTGGCACCGAGTCGGTGC	GATTGAAGTTAGTCGCCGAC	(((((....)))))(((...(((((((.((((....))))...)))))))..))).............((((....)))).((((((...))))))	-23	-2
Schwartz2019-PO1f	TGGACTCCAGCAAACACGCG	Y. lipolytica	W29	A	345495	345518	Cas9	3.89945	Endogenous	CATTTGGACTCCAGCAAACACGCGCGGGTT	GTTTTAGAGCTAGAAATAGCAAGTTAAAATAAGGCTAGTCCGTTATCAACTTGAAAAAGTGGCACCGAGTCGGTGC	TGGACTCCAGCAAACACGCG	.(((((..(((.........(((((((.((((....))))...)))))))...)))))))).......((((....)))).((((((...))))))	-23.5	-1.2
Schwartz2019-PO1f	CGACCATTCATATTCAGAGG	Y. lipolytica	W29	A	345403	345426	Cas9	6.2863	Endogenous	CCTGCGACCATTCATATTCAGAGGGGGTGA	GTTTTAGAGCTAGAAATAGCAAGTTAAAATAAGGCTAGTCCGTTATCAACTTGAAAAAGTGGCACCGAGTCGGTGC	CGACCATTCATATTCAGAGG	.((((.(((.......))))))).....((((....))))(((((...((((.(......).)))).))))).........((((((...))))))	-18.3	0
Schwartz2019-PO1f	GCGACCATTCATATTCAGAG	Y. lipolytica	W29	A	345404	345427	Cas9	7.03011	Endogenous	GCCTGCGACCATTCATATTCAGAGGGGGTG	GTTTTAGAGCTAGAAATAGCAAGTTAAAATAAGGCTAGTCCGTTATCAACTTGAAAAAGTGGCACCGAGTCGGTGC	GCGACCATTCATATTCAGAG	..((((.............)))).....((((....))))(((((...((((.(......).)))).))))).........((((((...))))))	-16.2	0
Schwartz2019-PO1f	TCACCCCCTCTGAATATGAA	Y. lipolytica	W29	A	345400	345420	Cas9	7.68287	Endogenous	AAACTCACCCCCTCTGAATATGAATGGTCG	GTTTTAGAGCTAGAAATAGCAAGTTAAAATAAGGCTAGTCCGTTATCAACTTGAAAAAGTGGCACCGAGTCGGTGC	TCACCCCCTCTGAATATGAA	.(((...(((((((........)))))))(((....)))((((((...((((.(......).)))).)))))).....)))((((((...))))))	-21.2	0
Schwartz2019-PO1f	TTACACAGAAGTATAGCCGT	Y. lipolytica	W29	A	345285	345305	Cas9	3.05189	Endogenous	GAAATTACACAGAAGTATAGCCGTTGGTTG	GTTTTAGAGCTAGAAATAGCAAGTTAAAATAAGGCTAGTCCGTTATCAACTTGAAAAAGTGGCACCGAGTCGGTGC	TTACACAGAAGTATAGCCGT	..........(..(((((.((((((((.((((....))))...)))))))).)))))..)........((((....)))).((((((...))))))	-26.1	0
Schwartz2019-PO1f	TCTTCCAGATGCTCAACTGA	Y. lipolytica	W29	A	345168	345191	Cas9	7.0678	Endogenous	GGTCTCTTCCAGATGCTCAACTGACGGCTT	GTTTTAGAGCTAGAAATAGCAAGTTAAAATAAGGCTAGTCCGTTATCAACTTGAAAAAGTGGCACCGAGTCGGTGC	TCTTCCAGATGCTCAACTGA	.......((((....(((.(((((((..((((....)))).........))))))))))....)))).((((....)))).((((((...))))))	-18.8	-1.3
Schwartz2019-PO1f	GCGCAAATCGACGATACCGT	Y. lipolytica	W29	A	348662	348685	Cas9	8.00864	Endogenous	CCAGGCGCAAATCGACGATACCGTGGGCAT	GTTTTAGAGCTAGAAATAGCAAGTTAAAATAAGGCTAGTCCGTTATCAACTTGAAAAAGTGGCACCGAGTCGGTGC	GCGCAAATCGACGATACCGT	.........(((....((.((((((((.((((....))))...)))))))).))...)))........((((....)))).((((((...))))))	-22.2	-0.4
Schwartz2019-PO1f	GTACGGGTCGTACGGCATGG	Y. lipolytica	W29	A	348745	348765	Cas9	7.07135	Endogenous	CGGCGTACGGGTCGTACGGCATGGAGGACG	GTTTTAGAGCTAGAAATAGCAAGTTAAAATAAGGCTAGTCCGTTATCAACTTGAAAAAGTGGCACCGAGTCGGTGC	GTACGGGTCGTACGGCATGG	(((((...)))))(((....(((((((.((((....))))...)))))))...)))............((((....)))).((((((...))))))	-23.5	-4.4
Schwartz2019-PO1f	GCTTCCGACGAGGCGCCAAC	Y. lipolytica	W29	A	348544	348567	Cas9	-0.315412	Endogenous	CAGGGCTTCCGACGAGGCGCCAACCGGGTG	GTTTTAGAGCTAGAAATAGCAAGTTAAAATAAGGCTAGTCCGTTATCAACTTGAAAAAGTGGCACCGAGTCGGTGC	GCTTCCGACGAGGCGCCAAC	((..(((((..((.((((...(((((..((((....)))).((((...((((.(......).)))).)))))))))...)))).))..))))).))	-27.2	-5.7
Schwartz2019-PO1f	CTTGAAGTCCTTGAGCCACA	Y. lipolytica	W29	A	348511	348531	Cas9	-2.09957	Endogenous	TCATCTTGAAGTCCTTGAGCCACATGGCCT	GTTTTAGAGCTAGAAATAGCAAGTTAAAATAAGGCTAGTCCGTTATCAACTTGAAAAAGTGGCACCGAGTCGGTGC	CTTGAAGTCCTTGAGCCACA	..(((........((((...(((((((.((((....))))...)))))))..)))).........)))((((....)))).((((((...))))))	-21.3	0
Schwartz2019-PO1f	GTTCTCTCGCATGATGCCCA	Y. lipolytica	W29	A	348646	348666	Cas9	6.80775	Endogenous	TGATGTTCTCTCGCATGATGCCCACGGTAT	GTTTTAGAGCTAGAAATAGCAAGTTAAAATAAGGCTAGTCCGTTATCAACTTGAAAAAGTGGCACCGAGTCGGTGC	GTTCTCTCGCATGATGCCCA	.......((.((...(((..(((((((.((((....))))...)))))))..)))..)).))......((((....)))).((((((...))))))	-21.6	-0.7
Schwartz2019-PO1f	ATGCCGTACGACCCGTACGC	Y. lipolytica	W29	A	348740	348763	Cas9	-0.441703	Endogenous	CTCCATGCCGTACGACCCGTACGCCGGCGA	GTTTTAGAGCTAGAAATAGCAAGTTAAAATAAGGCTAGTCCGTTATCAACTTGAAAAAGTGGCACCGAGTCGGTGC	ATGCCGTACGACCCGTACGC	..((((((((...)))))..(((((((.((((....))))...)))))))..))).............((((....)))).((((((...))))))	-22.3	-5.8
Schwartz2019-PO1f	GATTCGCCAATGGTAGCGGG	Y. lipolytica	W29	A	350710	350733	Cas9	4.35428	Endogenous	ATTGGATTCGCCAATGGTAGCGGGGGGAGG	GTTTTAGAGCTAGAAATAGCAAGTTAAAATAAGGCTAGTCCGTTATCAACTTGAAAAAGTGGCACCGAGTCGGTGC	GATTCGCCAATGGTAGCGGG	..........((((((((((((((((..((((....)))).........)))))))...)))))))))((((....)))).((((((...))))))	-26.4	-3.3
Schwartz2019-PO1f	GGATTCGCCAATGGTAGCGG	Y. lipolytica	W29	A	350711	350734	Cas9	5.37034	Endogenous	GATTGGATTCGCCAATGGTAGCGGGGGGAG	GTTTTAGAGCTAGAAATAGCAAGTTAAAATAAGGCTAGTCCGTTATCAACTTGAAAAAGTGGCACCGAGTCGGTGC	GGATTCGCCAATGGTAGCGG	((.....))..((((((((((((((((.((((....))))...))))))).........)))))))))((((....)))).((((((...))))))	-25.8	-2.8
Schwartz2019-PO1f	ATTGGATTCGCCAATGGTAG	Y. lipolytica	W29	A	350714	350737	Cas9	3.22854	Endogenous	CTTGATTGGATTCGCCAATGGTAGCGGGGG	GTTTTAGAGCTAGAAATAGCAAGTTAAAATAAGGCTAGTCCGTTATCAACTTGAAAAAGTGGCACCGAGTCGGTGC	ATTGGATTCGCCAATGGTAG	...(((((.(((........(((((((.((((....))))...)))))))..))).))))).......((((....)))).((((((...))))))	-24.4	-3.2
Schwartz2019-PO1f	GGGCTGGGACACACGTCTGG	Y. lipolytica	W29	A	350828	350851	Cas9	6.33713	Endogenous	GCCCGGGCTGGGACACACGTCTGGTGGTTG	GTTTTAGAGCTAGAAATAGCAAGTTAAAATAAGGCTAGTCCGTTATCAACTTGAAAAAGTGGCACCGAGTCGGTGC	GGGCTGGGACACACGTCTGG	((((((((((....)))...(((((((.((((....))))...)))))))....))))))).......((((....)))).((((((...))))))	-26.2	-3.5
Schwartz2019-PO1f	TCGAGAAAACCTCGTCTGAG	Y. lipolytica	W29	A	350921	350944	Cas9	4.05842	Endogenous	GTGGTCGAGAAAACCTCGTCTGAGGGGCAT	GTTTTAGAGCTAGAAATAGCAAGTTAAAATAAGGCTAGTCCGTTATCAACTTGAAAAAGTGGCACCGAGTCGGTGC	TCGAGAAAACCTCGTCTGAG	(((((((((((((....))))))))...((((....))))........((((.(......).))))...))))).......((((((...))))))	-24.2	-3.4
Schwartz2019-PO1f	GCGTTATCGGGTCTTGGCCC	Y. lipolytica	W29	A	350848	350871	Cas9	7.00838	Endogenous	TCGCGCGTTATCGGGTCTTGGCCCGGGCTG	GTTTTAGAGCTAGAAATAGCAAGTTAAAATAAGGCTAGTCCGTTATCAACTTGAAAAAGTGGCACCGAGTCGGTGC	GCGTTATCGGGTCTTGGCCC	..(.((.((((.((.((((.(((((((.((((....))))...)))))))..)))))))))).)).).((((....)))).((((((...))))))	-27.3	-4
Schwartz2019-PO1f	TCGGCACTACCTACTTCGGG	Y. lipolytica	W29	A	351459	351479	Cas9	1.77235	Endogenous	GGGATCGGCACTACCTACTTCGGGCGGTCT	GTTTTAGAGCTAGAAATAGCAAGTTAAAATAAGGCTAGTCCGTTATCAACTTGAAAAAGTGGCACCGAGTCGGTGC	TCGGCACTACCTACTTCGGG	.(((.(((((((........(((((((.((((....))))...))))))).))).)))))))......((((....)))).((((((...))))))	-22.7	-0.9
Schwartz2019-PO1f	TGGTTGTCCAGGGTGTCGGG	Y. lipolytica	W29	A	351222	351245	Cas9	1.26436	Endogenous	GACCTGGTTGTCCAGGGTGTCGGGGGGTTT	GTTTTAGAGCTAGAAATAGCAAGTTAAAATAAGGCTAGTCCGTTATCAACTTGAAAAAGTGGCACCGAGTCGGTGC	TGGTTGTCCAGGGTGTCGGG	.(((((....(((.(((...(((((((.((((....))))...)))))))..)))...))).....)))))..........((((((...))))))	-23.4	-1.7
Schwartz2019-PO1f	GAGTGTGTAGGAGAGAGTTG	Y. lipolytica	W29	A	351349	351372	Cas9	6.54425	Endogenous	CTGGGAGTGTGTAGGAGAGAGTTGTGGCGA	GTTTTAGAGCTAGAAATAGCAAGTTAAAATAAGGCTAGTCCGTTATCAACTTGAAAAAGTGGCACCGAGTCGGTGC	GAGTGTGTAGGAGAGAGTTG	((((.....(((...((((.(((((((.((((....))))...)))))))..))))..))).......)))).........((((((...))))))	-22	0
Schwartz2019-PO1f	TCTCCTACACACTCCCAGCA	Y. lipolytica	W29	A	351358	351378	Cas9	6.23279	Endogenous	ACTCTCTCCTACACACTCCCAGCAGGGCCC	GTTTTAGAGCTAGAAATAGCAAGTTAAAATAAGGCTAGTCCGTTATCAACTTGAAAAAGTGGCACCGAGTCGGTGC	TCTCCTACACACTCCCAGCA	................(((.(((((((.((((....))))...)))))))...)))............((((....)))).((((((...))))))	-17.9	0
Schwartz2019-PO1f	TAGCCAACCAGAAACGACAA	Y. lipolytica	W29	A	351528	351551	Cas9	5.26243	Endogenous	GGAGTAGCCAACCAGAAACGACAACGGGCG	GTTTTAGAGCTAGAAATAGCAAGTTAAAATAAGGCTAGTCCGTTATCAACTTGAAAAAGTGGCACCGAGTCGGTGC	TAGCCAACCAGAAACGACAA	(((((.....(((((.....)))))...((((....))))............)))))...........((((....)))).((((((...))))))	-21.3	0
Schwartz2019-PO1f	GCGTTTTGCGTCATGAGTGT	Y. lipolytica	W29	A	351414	351434	Cas9	-1.13386	Endogenous	GTGTGCGTTTTGCGTCATGAGTGTGGGGCT	GTTTTAGAGCTAGAAATAGCAAGTTAAAATAAGGCTAGTCCGTTATCAACTTGAAAAAGTGGCACCGAGTCGGTGC	GCGTTTTGCGTCATGAGTGT	.......(((.....(((.((((((((.((((....))))...))))))))..)))....))).....((((....)))).((((((...))))))	-20.1	-1.1
Schwartz2019-PO1f	GCAGTATCTGATGAACGCGG	Y. lipolytica	W29	A	354718	354738	Cas9	-0.0215312	Endogenous	CGCTGCAGTATCTGATGAACGCGGGGGCGT	GTTTTAGAGCTAGAAATAGCAAGTTAAAATAAGGCTAGTCCGTTATCAACTTGAAAAAGTGGCACCGAGTCGGTGC	GCAGTATCTGATGAACGCGG	........(((((...(((((((((((.((((....))))...))))))).........)))))))))((((....)))).((((((...))))))	-20.9	-1.9
Schwartz2019-PO1f	GTGAGTCCAAACGAATCGCC	Y. lipolytica	W29	A	354857	354877	Cas9	5.35119	Endogenous	ACCCGTGAGTCCAAACGAATCGCCCGGTTT	GTTTTAGAGCTAGAAATAGCAAGTTAAAATAAGGCTAGTCCGTTATCAACTTGAAAAAGTGGCACCGAGTCGGTGC	GTGAGTCCAAACGAATCGCC	.........((((.((.((((((((((.((((....))))...)))))))..)))..)).))))....((((....)))).((((((...))))))	-21.7	-3
Schwartz2019-PO1f	CACGAGTCTGAAAAACGGCT	Y. lipolytica	W29	A	354758	354781	Cas9	3.43798	Endogenous	GCCCCACGAGTCTGAAAAACGGCTCGGAAA	GTTTTAGAGCTAGAAATAGCAAGTTAAAATAAGGCTAGTCCGTTATCAACTTGAAAAAGTGGCACCGAGTCGGTGC	CACGAGTCTGAAAAACGGCT	..(((((.(((..(((((((((((((..((((....)))).........)))))).)).))))).))))))))........((((((...))))))	-25.7	-1.9
Schwartz2019-PO1f	TGCAGTATCTGATGAACGCG	Y. lipolytica	W29	A	354717	354737	Cas9	-0.0213883	Endogenous	TCGCTGCAGTATCTGATGAACGCGGGGGCG	GTTTTAGAGCTAGAAATAGCAAGTTAAAATAAGGCTAGTCCGTTATCAACTTGAAAAAGTGGCACCGAGTCGGTGC	TGCAGTATCTGATGAACGCG	.........((((((.((.(((((((..((((....)))).........)))))))....))))))))((((....)))).((((((...))))))	-19.4	-1.7
Schwartz2019-PO1f	CTGAGTGCGGAAATCTGCTG	Y. lipolytica	W29	A	354826	354849	Cas9	1.41499	Endogenous	TTCACTGAGTGCGGAAATCTGCTGGGGAAG	GTTTTAGAGCTAGAAATAGCAAGTTAAAATAAGGCTAGTCCGTTATCAACTTGAAAAAGTGGCACCGAGTCGGTGC	CTGAGTGCGGAAATCTGCTG	.(((..(((((.....(((.(((((((.((((....))))...)))))))..)))...)))))..)))((((....)))).((((((...))))))	-29.3	-4
Schwartz2019-PO1f	TGCCCCACGAGTCTGAAAAA	Y. lipolytica	W29	A	354763	354786	Cas9	4.02795	Endogenous	ATGGTGCCCCACGAGTCTGAAAAACGGCTC	GTTTTAGAGCTAGAAATAGCAAGTTAAAATAAGGCTAGTCCGTTATCAACTTGAAAAAGTGGCACCGAGTCGGTGC	TGCCCCACGAGTCTGAAAAA	....((((...(((((((...)))))))((((....))))(((((...((((.(......).)))).)))))......))))(((((...))))).	-19.3	0
Schwartz2019-PO1f	GGAGGTAACACTGAGTACAT	Y. lipolytica	W29	A	357006	357029	Cas9	5.64201	Endogenous	TCCTGGAGGTAACACTGAGTACATAGGTTG	GTTTTAGAGCTAGAAATAGCAAGTTAAAATAAGGCTAGTCCGTTATCAACTTGAAAAAGTGGCACCGAGTCGGTGC	GGAGGTAACACTGAGTACAT	...(((((((((.(((.(.((((((((.((((....))))...)))))))).)))))))..)))))).((((....)))).((((((...))))))	-24.5	0
Schwartz2019-PO1f	TCAGGTGCGACGTCATATTG	Y. lipolytica	W29	A	356783	356803	Cas9	7.05819	Endogenous	CTTTTCAGGTGCGACGTCATATTGAGGCTG	GTTTTAGAGCTAGAAATAGCAAGTTAAAATAAGGCTAGTCCGTTATCAACTTGAAAAAGTGGCACCGAGTCGGTGC	TCAGGTGCGACGTCATATTG	((((((..((((....((((((((((..((((....)))).........)))))))))).))))....)))))).......((((((...))))))	-23.5	0
Schwartz2019-PO1f	GCGAAACGAAATCTACTGGA	Y. lipolytica	W29	A	356932	356952	Cas9	5.12988	Endogenous	GAAAGCGAAACGAAATCTACTGGAAGGAGC	GTTTTAGAGCTAGAAATAGCAAGTTAAAATAAGGCTAGTCCGTTATCAACTTGAAAAAGTGGCACCGAGTCGGTGC	GCGAAACGAAATCTACTGGA	..((((((....(((((...(((((((.((((....))))...)))))))..)).)))..)))).)).((((....)))).((((((...))))))	-20	0
Schwartz2019-PO1f	AGAAGAAGAGAAGTGCTGTC	Y. lipolytica	W29	A	356876	356899	Cas9	5.50341	Endogenous	GGCAAGAAGAAGAGAAGTGCTGTCGGGATC	GTTTTAGAGCTAGAAATAGCAAGTTAAAATAAGGCTAGTCCGTTATCAACTTGAAAAAGTGGCACCGAGTCGGTGC	AGAAGAAGAGAAGTGCTGTC	.((..((..((...(((...(((((((.((((....))))...)))))))..)))...))..)).)).((((....)))).((((((...))))))	-20.8	0
Schwartz2019-PO1f	GATCCAGCTTGCCAGACAAT	Y. lipolytica	W29	A	356832	356852	Cas9	-1.89219	Endogenous	GCCCGATCCAGCTTGCCAGACAATTGGGGC	GTTTTAGAGCTAGAAATAGCAAGTTAAAATAAGGCTAGTCCGTTATCAACTTGAAAAAGTGGCACCGAGTCGGTGC	GATCCAGCTTGCCAGACAAT	(((...(((.(((......((((((((.((((....))))...)))))))).))).))).....))).((((....)))).((((((...))))))	-20.7	0
Schwartz2019-PO1f	AGTCGACACACAGCCCCAAA	Y. lipolytica	W29	A	356758	356781	Cas9	6.62503	Endogenous	GAAAAGTCGACACACAGCCCCAAAAGGAAG	GTTTTAGAGCTAGAAATAGCAAGTTAAAATAAGGCTAGTCCGTTATCAACTTGAAAAAGTGGCACCGAGTCGGTGC	AGTCGACACACAGCCCCAAA	.(..(((..((((((.....(((((((.((((....))))...)))))))..)))).))..)))..).((((....)))).((((((...))))))	-21.3	0
Schwartz2019-PO1f	TATGAAGCGGATGTACGGCG	Y. lipolytica	W29	A	358267	358290	Cas9	1.4231	Endogenous	TGGCTATGAAGCGGATGTACGGCGCGGAAT	GTTTTAGAGCTAGAAATAGCAAGTTAAAATAAGGCTAGTCCGTTATCAACTTGAAAAAGTGGCACCGAGTCGGTGC	TATGAAGCGGATGTACGGCG	..((((((((((....(.(.(((((((.((((....))))...)))))))..).)..))))))).)))((((....)))).((((((...))))))	-27.1	-1.6
Schwartz2019-PO1f	AATTCGTGTGAAAACAACTT	Y. lipolytica	W29	A	358236	358256	Cas9	8.38657	Endogenous	GTGTAATTCGTGTGAAAACAACTTCGGCAG	GTTTTAGAGCTAGAAATAGCAAGTTAAAATAAGGCTAGTCCGTTATCAACTTGAAAAAGTGGCACCGAGTCGGTGC	AATTCGTGTGAAAACAACTT	......(((....))).((((((((((.((((....))))...))))))))))...............((((....)))).((((((...))))))	-21.2	-0.5
Schwartz2019-PO1f	CCATTACAACTCCCAATAAG	Y. lipolytica	W29	A	358024	358044	Cas9	5.72948	Endogenous	ATTTCCATTACAACTCCCAATAAGGGGTGC	GTTTTAGAGCTAGAAATAGCAAGTTAAAATAAGGCTAGTCCGTTATCAACTTGAAAAAGTGGCACCGAGTCGGTGC	CCATTACAACTCCCAATAAG	....................(((((((.((((....))))...)))))))..................((((....)))).((((((...))))))	-15.7	0
Schwartz2019-PO1f	GTATAAAATCACAAAACGAC	Y. lipolytica	W29	A	358090	358113	Cas9	-2.0299	Endogenous	AACGGTATAAAATCACAAAACGACTGGAAA	GTTTTAGAGCTAGAAATAGCAAGTTAAAATAAGGCTAGTCCGTTATCAACTTGAAAAAGTGGCACCGAGTCGGTGC	GTATAAAATCACAAAACGAC	..............(((((((((((((.((((....))))...))))))).......)).))))....((((....)))).((((((...))))))	-16.8	0
Schwartz2019-PO1f	GGGTGCTTCAGATATGGGAC	Y. lipolytica	W29	A	358044	358064	Cas9	1.02283	Endogenous	TAAGGGGTGCTTCAGATATGGGACTGGTGT	GTTTTAGAGCTAGAAATAGCAAGTTAAAATAAGGCTAGTCCGTTATCAACTTGAAAAAGTGGCACCGAGTCGGTGC	GGGTGCTTCAGATATGGGAC	.((((((...((((..(((((((((((.((((....))))...))))))).......))))..)))).((((....))))))))))..........	-23.6	-1.1
Schwartz2019-PO1f	ATAAGGGGTGCTTCAGATAT	Y. lipolytica	W29	A	358039	358059	Cas9	6.51816	Endogenous	CCCAATAAGGGGTGCTTCAGATATGGGACT	GTTTTAGAGCTAGAAATAGCAAGTTAAAATAAGGCTAGTCCGTTATCAACTTGAAAAAGTGGCACCGAGTCGGTGC	ATAAGGGGTGCTTCAGATAT	((((.(((.((((......((((((((.((((....))))...))))))))))))...))).))))..((((....)))).((((((...))))))	-22.9	0
Schwartz2019-PO1f	TGAGTGATCCGGCCAATAGA	Y. lipolytica	W29	A	359882	359902	Cas9	5.8849	Endogenous	CAGCTGAGTGATCCGGCCAATAGAGGGTGT	GTTTTAGAGCTAGAAATAGCAAGTTAAAATAAGGCTAGTCCGTTATCAACTTGAAAAAGTGGCACCGAGTCGGTGC	TGAGTGATCCGGCCAATAGA	(((..(((..((((......(((((((.((((....))))...)))))))..)))).)))..)))...((((....)))).((((((...))))))	-20.7	-0.1
Schwartz2019-PO1f	GCAAACATCATGTCCCTGCG	Y. lipolytica	W29	A	359933	359956	Cas9	2.64723	Endogenous	GAGCGCAAACATCATGTCCCTGCGAGGACC	GTTTTAGAGCTAGAAATAGCAAGTTAAAATAAGGCTAGTCCGTTATCAACTTGAAAAAGTGGCACCGAGTCGGTGC	GCAAACATCATGTCCCTGCG	(((.(((...)))...))).(((((((.((((....))))...)))))))..................((((....)))).((((((...))))))	-17.6	-1.9
Schwartz2019-PO1f	CGACAGCTTGACTCACCCGA	Y. lipolytica	W29	A	359748	359771	Cas9	6.76926	Endogenous	CCAACGACAGCTTGACTCACCCGAAGGATG	GTTTTAGAGCTAGAAATAGCAAGTTAAAATAAGGCTAGTCCGTTATCAACTTGAAAAAGTGGCACCGAGTCGGTGC	CGACAGCTTGACTCACCCGA	.((.(((..((((...((..(((((((.((((....))))...)))))))..))..)))).))).)).((((....)))).((((((...))))))	-23.9	0
Schwartz2019-PO1f	AGTGCCATCGGGTCCTCGCA	Y. lipolytica	W29	A	359920	359940	Cas9	6.61737	Endogenous	ACAAAGTGCCATCGGGTCCTCGCAGGGACA	GTTTTAGAGCTAGAAATAGCAAGTTAAAATAAGGCTAGTCCGTTATCAACTTGAAAAAGTGGCACCGAGTCGGTGC	AGTGCCATCGGGTCCTCGCA	........((((..((.((.(((((((.((((....))))...)))))))...)).))))))......((((....)))).((((((...))))))	-21	-2.1
Schwartz2019-PO1f	AAGCACAAAGGCAACCCTGA	Y. lipolytica	W29	A	359838	359861	Cas9	7.54077	Endogenous	CTACAAGCACAAAGGCAACCCTGAGGGCTT	GTTTTAGAGCTAGAAATAGCAAGTTAAAATAAGGCTAGTCCGTTATCAACTTGAAAAAGTGGCACCGAGTCGGTGC	AAGCACAAAGGCAACCCTGA	.........(((...(((..(((((((.((((....))))...))))))).)))...)))........((((....)))).((((((...))))))	-20.9	-1.1
Schwartz2019-PO1f	GTCGGTTCTTAATCAGATGA	Y. lipolytica	W29	A	359785	359808	Cas9	0.500808	Endogenous	CTGAGTCGGTTCTTAATCAGATGAGGGAGA	GTTTTAGAGCTAGAAATAGCAAGTTAAAATAAGGCTAGTCCGTTATCAACTTGAAAAAGTGGCACCGAGTCGGTGC	GTCGGTTCTTAATCAGATGA	.((((((..((((..(((.(((((((..((((....)))).........))))))).))).))))..))).))).......((((((...))))))	-19.3	-0.5
Schwartz2019-PO1f	GTGAAGTCGATTTTTGGCAG	Y. lipolytica	W29	A	362420	362440	Cas9	-2.96214	Endogenous	CTGGGTGAAGTCGATTTTTGGCAGTGGCTT	GTTTTAGAGCTAGAAATAGCAAGTTAAAATAAGGCTAGTCCGTTATCAACTTGAAAAAGTGGCACCGAGTCGGTGC	GTGAAGTCGATTTTTGGCAG	.(.((((.(((..(((((..(((((((.((((....))))...)))))))...)))))......))).)))).).......((((((...))))))	-21.8	-2.3
Schwartz2019-PO1f	GGGGGCGTCCATCTCCAGCA	Y. lipolytica	W29	A	362167	362187	Cas9	5.95239	Endogenous	TGATGGGGGCGTCCATCTCCAGCAGGGTTG	GTTTTAGAGCTAGAAATAGCAAGTTAAAATAAGGCTAGTCCGTTATCAACTTGAAAAAGTGGCACCGAGTCGGTGC	GGGGGCGTCCATCTCCAGCA	(((((......)))))(((.(((((((.((((....))))...)))))))...)))............((((....)))).((((((...))))))	-22.7	-4.8
Schwartz2019-PO1f	GATCGACAGACCCATCAAGT	Y. lipolytica	W29	A	362361	362384	Cas9	4.84036	Endogenous	CGACGATCGACAGACCCATCAAGTCGGTGC	GTTTTAGAGCTAGAAATAGCAAGTTAAAATAAGGCTAGTCCGTTATCAACTTGAAAAAGTGGCACCGAGTCGGTGC	GATCGACAGACCCATCAAGT	(((.(((.(((........((((((((.((((....))))...))))))))......))).)))))).((((....)))).((((((...))))))	-22.1	-0.1
Schwartz2019-PO1f	GTACTGTGTACTGGGTCCGG	Y. lipolytica	W29	A	362077	362097	Cas9	5.89802	Endogenous	ACAGGTACTGTGTACTGGGTCCGGGGGTTC	GTTTTAGAGCTAGAAATAGCAAGTTAAAATAAGGCTAGTCCGTTATCAACTTGAAAAAGTGGCACCGAGTCGGTGC	GTACTGTGTACTGGGTCCGG	.......(.(((((..((..(((((((.((((....))))...)))))))..))))))).).......((((....)))).((((((...))))))	-22	-1.5
Schwartz2019-PO1f	CCAGGCTGAGAACTTCACGG	Y. lipolytica	W29	A	366524	366547	Cas9	7.54507	Endogenous	GAGCCCAGGCTGAGAACTTCACGGAGGAGC	GTTTTAGAGCTAGAAATAGCAAGTTAAAATAAGGCTAGTCCGTTATCAACTTGAAAAAGTGGCACCGAGTCGGTGC	CCAGGCTGAGAACTTCACGG	.((((.(((.(((...((.(((((((..((((....)))).........))))))).))..))).))).))))........((((((...))))))	-21.5	0
Schwartz2019-PO1f	GTATGCTGCACGCTGATTGG	Y. lipolytica	W29	A	366405	366425	Cas9	5.9025	Endogenous	TATCGTATGCTGCACGCTGATTGGCGGTAA	GTTTTAGAGCTAGAAATAGCAAGTTAAAATAAGGCTAGTCCGTTATCAACTTGAAAAAGTGGCACCGAGTCGGTGC	GTATGCTGCACGCTGATTGG	..........((((((((.(((......((((.......((((((...((((.(......).)))).))))))......))))))).)))))))).	-23.6	-0.3
Schwartz2019-PO1f	ATATTCGCCGCATTGAGGAA	Y. lipolytica	W29	A	366904	366927	Cas9	0.783019	Endogenous	TCAGATATTCGCCGCATTGAGGAAGGGAAA	GTTTTAGAGCTAGAAATAGCAAGTTAAAATAAGGCTAGTCCGTTATCAACTTGAAAAAGTGGCACCGAGTCGGTGC	ATATTCGCCGCATTGAGGAA	................((((((((((..((((....)))).........)))))))..))).......((((....)))).((((((...))))))	-18	-0.9
Schwartz2019-PO1f	TGTGGATAGAACGTACCGGG	Y. lipolytica	W29	A	366714	366737	Cas9	4.02193	Endogenous	GCAATGTGGATAGAACGTACCGGGTGGTCA	GTTTTAGAGCTAGAAATAGCAAGTTAAAATAAGGCTAGTCCGTTATCAACTTGAAAAAGTGGCACCGAGTCGGTGC	TGTGGATAGAACGTACCGGG	....(((((.((...((...(((((((.((((....))))...)))))))..))...))...))))).((((....)))).((((((...))))))	-21	-0.1
Schwartz2019-PO1f	TGTTTTGCGTTCTAGTGTCG	Y. lipolytica	W29	A	366447	366470	Cas9	2.60668	Endogenous	AAGCTGTTTTGCGTTCTAGTGTCGCGGCCA	GTTTTAGAGCTAGAAATAGCAAGTTAAAATAAGGCTAGTCCGTTATCAACTTGAAAAAGTGGCACCGAGTCGGTGC	TGTTTTGCGTTCTAGTGTCG	((....(((..(((((.(..(((((((.((((....))))...))))))).).)))))..)))...))((((....)))).((((((...))))))	-26.1	0
Schwartz2019-PO1f	AAATAATCAGATGCGTTACG	Y. lipolytica	W29	A	366857	366880	Cas9	7.43437	Endogenous	TCGCAAATAATCAGATGCGTTACGAGGATC	GTTTTAGAGCTAGAAATAGCAAGTTAAAATAAGGCTAGTCCGTTATCAACTTGAAAAAGTGGCACCGAGTCGGTGC	AAATAATCAGATGCGTTACG	..(((((..(((((.((...(((((((.((((....))))...))))))))).))..))).)))))..((((....)))).((((((...))))))	-19	0
Schwartz2019-PO1f	GCTTCATTCCGATGACACCA	Y. lipolytica	W29	A	368729	368749	Cas9	6.53195	Endogenous	AGAGGCTTCATTCCGATGACACCAGGGCCG	GTTTTAGAGCTAGAAATAGCAAGTTAAAATAAGGCTAGTCCGTTATCAACTTGAAAAAGTGGCACCGAGTCGGTGC	GCTTCATTCCGATGACACCA	..((((....((((((((.(((((((..((((....)))).........))))))).))..))))))....))))......((((((...))))))	-22.2	-0.4
Schwartz2019-PO1f	ATAGAAGTAGGAAAAGCCCT	Y. lipolytica	W29	A	368667	368687	Cas9	2.39167	Endogenous	CGGCATAGAAGTAGGAAAAGCCCTGGGTGA	GTTTTAGAGCTAGAAATAGCAAGTTAAAATAAGGCTAGTCCGTTATCAACTTGAAAAAGTGGCACCGAGTCGGTGC	ATAGAAGTAGGAAAAGCCCT	...((....(((..((((.((((((((.((((....))))...)))))))).))))..)))....)).((((....)))).((((((...))))))	-29.1	-1.2
Schwartz2019-PO1f	ATGAAGCCTCTCCAGATCCG	Y. lipolytica	W29	A	368713	368736	Cas9	6.93682	Endogenous	CGGAATGAAGCCTCTCCAGATCCGAGGCAA	GTTTTAGAGCTAGAAATAGCAAGTTAAAATAAGGCTAGTCCGTTATCAACTTGAAAAAGTGGCACCGAGTCGGTGC	ATGAAGCCTCTCCAGATCCG	....(((((...........(((((((.((((....))))...))))))).)))))............((((....)))).((((((...))))))	-19.4	0
Schwartz2019-PO1f	TATGCTCTCAGCATGTTCCC	Y. lipolytica	W29	A	368752	368775	Cas9	6.89496	Endogenous	TAAGTATGCTCTCAGCATGTTCCCCGGCCC	GTTTTAGAGCTAGAAATAGCAAGTTAAAATAAGGCTAGTCCGTTATCAACTTGAAAAAGTGGCACCGAGTCGGTGC	TATGCTCTCAGCATGTTCCC	...(((((.(((........)))..))))).........((((((...((((.(......).)))).))))))........((((((...))))))	-20.4	-3.9
Schwartz2019-PO1f	GGGGTATCAGAGTCGTTTGG	Y. lipolytica	W29	A	368779	368799	Cas9	3.73516	Endogenous	CTTAGGGGTATCAGAGTCGTTTGGGGGTTC	GTTTTAGAGCTAGAAATAGCAAGTTAAAATAAGGCTAGTCCGTTATCAACTTGAAAAAGTGGCACCGAGTCGGTGC	GGGGTATCAGAGTCGTTTGG	..((((.(.((.(.((((..(((((((.((((....))))...))))))).)))).).)).).)))).((((....)))).((((((...))))))	-22.3	-1
Schwartz2019-PO1f	TTCTTCGCAGACAATGGGGG	Y. lipolytica	W29	A	368802	368822	Cas9	5.003	Endogenous	GGGGTTCTTCGCAGACAATGGGGGCGGCCA	GTTTTAGAGCTAGAAATAGCAAGTTAAAATAAGGCTAGTCCGTTATCAACTTGAAAAAGTGGCACCGAGTCGGTGC	TTCTTCGCAGACAATGGGGG	.........((.((((((.(((((((..((((....)))).........)))))))..)))))).)).((((....)))).((((((...))))))	-22.6	-1.8
Schwartz2019-PO1f	TGTTCCATCCCATAGACGGC	Y. lipolytica	W29	A	372018	372041	Cas9	6.96556	Endogenous	GACATGTTCCATCCCATAGACGGCCGGATT	GTTTTAGAGCTAGAAATAGCAAGTTAAAATAAGGCTAGTCCGTTATCAACTTGAAAAAGTGGCACCGAGTCGGTGC	TGTTCCATCCCATAGACGGC	..............(((((((((((((.((((....))))...)))))))...))).)))........((((....)))).((((((...))))))	-20.1	-0.3
Schwartz2019-PO1f	GAGAGCATCATCCACAACAA	Y. lipolytica	W29	A	371632	371655	Cas9	7.6533	Endogenous	AAGTGAGAGCATCATCCACAACAACGGACA	GTTTTAGAGCTAGAAATAGCAAGTTAAAATAAGGCTAGTCCGTTATCAACTTGAAAAAGTGGCACCGAGTCGGTGC	GAGAGCATCATCCACAACAA	...........((((..((((((....(((..((..((((.............)))).)).)))...)))))).....))))(((((...))))).	-16.8	0
Schwartz2019-PO1f	GACGCCAATGGACTTTTCCG	Y. lipolytica	W29	A	371762	371785	Cas9	4.21311	Endogenous	CTCTGACGCCAATGGACTTTTCCGAGGAGG	GTTTTAGAGCTAGAAATAGCAAGTTAAAATAAGGCTAGTCCGTTATCAACTTGAAAAAGTGGCACCGAGTCGGTGC	GACGCCAATGGACTTTTCCG	......((((((((...((.(((((((.((((....))))...)))))))..))..))))))))....((((....)))).((((((...))))))	-27.5	-1.8
Schwartz2019-PO1f	GCAGGATCGATTCTGGAGGG	Y. lipolytica	W29	A	371917	371940	Cas9	4.95402	Endogenous	GCTGGCAGGATCGATTCTGGAGGGCGGCGA	GTTTTAGAGCTAGAAATAGCAAGTTAAAATAAGGCTAGTCCGTTATCAACTTGAAAAAGTGGCACCGAGTCGGTGC	GCAGGATCGATTCTGGAGGG	.((((...(((..((((..(((((((..((((....)))).........)))))))..))))..)))..))))........((((((...))))))	-22.3	-2.9
Schwartz2019-PO1f	TTTCGGGCGAAGACAAGGAC	Y. lipolytica	W29	A	371952	371975	Cas9	1.93704	Endogenous	AACGTTTCGGGCGAAGACAAGGACCGGCTG	GTTTTAGAGCTAGAAATAGCAAGTTAAAATAAGGCTAGTCCGTTATCAACTTGAAAAAGTGGCACCGAGTCGGTGC	TTTCGGGCGAAGACAAGGAC	(((((((.((.(((..(((((((((((.((((....))))...))))))).......))))))).))..))))))).....((((((...))))))	-23.6	-0.1
Schwartz2019-PO1f	TCGAGATCATCTCCAAACAG	Y. lipolytica	W29	A	371683	371703	Cas9	-0.310186	Endogenous	GTCGTCGAGATCATCTCCAAACAGTGGCGT	GTTTTAGAGCTAGAAATAGCAAGTTAAAATAAGGCTAGTCCGTTATCAACTTGAAAAAGTGGCACCGAGTCGGTGC	TCGAGATCATCTCCAAACAG	..((((...))))....((((((....(((..((..((((.............)))).)).)))...))))))........((((((...))))))	-17.8	-2.1
Schwartz2019-PO1f	GTTTGTGTCTTTCACGACCG	Y. lipolytica	W29	A	375514	375537	Cas9	-1.65177	Endogenous	TCGGGTTTGTGTCTTTCACGACCGAGGAGG	GTTTTAGAGCTAGAAATAGCAAGTTAAAATAAGGCTAGTCCGTTATCAACTTGAAAAAGTGGCACCGAGTCGGTGC	GTTTGTGTCTTTCACGACCG	....(((.....)))(((.(((((((..((((....)))).........))))))).)))........((((....)))).((((((...))))))	-20.9	-3.4
Schwartz2019-PO1f	CTTCCCCGTGAAGCATGCCG	Y. lipolytica	W29	A	375577	375600	Cas9	2.81116	Endogenous	AGGACTTCCCCGTGAAGCATGCCGTGGTGG	GTTTTAGAGCTAGAAATAGCAAGTTAAAATAAGGCTAGTCCGTTATCAACTTGAAAAAGTGGCACCGAGTCGGTGC	CTTCCCCGTGAAGCATGCCG	......((.((.....(((.(((((((.((((....))))...)))))))..)))...))))......((((....)))).((((((...))))))	-22.4	-0.9
Schwartz2019-PO1f	GTCGATGCGTTTATTCCCCG	Y. lipolytica	W29	A	375252	375275	Cas9	5.19567	Endogenous	GGTGGTCGATGCGTTTATTCCCCGAGGAGC	GTTTTAGAGCTAGAAATAGCAAGTTAAAATAAGGCTAGTCCGTTATCAACTTGAAAAAGTGGCACCGAGTCGGTGC	GTCGATGCGTTTATTCCCCG	...((((((...(((..((.(((((((.((((....))))...)))))))..))..))).)).)))).((((....)))).((((((...))))))	-21	0
Schwartz2019-PO1f	CTGCGACCAAGGAGTCCAAG	Y. lipolytica	W29	A	375542	375565	Cas9	6.70774	Endogenous	AATGCTGCGACCAAGGAGTCCAAGGGGTTC	GTTTTAGAGCTAGAAATAGCAAGTTAAAATAAGGCTAGTCCGTTATCAACTTGAAAAAGTGGCACCGAGTCGGTGC	CTGCGACCAAGGAGTCCAAG	....((....(((.(((...(((((((.((((....))))...)))))))..))..).)))....)).((((....)))).((((((...))))))	-20.6	-2.3
Schwartz2019-PO1f	TAATTGTGCGAAACCTGCCG	Y. lipolytica	W29	A	375329	375352	Cas9	4.26869	Endogenous	CGACTAATTGTGCGAAACCTGCCGTGGTCG	GTTTTAGAGCTAGAAATAGCAAGTTAAAATAAGGCTAGTCCGTTATCAACTTGAAAAAGTGGCACCGAGTCGGTGC	TAATTGTGCGAAACCTGCCG	.......(((..((..(((.(((((((.((((....))))...)))))))..)))..)).))).....((((....)))).((((((...))))))	-23.7	-0.6
Schwartz2019-PO1f	AGGTTTCGCACAATTAGTCG	Y. lipolytica	W29	A	375336	375356	Cas9	-1.57289	Endogenous	CGGCAGGTTTCGCACAATTAGTCGCGGCTT	GTTTTAGAGCTAGAAATAGCAAGTTAAAATAAGGCTAGTCCGTTATCAACTTGAAAAAGTGGCACCGAGTCGGTGC	AGGTTTCGCACAATTAGTCG	.(((..((....(((((((.(((((((.((((....))))...)))))))..))))))).))..))).((((....)))).((((((...))))))	-24.6	0
Schwartz2019-PO1f	TGAGAGTTGATGGCCACCAG	Y. lipolytica	W29	A	376522	376545	Cas9	7.0577	Endogenous	GTCCTGAGAGTTGATGGCCACCAGCGGCAG	GTTTTAGAGCTAGAAATAGCAAGTTAAAATAAGGCTAGTCCGTTATCAACTTGAAAAAGTGGCACCGAGTCGGTGC	TGAGAGTTGATGGCCACCAG	...(((((((((((.....(((((((..((((....)))).........))))))).....))))))))))).........((((((...))))))	-25.9	-0.3
Schwartz2019-PO1f	GGACGCGCTCTCAGACGACG	Y. lipolytica	W29	A	376566	376586	Cas9	2.58807	Endogenous	ACTTGGACGCGCTCTCAGACGACGAGGACG	GTTTTAGAGCTAGAAATAGCAAGTTAAAATAAGGCTAGTCCGTTATCAACTTGAAAAAGTGGCACCGAGTCGGTGC	GGACGCGCTCTCAGACGACG	((((..(((((.((((....)))).)))))......((((.............)))))))).......((((....)))).((((((...))))))	-26.2	-0.7
Schwartz2019-PO1f	TGTACAACCTGACTCAGCTG	Y. lipolytica	W29	A	376478	376498	Cas9	6.23494	Endogenous	ACGCTGTACAACCTGACTCAGCTGTGGCTG	GTTTTAGAGCTAGAAATAGCAAGTTAAAATAAGGCTAGTCCGTTATCAACTTGAAAAAGTGGCACCGAGTCGGTGC	TGTACAACCTGACTCAGCTG	.....(((..((((.((((.(((((((.((((....))))...)))))))..)))))))).)))....((((....)))).((((((...))))))	-25.4	0
Schwartz2019-PO1f	GGACGACTATTTATTCGACT	Y. lipolytica	W29	A	376545	376565	Cas9	1.39732	Endogenous	CTCAGGACGACTATTTATTCGACTTGGACG	GTTTTAGAGCTAGAAATAGCAAGTTAAAATAAGGCTAGTCCGTTATCAACTTGAAAAAGTGGCACCGAGTCGGTGC	GGACGACTATTTATTCGACT	((((..((...........((((((((.((((....))))...))))))))))....)))).......((((....)))).((((((...))))))	-20.6	-0.6
Schwartz2019-PO1f	GCTCGTAAAGAACTGACTGA	Y. lipolytica	W29	A	376681	376701	Cas9	5.0634	Endogenous	CGATGCTCGTAAAGAACTGACTGAAGGAGT	GTTTTAGAGCTAGAAATAGCAAGTTAAAATAAGGCTAGTCCGTTATCAACTTGAAAAAGTGGCACCGAGTCGGTGC	GCTCGTAAAGAACTGACTGA	..........(((.((((.(((((((..((((....)))).........))))))))))).)))....((((....)))).((((((...))))))	-22.1	0
Schwartz2019-PO1f	AGATACACCATGAAGTTCAA	Y. lipolytica	W29	A	376375	376395	Cas9	-0.588153	Endogenous	CACAAGATACACCATGAAGTTCAATGGCAC	GTTTTAGAGCTAGAAATAGCAAGTTAAAATAAGGCTAGTCCGTTATCAACTTGAAAAAGTGGCACCGAGTCGGTGC	AGATACACCATGAAGTTCAA	.......((((....((((((((....(((..((..((((.............)))).)).)))...))))))))...))))(((((...))))).	-21.5	0
Schwartz2019-PO1f	CCAGAAGTCAGCATGAGCCG	Y. lipolytica	W29	A	379831	379854	Cas9	5.93669	Endogenous	CCCCCCAGAAGTCAGCATGAGCCGAGGAGT	GTTTTAGAGCTAGAAATAGCAAGTTAAAATAAGGCTAGTCCGTTATCAACTTGAAAAAGTGGCACCGAGTCGGTGC	CCAGAAGTCAGCATGAGCCG	...............((((.(((((((.((((....))))...)))))))..))))............((((....)))).((((((...))))))	-22.6	-0.3
Schwartz2019-PO1f	GGCTCATGCTGACTTCTGGG	Y. lipolytica	W29	A	379835	379855	Cas9	7.44977	Endogenous	CCTCGGCTCATGCTGACTTCTGGGGGGATG	GTTTTAGAGCTAGAAATAGCAAGTTAAAATAAGGCTAGTCCGTTATCAACTTGAAAAAGTGGCACCGAGTCGGTGC	GGCTCATGCTGACTTCTGGG	(((....)))((((.((...(((((((.((((....))))...)))))))..))..))))........((((....)))).((((((...))))))	-22.3	-2.2
Schwartz2019-PO1f	GGCCTGACTGTCTCTCCCAG	Y. lipolytica	W29	A	379702	379725	Cas9	-1.11774	Endogenous	CAATGGCCTGACTGTCTCTCCCAGCGGCCA	GTTTTAGAGCTAGAAATAGCAAGTTAAAATAAGGCTAGTCCGTTATCAACTTGAAAAAGTGGCACCGAGTCGGTGC	GGCCTGACTGTCTCTCCCAG	(((((..(((.......)))(((((((.((((....))))...))))))).)))))............((((....)))).((((((...))))))	-21.6	-0.6
Schwartz2019-PO1f	TTCCTACCAGAGCCATATGG	Y. lipolytica	W29	A	379679	379699	Cas9	5.95104	Endogenous	GTGTTTCCTACCAGAGCCATATGGTGGCCG	GTTTTAGAGCTAGAAATAGCAAGTTAAAATAAGGCTAGTCCGTTATCAACTTGAAAAAGTGGCACCGAGTCGGTGC	TTCCTACCAGAGCCATATGG	..........((((......(((((((.((((....))))...)))))))..))))............((((....)))).((((((...))))))	-19.9	-1.6
Schwartz2019-PO1f	TGTTTCCTACCAGAGCCATA	Y. lipolytica	W29	A	379676	379696	Cas9	4.65488	Endogenous	TGAGTGTTTCCTACCAGAGCCATATGGTGG	GTTTTAGAGCTAGAAATAGCAAGTTAAAATAAGGCTAGTCCGTTATCAACTTGAAAAAGTGGCACCGAGTCGGTGC	TGTTTCCTACCAGAGCCATA	.............((((...(((((((.((((....))))...)))))))..))))............((((....)))).((((((...))))))	-21.2	0
Schwartz2019-PO1f	CAAAAAGGCTGAGGTCCAGC	Y. lipolytica	W29	A	379733	379756	Cas9	1.03433	Endogenous	TTGACAAAAAGGCTGAGGTCCAGCCGGTGT	GTTTTAGAGCTAGAAATAGCAAGTTAAAATAAGGCTAGTCCGTTATCAACTTGAAAAAGTGGCACCGAGTCGGTGC	CAAAAAGGCTGAGGTCCAGC	..((((.((((.....)))).))))...((((....))))(((((...((((.(......).)))).))))).........((((((...))))))	-22.6	-3.4
Schwartz2019-PO1f	GCTCCAAAGCCATCTCCGGG	Y. lipolytica	W29	A	381254	381277	Cas9	4.99571	Endogenous	AACAGCTCCAAAGCCATCTCCGGGGGGATT	GTTTTAGAGCTAGAAATAGCAAGTTAAAATAAGGCTAGTCCGTTATCAACTTGAAAAAGTGGCACCGAGTCGGTGC	GCTCCAAAGCCATCTCCGGG	((((.((((((........)))))).)))).........((((((...((((.(......).)))).))))))........((((((...))))))	-25.8	-0.9
Schwartz2019-PO1f	AGTCCCACGTATCCTTCCTG	Y. lipolytica	W29	A	381009	381032	Cas9	6.99438	Endogenous	AATAAGTCCCACGTATCCTTCCTGCGGTTG	GTTTTAGAGCTAGAAATAGCAAGTTAAAATAAGGCTAGTCCGTTATCAACTTGAAAAAGTGGCACCGAGTCGGTGC	AGTCCCACGTATCCTTCCTG	......(((.((....(((.(((((((.((((....))))...))))))).)))...)).))).....((((....)))).((((((...))))))	-20.1	0
Schwartz2019-PO1f	ACAGGACATTCCCCATGACG	Y. lipolytica	W29	A	381155	381175	Cas9	5.87575	Endogenous	CACTACAGGACATTCCCCATGACGTGGCAG	GTTTTAGAGCTAGAAATAGCAAGTTAAAATAAGGCTAGTCCGTTATCAACTTGAAAAAGTGGCACCGAGTCGGTGC	ACAGGACATTCCCCATGACG	...(((...)))..(((((((((((((.((((....))))...))))))..........)))))))..((((....)))).((((((...))))))	-20.5	-0.8
Schwartz2019-PO1f	ACAACCGCAGGAAGGATACG	Y. lipolytica	W29	A	381005	381025	Cas9	1.64527	Endogenous	AAGAACAACCGCAGGAAGGATACGTGGGAC	GTTTTAGAGCTAGAAATAGCAAGTTAAAATAAGGCTAGTCCGTTATCAACTTGAAAAAGTGGCACCGAGTCGGTGC	ACAACCGCAGGAAGGATACG	.......((((...(((((((((((((.((((....))))...))))))..........))).))))..))))........((((((...))))))	-19.5	-0.7
Schwartz2019-PO1f	TCCCGAGTTTGAAATCCCCC	Y. lipolytica	W29	A	381239	381259	Cas9	6.81437	Endogenous	ACATTCCCGAGTTTGAAATCCCCCCGGAGA	GTTTTAGAGCTAGAAATAGCAAGTTAAAATAAGGCTAGTCCGTTATCAACTTGAAAAAGTGGCACCGAGTCGGTGC	TCCCGAGTTTGAAATCCCCC	...((((((.((....((..(((((((.((((....))))...)))))))..))....)).......))))))........((((((...))))))	-18.4	0
Schwartz2019-PO1f	GCTGAAGAACAACCGCAGGA	Y. lipolytica	W29	A	380997	381017	Cas9	6.44296	Endogenous	GTCCGCTGAAGAACAACCGCAGGAAGGATA	GTTTTAGAGCTAGAAATAGCAAGTTAAAATAAGGCTAGTCCGTTATCAACTTGAAAAAGTGGCACCGAGTCGGTGC	GCTGAAGAACAACCGCAGGA	(((..(((((..(....)..)))))..))).........((((((...((((.(......).)))).))))))........((((((...))))))	-20	-0.3
Schwartz2019-PO1f	AACGTCTTCCTTGTACGCCG	Y. lipolytica	W29	A	381382	381402	Cas9	-0.956453	Endogenous	GACAAACGTCTTCCTTGTACGCCGCGGGCC	GTTTTAGAGCTAGAAATAGCAAGTTAAAATAAGGCTAGTCCGTTATCAACTTGAAAAAGTGGCACCGAGTCGGTGC	AACGTCTTCCTTGTACGCCG	................(((.(((((((.((((....))))...)))))))..))).............((((....)))).((((((...))))))	-21.3	-1
Schwartz2019-PO1f	ACTTGCTGTGCAAAGGCCCG	Y. lipolytica	W29	A	381399	381422	Cas9	6.65376	Endogenous	TCGTACTTGCTGTGCAAAGGCCCGCGGCGT	GTTTTAGAGCTAGAAATAGCAAGTTAAAATAAGGCTAGTCCGTTATCAACTTGAAAAAGTGGCACCGAGTCGGTGC	ACTTGCTGTGCAAAGGCCCG	..((((...)))).((((..(((((((.((((....))))...)))))))..))))............((((....)))).((((((...))))))	-23.7	-1.5
Schwartz2019-PO1f	ACATGATCTACAGCACCGAC	Y. lipolytica	W29	A	381356	381376	Cas9	4.62954	Endogenous	AGCCACATGATCTACAGCACCGACTGGACA	GTTTTAGAGCTAGAAATAGCAAGTTAAAATAAGGCTAGTCCGTTATCAACTTGAAAAAGTGGCACCGAGTCGGTGC	ACATGATCTACAGCACCGAC	............((((((((........((((.......((((((...((((.(......).)))).))))))......)))).....))))))))	-23.3	0
Schwartz2019-PO1f	TGGTGGCGTAAACAGTGACT	Y. lipolytica	W29	A	381632	381652	Cas9	2.09947	Endogenous	GTTTTGGTGGCGTAAACAGTGACTCGGTAG	GTTTTAGAGCTAGAAATAGCAAGTTAAAATAAGGCTAGTCCGTTATCAACTTGAAAAAGTGGCACCGAGTCGGTGC	TGGTGGCGTAAACAGTGACT	((((((((...(((((...((((((((.((((....))))...))))))))..))).)).))))))))((((....)))).((((((...))))))	-26.6	-3.5
Schwartz2019-PO1f	CTGGTGAAGGTGATGTTCCA	Y. lipolytica	W29	A	381486	381506	Cas9	7.03738	Endogenous	AAGTCTGGTGAAGGTGATGTTCCACGGATG	GTTTTAGAGCTAGAAATAGCAAGTTAAAATAAGGCTAGTCCGTTATCAACTTGAAAAAGTGGCACCGAGTCGGTGC	CTGGTGAAGGTGATGTTCCA	.((((((.((....(((...(((((((.((((....))))...)))))))..)))....)).))))))((((....)))).((((((...))))))	-22.9	-0.4
Schwartz2019-PO1f	ATGCGTTTACCCCCCAGTCG	Y. lipolytica	W29	A	381509	381529	Cas9	6.83853	Endogenous	ACGGATGCGTTTACCCCCCAGTCGGGGCGT	GTTTTAGAGCTAGAAATAGCAAGTTAAAATAAGGCTAGTCCGTTATCAACTTGAAAAAGTGGCACCGAGTCGGTGC	ATGCGTTTACCCCCCAGTCG	...............((((.(((((((.((((....))))...)))))))..))))............((((....)))).((((((...))))))	-19.6	0
Schwartz2019-PO1f	CTGAACCGAGACGACCCCAA	Y. lipolytica	W29	A	383350	383373	Cas9	6.78078	Endogenous	GTCGCTGAACCGAGACGACCCCAAGGGCTC	GTTTTAGAGCTAGAAATAGCAAGTTAAAATAAGGCTAGTCCGTTATCAACTTGAAAAAGTGGCACCGAGTCGGTGC	CTGAACCGAGACGACCCCAA	.(((..((.(((....((..(((((((.((((....))))...)))))))..))...)))))...)))((((....)))).((((((...))))))	-23.3	0
Schwartz2019-PO1f	GAGTGCATGTCCATTCTCAA	Y. lipolytica	W29	A	383425	383448	Cas9	7.18237	Endogenous	CGATGAGTGCATGTCCATTCTCAACGGTGC	GTTTTAGAGCTAGAAATAGCAAGTTAAAATAAGGCTAGTCCGTTATCAACTTGAAAAAGTGGCACCGAGTCGGTGC	GAGTGCATGTCCATTCTCAA	(((((......)))))(((((((....(((..((..((((.............)))).)).)))...))))))).......((((((...))))))	-20.8	-3
Schwartz2019-PO1f	TCGAATCTCAATGGGCACGA	Y. lipolytica	W29	A	383670	383690	Cas9	1.80961	Endogenous	TGCCTCGAATCTCAATGGGCACGAGGGCGG	GTTTTAGAGCTAGAAATAGCAAGTTAAAATAAGGCTAGTCCGTTATCAACTTGAAAAAGTGGCACCGAGTCGGTGC	TCGAATCTCAATGGGCACGA	.........(((((((...(((((((..((((....)))).........))))))).)))))))....((((....)))).((((((...))))))	-23	0
Schwartz2019-PO1f	CACTCATCGTGGTTGATCCA	Y. lipolytica	W29	A	383443	383463	Cas9	7.8177	Endogenous	CATGCACTCATCGTGGTTGATCCAGGGAGA	GTTTTAGAGCTAGAAATAGCAAGTTAAAATAAGGCTAGTCCGTTATCAACTTGAAAAAGTGGCACCGAGTCGGTGC	CACTCATCGTGGTTGATCCA	((((..(((.(((((((((.(((((((.((((....))))...)))))))..))..........))))))))))...))))((((((...))))))	-23.3	-1.3
Schwartz2019-PO1f	GCAGAATGTACGCGTCTCGA	Y. lipolytica	W29	A	383507	383527	Cas9	5.73585	Endogenous	TTCTGCAGAATGTACGCGTCTCGAAGGCAC	GTTTTAGAGCTAGAAATAGCAAGTTAAAATAAGGCTAGTCCGTTATCAACTTGAAAAAGTGGCACCGAGTCGGTGC	GCAGAATGTACGCGTCTCGA	....((((.((..((((...(((((((.((((....))))...))))))).))))..)).))))....((((....)))).((((((...))))))	-21.9	-0.2
Schwartz2019-PO1f	GGTAGTCGATACCAATCACC	Y. lipolytica	W29	A	383597	383617	Cas9	0.597015	Endogenous	GGCTGGTAGTCGATACCAATCACCTGGAAG	GTTTTAGAGCTAGAAATAGCAAGTTAAAATAAGGCTAGTCCGTTATCAACTTGAAAAAGTGGCACCGAGTCGGTGC	GGTAGTCGATACCAATCACC	((((.....))))...(((((.(((.(.((((.......((((((...((((.(......).)))).))))))......)))).).))).))))).	-21.5	-4
Schwartz2019-PO1f	TATTCCAGACCCCTGTCAGA	Y. lipolytica	W29	A	384263	384286	Cas9	6.66529	Endogenous	CTCCTATTCCAGACCCCTGTCAGAGGGACT	GTTTTAGAGCTAGAAATAGCAAGTTAAAATAAGGCTAGTCCGTTATCAACTTGAAAAAGTGGCACCGAGTCGGTGC	TATTCCAGACCCCTGTCAGA	.......(((....(((...(((((((.((((....))))...)))))))..)))..)))........((((....)))).((((((...))))))	-18.8	-1.3
Schwartz2019-PO1f	CGCGGTCACATGATTGGCCG	Y. lipolytica	W29	A	384157	384180	Cas9	5.73063	Endogenous	TTTTCGCGGTCACATGATTGGCCGCGGCGA	GTTTTAGAGCTAGAAATAGCAAGTTAAAATAAGGCTAGTCCGTTATCAACTTGAAAAAGTGGCACCGAGTCGGTGC	CGCGGTCACATGATTGGCCG	...(((.((..((((((((.(((((((.((((....))))...)))))))..)))))))).)).))).((((....)))).((((((...))))))	-29.8	-6.8
Schwartz2019-PO1f	TGTGCGAGTCCCTCTGACAG	Y. lipolytica	W29	A	384254	384274	Cas9	5.98409	Endogenous	CTGTTGTGCGAGTCCCTCTGACAGGGGTCT	GTTTTAGAGCTAGAAATAGCAAGTTAAAATAAGGCTAGTCCGTTATCAACTTGAAAAAGTGGCACCGAGTCGGTGC	TGTGCGAGTCCCTCTGACAG	....(((((....(.(((.(((((((..((((....)))).........))))))).))).)......)))))........((((((...))))))	-19.4	-3.2
Schwartz2019-PO1f	GGTGGATATCGTTGTCGCCG	Y. lipolytica	W29	A	384140	384160	Cas9	5.4898	Endogenous	CGAGGGTGGATATCGTTGTCGCCGCGGCCA	GTTTTAGAGCTAGAAATAGCAAGTTAAAATAAGGCTAGTCCGTTATCAACTTGAAAAAGTGGCACCGAGTCGGTGC	GGTGGATATCGTTGTCGCCG	....((((.((.....(((.(((((((.((((....))))...)))))))..))).....)).)))).((((....)))).((((((...))))))	-25.2	-5.5
Schwartz2019-PO1f	GGGCAAGTCGCAACAGACAA	Y. lipolytica	W29	A	384374	384394	Cas9	5.39336	Endogenous	GCGAGGGCAAGTCGCAACAGACAAAGGCAT	GTTTTAGAGCTAGAAATAGCAAGTTAAAATAAGGCTAGTCCGTTATCAACTTGAAAAAGTGGCACCGAGTCGGTGC	GGGCAAGTCGCAACAGACAA	...(((((...(((.(((.(((((((..((((....)))).........))))))).))).)))....)))))........((((((...))))))	-23.5	-3
Schwartz2019-PO1f	TATGCACGTGGAGTTGAGCG	Y. lipolytica	W29	A	385938	385961	Cas9	6.58587	Endogenous	AAAATATGCACGTGGAGTTGAGCGCGGAGA	GTTTTAGAGCTAGAAATAGCAAGTTAAAATAAGGCTAGTCCGTTATCAACTTGAAAAAGTGGCACCGAGTCGGTGC	TATGCACGTGGAGTTGAGCG	....(((...(((((((((((((((((.((((....))))...))))))..........))))..)))))))......)))((((((...))))))	-24.8	-1
Schwartz2019-PO1f	CGCTTCATATAGGTCACGGG	Y. lipolytica	W29	A	385763	385786	Cas9	5.96893	Endogenous	TCGGCGCTTCATATAGGTCACGGGCGGATG	GTTTTAGAGCTAGAAATAGCAAGTTAAAATAAGGCTAGTCCGTTATCAACTTGAAAAAGTGGCACCGAGTCGGTGC	CGCTTCATATAGGTCACGGG	(((((((....(((.(((((((((((..((((....)))).........)))))))...)))).)))....)))...))))((((((...))))))	-23.4	0
Schwartz2019-PO1f	GCCCGTCGAGAAAAGGTACG	Y. lipolytica	W29	A	385837	385860	Cas9	5.1581	Endogenous	GGAAGCCCGTCGAGAAAAGGTACGTGGTTG	GTTTTAGAGCTAGAAATAGCAAGTTAAAATAAGGCTAGTCCGTTATCAACTTGAAAAAGTGGCACCGAGTCGGTGC	GCCCGTCGAGAAAAGGTACG	(((((((........).)))(((((((.((((....))))...)))))))..))).............((((....)))).((((((...))))))	-19.6	-0.4
Schwartz2019-PO1f	GGAGCGCAAAAATATGCACG	Y. lipolytica	W29	A	385950	385973	Cas9	0.183858	Endogenous	TGCTGGAGCGCAAAAATATGCACGTGGAGT	GTTTTAGAGCTAGAAATAGCAAGTTAAAATAAGGCTAGTCCGTTATCAACTTGAAAAAGTGGCACCGAGTCGGTGC	GGAGCGCAAAAATATGCACG	(((............((...(((((((.((((....))))...)))))))...))...))).......((((....)))).((((((...))))))	-19.8	-2.2
Schwartz2019-PO1f	ATCTGCTCTAGAATCTCCAG	Y. lipolytica	W29	A	385862	385885	Cas9	3.14153	Endogenous	GAAAATCTGCTCTAGAATCTCCAGCGGAAG	GTTTTAGAGCTAGAAATAGCAAGTTAAAATAAGGCTAGTCCGTTATCAACTTGAAAAAGTGGCACCGAGTCGGTGC	ATCTGCTCTAGAATCTCCAG	.((((((((((((((....))))))))))).))).....((((((...((((.(......).)))).))))))........((((((...))))))	-29.3	0
Schwartz2019-PO1f	TGTCTTCTTGTCTTGCCAGT	Y. lipolytica	W29	A	385739	385762	Cas9	0.667926	Endogenous	CGGATGTCTTCTTGTCTTGCCAGTGGGTCG	GTTTTAGAGCTAGAAATAGCAAGTTAAAATAAGGCTAGTCCGTTATCAACTTGAAAAAGTGGCACCGAGTCGGTGC	TGTCTTCTTGTCTTGCCAGT	.........(.((.(((..((((((((.((((....))))...)))))))).))).)).)........((((....)))).((((((...))))))	-22.1	0
Schwartz2019-PO1f	TGTATGTCTGCATCACCGGG	Y. lipolytica	W29	A	388188	388208	Cas9	7.33065	Endogenous	ACCGTGTATGTCTGCATCACCGGGCGGCTG	GTTTTAGAGCTAGAAATAGCAAGTTAAAATAAGGCTAGTCCGTTATCAACTTGAAAAAGTGGCACCGAGTCGGTGC	TGTATGTCTGCATCACCGGG	.........((((((((((.(((((((.((((....))))...)))))))...((((.(...(((......)))...).)))).))).)).)))))	-19.2	-0.4
Schwartz2019-PO1f	GGACAAGACCACATTCACCA	Y. lipolytica	W29	A	388155	388178	Cas9	6.31249	Endogenous	CGTTGGACAAGACCACATTCACCACGGTGT	GTTTTAGAGCTAGAAATAGCAAGTTAAAATAAGGCTAGTCCGTTATCAACTTGAAAAAGTGGCACCGAGTCGGTGC	GGACAAGACCACATTCACCA	((((.((.((..........(((((((.((((....))))...)))))))..)))).)))).......((((....)))).((((((...))))))	-22.1	-0.7
Schwartz2019-PO1f	GGCCGAGTAGTTGAACACCG	Y. lipolytica	W29	A	388138	388158	Cas9	2.78513	Endogenous	CGAGGGCCGAGTAGTTGAACACCGTGGTGA	GTTTTAGAGCTAGAAATAGCAAGTTAAAATAAGGCTAGTCCGTTATCAACTTGAAAAAGTGGCACCGAGTCGGTGC	GGCCGAGTAGTTGAACACCG	(((.((.(((((........(((((((.((((....))))...)))))))..))))).)).)))....((((....)))).((((((...))))))	-22.2	-0.7
Schwartz2019-PO1f	GTTATGCACGACGGTGGCGA	Y. lipolytica	W29	A	388117	388137	Cas9	5.47034	Endogenous	TATTGTTATGCACGACGGTGGCGAGGGCCG	GTTTTAGAGCTAGAAATAGCAAGTTAAAATAAGGCTAGTCCGTTATCAACTTGAAAAAGTGGCACCGAGTCGGTGC	GTTATGCACGACGGTGGCGA	.........(((((((((..(((((((.((((....))))...)))))))...))))..)))))....((((....)))).((((((...))))))	-25.2	-2.7
Schwartz2019-PO1f	ACAAAACCACACTTCAACCA	Y. lipolytica	W29	A	388221	388244	Cas9	0.504761	Endogenous	GAACACAAAACCACACTTCAACCACGGTGC	GTTTTAGAGCTAGAAATAGCAAGTTAAAATAAGGCTAGTCCGTTATCAACTTGAAAAAGTGGCACCGAGTCGGTGC	ACAAAACCACACTTCAACCA	......((((..(((((((.(((((((.((((....))))...)))))))..))................)))))...))))(((((...))))).	-17.2	0
Schwartz2019-PO1f	CGACATATTGTTATGCACGA	Y. lipolytica	W29	A	388108	388128	Cas9	2.0096	Endogenous	CCTGCGACATATTGTTATGCACGACGGTGG	GTTTTAGAGCTAGAAATAGCAAGTTAAAATAAGGCTAGTCCGTTATCAACTTGAAAAAGTGGCACCGAGTCGGTGC	CGACATATTGTTATGCACGA	..............((.(..(((((((.((((....))))...)))))))..))).............((((....)))).((((((...))))))	-18.5	-1.3
Schwartz2019-PO1f	CGAGTTTCAGAGACTCCAAT	Y. lipolytica	W29	A	390038	390061	Cas9	2.56912	Endogenous	TTCCCGAGTTTCAGAGACTCCAATGGGCTT	GTTTTAGAGCTAGAAATAGCAAGTTAAAATAAGGCTAGTCCGTTATCAACTTGAAAAAGTGGCACCGAGTCGGTGC	CGAGTTTCAGAGACTCCAAT	((((((...(.((((((..((((((((.((((....))))...)))))))).))..)))))......))))))........((((((...))))))	-22.7	-3.8
Schwartz2019-PO1f	CACTGCGAAAACTTACCCGA	Y. lipolytica	W29	A	390231	390254	Cas9	6.85435	Endogenous	AGCACACTGCGAAAACTTACCCGACGGTTT	GTTTTAGAGCTAGAAATAGCAAGTTAAAATAAGGCTAGTCCGTTATCAACTTGAAAAAGTGGCACCGAGTCGGTGC	CACTGCGAAAACTTACCCGA	....(((...(((...((..(((((((.((((....))))...)))))))..))..))).))).....((((....)))).((((((...))))))	-20.9	0
Schwartz2019-PO1f	AGTTTTCGCAGTGTGCTCCA	Y. lipolytica	W29	A	390241	390261	Cas9	5.94963	Endogenous	GGTAAGTTTTCGCAGTGTGCTCCAGGGTTG	GTTTTAGAGCTAGAAATAGCAAGTTAAAATAAGGCTAGTCCGTTATCAACTTGAAAAAGTGGCACCGAGTCGGTGC	AGTTTTCGCAGTGTGCTCCA	......(((.....((((........)))).........((((((...((((.(......).)))).)))))).....)))((((((...))))))	-18.7	-1
Schwartz2019-PO1f	TTGGGGTCTGGGAACCACGA	Y. lipolytica	W29	A	390270	390293	Cas9	-0.317034	Endogenous	ATCGTTGGGGTCTGGGAACCACGACGGATA	GTTTTAGAGCTAGAAATAGCAAGTTAAAATAAGGCTAGTCCGTTATCAACTTGAAAAAGTGGCACCGAGTCGGTGC	TTGGGGTCTGGGAACCACGA	....((.((((...((....(((((((.((((....))))...)))))))..)))))).)).......((((....)))).((((((...))))))	-22	-2
Schwartz2019-PO1f	GGTCCTTACCCGAATCGTTG	Y. lipolytica	W29	A	390287	390310	Cas9	8.83698	Endogenous	ACGAGGTCCTTACCCGAATCGTTGGGGTCT	GTTTTAGAGCTAGAAATAGCAAGTTAAAATAAGGCTAGTCCGTTATCAACTTGAAAAAGTGGCACCGAGTCGGTGC	GGTCCTTACCCGAATCGTTG	((.(((((.((((....))))((((((.((((....))))...)))))))))))))............((((....)))).((((((...))))))	-18.5	-0.7
Schwartz2019-PO1f	GGAGTACTTCAACAAACCGT	Y. lipolytica	W29	A	390215	390235	Cas9	1.4544	Endogenous	CGGTGGAGTACTTCAACAAACCGTCGGGTA	GTTTTAGAGCTAGAAATAGCAAGTTAAAATAAGGCTAGTCCGTTATCAACTTGAAAAAGTGGCACCGAGTCGGTGC	GGAGTACTTCAACAAACCGT	(((.((..........((.((((((((.((((....))))...)))))))).)).)).))).......((((....)))).((((((...))))))	-21.3	0
Schwartz2019-PO1f	GCGACTCTCTGCCAATATAG	Y. lipolytica	W29	A	391013	391036	Cas9	4.10589	Endogenous	AAATGCGACTCTCTGCCAATATAGAGGTAT	GTTTTAGAGCTAGAAATAGCAAGTTAAAATAAGGCTAGTCCGTTATCAACTTGAAAAAGTGGCACCGAGTCGGTGC	GCGACTCTCTGCCAATATAG	.((((((..((((.......(((((((.((((....))))...)))))))..((.....)).......((((....))))))))..))))))....	-22.8	-0.7
Schwartz2019-PO1f	AGTAAAGGCCCCATTATCAG	Y. lipolytica	W29	A	391054	391077	Cas9	3.57873	Endogenous	GGTAAGTAAAGGCCCCATTATCAGCGGCTA	GTTTTAGAGCTAGAAATAGCAAGTTAAAATAAGGCTAGTCCGTTATCAACTTGAAAAAGTGGCACCGAGTCGGTGC	AGTAAAGGCCCCATTATCAG	..........(((((.(((((((....(((..((..((((.............)))).)).)))...)))))))...)))))(((((...))))).	-19.1	0
Schwartz2019-PO1f	GTCACAGTCTCCACGAATAT	Y. lipolytica	W29	A	390982	391005	Cas9	5.64416	Endogenous	CCCAGTCACAGTCTCCACGAATATCGGCAG	GTTTTAGAGCTAGAAATAGCAAGTTAAAATAAGGCTAGTCCGTTATCAACTTGAAAAAGTGGCACCGAGTCGGTGC	GTCACAGTCTCCACGAATAT	...(((((((.........((((((((.((((....))))...))))))))))))).)).........((((....)))).((((((...))))))	-19.1	0
Schwartz2019-PO1f	CTCGTTTTCGACCGTTCCGT	Y. lipolytica	W29	A	390817	390840	Cas9	-0.176135	Endogenous	ACCGCTCGTTTTCGACCGTTCCGTAGGATG	GTTTTAGAGCTAGAAATAGCAAGTTAAAATAAGGCTAGTCCGTTATCAACTTGAAAAAGTGGCACCGAGTCGGTGC	CTCGTTTTCGACCGTTCCGT	.........(((....((.((((((((.((((....))))...)))))))).))...)))........((((....)))).((((((...))))))	-21.2	-1
Schwartz2019-PO1f	TACTGGGTCTCTACGTCCAC	Y. lipolytica	W29	A	390874	390894	Cas9	4.8547	Endogenous	AGCTTACTGGGTCTCTACGTCCACCGGCAG	GTTTTAGAGCTAGAAATAGCAAGTTAAAATAAGGCTAGTCCGTTATCAACTTGAAAAAGTGGCACCGAGTCGGTGC	TACTGGGTCTCTACGTCCAC	..((((.(((..(((....)))...))).))))......((((((...((((.(......).)))).))))))........((((((...))))))	-22.4	-1.7
Schwartz2019-PO1f	CAACGCAACATCCTACGGAA	Y. lipolytica	W29	A	390806	390826	Cas9	6.46083	Endogenous	CTAGCAACGCAACATCCTACGGAACGGTCG	GTTTTAGAGCTAGAAATAGCAAGTTAAAATAAGGCTAGTCCGTTATCAACTTGAAAAAGTGGCACCGAGTCGGTGC	CAACGCAACATCCTACGGAA	..............((((((((((((..((((....)))).........)))))))..))))).....((((....)))).((((((...))))))	-21.2	-0.6
Schwartz2019-PO1f	GCAGGTACAGATCGACCAAC	Y. lipolytica	W29	A	393896	393916	Cas9	5.52531	Endogenous	TTCAGCAGGTACAGATCGACCAACAGGCAA	GTTTTAGAGCTAGAAATAGCAAGTTAAAATAAGGCTAGTCCGTTATCAACTTGAAAAAGTGGCACCGAGTCGGTGC	GCAGGTACAGATCGACCAAC	...(((((.(((...((...(((((((.((((....))))...)))))))..))...))).).)))).((((....)))).((((((...))))))	-19.8	-2
Schwartz2019-PO1f	GTACCTGCTGAATCGTGTAC	Y. lipolytica	W29	A	393881	393904	Cas9	6.86331	Endogenous	ATCTGTACCTGCTGAATCGTGTACTGGACG	GTTTTAGAGCTAGAAATAGCAAGTTAAAATAAGGCTAGTCCGTTATCAACTTGAAAAAGTGGCACCGAGTCGGTGC	GTACCTGCTGAATCGTGTAC	.......(((((.((....)).))))).((((....))))(((((...((((.(......).)))).))))).........((((((...))))))	-18.3	-1
Schwartz2019-PO1f	CGACTGGAACCGGTTCAAAA	Y. lipolytica	W29	A	394097	394117	Cas9	8.55745	Endogenous	TTGGCGACTGGAACCGGTTCAAAACGGCAT	GTTTTAGAGCTAGAAATAGCAAGTTAAAATAAGGCTAGTCCGTTATCAACTTGAAAAAGTGGCACCGAGTCGGTGC	CGACTGGAACCGGTTCAAAA	.((((((..((.........(((((((.((((....))))...)))))))..))))))))........((((....)))).((((((...))))))	-21.2	-3
Schwartz2019-PO1f	CTGGACGTAGTGACGCTGCG	Y. lipolytica	W29	A	393862	393885	Cas9	5.59385	Endogenous	TGTACTGGACGTAGTGACGCTGCGCGGTCG	GTTTTAGAGCTAGAAATAGCAAGTTAAAATAAGGCTAGTCCGTTATCAACTTGAAAAAGTGGCACCGAGTCGGTGC	CTGGACGTAGTGACGCTGCG	.((((((((((...))))).(((((((.((((....))))...))))))).......)))))......((((....)))).((((((...))))))	-23.8	-5.1
Schwartz2019-PO1f	GTGTGCGAATGACAGCAAGT	Y. lipolytica	W29	A	393769	393789	Cas9	7.35191	Endogenous	CCCAGTGTGCGAATGACAGCAAGTGGGTCG	GTTTTAGAGCTAGAAATAGCAAGTTAAAATAAGGCTAGTCCGTTATCAACTTGAAAAAGTGGCACCGAGTCGGTGC	GTGTGCGAATGACAGCAAGT	(...(((...((((((...((((((((.((((....))))...))))))))..))).))))))...).((((....)))).((((((...))))))	-23.6	-2.6
Schwartz2019-PO1f	GGAACTGTGGGTGATTCTGG	Y. lipolytica	W29	A	394010	394030	Cas9	0.458255	Endogenous	AGCCGGAACTGTGGGTGATTCTGGCGGCTG	GTTTTAGAGCTAGAAATAGCAAGTTAAAATAAGGCTAGTCCGTTATCAACTTGAAAAAGTGGCACCGAGTCGGTGC	GGAACTGTGGGTGATTCTGG	.........((((((.(((((((((((.((((....))))...)))))))....))))...)))))).((((....)))).((((((...))))))	-21.2	-0.1
Schwartz2019-PO1f	CTTGCAAGGAGGATATCAAG	Y. lipolytica	W29	A	396202	396225	Cas9	6.93941	Endogenous	GACACTTGCAAGGAGGATATCAAGCGGTTC	GTTTTAGAGCTAGAAATAGCAAGTTAAAATAAGGCTAGTCCGTTATCAACTTGAAAAAGTGGCACCGAGTCGGTGC	CTTGCAAGGAGGATATCAAG	..........((((......(((((((.((((....))))...))))))).......)))).......((((....)))).((((((...))))))	-19.6	-0.1
Schwartz2019-PO1f	GTCGTTCGACACTTGCAAGG	Y. lipolytica	W29	A	396213	396236	Cas9	6.22653	Endogenous	ATCTGTCGTTCGACACTTGCAAGGAGGATA	GTTTTAGAGCTAGAAATAGCAAGTTAAAATAAGGCTAGTCCGTTATCAACTTGAAAAAGTGGCACCGAGTCGGTGC	GTCGTTCGACACTTGCAAGG	(((....)))(((.((....(((((((.((((....))))...)))))))...)).))).........((((....)))).((((((...))))))	-22.1	-2.2
Schwartz2019-PO1f	TGAAGAGGACTCCGACGCGG	Y. lipolytica	W29	A	396153	396176	Cas9	-1.51772	Endogenous	AATCTGAAGAGGACTCCGACGCGGTGGTGA	GTTTTAGAGCTAGAAATAGCAAGTTAAAATAAGGCTAGTCCGTTATCAACTTGAAAAAGTGGCACCGAGTCGGTGC	TGAAGAGGACTCCGACGCGG	(((((.(((((.....((..(((((((.((((....))))...)))))))...)).))))).)).)))((((....)))).((((((...))))))	-24	-0.4
Schwartz2019-PO1f	CGTCAAGCGAAAGATCGAGG	Y. lipolytica	W29	A	396384	396407	Cas9	1.97658	Endogenous	TGACCGTCAAGCGAAAGATCGAGGAGGAAA	GTTTTAGAGCTAGAAATAGCAAGTTAAAATAAGGCTAGTCCGTTATCAACTTGAAAAAGTGGCACCGAGTCGGTGC	CGTCAAGCGAAAGATCGAGG	..((.(((..((((((...))))))...))).)).....((((((...((((.(......).)))).))))))........((((((...))))))	-18.9	-0.8
Schwartz2019-PO1f	CTTTCGCTTGACGGTCACCT	Y. lipolytica	W29	A	396394	396414	Cas9	6.11571	Endogenous	CGATCTTTCGCTTGACGGTCACCTCGGAAT	GTTTTAGAGCTAGAAATAGCAAGTTAAAATAAGGCTAGTCCGTTATCAACTTGAAAAAGTGGCACCGAGTCGGTGC	CTTTCGCTTGACGGTCACCT	........((((((.(.((((((((((.((((....))))...))))))).)))...).))))))...((((....)))).((((((...))))))	-26.5	0
Schwartz2019-PO1f	CGCTTCTGTTTCTTGGACAG	Y. lipolytica	W29	A	396332	396352	Cas9	-2.62867	Endogenous	GAGACGCTTCTGTTTCTTGGACAGAGGAGC	GTTTTAGAGCTAGAAATAGCAAGTTAAAATAAGGCTAGTCCGTTATCAACTTGAAAAAGTGGCACCGAGTCGGTGC	CGCTTCTGTTTCTTGGACAG	((((((.(((...(((((.(((((((..((((....)))).........))))))).))))).....)))..))...))))((((((...))))))	-22.9	-2.4
Schwartz2019-PO1f	TGTCCGACTCTGCTCCCACC	Y. lipolytica	W29	A	400932	400952	Cas9	7.68383	Endogenous	GTGCTGTCCGACTCTGCTCCCACCCGGCAG	GTTTTAGAGCTAGAAATAGCAAGTTAAAATAAGGCTAGTCCGTTATCAACTTGAAAAAGTGGCACCGAGTCGGTGC	TGTCCGACTCTGCTCCCACC	...(((((((.....((((..(((((..((((....)))).((((...((((.(......).)))).)))))))))..))))....)))))))...	-22.3	0
Schwartz2019-PO1f	CACGAGAGTAGAGTCCTGGA	Y. lipolytica	W29	A	400794	400817	Cas9	6.4961	Endogenous	CAGCCACGAGAGTAGAGTCCTGGACGGTCA	GTTTTAGAGCTAGAAATAGCAAGTTAAAATAAGGCTAGTCCGTTATCAACTTGAAAAAGTGGCACCGAGTCGGTGC	CACGAGAGTAGAGTCCTGGA	.(((.((.(((...(((...(((((((.((((....))))...))))))).)))))).))))).....((((....)))).((((((...))))))	-24.3	-0.3
Schwartz2019-PO1f	GTCAGAAGAGACTGGGACCA	Y. lipolytica	W29	A	400772	400795	Cas9	5.75341	Endogenous	GACGGTCAGAAGAGACTGGGACCAGGGAGC	GTTTTAGAGCTAGAAATAGCAAGTTAAAATAAGGCTAGTCCGTTATCAACTTGAAAAAGTGGCACCGAGTCGGTGC	GTCAGAAGAGACTGGGACCA	(((......)))..((((.(((((((..((((....)))).........))))))).)))).......((((....)))).((((((...))))))	-24.9	-1.9
Schwartz2019-PO1f	CCTGAGACTGGGCGTAAAAG	Y. lipolytica	W29	A	400738	400761	Cas9	5.0907	Endogenous	TTGTCCTGAGACTGGGCGTAAAAGTGGATA	GTTTTAGAGCTAGAAATAGCAAGTTAAAATAAGGCTAGTCCGTTATCAACTTGAAAAAGTGGCACCGAGTCGGTGC	CCTGAGACTGGGCGTAAAAG	..(((...(((((.......(((((((.((((....))))...))))))).......)))))...)))((((....)))).((((((...))))))	-24.6	-0.7
Schwartz2019-PO1f	GACAACTTCATTGCTCGAAA	Y. lipolytica	W29	A	400871	400891	Cas9	-0.835693	Endogenous	CGATGACAACTTCATTGCTCGAAACGGCAA	GTTTTAGAGCTAGAAATAGCAAGTTAAAATAAGGCTAGTCCGTTATCAACTTGAAAAAGTGGCACCGAGTCGGTGC	GACAACTTCATTGCTCGAAA	......(((...((((..........))))..)))....((((((...((((.(......).)))).))))))........((((((...))))))	-19	0
Schwartz2019-PO1f	GTGGGTGTCGAAGGCAGAGG	Y. lipolytica	W29	A	400845	400868	Cas9	8.77861	Endogenous	CATCGTGGGTGTCGAAGGCAGAGGTGGTAT	GTTTTAGAGCTAGAAATAGCAAGTTAAAATAAGGCTAGTCCGTTATCAACTTGAAAAAGTGGCACCGAGTCGGTGC	GTGGGTGTCGAAGGCAGAGG	...((((.((..(((((...(((((((.((((....))))...)))))))....)).))))).)))).((((....)))).((((((...))))))	-21.1	-1
Schwartz2019-PO1f	GCATCGGTAGATCTTGGCGT	Y. lipolytica	W29	A	402655	402678	Cas9	1.48099	Endogenous	TTTCGCATCGGTAGATCTTGGCGTTGGCGT	GTTTTAGAGCTAGAAATAGCAAGTTAAAATAAGGCTAGTCCGTTATCAACTTGAAAAAGTGGCACCGAGTCGGTGC	GCATCGGTAGATCTTGGCGT	.....(((((...(((((.((((((((.((((....))))...))))))))..)))))....))))).((((....)))).((((((...))))))	-24.3	-1.2
Schwartz2019-PO1f	GTTGGCGTATCCCAGTCGGA	Y. lipolytica	W29	A	402637	402660	Cas9	0.156413	Endogenous	TGGCGTTGGCGTATCCCAGTCGGATGGTAA	GTTTTAGAGCTAGAAATAGCAAGTTAAAATAAGGCTAGTCCGTTATCAACTTGAAAAAGTGGCACCGAGTCGGTGC	GTTGGCGTATCCCAGTCGGA	(.(((((.((...((((...(((((((.((((....))))...)))))))..)))).)).))))).).((((....)))).((((((...))))))	-22.8	-3
Schwartz2019-PO1f	AATAATCTCGGGCGAAACAC	Y. lipolytica	W29	A	402490	402513	Cas9	-0.593511	Endogenous	GGCCAATAATCTCGGGCGAAACACCGGTCA	GTTTTAGAGCTAGAAATAGCAAGTTAAAATAAGGCTAGTCCGTTATCAACTTGAAAAAGTGGCACCGAGTCGGTGC	AATAATCTCGGGCGAAACAC	........(((((....(..(((((((.((((....))))...)))))))..)....)))))......((((....)))).((((((...))))))	-23.2	0
Schwartz2019-PO1f	CATTGTTGAGGAGACTTCCG	Y. lipolytica	W29	A	402347	402367	Cas9	7.98519	Endogenous	ACAACATTGTTGAGGAGACTTCCGAGGTCA	GTTTTAGAGCTAGAAATAGCAAGTTAAAATAAGGCTAGTCCGTTATCAACTTGAAAAAGTGGCACCGAGTCGGTGC	CATTGTTGAGGAGACTTCCG	...((.(((.(.((((.((.(((((((.((((....))))...)))))))..))..))))).))).))((((....)))).((((((...))))))	-26	-2
Schwartz2019-PO1f	GCCATCATCGGCAAACTTGA	Y. lipolytica	W29	A	402379	402402	Cas9	6.77168	Endogenous	TGAGGCCATCATCGGCAAACTTGACGGTCT	GTTTTAGAGCTAGAAATAGCAAGTTAAAATAAGGCTAGTCCGTTATCAACTTGAAAAAGTGGCACCGAGTCGGTGC	GCCATCATCGGCAAACTTGA	(((......)))...(((..(((((((.((((....))))...))))))).)))..............((((....)))).((((((...))))))	-20.8	-4.5
Schwartz2019-PO1f	GTCATTTTGCGTGTGTCGTA	Y. lipolytica	W29	A	402234	402257	Cas9	6.88665	Endogenous	ATCAGTCATTTTGCGTGTGTCGTAGGGTAG	GTTTTAGAGCTAGAAATAGCAAGTTAAAATAAGGCTAGTCCGTTATCAACTTGAAAAAGTGGCACCGAGTCGGTGC	GTCATTTTGCGTGTGTCGTA	........(((...(((...(((((((.((((....))))...)))))))..))).....))).....((((....)))).((((((...))))))	-18.9	-1.5
Schwartz2019-PO1f	GGAGCCGGTGACCTTGAGAA	Y. lipolytica	W29	A	404741	404764	Cas9	4.80681	Endogenous	AATTGGAGCCGGTGACCTTGAGAACGGCAA	GTTTTAGAGCTAGAAATAGCAAGTTAAAATAAGGCTAGTCCGTTATCAACTTGAAAAAGTGGCACCGAGTCGGTGC	GGAGCCGGTGACCTTGAGAA	......((((((...((..(((((((..((((....)))).........)))))))..)).)))))).((((....)))).((((((...))))))	-22.7	0
Schwartz2019-PO1f	TTTTCAGCAACCAAGAAGCT	Y. lipolytica	W29	A	404485	404508	Cas9	4.7935	Endogenous	CTCGTTTTCAGCAACCAAGAAGCTGGGTTC	GTTTTAGAGCTAGAAATAGCAAGTTAAAATAAGGCTAGTCCGTTATCAACTTGAAAAAGTGGCACCGAGTCGGTGC	TTTTCAGCAACCAAGAAGCT	........(((..(..(((((((((((.((((....))))...)))))))..))))..)..)))....((((....)))).((((((...))))))	-19.5	-0.4
Schwartz2019-PO1f	AATGGTCTTGACAAAGCGCT	Y. lipolytica	W29	A	404780	404803	Cas9	1.62489	Endogenous	CCGGAATGGTCTTGACAAAGCGCTTGGCAA	GTTTTAGAGCTAGAAATAGCAAGTTAAAATAAGGCTAGTCCGTTATCAACTTGAAAAAGTGGCACCGAGTCGGTGC	AATGGTCTTGACAAAGCGCT	(((((.((......(((..((((((((.((((....))))...))))))))..))))).)))))....((((....)))).((((((...))))))	-25.8	-0.9
Schwartz2019-PO1f	CGTGCCTTCTCAGCAAGTTA	Y. lipolytica	W29	A	404823	404843	Cas9	5.276	Endogenous	ACTTCGTGCCTTCTCAGCAAGTTATGGCTT	GTTTTAGAGCTAGAAATAGCAAGTTAAAATAAGGCTAGTCCGTTATCAACTTGAAAAAGTGGCACCGAGTCGGTGC	CGTGCCTTCTCAGCAAGTTA	...(((((............(((((((.((((....))))...)))))))))))).............((((....)))).((((((...))))))	-19.9	-0.8
Schwartz2019-PO1f	GTCTTCTTACTCTACTTCGC	Y. lipolytica	W29	A	404444	404464	Cas9	-1.07487	Endogenous	GAAGGTCTTCTTACTCTACTTCGCCGGCTC	GTTTTAGAGCTAGAAATAGCAAGTTAAAATAAGGCTAGTCCGTTATCAACTTGAAAAAGTGGCACCGAGTCGGTGC	GTCTTCTTACTCTACTTCGC	...((((..(((((..........)))))..))))....((((((...((((.(......).)))).))))))........((((((...))))))	-20.3	0
Schwartz2019-PO1f	AAAAGACTGGAAATTGGAGC	Y. lipolytica	W29	A	404756	404779	Cas9	0.298732	Endogenous	TGGCAAAAGACTGGAAATTGGAGCCGGTGA	GTTTTAGAGCTAGAAATAGCAAGTTAAAATAAGGCTAGTCCGTTATCAACTTGAAAAAGTGGCACCGAGTCGGTGC	AAAAGACTGGAAATTGGAGC	....(((.(((..((((...(((((((.((((....))))...)))))))....))))))))))....((((....)))).((((((...))))))	-20.7	0
Schwartz2019-PO1f	ACACCCGTGACAGTTTTGCG	Y. lipolytica	W29	A	407071	407091	Cas9	-2.16311	Endogenous	AGGAACACCCGTGACAGTTTTGCGCGGCCG	GTTTTAGAGCTAGAAATAGCAAGTTAAAATAAGGCTAGTCCGTTATCAACTTGAAAAAGTGGCACCGAGTCGGTGC	ACACCCGTGACAGTTTTGCG	.....((.(((((((((...(((((((.((((....))))...))))))))))))).)))))......((((....)))).((((((...))))))	-23.3	-0.7
Schwartz2019-PO1f	AGTACAACCGGCCTATCAAG	Y. lipolytica	W29	A	407106	407129	Cas9	-2.3321	Endogenous	ATCAAGTACAACCGGCCTATCAAGCGGCAG	GTTTTAGAGCTAGAAATAGCAAGTTAAAATAAGGCTAGTCCGTTATCAACTTGAAAAAGTGGCACCGAGTCGGTGC	AGTACAACCGGCCTATCAAG	........(((.(((.(...(((((((.((((....))))...)))))))...).))).)))......((((....)))).((((((...))))))	-22.4	0
Schwartz2019-PO1f	CTATCAAGCGGCAGGTCGGG	Y. lipolytica	W29	A	407094	407117	Cas9	-2.76226	Endogenous	CGGCCTATCAAGCGGCAGGTCGGGCGGCCG	GTTTTAGAGCTAGAAATAGCAAGTTAAAATAAGGCTAGTCCGTTATCAACTTGAAAAAGTGGCACCGAGTCGGTGC	CTATCAAGCGGCAGGTCGGG	......((((((.((((...(((((((.((((....))))...)))))))..)))).).)))))....((((....)))).((((((...))))))	-26.2	0
Schwartz2019-PO1f	ACTTGACTATCAAGTACAAC	Y. lipolytica	W29	A	407118	407141	Cas9	-3.62786	Endogenous	TTCAACTTGACTATCAAGTACAACCGGCCT	GTTTTAGAGCTAGAAATAGCAAGTTAAAATAAGGCTAGTCCGTTATCAACTTGAAAAAGTGGCACCGAGTCGGTGC	ACTTGACTATCAAGTACAAC	((((((...)))))).....(((((((.((((....))))...)))))))..................((((....)))).((((((...))))))	-19.4	-4
Schwartz2019-PO1f	TTCGGGGGCTGCTTTTGGGG	Y. lipolytica	W29	A	407015	407035	Cas9	2.48938	Endogenous	CATTTTCGGGGGCTGCTTTTGGGGCGGTTG	GTTTTAGAGCTAGAAATAGCAAGTTAAAATAAGGCTAGTCCGTTATCAACTTGAAAAAGTGGCACCGAGTCGGTGC	TTCGGGGGCTGCTTTTGGGG	.....((((((((((.....(((((((.((((....))))...)))))))))))).))))).......((((....)))).((((((...))))))	-26.4	-1.9
Schwartz2019-PO1f	TAGGGAGGCTCCGTTTCAAT	Y. lipolytica	W29	A	406648	406668	Cas9	-0.761336	Endogenous	TCTGTAGGGAGGCTCCGTTTCAATCGGTGT	GTTTTAGAGCTAGAAATAGCAAGTTAAAATAAGGCTAGTCCGTTATCAACTTGAAAAAGTGGCACCGAGTCGGTGC	TAGGGAGGCTCCGTTTCAAT	(((.(.((((..((((...((((((((.((((....))))...)))))))))))).))))).)))...((((....)))).((((((...))))))	-21.5	-2
Schwartz2019-PO1f	GTTGGAAGACACGGAAAAGG	Y. lipolytica	W29	A	410243	410263	Cas9	6.77392	Endogenous	GTCTGTTGGAAGACACGGAAAAGGCGGATC	GTTTTAGAGCTAGAAATAGCAAGTTAAAATAAGGCTAGTCCGTTATCAACTTGAAAAAGTGGCACCGAGTCGGTGC	GTTGGAAGACACGGAAAAGG	(((((.....(((((....(((((((..((((....)))).........)))))))..)))))..)))))...........((((((...))))))	-22.9	-0.5
Schwartz2019-PO1f	GATTGAGCACGTGAACCGCA	Y. lipolytica	W29	A	410398	410421	Cas9	-1.43536	Endogenous	AGGTGATTGAGCACGTGAACCGCATGGACG	GTTTTAGAGCTAGAAATAGCAAGTTAAAATAAGGCTAGTCCGTTATCAACTTGAAAAAGTGGCACCGAGTCGGTGC	GATTGAGCACGTGAACCGCA	...(((..(((.((...((.(((((((.((((....))))...)))))))...))...)))))..)))((((....)))).((((((...))))))	-23	0
Schwartz2019-PO1f	ACTCTGCGAGACACAAAGGC	Y. lipolytica	W29	A	410286	410309	Cas9	4.94741	Endogenous	CTGGACTCTGCGAGACACAAAGGCCGGCCT	GTTTTAGAGCTAGAAATAGCAAGTTAAAATAAGGCTAGTCCGTTATCAACTTGAAAAAGTGGCACCGAGTCGGTGC	ACTCTGCGAGACACAAAGGC	.....(((.(((.....((((((((((.((((....))))...)))))))...))).)))))).....((((....)))).((((((...))))))	-20.8	-0.2
Schwartz2019-PO1f	TGGAATCACTGGAGTCCGAG	Y. lipolytica	W29	A	410215	410238	Cas9	6.83422	Endogenous	GACGTGGAATCACTGGAGTCCGAGTGGTTC	GTTTTAGAGCTAGAAATAGCAAGTTAAAATAAGGCTAGTCCGTTATCAACTTGAAAAAGTGGCACCGAGTCGGTGC	TGGAATCACTGGAGTCCGAG	.(((....((((...((...(((((((.((((....))))...)))))))..))))))))).......((((....)))).((((((...))))))	-21.8	-3.7
Schwartz2019-PO1f	TGACATTGAATACGTTGCCG	Y. lipolytica	W29	A	410020	410043	Cas9	5.42976	Endogenous	TGCATGACATTGAATACGTTGCCGAGGAGG	GTTTTAGAGCTAGAAATAGCAAGTTAAAATAAGGCTAGTCCGTTATCAACTTGAAAAAGTGGCACCGAGTCGGTGC	TGACATTGAATACGTTGCCG	......(((..(((..(((.(((((((.((((....))))...)))))))..))).....)))..)))((((....)))).((((((...))))))	-23.7	0
Schwartz2019-PO1f	GGTTCGTAGAGGGAACCACT	Y. lipolytica	W29	A	410200	410220	Cas9	-0.205332	Endogenous	CTGCGGTTCGTAGAGGGAACCACTCGGACT	GTTTTAGAGCTAGAAATAGCAAGTTAAAATAAGGCTAGTCCGTTATCAACTTGAAAAAGTGGCACCGAGTCGGTGC	GGTTCGTAGAGGGAACCACT	(((((.......))))).(((((((.......)))))))((((((...((((.(......).)))).))))))........((((((...))))))	-23.9	-6.9
Schwartz2019-PO1f	ACGAGGACACATCCTCAAAG	Y. lipolytica	W29	A	412123	412146	Cas9	3.7757	Endogenous	TCCAACGAGGACACATCCTCAAAGGGGTTG	GTTTTAGAGCTAGAAATAGCAAGTTAAAATAAGGCTAGTCCGTTATCAACTTGAAAAAGTGGCACCGAGTCGGTGC	ACGAGGACACATCCTCAAAG	..(((((....)))))....(((((((.((((....))))...)))))))..................((((....)))).((((((...))))))	-21.9	-6.2
Schwartz2019-PO1f	TTCCGAGAAGAATTCCAACG	Y. lipolytica	W29	A	412140	412163	Cas9	-0.0989776	Endogenous	TTTTTTCCGAGAAGAATTCCAACGAGGACA	GTTTTAGAGCTAGAAATAGCAAGTTAAAATAAGGCTAGTCCGTTATCAACTTGAAAAAGTGGCACCGAGTCGGTGC	TTCCGAGAAGAATTCCAACG	................(((((((((((.((((....))))...))))))..........)))))....((((....)))).((((((...))))))	-17.4	0
Schwartz2019-PO1f	GAGAGCACAAAGATCCACCA	Y. lipolytica	W29	A	412056	412079	Cas9	6.7386	Endogenous	GCTTGAGAGCACAAAGATCCACCATGGCAT	GTTTTAGAGCTAGAAATAGCAAGTTAAAATAAGGCTAGTCCGTTATCAACTTGAAAAAGTGGCACCGAGTCGGTGC	GAGAGCACAAAGATCCACCA	..((..((...(((...((.(((((((.((((....))))...)))))))..))...))).))..)).((((....)))).((((((...))))))	-18.2	0
Schwartz2019-PO1f	GATTGTCGAGAACACAAAGC	Y. lipolytica	W29	A	411988	412008	Cas9	-0.533037	Endogenous	CCAAGATTGTCGAGAACACAAAGCAGGCGC	GTTTTAGAGCTAGAAATAGCAAGTTAAAATAAGGCTAGTCCGTTATCAACTTGAAAAAGTGGCACCGAGTCGGTGC	GATTGTCGAGAACACAAAGC	(((...((.((......((((((((((.((((....))))...)))))))...)))..))))..))).((((....)))).((((((...))))))	-18.4	0
Schwartz2019-PO1f	CCAGCTTCTTCACGATGCCA	Y. lipolytica	W29	A	412039	412059	Cas9	6.25768	Endogenous	CCAACCAGCTTCTTCACGATGCCATGGTGG	GTTTTAGAGCTAGAAATAGCAAGTTAAAATAAGGCTAGTCCGTTATCAACTTGAAAAAGTGGCACCGAGTCGGTGC	CCAGCTTCTTCACGATGCCA	.............((((((.(((((((.((((....))))...)))))))..)))..)))........((((....)))).((((((...))))))	-20.4	-1.7
Schwartz2019-PO1f	GTAGACAGCAATAAAATCAA	Y. lipolytica	W29	A	416318	416338	Cas9	1.95917	Endogenous	GTGGGTAGACAGCAATAAAATCAAGGGCAA	GTTTTAGAGCTAGAAATAGCAAGTTAAAATAAGGCTAGTCCGTTATCAACTTGAAAAAGTGGCACCGAGTCGGTGC	GTAGACAGCAATAAAATCAA	...((((((...........(((((((.((((....))))...)))))))...))).)))........((((....)))).((((((...))))))	-18.7	0
Schwartz2019-PO1f	CGTCCATCGCCAGCAACCAG	Y. lipolytica	W29	A	416255	416278	Cas9	-0.974805	Endogenous	TCCTCGTCCATCGCCAGCAACCAGCGGTCC	GTTTTAGAGCTAGAAATAGCAAGTTAAAATAAGGCTAGTCCGTTATCAACTTGAAAAAGTGGCACCGAGTCGGTGC	CGTCCATCGCCAGCAACCAG	........((.(((......(((((((.((((....))))...)))))))...))).)).........((((....)))).((((((...))))))	-18.7	0
Schwartz2019-PO1f	GTATAAATGACACGATCTGA	Y. lipolytica	W29	A	416373	416393	Cas9	0.942521	Endogenous	GGAGGTATAAATGACACGATCTGAGGGTAC	GTTTTAGAGCTAGAAATAGCAAGTTAAAATAAGGCTAGTCCGTTATCAACTTGAAAAAGTGGCACCGAGTCGGTGC	GTATAAATGACACGATCTGA	......(((((((...((..(((((((.((((....))))...)))))))..))...))..)))))..((((....)))).((((((...))))))	-19.8	0
Schwartz2019-PO1f	TGGGTTTCACAGGAGCAACG	Y. lipolytica	W29	A	416284	416304	Cas9	2.49765	Endogenous	GAAATGGGTTTCACAGGAGCAACGAGGTAT	GTTTTAGAGCTAGAAATAGCAAGTTAAAATAAGGCTAGTCCGTTATCAACTTGAAAAAGTGGCACCGAGTCGGTGC	TGGGTTTCACAGGAGCAACG	..(((..(.....(((....(((((((.((((....))))...)))))))...))).....)..))).((((....)))).((((((...))))))	-20.4	-1.9
Schwartz2019-PO1f	GGAGCAACGAGGTATTTGAG	Y. lipolytica	W29	A	416295	416315	Cas9	1.46828	Endogenous	CACAGGAGCAACGAGGTATTTGAGTGGGTA	GTTTTAGAGCTAGAAATAGCAAGTTAAAATAAGGCTAGTCCGTTATCAACTTGAAAAAGTGGCACCGAGTCGGTGC	GGAGCAACGAGGTATTTGAG	.((..((((.((........(((((((.((((....))))...)))))))........)))))).)).((((....)))).((((((...))))))	-19.2	0
Schwartz2019-PO1f	ACTCTCAACGAACCGGTCTA	Y. lipolytica	W29	A	416546	416566	Cas9	-0.49939	Endogenous	TGACACTCTCAACGAACCGGTCTAGGGTAT	GTTTTAGAGCTAGAAATAGCAAGTTAAAATAAGGCTAGTCCGTTATCAACTTGAAAAAGTGGCACCGAGTCGGTGC	ACTCTCAACGAACCGGTCTA	......((((.((.(((((.(((((((.((((....))))...))))))).))))).)).))))....((((....)))).((((((...))))))	-27	0
Schwartz2019-PO1f	GCGACTGGTCAAACGCGACG	Y. lipolytica	W29	A	418088	418108	Cas9	-0.0400679	Endogenous	TAATGCGACTGGTCAAACGCGACGTGGTTG	GTTTTAGAGCTAGAAATAGCAAGTTAAAATAAGGCTAGTCCGTTATCAACTTGAAAAAGTGGCACCGAGTCGGTGC	GCGACTGGTCAAACGCGACG	(.((((((((((((......))))....((((....))))............))))))))).......((((....)))).((((((...))))))	-24.6	-2.3
Schwartz2019-PO1f	GCAAGGCAACTGACACCCAG	Y. lipolytica	W29	A	418242	418262	Cas9	1.24482	Endogenous	AGCGGCAAGGCAACTGACACCCAGTGGAAT	GTTTTAGAGCTAGAAATAGCAAGTTAAAATAAGGCTAGTCCGTTATCAACTTGAAAAAGTGGCACCGAGTCGGTGC	GCAAGGCAACTGACACCCAG	.((((..(((.(((..((..(((((((.((((....))))...)))))))..))...))).))).....))))........((((((...))))))	-21.8	-0.5
Schwartz2019-PO1f	GTTACCAGAAGGAAATGCAG	Y. lipolytica	W29	A	418000	418020	Cas9	2.00149	Endogenous	TGCTGTTACCAGAAGGAAATGCAGGGGGTG	GTTTTAGAGCTAGAAATAGCAAGTTAAAATAAGGCTAGTCCGTTATCAACTTGAAAAAGTGGCACCGAGTCGGTGC	GTTACCAGAAGGAAATGCAG	..........(((...((..(((((((.((((....))))...)))))))...))...))).......((((....)))).((((((...))))))	-22	-0.5
Schwartz2019-PO1f	GCAGTGACACTCCTGGGCCA	Y. lipolytica	W29	A	417919	417942	Cas9	1.87321	Endogenous	GTGTGCAGTGACACTCCTGGGCCACGGCCG	GTTTTAGAGCTAGAAATAGCAAGTTAAAATAAGGCTAGTCCGTTATCAACTTGAAAAAGTGGCACCGAGTCGGTGC	GCAGTGACACTCCTGGGCCA	...(((((....((((.(..(((((((.((((....))))...)))))))..).))))...)))))..((((....)))).((((((...))))))	-24.4	-1.6
Schwartz2019-PO1f	ATAGACTTGCCGGTGCCAGC	Y. lipolytica	W29	A	418425	418448	Cas9	0.356455	Endogenous	GAGCATAGACTTGCCGGTGCCAGCCGGGCC	GTTTTAGAGCTAGAAATAGCAAGTTAAAATAAGGCTAGTCCGTTATCAACTTGAAAAAGTGGCACCGAGTCGGTGC	ATAGACTTGCCGGTGCCAGC	....(((.((((((((((...(((((..((((....)))).((((...((((.(......).)))).)))))))))...)))))))).)).)))..	-25.9	-0.6
Schwartz2019-PO1f	GTCACTGCACACCTAAGACG	Y. lipolytica	W29	A	417934	417954	Cas9	1.83164	Endogenous	GAGTGTCACTGCACACCTAAGACGTGGTGG	GTTTTAGAGCTAGAAATAGCAAGTTAAAATAAGGCTAGTCCGTTATCAACTTGAAAAAGTGGCACCGAGTCGGTGC	GTCACTGCACACCTAAGACG	..((((......((((((...)))))).((((....))))(((((...((((.(......).)))).))))).....))))((((((...))))))	-19.2	-1
Schwartz2019-PO1f	TTACGACGACGATAAAGACG	Y. lipolytica	W29	A	426561	426581	Cas9	3.26606	Endogenous	TCCCTTACGACGACGATAAAGACGAGGCTC	GTTTTAGAGCTAGAAATAGCAAGTTAAAATAAGGCTAGTCCGTTATCAACTTGAAAAAGTGGCACCGAGTCGGTGC	TTACGACGACGATAAAGACG	..........(((((.((((((((((..((((....)))).........))))))).)))..))))).((((....)))).((((((...))))))	-21.1	0
Schwartz2019-PO1f	TGGACGGTAGAGAAATGGAG	Y. lipolytica	W29	A	426780	426803	Cas9	3.86898	Endogenous	ATGTTGGACGGTAGAGAAATGGAGGGGAAG	GTTTTAGAGCTAGAAATAGCAAGTTAAAATAAGGCTAGTCCGTTATCAACTTGAAAAAGTGGCACCGAGTCGGTGC	TGGACGGTAGAGAAATGGAG	.....(((.((..(((((((((((((..((((....)))).........)))))))..)))))).)).)))..........((((((...))))))	-21.6	0
Schwartz2019-PO1f	TCTTTCTCTGTATTTTTGGG	Y. lipolytica	W29	A	426241	426264	Cas9	-0.0545114	Endogenous	TTCATCTTTCTCTGTATTTTTGGGCGGCTC	GTTTTAGAGCTAGAAATAGCAAGTTAAAATAAGGCTAGTCCGTTATCAACTTGAAAAAGTGGCACCGAGTCGGTGC	TCTTTCTCTGTATTTTTGGG	(((..(((((..............)))))..))).....((((((...((((.(......).)))).))))))........((((((...))))))	-19.2	0
Schwartz2019-PO1f	AGTTGATCGGTTTCTTGCCG	Y. lipolytica	W29	A	426267	426287	Cas9	-2.56943	Endogenous	ATGAAGTTGATCGGTTTCTTGCCGAGGCAG	GTTTTAGAGCTAGAAATAGCAAGTTAAAATAAGGCTAGTCCGTTATCAACTTGAAAAAGTGGCACCGAGTCGGTGC	AGTTGATCGGTTTCTTGCCG	((((((((((...((.(((.(((((((.((((....))))...)))))))..))).)).)))..)))))))..........((((((...))))))	-29.6	-3.5
Schwartz2019-PO1f	CATCGAATCTCTCTGAACCC	Y. lipolytica	W29	A	426883	426903	Cas9	-0.712443	Endogenous	AGGCCATCGAATCTCTCTGAACCCCGGTCC	GTTTTAGAGCTAGAAATAGCAAGTTAAAATAAGGCTAGTCCGTTATCAACTTGAAAAAGTGGCACCGAGTCGGTGC	CATCGAATCTCTCTGAACCC	.......((((((((((.....)))))))..))).....((((((...((((.(......).)))).))))))........((((((...))))))	-19.6	0
Schwartz2019-PO1f	ACCTCCGGAGATGAAAAAGG	Y. lipolytica	W29	A	426935	426958	Cas9	2.01648	Endogenous	TTCCACCTCCGGAGATGAAAAAGGTGGCAA	GTTTTAGAGCTAGAAATAGCAAGTTAAAATAAGGCTAGTCCGTTATCAACTTGAAAAAGTGGCACCGAGTCGGTGC	ACCTCCGGAGATGAAAAAGG	.....((((...(.......(((((((.((((....))))...)))))))....)...))))......((((....)))).((((((...))))))	-19.6	0
Schwartz2019-PO1f	GCATCTCTGTAACAAACAAG	Y. lipolytica	W29	A	431367	431390	Cas9	2.25641	Endogenous	GTAGGCATCTCTGTAACAAACAAGGGGTTG	GTTTTAGAGCTAGAAATAGCAAGTTAAAATAAGGCTAGTCCGTTATCAACTTGAAAAAGTGGCACCGAGTCGGTGC	GCATCTCTGTAACAAACAAG	....(((((.(((.......))).)))))(((....)))((((((...((((.(......).)))).))))))........((((((...))))))	-18.9	0
Schwartz2019-PO1f	ACACTTGGATGACAGCGGCG	Y. lipolytica	W29	A	431168	431188	Cas9	1.30383	Endogenous	CTAGACACTTGGATGACAGCGGCGCGGCGC	GTTTTAGAGCTAGAAATAGCAAGTTAAAATAAGGCTAGTCCGTTATCAACTTGAAAAAGTGGCACCGAGTCGGTGC	ACACTTGGATGACAGCGGCG	.(((((((.(((.(((((((((((((..((((....)))).........))))))).).))))).))).)).....)))))((((((...))))))	-26.4	0
Schwartz2019-PO1f	TTACCCGTAAGTCCACCACA	Y. lipolytica	W29	A	431395	431418	Cas9	1.43861	Endogenous	GAATTTACCCGTAAGTCCACCACAAGGTGT	GTTTTAGAGCTAGAAATAGCAAGTTAAAATAAGGCTAGTCCGTTATCAACTTGAAAAAGTGGCACCGAGTCGGTGC	TTACCCGTAAGTCCACCACA	...............((((..(((((..((((....)))).((((...((((.(......).)))).)))))))))..))))(((((...))))).	-16.6	0
Schwartz2019-PO1f	TCTAGACACTTGGATGACAG	Y. lipolytica	W29	A	431163	431183	Cas9	2.26016	Endogenous	CCCATCTAGACACTTGGATGACAGCGGCGC	GTTTTAGAGCTAGAAATAGCAAGTTAAAATAAGGCTAGTCCGTTATCAACTTGAAAAAGTGGCACCGAGTCGGTGC	TCTAGACACTTGGATGACAG	((((((.(((((.....)))))))))))((((....))))(((((...((((.(......).)))).))))).........((((((...))))))	-23.5	-1.1
Schwartz2019-PO1f	GTAAGTCCACCACAAGGTGT	Y. lipolytica	W29	A	431389	431412	Cas9	1.48603	Endogenous	ACCCGTAAGTCCACCACAAGGTGTAGGCAT	GTTTTAGAGCTAGAAATAGCAAGTTAAAATAAGGCTAGTCCGTTATCAACTTGAAAAAGTGGCACCGAGTCGGTGC	GTAAGTCCACCACAAGGTGT	...((((((((....))))((((((((.((((....))))...)))))))).))))............((((....)))).((((((...))))))	-21.9	-4.5
Schwartz2019-PO1f	TAGCATGTCGTAGTACTCGG	Y. lipolytica	W29	A	431246	431269	Cas9	1.43784	Endogenous	GTCCTAGCATGTCGTAGTACTCGGTGGAGT	GTTTTAGAGCTAGAAATAGCAAGTTAAAATAAGGCTAGTCCGTTATCAACTTGAAAAAGTGGCACCGAGTCGGTGC	TAGCATGTCGTAGTACTCGG	..((((..((....(((((((((((((.((((....))))...)))))))...((((.(...(((......)))...).)))).))))))))))))	-19.6	0
Schwartz2019-PO1f	GGTCTCGAAGAAGGGCCATA	Y. lipolytica	W29	A	433118	433138	Cas9	2.04492	Endogenous	GCATGGTCTCGAAGAAGGGCCATACGGCCG	GTTTTAGAGCTAGAAATAGCAAGTTAAAATAAGGCTAGTCCGTTATCAACTTGAAAAAGTGGCACCGAGTCGGTGC	GGTCTCGAAGAAGGGCCATA	(((..((..((..((((...(((((((.((((....))))...)))))))..))))..))))..))).((((....)))).((((((...))))))	-23.9	-5.4
Schwartz2019-PO1f	GACAGTGGAGGTCTTCACAC	Y. lipolytica	W29	A	433150	433173	Cas9	2.63094	Endogenous	AAGAGACAGTGGAGGTCTTCACACCGGTGC	GTTTTAGAGCTAGAAATAGCAAGTTAAAATAAGGCTAGTCCGTTATCAACTTGAAAAAGTGGCACCGAGTCGGTGC	GACAGTGGAGGTCTTCACAC	((.((((((((((((.....(((((((.((((....))))...)))))))))))))..)))))).)).((((....)))).((((((...))))))	-24	-3.5
Schwartz2019-PO1f	AGAAAGGCCAGATTCCTGGA	Y. lipolytica	W29	A	433226	433246	Cas9	4.34221	Endogenous	CCAGAGAAAGGCCAGATTCCTGGATGGTAG	GTTTTAGAGCTAGAAATAGCAAGTTAAAATAAGGCTAGTCCGTTATCAACTTGAAAAAGTGGCACCGAGTCGGTGC	AGAAAGGCCAGATTCCTGGA	.((((..((((....))))..))))...((((....))))(((((...((((.(......).)))).))))).........((((((...))))))	-21.3	-4.7
Schwartz2019-PO1f	GTTCCACCGCTTCGTCAAAA	Y. lipolytica	W29	A	432985	433005	Cas9	-3.19448	Endogenous	ACCAGTTCCACCGCTTCGTCAAAATGGAGA	GTTTTAGAGCTAGAAATAGCAAGTTAAAATAAGGCTAGTCCGTTATCAACTTGAAAAAGTGGCACCGAGTCGGTGC	GTTCCACCGCTTCGTCAAAA	......((((((..((((..(((((((.((((....))))...)))))))..((.....)).........))))..))))))(((((...))))).	-19.9	0
Schwartz2019-PO1f	GCGGGAAGCGTCGGAAAACG	Y. lipolytica	W29	A	433078	433101	Cas9	4.25202	Endogenous	GCATGCGGGAAGCGTCGGAAAACGTGGTCG	GTTTTAGAGCTAGAAATAGCAAGTTAAAATAAGGCTAGTCCGTTATCAACTTGAAAAAGTGGCACCGAGTCGGTGC	GCGGGAAGCGTCGGAAAACG	(((((.(((.(((.....))(((((((.((((....))))...))))))).).)))..))))).....((((....)))).((((((...))))))	-22.5	-1.7
Schwartz2019-PO1f	GGGCTCAGATGAAGAGACAG	Y. lipolytica	W29	A	433165	433188	Cas9	-0.66033	Endogenous	TCAAGGGCTCAGATGAAGAGACAGTGGAGG	GTTTTAGAGCTAGAAATAGCAAGTTAAAATAAGGCTAGTCCGTTATCAACTTGAAAAAGTGGCACCGAGTCGGTGC	GGGCTCAGATGAAGAGACAG	.......(((((.(.(((.(((((((..((((....)))).........))))))).)))).))))).((((....)))).((((((...))))))	-22.7	-1.3
Schwartz2019-PO1f	TTTCCAGTAAGTCCTCCGCA	Y. lipolytica	W29	A	434599	434622	Cas9	2.01025	Endogenous	GTACTTTCCAGTAAGTCCTCCGCAGGGAGT	GTTTTAGAGCTAGAAATAGCAAGTTAAAATAAGGCTAGTCCGTTATCAACTTGAAAAAGTGGCACCGAGTCGGTGC	TTTCCAGTAAGTCCTCCGCA	((((.(((.........(((((((((..((((....)))).........))))))).)).........))).)))).....((((((...))))))	-16.9	0
Schwartz2019-PO1f	GGTGCAGAGCGACAAGCACG	Y. lipolytica	W29	A	434631	434651	Cas9	1.2016	Endogenous	TGGAGGTGCAGAGCGACAAGCACGAGGACG	GTTTTAGAGCTAGAAATAGCAAGTTAAAATAAGGCTAGTCCGTTATCAACTTGAAAAAGTGGCACCGAGTCGGTGC	GGTGCAGAGCGACAAGCACG	.......((((((.(((...(((((((.((((....))))...)))))))...))).)).))))....((((....)))).((((((...))))))	-25.2	-4.3
Schwartz2019-PO1f	AAGACGGGCTTGTAACTCGA	Y. lipolytica	W29	A	434557	434580	Cas9	3.02883	Endogenous	AGAAAAGACGGGCTTGTAACTCGAGGGAAG	GTTTTAGAGCTAGAAATAGCAAGTTAAAATAAGGCTAGTCCGTTATCAACTTGAAAAAGTGGCACCGAGTCGGTGC	AAGACGGGCTTGTAACTCGA	..((((((((.((....(..(((((((.((((....))))...)))))))..))).))))))))....((((....)))).((((((...))))))	-27.4	-2.2
Schwartz2019-PO1f	GTGCTCGTCTAATTGTTGCT	Y. lipolytica	W29	A	434384	434404	Cas9	2.24331	Endogenous	GACTGTGCTCGTCTAATTGTTGCTCGGAGA	GTTTTAGAGCTAGAAATAGCAAGTTAAAATAAGGCTAGTCCGTTATCAACTTGAAAAAGTGGCACCGAGTCGGTGC	GTGCTCGTCTAATTGTTGCT	(.(((.((((.(((.((((((((((.......)))))))))).....))).)))).))).).......((((....)))).((((((...))))))	-22.5	-0.2
Schwartz2019-PO1f	ACTACAATTCCCACTCCCTG	Y. lipolytica	W29	A	434584	434604	Cas9	3.8805	Endogenous	TTCTACTACAATTCCCACTCCCTGCGGAGG	GTTTTAGAGCTAGAAATAGCAAGTTAAAATAAGGCTAGTCCGTTATCAACTTGAAAAAGTGGCACCGAGTCGGTGC	ACTACAATTCCCACTCCCTG	............(((.(((.(((((((.((((....))))...))))))).)))..))).........((((....)))).((((((...))))))	-20	0
Schwartz2019-PO1f	TTCGAGAAAAAGTCACCGAG	Y. lipolytica	W29	A	434306	434326	Cas9	4.47706	Endogenous	GTCATTCGAGAAAAAGTCACCGAGCGGGTC	GTTTTAGAGCTAGAAATAGCAAGTTAAAATAAGGCTAGTCCGTTATCAACTTGAAAAAGTGGCACCGAGTCGGTGC	TTCGAGAAAAAGTCACCGAG	.............(((((((((......((((.......((((((...((((.(......).)))).))))))......)))))))...)))))).	-18.5	-0.1
Schwartz2019-PO1f	GCTTGTGAGCAGGTTTGGCG	Y. lipolytica	W29	A	439496	439519	Cas9	2.94856	Endogenous	TCCGGCTTGTGAGCAGGTTTGGCGAGGTTG	GTTTTAGAGCTAGAAATAGCAAGTTAAAATAAGGCTAGTCCGTTATCAACTTGAAAAAGTGGCACCGAGTCGGTGC	GCTTGTGAGCAGGTTTGGCG	...((..(((.((.(((((.(((((((.((((....))))...)))))))...))))).)))))..))((((....)))).((((((...))))))	-25.1	-2.4
Schwartz2019-PO1f	GAGTGTCCTGGGACAAAAGT	Y. lipolytica	W29	A	439223	439246	Cas9	-0.025009	Endogenous	GCCAGAGTGTCCTGGGACAAAAGTCGGATT	GTTTTAGAGCTAGAAATAGCAAGTTAAAATAAGGCTAGTCCGTTATCAACTTGAAAAAGTGGCACCGAGTCGGTGC	GAGTGTCCTGGGACAAAAGT	((((......((((.....((((((((.((((....))))...))))))))......)))).......)))).........((((((...))))))	-22.9	-2.4
Schwartz2019-PO1f	GGAGGGAGTGGTCCATCGGA	Y. lipolytica	W29	A	439282	439305	Cas9	3.84691	Endogenous	CCGAGGAGGGAGTGGTCCATCGGAAGGTAG	GTTTTAGAGCTAGAAATAGCAAGTTAAAATAAGGCTAGTCCGTTATCAACTTGAAAAAGTGGCACCGAGTCGGTGC	GGAGGGAGTGGTCCATCGGA	.((.(((.(((((.......(((((((.((((....))))...)))))))..))))).))).))....((((....)))).((((((...))))))	-25.8	-4
Schwartz2019-PO1f	GGGGATTCCAAAGTCCGCAA	Y. lipolytica	W29	A	439321	439344	Cas9	2.04428	Endogenous	TGAGGGGGATTCCAAAGTCCGCAAGGGTCA	GTTTTAGAGCTAGAAATAGCAAGTTAAAATAAGGCTAGTCCGTTATCAACTTGAAAAAGTGGCACCGAGTCGGTGC	GGGGATTCCAAAGTCCGCAA	..(((((....((.((....(((((((.((((....))))...)))))))..))))))))).......((((....)))).((((((...))))))	-21.9	-6.2
Schwartz2019-PO1f	GGGGGATTCCAAAGTCCGCA	Y. lipolytica	W29	A	439322	439345	Cas9	1.68879	Endogenous	TTGAGGGGGATTCCAAAGTCCGCAAGGGTC	GTTTTAGAGCTAGAAATAGCAAGTTAAAATAAGGCTAGTCCGTTATCAACTTGAAAAAGTGGCACCGAGTCGGTGC	GGGGGATTCCAAAGTCCGCA	((.(((((....((.((...(((((((.((((....))))...)))))))..))))))))).))....((((....)))).((((((...))))))	-23.1	-5.9
Schwartz2019-PO1f	CTCAATGACGTTCTGAACAA	Y. lipolytica	W29	A	439344	439364	Cas9	0.979539	Endogenous	CCCCCTCAATGACGTTCTGAACAACGGAGA	GTTTTAGAGCTAGAAATAGCAAGTTAAAATAAGGCTAGTCCGTTATCAACTTGAAAAAGTGGCACCGAGTCGGTGC	CTCAATGACGTTCTGAACAA	....((((((..(((..(..(((((((.((((....))))...)))))))..)..)))..))))))..((((....)))).((((((...))))))	-24.2	0
Schwartz2019-PO1f	GCCAGAGCAAGAAGATCCCG	Y. lipolytica	W29	A	441472	441492	Cas9	7.19912	Endogenous	TTCCGCCAGAGCAAGAAGATCCCGGGGCTC	GTTTTAGAGCTAGAAATAGCAAGTTAAAATAAGGCTAGTCCGTTATCAACTTGAAAAAGTGGCACCGAGTCGGTGC	GCCAGAGCAAGAAGATCCCG	((((...((((..(((..(((((((((.((((....))))...))))))..........)))..)))..))))......))))((((...))))..	-20.2	-0.5
Schwartz2019-PO1f	GACGACTTCATCGCTCTGCA	Y. lipolytica	W29	A	441259	441282	Cas9	3.51244	Endogenous	ACCGGACGACTTCATCGCTCTGCAGGGAGA	GTTTTAGAGCTAGAAATAGCAAGTTAAAATAAGGCTAGTCCGTTATCAACTTGAAAAAGTGGCACCGAGTCGGTGC	GACGACTTCATCGCTCTGCA	............((((((......)))))).........((((((...((((.(......).)))).))))))........((((((...))))))	-21	-1.2
Schwartz2019-PO1f	GAGACATGCAGCGCAAGTCG	Y. lipolytica	W29	A	441237	441260	Cas9	1.58445	Endogenous	CAGGGAGACATGCAGCGCAAGTCGCGGTAC	GTTTTAGAGCTAGAAATAGCAAGTTAAAATAAGGCTAGTCCGTTATCAACTTGAAAAAGTGGCACCGAGTCGGTGC	GAGACATGCAGCGCAAGTCG	.........((((..((((.(((((((.((((....))))...)))))))..))))....))))....((((....)))).((((((...))))))	-21.2	-4.9
Schwartz2019-PO1f	GCGATGCCCGTATTTCAGCC	Y. lipolytica	W29	A	441395	441418	Cas9	-3.04815	Endogenous	TGCTGCGATGCCCGTATTTCAGCCTGGAAC	GTTTTAGAGCTAGAAATAGCAAGTTAAAATAAGGCTAGTCCGTTATCAACTTGAAAAAGTGGCACCGAGTCGGTGC	GCGATGCCCGTATTTCAGCC	..((((..((.(((..(((((((((((.((((....))))...)))))))..))))))).)).)))).((((....)))).((((((...))))))	-23	-0.9
Schwartz2019-PO1f	GCGATGAAGTCGTCCGGTAG	Y. lipolytica	W29	A	441268	441288	Cas9	4.3261	Endogenous	CAGAGCGATGAAGTCGTCCGGTAGCGGCTT	GTTTTAGAGCTAGAAATAGCAAGTTAAAATAAGGCTAGTCCGTTATCAACTTGAAAAAGTGGCACCGAGTCGGTGC	GCGATGAAGTCGTCCGGTAG	(((((...))))).(((..(((((((..((((....)))).........)))))))...)))......((((....)))).((((((...))))))	-20.8	-2.4
Schwartz2019-PO1f	CAACTACAACAGCCACAAAG	Y. lipolytica	W29	A	441335	441358	Cas9	6.69994	Endogenous	CAGACAACTACAACAGCCACAAAGAGGCAG	GTTTTAGAGCTAGAAATAGCAAGTTAAAATAAGGCTAGTCCGTTATCAACTTGAAAAAGTGGCACCGAGTCGGTGC	CAACTACAACAGCCACAAAG	........((((((......(((((((.((((....))))...)))))))..)))).)).........((((....)))).((((((...))))))	-20	0
Schwartz2019-PO1f	CGATTACAAGACAAGTACAT	Y. lipolytica	W29	A	446953	446976	Cas9	2.80104	Endogenous	CCAACGATTACAAGACAAGTACATCGGCAA	GTTTTAGAGCTAGAAATAGCAAGTTAAAATAAGGCTAGTCCGTTATCAACTTGAAAAAGTGGCACCGAGTCGGTGC	CGATTACAAGACAAGTACAT	.(((.((..(((.(((.(.((((((((.((((....))))...)))))))).)))).))).)).))).((((....)))).((((((...))))))	-23.8	0
Schwartz2019-PO1f	TCTTCACTCCGAGCTGACCT	Y. lipolytica	W29	A	447508	447528	Cas9	2.00949	Endogenous	AGCATCTTCACTCCGAGCTGACCTGGGATG	GTTTTAGAGCTAGAAATAGCAAGTTAAAATAAGGCTAGTCCGTTATCAACTTGAAAAAGTGGCACCGAGTCGGTGC	TCTTCACTCCGAGCTGACCT	.........((.((((.((((((((((.((((....))))...))))))).))).)))).))......((((....)))).((((((...))))))	-24.3	0
Schwartz2019-PO1f	CTATCTCTATGAACATCTGT	Y. lipolytica	W29	A	447563	447586	Cas9	3.15443	Endogenous	TTGACTATCTCTATGAACATCTGTTGGAAT	GTTTTAGAGCTAGAAATAGCAAGTTAAAATAAGGCTAGTCCGTTATCAACTTGAAAAAGTGGCACCGAGTCGGTGC	CTATCTCTATGAACATCTGT	(((.(((((.(((((....)))))))))).)))......((((((...((((.(......).)))).))))))........((((((...))))))	-22.8	0
Schwartz2019-PO1f	ACTCTTCACCGAAATCTGCA	Y. lipolytica	W29	A	447305	447328	Cas9	2.17974	Endogenous	ACGAACTCTTCACCGAAATCTGCATGGGAG	GTTTTAGAGCTAGAAATAGCAAGTTAAAATAAGGCTAGTCCGTTATCAACTTGAAAAAGTGGCACCGAGTCGGTGC	ACTCTTCACCGAAATCTGCA	......((((((..(((((.(((((((.((((....))))...)))))))..((.....)).......((((....)))).)))..)).)))))).	-17.7	0
Schwartz2019-PO1f	CAGTAGTTCTCGTTCAGCGG	Y. lipolytica	W29	A	447069	447089	Cas9	-0.56436	Endogenous	GAGCCAGTAGTTCTCGTTCAGCGGTGGCCA	GTTTTAGAGCTAGAAATAGCAAGTTAAAATAAGGCTAGTCCGTTATCAACTTGAAAAAGTGGCACCGAGTCGGTGC	CAGTAGTTCTCGTTCAGCGG	((.(..(((..(((.((((((((((((.((((....))))...))))))).........)))))...)))..)))..).))((((((...))))))	-21	-0.5
Schwartz2019-PO1f	ACGAGCATCCCAGGTCAGCT	Y. lipolytica	W29	A	447516	447539	Cas9	4.42417	Endogenous	AAGCACGAGCATCCCAGGTCAGCTCGGAGT	GTTTTAGAGCTAGAAATAGCAAGTTAAAATAAGGCTAGTCCGTTATCAACTTGAAAAAGTGGCACCGAGTCGGTGC	ACGAGCATCCCAGGTCAGCT	.((((.......((.((((((((((((.((((....))))...)))))))..)))).).))........))))........((((((...))))))	-22.8	-1.4
Schwartz2019-PO1f	AGACGTGTACAAGCAAATGG	Y. lipolytica	W29	A	449525	449548	Cas9	3.50687	Endogenous	TCACAGACGTGTACAAGCAAATGGAGGAGT	GTTTTAGAGCTAGAAATAGCAAGTTAAAATAAGGCTAGTCCGTTATCAACTTGAAAAAGTGGCACCGAGTCGGTGC	AGACGTGTACAAGCAAATGG	.((((.(.((.(((......(((((((.((((....))))...)))))))...))).)))))))....((((....)))).((((((...))))))	-22.8	0
Schwartz2019-PO1f	GCAATAACAATGGCAACAGC	Y. lipolytica	W29	A	449364	449387	Cas9	2.43644	Endogenous	AACAGCAATAACAATGGCAACAGCGGGCAC	GTTTTAGAGCTAGAAATAGCAAGTTAAAATAAGGCTAGTCCGTTATCAACTTGAAAAAGTGGCACCGAGTCGGTGC	GCAATAACAATGGCAACAGC	........(((((..((((((((((((.((((....))))...)))))))...))).)))))))....((((....)))).((((((...))))))	-21.4	0
Schwartz2019-PO1f	TCAGAAATTGAGACAAAAAG	Y. lipolytica	W29	A	449468	449491	Cas9	5.66163	Endogenous	GCGTTCAGAAATTGAGACAAAAAGTGGACA	GTTTTAGAGCTAGAAATAGCAAGTTAAAATAAGGCTAGTCCGTTATCAACTTGAAAAAGTGGCACCGAGTCGGTGC	TCAGAAATTGAGACAAAAAG	...((...((.(((......(((((((.((((....))))...))))))).......)))))...)).((((....)))).((((((...))))))	-18.4	0
Schwartz2019-PO1f	TGGACTGGAACGGCACTAGA	Y. lipolytica	W29	A	449552	449572	Cas9	5.12472	Endogenous	GTGATGGACTGGAACGGCACTAGACGGGCC	GTTTTAGAGCTAGAAATAGCAAGTTAAAATAAGGCTAGTCCGTTATCAACTTGAAAAAGTGGCACCGAGTCGGTGC	TGGACTGGAACGGCACTAGA	.....((((((((.(((((.(((((((.((((....))))...)))))))....)))))))))).)))((((....)))).((((((...))))))	-27.3	-1.4
Schwartz2019-PO1f	CTGTTGTGGCTGTTATTGAG	Y. lipolytica	W29	A	449386	449406	Cas9	3.57064	Endogenous	ATTGCTGTTGTGGCTGTTATTGAGGGGTAG	GTTTTAGAGCTAGAAATAGCAAGTTAAAATAAGGCTAGTCCGTTATCAACTTGAAAAAGTGGCACCGAGTCGGTGC	CTGTTGTGGCTGTTATTGAG	(((((.(((((.(............).)))))..)))))((((((...((((.(......).)))).))))))........((((((...))))))	-20.5	0
Schwartz2019-PO1f	GCTGTTGTGGCTGTTATTGA	Y. lipolytica	W29	A	449385	449405	Cas9	3.00262	Endogenous	TATTGCTGTTGTGGCTGTTATTGAGGGGTA	GTTTTAGAGCTAGAAATAGCAAGTTAAAATAAGGCTAGTCCGTTATCAACTTGAAAAAGTGGCACCGAGTCGGTGC	GCTGTTGTGGCTGTTATTGA	((((((.(((((.(((........))))))))..))))))(((((...((((.(......).)))).))))).........((((((...))))))	-22.3	-1.3
Schwartz2019-PO1f	GTATTTGTATCCGGGGGCCG	Y. lipolytica	W29	A	453311	453331	Cas9	5.55705	Endogenous	TGGGGTATTTGTATCCGGGGGCCGCGGACA	GTTTTAGAGCTAGAAATAGCAAGTTAAAATAAGGCTAGTCCGTTATCAACTTGAAAAAGTGGCACCGAGTCGGTGC	GTATTTGTATCCGGGGGCCG	...........((((((((.(((((((.((((....))))...)))))))..))))..))))......((((....)))).((((((...))))))	-26.4	-0.6
Schwartz2019-PO1f	ATACAAATACCCCATCATCG	Y. lipolytica	W29	A	453298	453321	Cas9	7.03532	Endogenous	CCGGATACAAATACCCCATCATCGTGGTCA	GTTTTAGAGCTAGAAATAGCAAGTTAAAATAAGGCTAGTCCGTTATCAACTTGAAAAAGTGGCACCGAGTCGGTGC	ATACAAATACCCCATCATCG	............((((.(((((......((((.......((((((...((((.(......).)))).))))))......)))))))))...)))).	-16.8	0
Schwartz2019-PO1f	CGTGGTTCTCAACATCTCGT	Y. lipolytica	W29	A	453172	453195	Cas9	7.21097	Endogenous	TGGACGTGGTTCTCAACATCTCGTCGGTCA	GTTTTAGAGCTAGAAATAGCAAGTTAAAATAAGGCTAGTCCGTTATCAACTTGAAAAAGTGGCACCGAGTCGGTGC	CGTGGTTCTCAACATCTCGT	..(((((((.(((((...)))))..))))))).......((((((...((((.(......).)))).))))))........((((((...))))))	-21.8	-0.6
Schwartz2019-PO1f	TCTCATTAACGCGCTGTCCG	Y. lipolytica	W29	A	453328	453351	Cas9	3.66911	Endogenous	CTCCTCTCATTAACGCGCTGTCCGCGGCCC	GTTTTAGAGCTAGAAATAGCAAGTTAAAATAAGGCTAGTCCGTTATCAACTTGAAAAAGTGGCACCGAGTCGGTGC	TCTCATTAACGCGCTGTCCG	......(((((.((((.((.(((((((.((((....))))...)))))))..)).)))).)))))...((((....)))).((((((...))))))	-26.8	0
Schwartz2019-PO1f	GCGGACAGCGCGTTAATGAG	Y. lipolytica	W29	A	453330	453350	Cas9	7.11633	Endogenous	GGCCGCGGACAGCGCGTTAATGAGAGGAGT	GTTTTAGAGCTAGAAATAGCAAGTTAAAATAAGGCTAGTCCGTTATCAACTTGAAAAAGTGGCACCGAGTCGGTGC	GCGGACAGCGCGTTAATGAG	(((((((((...........(((((((.((((....))))...)))))))...))).)))))).....((((....)))).((((((...))))))	-26.5	-4
Schwartz2019-PO1f	GGTCAAGTACGTGCAGGGCT	Y. lipolytica	W29	A	453238	453261	Cas9	-1.46579	Endogenous	ACAAGGTCAAGTACGTGCAGGGCTCGGCCG	GTTTTAGAGCTAGAAATAGCAAGTTAAAATAAGGCTAGTCCGTTATCAACTTGAAAAAGTGGCACCGAGTCGGTGC	GGTCAAGTACGTGCAGGGCT	..((((((..(((..(((((((((((..((((....)))).........)))))).)))))..)))..)))))).......((((((...))))))	-26.3	-2.6
Schwartz2019-PO1f	CTGCGAGCCGATGGTCAGAG	Y. lipolytica	W29	A	456034	456054	Cas9	1.11987	Endogenous	ACGTCTGCGAGCCGATGGTCAGAGCGGTCG	GTTTTAGAGCTAGAAATAGCAAGTTAAAATAAGGCTAGTCCGTTATCAACTTGAAAAAGTGGCACCGAGTCGGTGC	CTGCGAGCCGATGGTCAGAG	.((..(((.(((((((....(((((((.((((....))))...)))))))..))))).)).)))..))((((....)))).((((((...))))))	-22.4	-2
Schwartz2019-PO1f	GCACTCCATCGATCTCCACT	Y. lipolytica	W29	A	455988	456008	Cas9	8.1851	Endogenous	TGCGGCACTCCATCGATCTCCACTCGGGTC	GTTTTAGAGCTAGAAATAGCAAGTTAAAATAAGGCTAGTCCGTTATCAACTTGAAAAAGTGGCACCGAGTCGGTGC	GCACTCCATCGATCTCCACT	(((((...(((....(((((.(((((..((((....)))).((((...((((.(......).)))).))))))))).)))))...)))...)))))	-20.9	0
Schwartz2019-PO1f	GTCCTTGTCGAGCGACAGAG	Y. lipolytica	W29	A	456073	456093	Cas9	-0.215449	Endogenous	TGTCGTCCTTGTCGAGCGACAGAGCGGATC	GTTTTAGAGCTAGAAATAGCAAGTTAAAATAAGGCTAGTCCGTTATCAACTTGAAAAAGTGGCACCGAGTCGGTGC	GTCCTTGTCGAGCGACAGAG	..(((((((....)))).))).......((((....))))(((((...((((.(......).)))).))))).........((((((...))))))	-20.4	-3.7
Schwartz2019-PO1f	CTTGATGGCGTCTCGAAGGG	Y. lipolytica	W29	A	456103	456123	Cas9	4.98483	Endogenous	CGGCCTTGATGGCGTCTCGAAGGGCGGTAA	GTTTTAGAGCTAGAAATAGCAAGTTAAAATAAGGCTAGTCCGTTATCAACTTGAAAAAGTGGCACCGAGTCGGTGC	CTTGATGGCGTCTCGAAGGG	..((((((((.((.(.....(((((((.((((....))))...)))))))....).))..))))))))((((....)))).((((((...))))))	-24.9	0
Schwartz2019-PO1f	AGAGAACATTGCGCAATACG	Y. lipolytica	W29	A	455922	455945	Cas9	8.75106	Endogenous	CCGGAGAGAACATTGCGCAATACGTGGTCT	GTTTTAGAGCTAGAAATAGCAAGTTAAAATAAGGCTAGTCCGTTATCAACTTGAAAAAGTGGCACCGAGTCGGTGC	AGAGAACATTGCGCAATACG	.((.(((((((.((......(((((((.((((....))))...)))))))...))))))..))).)).((((....)))).((((((...))))))	-18.3	0
Schwartz2019-PO1f	CCTGAGCGACACGACCCGAG	Y. lipolytica	W29	A	456003	456026	Cas9	6.52347	Endogenous	TCCCCCTGAGCGACACGACCCGAGTGGAGA	GTTTTAGAGCTAGAAATAGCAAGTTAAAATAAGGCTAGTCCGTTATCAACTTGAAAAAGTGGCACCGAGTCGGTGC	CCTGAGCGACACGACCCGAG	..(((..(((..(((((...(((((((.((((....))))...)))))))..))...))).))).)))((((....)))).((((((...))))))	-21.7	0
Schwartz2019-PO1f	GCATGGCGTCGAACGACGCG	Y. lipolytica	W29	A	457383	457403	Cas9	2.0535	Endogenous	AGATGCATGGCGTCGAACGACGCGCGGCTC	GTTTTAGAGCTAGAAATAGCAAGTTAAAATAAGGCTAGTCCGTTATCAACTTGAAAAAGTGGCACCGAGTCGGTGC	GCATGGCGTCGAACGACGCG	..((.(((((....))))).))......((((....))))(((((...((((.(......).)))).))))).........((((((...))))))	-23.8	-7.9
Schwartz2019-PO1f	GGTGGTGGTCAACGACACGA	Y. lipolytica	W29	A	457512	457535	Cas9	1.80936	Endogenous	AACGGGTGGTGGTCAACGACACGACGGTGC	GTTTTAGAGCTAGAAATAGCAAGTTAAAATAAGGCTAGTCCGTTATCAACTTGAAAAAGTGGCACCGAGTCGGTGC	GGTGGTGGTCAACGACACGA	((((((((...((....(..(((((((.((((....))))...)))))))..)....)))))))))).((((....)))).((((((...))))))	-22.1	-3
Schwartz2019-PO1f	TGCAAATATGGGACACGGCG	Y. lipolytica	W29	A	457483	457506	Cas9	3.39271	Endogenous	CGGCTGCAAATATGGGACACGGCGGGGCAG	GTTTTAGAGCTAGAAATAGCAAGTTAAAATAAGGCTAGTCCGTTATCAACTTGAAAAAGTGGCACCGAGTCGGTGC	TGCAAATATGGGACACGGCG	.....(((..((((..(((.(((((((.((((....))))...)))))))...))).))))..)))..((((....)))).((((((...))))))	-24.4	0
Schwartz2019-PO1f	TGGTCAACGACACGACGGTG	Y. lipolytica	W29	A	457507	457530	Cas9	7.07082	Endogenous	GTGGTGGTCAACGACACGACGGTGCGGCTG	GTTTTAGAGCTAGAAATAGCAAGTTAAAATAAGGCTAGTCCGTTATCAACTTGAAAAAGTGGCACCGAGTCGGTGC	TGGTCAACGACACGACGGTG	((((.((((....((((((.(((((((.((((....))))...)))))))...))).)))))))))))((((....)))).((((((...))))))	-22.9	-2.2
Schwartz2019-PO1f	GCAGGAGCGATTCCGAAGCA	Y. lipolytica	W29	A	457461	457484	Cas9	6.09711	Endogenous	CGGGGCAGGAGCGATTCCGAAGCATGGCCC	GTTTTAGAGCTAGAAATAGCAAGTTAAAATAAGGCTAGTCCGTTATCAACTTGAAAAAGTGGCACCGAGTCGGTGC	GCAGGAGCGATTCCGAAGCA	((....))(((..((.(((.(((((((.((((....))))...)))))))...)))....))..))).((((....)))).((((((...))))))	-20.5	-3.3
Schwartz2019-PO1f	GGAACTTGTTGTTGACGTAG	Y. lipolytica	W29	A	457581	457601	Cas9	0.181191	Endogenous	GCCTGGAACTTGTTGTTGACGTAGCGGGTC	GTTTTAGAGCTAGAAATAGCAAGTTAAAATAAGGCTAGTCCGTTATCAACTTGAAAAAGTGGCACCGAGTCGGTGC	GGAACTTGTTGTTGACGTAG	..(((((((((((....(((.((...)).)))..)))))))))))...((((.(......).))))..((((....)))).((((((...))))))	-22.7	-0.2
Schwartz2019-PO1f	TTAGCAAGTACACGTTGAGG	Y. lipolytica	W29	A	462246	462269	Cas9	2.94067	Endogenous	ACGTTTAGCAAGTACACGTTGAGGGGGTTC	GTTTTAGAGCTAGAAATAGCAAGTTAAAATAAGGCTAGTCCGTTATCAACTTGAAAAAGTGGCACCGAGTCGGTGC	TTAGCAAGTACACGTTGAGG	....(((((..(((.....(((((((..((((....)))).........)))))))....))).....)))))........((((((...))))))	-18	-1.7
Schwartz2019-PO1f	GCTAAACGTGGGGAATGAAG	Y. lipolytica	W29	A	462264	462284	Cas9	5.59944	Endogenous	ACTTGCTAAACGTGGGGAATGAAGAGGAGG	GTTTTAGAGCTAGAAATAGCAAGTTAAAATAAGGCTAGTCCGTTATCAACTTGAAAAAGTGGCACCGAGTCGGTGC	GCTAAACGTGGGGAATGAAG	.........(((........(((((((.((((....))))...)))))))........))).......((((....)))).((((((...))))))	-18.8	0
Schwartz2019-PO1f	GGCTCTGGAGGAGGATAACG	Y. lipolytica	W29	A	462294	462314	Cas9	6.10836	Endogenous	TGGAGGCTCTGGAGGAGGATAACGAGGTCA	GTTTTAGAGCTAGAAATAGCAAGTTAAAATAAGGCTAGTCCGTTATCAACTTGAAAAAGTGGCACCGAGTCGGTGC	GGCTCTGGAGGAGGATAACG	..((((...))))((((((((((((((.((((....))))...))))))..........)))))))).((((....)))).((((((...))))))	-25.4	-2.1
Schwartz2019-PO1f	ACGTGTACTTGCTAAACGTG	Y. lipolytica	W29	A	462254	462274	Cas9	-2.61487	Endogenous	CTCAACGTGTACTTGCTAAACGTGGGGAAT	GTTTTAGAGCTAGAAATAGCAAGTTAAAATAAGGCTAGTCCGTTATCAACTTGAAAAAGTGGCACCGAGTCGGTGC	ACGTGTACTTGCTAAACGTG	......((((((((....(((((....)))))....))))))))....((((.(......).))))..((((....)))).((((((...))))))	-22.1	-1.9
Schwartz2019-PO1f	CGTGAGCTCCAGTTTTTGTC	Y. lipolytica	W29	A	462188	462211	Cas9	1.69091	Endogenous	ATCGCGTGAGCTCCAGTTTTTGTCCGGCCG	GTTTTAGAGCTAGAAATAGCAAGTTAAAATAAGGCTAGTCCGTTATCAACTTGAAAAAGTGGCACCGAGTCGGTGC	CGTGAGCTCCAGTTTTTGTC	((.((.((..((((((....(((((((.((((....))))...)))))))))))))))))))......((((....)))).((((((...))))))	-18.7	-0.2
Schwartz2019-PO1f	AGCTCACGCGATGGTTCGAG	Y. lipolytica	W29	A	462203	462223	Cas9	5.66215	Endogenous	CTGGAGCTCACGCGATGGTTCGAGGGGAGT	GTTTTAGAGCTAGAAATAGCAAGTTAAAATAAGGCTAGTCCGTTATCAACTTGAAAAAGTGGCACCGAGTCGGTGC	AGCTCACGCGATGGTTCGAG	(((((((.(((....)))..))....)))))........((((((...((((.(......).)))).))))))........((((((...))))))	-21.7	-1.7
Schwartz2019-PO1f	ACAGCTCCCAGGAGTCTTGT	Y. lipolytica	W29	A	465502	465525	Cas9	-0.964461	Endogenous	GAGCACAGCTCCCAGGAGTCTTGTCGGATG	GTTTTAGAGCTAGAAATAGCAAGTTAAAATAAGGCTAGTCCGTTATCAACTTGAAAAAGTGGCACCGAGTCGGTGC	ACAGCTCCCAGGAGTCTTGT	..........((((((((((........((((....))))........)))))))...))).......((((....)))).((((((...))))))	-22.2	-3.8
Schwartz2019-PO1f	TGCTCGAAAGACTTGCGCTT	Y. lipolytica	W29	A	465347	465370	Cas9	-0.428158	Endogenous	CTGTTGCTCGAAAGACTTGCGCTTGGGTCG	GTTTTAGAGCTAGAAATAGCAAGTTAAAATAAGGCTAGTCCGTTATCAACTTGAAAAAGTGGCACCGAGTCGGTGC	TGCTCGAAAGACTTGCGCTT	.........((((.((.((((((((((.((((....))))...)))))))))))).))))........((((....)))).((((((...))))))	-28.5	-2.1
Schwartz2019-PO1f	TGGTTGGTTTCGTCATCGGA	Y. lipolytica	W29	A	465421	465444	Cas9	-1.44387	Endogenous	TTCGTGGTTGGTTTCGTCATCGGAGGGGCC	GTTTTAGAGCTAGAAATAGCAAGTTAAAATAAGGCTAGTCCGTTATCAACTTGAAAAAGTGGCACCGAGTCGGTGC	TGGTTGGTTTCGTCATCGGA	.(((((((..((.......(((((((..((((....)))).........)))))))....))..)))))))..........((((((...))))))	-21	-0.9
Schwartz2019-PO1f	ACTCAACCTCTTCCAGACTG	Y. lipolytica	W29	A	465629	465649	Cas9	0.572916	Endogenous	AGGAACTCAACCTCTTCCAGACTGGGGATC	GTTTTAGAGCTAGAAATAGCAAGTTAAAATAAGGCTAGTCCGTTATCAACTTGAAAAAGTGGCACCGAGTCGGTGC	ACTCAACCTCTTCCAGACTG	...............(((((((((((..((((....)))).........)))))))))))........((((....)))).((((((...))))))	-23.4	0
Schwartz2019-PO1f	AGAGGTCAGCATCAAATTCG	Y. lipolytica	W29	A	465441	465464	Cas9	0.27557	Endogenous	TATTAGAGGTCAGCATCAAATTCGTGGTTG	GTTTTAGAGCTAGAAATAGCAAGTTAAAATAAGGCTAGTCCGTTATCAACTTGAAAAAGTGGCACCGAGTCGGTGC	AGAGGTCAGCATCAAATTCG	........(((((..(((((((......((((.......((((((...((((.(......).)))).))))))......))))))))))).)))))	-21.7	0
Schwartz2019-PO1f	GGAGTCTTGTCGGATGGCTA	Y. lipolytica	W29	A	465492	465515	Cas9	-1.46454	Endogenous	CCCAGGAGTCTTGTCGGATGGCTATGGTAA	GTTTTAGAGCTAGAAATAGCAAGTTAAAATAAGGCTAGTCCGTTATCAACTTGAAAAAGTGGCACCGAGTCGGTGC	GGAGTCTTGTCGGATGGCTA	.((((.....(((((((((.(((((((.((((....))))...)))))))..))))).))))......)))).........((((((...))))))	-26.3	-2.4
Schwartz2019-PO1f	CCATGTGGATAAGAAAACCG	Y. lipolytica	W29	A	466382	466402	Cas9	0.778347	Endogenous	CGAGCCATGTGGATAAGAAAACCGGGGATA	GTTTTAGAGCTAGAAATAGCAAGTTAAAATAAGGCTAGTCCGTTATCAACTTGAAAAAGTGGCACCGAGTCGGTGC	CCATGTGGATAAGAAAACCG	......((((.((....((.(((((((.((((....))))...)))))))..)))).)))).......((((....)))).((((((...))))))	-21.7	-0.3
Schwartz2019-PO1f	GCCCGAATGTTTGAAACACA	Y. lipolytica	W29	A	466355	466375	Cas9	-0.578706	Endogenous	TCGGGCCCGAATGTTTGAAACACAGGGCGA	GTTTTAGAGCTAGAAATAGCAAGTTAAAATAAGGCTAGTCCGTTATCAACTTGAAAAAGTGGCACCGAGTCGGTGC	GCCCGAATGTTTGAAACACA	(((......((((((((...))))))))((((....))))............))).............((((....)))).((((((...))))))	-19	0
Schwartz2019-PO1f	TTTACACCAAATTTCGGGCG	Y. lipolytica	W29	A	466222	466242	Cas9	-1.92052	Endogenous	TTACTTTACACCAAATTTCGGGCGCGGACA	GTTTTAGAGCTAGAAATAGCAAGTTAAAATAAGGCTAGTCCGTTATCAACTTGAAAAAGTGGCACCGAGTCGGTGC	TTTACACCAAATTTCGGGCG	..........((..((((((((((((..((((....)))).........))))))).)))))..))..((((....)))).((((((...))))))	-23	-0.4
Schwartz2019-PO1f	TGTACGTTCTTACCGGGCTT	Y. lipolytica	W29	A	466302	466325	Cas9	-3.31946	Endogenous	CACGTGTACGTTCTTACCGGGCTTGGGTAA	GTTTTAGAGCTAGAAATAGCAAGTTAAAATAAGGCTAGTCCGTTATCAACTTGAAAAAGTGGCACCGAGTCGGTGC	TGTACGTTCTTACCGGGCTT	...(((..((....((.((((((((((.((((....))))...)))))))))).))))..))).....((((....)))).((((((...))))))	-25.4	-1.6
Schwartz2019-PO1f	TGCTCGCTGCAAAGTCCTCG	Y. lipolytica	W29	A	466271	466294	Cas9	-0.00472518	Endogenous	TTCATGCTCGCTGCAAAGTCCTCGGGGGTC	GTTTTAGAGCTAGAAATAGCAAGTTAAAATAAGGCTAGTCCGTTATCAACTTGAAAAAGTGGCACCGAGTCGGTGC	TGCTCGCTGCAAAGTCCTCG	(((.....))).((.(((..(((((((.((((....))))...))))))).)))))............((((....)))).((((((...))))))	-22.3	-2.2
Schwartz2019-PO1f	CTGGACCCCAGATATATCCC	Y. lipolytica	W29	A	466399	466422	Cas9	0.532004	Endogenous	TTTCCTGGACCCCAGATATATCCCCGGTTT	GTTTTAGAGCTAGAAATAGCAAGTTAAAATAAGGCTAGTCCGTTATCAACTTGAAAAAGTGGCACCGAGTCGGTGC	CTGGACCCCAGATATATCCC	.(((((........((.((.(((((((.((((....))))...)))))))..)).)))))))......((((....)))).((((((...))))))	-19.9	-3.2
Schwartz2019-PO1f	GTATATCACGGCGTGCCAGG	Y. lipolytica	W29	A	467859	467879	Cas9	-0.22462	Endogenous	TGGTGTATATCACGGCGTGCCAGGGGGCAG	GTTTTAGAGCTAGAAATAGCAAGTTAAAATAAGGCTAGTCCGTTATCAACTTGAAAAAGTGGCACCGAGTCGGTGC	GTATATCACGGCGTGCCAGG	.......(((((..(((...(((((((.((((....))))...)))))))..)))..).)))).....((((....)))).((((((...))))))	-27.1	-0.5
Schwartz2019-PO1f	TCTCATCGTAGTCAACCAGA	Y. lipolytica	W29	A	467814	467837	Cas9	-2.36482	Endogenous	CCGATCTCATCGTAGTCAACCAGACGGGCC	GTTTTAGAGCTAGAAATAGCAAGTTAAAATAAGGCTAGTCCGTTATCAACTTGAAAAAGTGGCACCGAGTCGGTGC	TCTCATCGTAGTCAACCAGA	........(((((.......(((((((.((((....))))...)))))))..)))))...........((((....)))).((((((...))))))	-16.7	0
Schwartz2019-PO1f	GTTCAGCTAATGAAGCAGAA	Y. lipolytica	W29	A	467776	467796	Cas9	-0.685445	Endogenous	TGCCGTTCAGCTAATGAAGCAGAATGGTGC	GTTTTAGAGCTAGAAATAGCAAGTTAAAATAAGGCTAGTCCGTTATCAACTTGAAAAAGTGGCACCGAGTCGGTGC	GTTCAGCTAATGAAGCAGAA	.(((((((..((((((....)))))).)))).)))....((((((...((((.(......).)))).))))))........((((((...))))))	-22.9	-2.4
Schwartz2019-PO1f	GGACGCCGAGAATCAGGTGA	Y. lipolytica	W29	A	467706	467726	Cas9	0.0238482	Endogenous	GGCAGGACGCCGAGAATCAGGTGACGGGCT	GTTTTAGAGCTAGAAATAGCAAGTTAAAATAAGGCTAGTCCGTTATCAACTTGAAAAAGTGGCACCGAGTCGGTGC	GGACGCCGAGAATCAGGTGA	(((((((.............(((((((.((((....))))...)))))))..)))..)))).......((((....)))).((((((...))))))	-23	-5.1
Schwartz2019-PO1f	GTGTATATCACGGCGTGCCA	Y. lipolytica	W29	A	467857	467877	Cas9	-0.471758	Endogenous	TCTGGTGTATATCACGGCGTGCCAGGGGGC	GTTTTAGAGCTAGAAATAGCAAGTTAAAATAAGGCTAGTCCGTTATCAACTTGAAAAAGTGGCACCGAGTCGGTGC	GTGTATATCACGGCGTGCCA	.........(((((..(((.(((((((.((((....))))...)))))))..)))..).)))).....((((....)))).((((((...))))))	-26.9	-2.2
Schwartz2019-PO1f	ATTCTGCTTCATTAGCTGAA	Y. lipolytica	W29	A	467774	467797	Cas9	-0.236265	Endogenous	CACCATTCTGCTTCATTAGCTGAACGGCAC	GTTTTAGAGCTAGAAATAGCAAGTTAAAATAAGGCTAGTCCGTTATCAACTTGAAAAAGTGGCACCGAGTCGGTGC	ATTCTGCTTCATTAGCTGAA	..........(((((((...(((((((.((((....))))...)))))))..))))))).........((((....)))).((((((...))))))	-23.2	-3.4
Schwartz2019-PO1f	AGAGAAGAGGAAGGAGAACG	Y. lipolytica	W29	A	471563	471583	Cas9	6.81634	Endogenous	CTGAAGAGAAGAGGAAGGAGAACGTGGATG	GTTTTAGAGCTAGAAATAGCAAGTTAAAATAAGGCTAGTCCGTTATCAACTTGAAAAAGTGGCACCGAGTCGGTGC	AGAGAAGAGGAAGGAGAACG	.((.....(((...((....(((((((.((((....))))...)))))))....))..)))....)).((((....)))).((((((...))))))	-20.2	0
Schwartz2019-PO1f	GATTGAAGAGGTGCGCCAAA	Y. lipolytica	W29	A	471704	471724	Cas9	6.05766	Endogenous	AGCCGATTGAAGAGGTGCGCCAAAAGGTTG	GTTTTAGAGCTAGAAATAGCAAGTTAAAATAAGGCTAGTCCGTTATCAACTTGAAAAAGTGGCACCGAGTCGGTGC	GATTGAAGAGGTGCGCCAAA	.(((((...((((((((...(((((((.((((....))))...)))))))..))).............((((....)))).)))))...)))))..	-23.4	-0.3
Schwartz2019-PO1f	TTTTGGCGCACCTCTTCAAT	Y. lipolytica	W29	A	471702	471725	Cas9	3.67351	Endogenous	AACCTTTTGGCGCACCTCTTCAATCGGCTG	GTTTTAGAGCTAGAAATAGCAAGTTAAAATAAGGCTAGTCCGTTATCAACTTGAAAAAGTGGCACCGAGTCGGTGC	TTTTGGCGCACCTCTTCAAT	....(((...(((......((((((((.((((....))))...)))))))))))...)))........((((....)))).((((((...))))))	-19.9	0
Schwartz2019-PO1f	GCAGTGTTATCTAGACGCGC	Y. lipolytica	W29	A	471740	471760	Cas9	4.89146	Endogenous	TGGAGCAGTGTTATCTAGACGCGCAGGCCG	GTTTTAGAGCTAGAAATAGCAAGTTAAAATAAGGCTAGTCCGTTATCAACTTGAAAAAGTGGCACCGAGTCGGTGC	GCAGTGTTATCTAGACGCGC	((.(((((.....)))))))(((((((.((((....))))...)))))))..................((((....)))).((((((...))))))	-21.3	-4.2
Schwartz2019-PO1f	GCAACAAGCTGTCTGCCTAC	Y. lipolytica	W29	A	471820	471840	Cas9	0.348268	Endogenous	AAGTGCAACAAGCTGTCTGCCTACCGGGTC	GTTTTAGAGCTAGAAATAGCAAGTTAAAATAAGGCTAGTCCGTTATCAACTTGAAAAAGTGGCACCGAGTCGGTGC	GCAACAAGCTGTCTGCCTAC	......(((.(.((((((..(((((((.((((....))))...))))))).)))).)).).)))....((((....)))).((((((...))))))	-24.3	-1.8
Schwartz2019-PO1f	GCTCCATCTCCTCAACCTTT	Y. lipolytica	W29	A	471719	471742	Cas9	6.50797	Endogenous	CACTGCTCCATCTCCTCAACCTTTTGGCGC	GTTTTAGAGCTAGAAATAGCAAGTTAAAATAAGGCTAGTCCGTTATCAACTTGAAAAAGTGGCACCGAGTCGGTGC	GCTCCATCTCCTCAACCTTT	................(((((((((((.((((....))))...)))))))))))..............((((....)))).((((((...))))))	-20.4	0
Schwartz2019-PO1f	GGAGCTGCCGAAACTCAACA	Y. lipolytica	W29	A	474331	474351	Cas9	7.31678	Endogenous	CGGTGGAGCTGCCGAAACTCAACACGGACA	GTTTTAGAGCTAGAAATAGCAAGTTAAAATAAGGCTAGTCCGTTATCAACTTGAAAAAGTGGCACCGAGTCGGTGC	GGAGCTGCCGAAACTCAACA	(((...(((((((((....))))))...((((....))))............)))...))).......((((....)))).((((((...))))))	-23.6	-0.6
Schwartz2019-PO1f	GATCCAAGCCGAGGGAACAG	Y. lipolytica	W29	A	475072	475092	Cas9	7.3095	Endogenous	CACAGATCCAAGCCGAGGGAACAGCGGGCG	GTTTTAGAGCTAGAAATAGCAAGTTAAAATAAGGCTAGTCCGTTATCAACTTGAAAAAGTGGCACCGAGTCGGTGC	GATCCAAGCCGAGGGAACAG	(((...((((..........(((((((.((((....))))...)))))))..)))).)))........((((....)))).((((((...))))))	-20.2	-2.1
Schwartz2019-PO1f	TTATCAATGACAACTGTCGA	Y. lipolytica	W29	A	475199	475222	Cas9	2.01768	Endogenous	AAGATTATCAATGACAACTGTCGACGGTGT	GTTTTAGAGCTAGAAATAGCAAGTTAAAATAAGGCTAGTCCGTTATCAACTTGAAAAAGTGGCACCGAGTCGGTGC	TTATCAATGACAACTGTCGA	......(((((.((((((..(((((((.((((....))))...)))))))..))).)))..)))))..((((....)))).((((((...))))))	-23.8	-2
Schwartz2019-PO1f	ATCTGCACAGATCCAAGCCG	Y. lipolytica	W29	A	475063	475083	Cas9	-1.80266	Endogenous	TCCAATCTGCACAGATCCAAGCCGAGGGAA	GTTTTAGAGCTAGAAATAGCAAGTTAAAATAAGGCTAGTCCGTTATCAACTTGAAAAAGTGGCACCGAGTCGGTGC	ATCTGCACAGATCCAAGCCG	......((.(((...((((.(((((((.((((....))))...)))))))..)))).))).)).....((((....)))).((((((...))))))	-23.9	0
Schwartz2019-PO1f	GTATTCACAGGCTCGTTTGA	Y. lipolytica	W29	A	474833	474853	Cas9	6.5663	Endogenous	TCTGGTATTCACAGGCTCGTTTGAGGGCAT	GTTTTAGAGCTAGAAATAGCAAGTTAAAATAAGGCTAGTCCGTTATCAACTTGAAAAAGTGGCACCGAGTCGGTGC	GTATTCACAGGCTCGTTTGA	......((.((((.((((..(((((((.((((....))))...))))))).)))).)))).)).....((((....)))).((((((...))))))	-22.8	0
Schwartz2019-PO1f	TGGACGGTGGACATTGCCGA	Y. lipolytica	W29	A	474605	474625	Cas9	-2.24962	Endogenous	CTTGTGGACGGTGGACATTGCCGAGGGAAC	GTTTTAGAGCTAGAAATAGCAAGTTAAAATAAGGCTAGTCCGTTATCAACTTGAAAAAGTGGCACCGAGTCGGTGC	TGGACGGTGGACATTGCCGA	..((.(((((((...(((..(((((((.((((....))))...)))))))..)))..))))))).)).((((....)))).((((((...))))))	-29.2	-3.8
Schwartz2019-PO1f	AGACTGTCCGAATTCAGCAG	Y. lipolytica	W29	A	478109	478132	Cas9	0.114292	Endogenous	AATGAGACTGTCCGAATTCAGCAGCGGTCA	GTTTTAGAGCTAGAAATAGCAAGTTAAAATAAGGCTAGTCCGTTATCAACTTGAAAAAGTGGCACCGAGTCGGTGC	AGACTGTCCGAATTCAGCAG	.(((((.((...........(((((((.((((....))))...)))))))..)).)))))........((((....)))).((((((...))))))	-21.2	-1.4
Schwartz2019-PO1f	GTATGATCTGTCGAAGAAAC	Y. lipolytica	W29	A	478268	478291	Cas9	-1.04356	Endogenous	CAGAGTATGATCTGTCGAAGAAACCGGAGA	GTTTTAGAGCTAGAAATAGCAAGTTAAAATAAGGCTAGTCCGTTATCAACTTGAAAAAGTGGCACCGAGTCGGTGC	GTATGATCTGTCGAAGAAAC	....(((..(((........(((((((.((((....))))...)))))))..)))..)))........((((....)))).((((((...))))))	-17.3	-0.6
Schwartz2019-PO1f	AACCGGAGAAGGAAAGGTGG	Y. lipolytica	W29	A	478251	478274	Cas9	7.20265	Endogenous	AAGAAACCGGAGAAGGAAAGGTGGTGGAAG	GTTTTAGAGCTAGAAATAGCAAGTTAAAATAAGGCTAGTCCGTTATCAACTTGAAAAAGTGGCACCGAGTCGGTGC	AACCGGAGAAGGAAAGGTGG	.....((...(((..(((..(((((((.((((....))))...)))))))...)))..)))....)).((((....)))).((((((...))))))	-23.1	-1.8
Schwartz2019-PO1f	TACCAAGGTTGATCCTGGAA	Y. lipolytica	W29	A	478295	478318	Cas9	6.11672	Endogenous	TACATACCAAGGTTGATCCTGGAAGGGCAG	GTTTTAGAGCTAGAAATAGCAAGTTAAAATAAGGCTAGTCCGTTATCAACTTGAAAAAGTGGCACCGAGTCGGTGC	TACCAAGGTTGATCCTGGAA	.....((((((((..(((((((((((..((((....)))).........)))))))..))))..)))))))).........((((((...))))))	-25.5	-4
Schwartz2019-PO1f	TCTGTCGAAGAAACCGGAGA	Y. lipolytica	W29	A	478262	478285	Cas9	6.82599	Endogenous	ATGATCTGTCGAAGAAACCGGAGAAGGAAA	GTTTTAGAGCTAGAAATAGCAAGTTAAAATAAGGCTAGTCCGTTATCAACTTGAAAAAGTGGCACCGAGTCGGTGC	TCTGTCGAAGAAACCGGAGA	(((.....)))...((((.(((((((..((((....)))).........)))))))..))))......((((....)))).((((((...))))))	-21.8	-0.9
Schwartz2019-PO1f	TGCCCTTCCAGGATCAACCT	Y. lipolytica	W29	A	478293	478313	Cas9	6.64032	Endogenous	ACTCTGCCCTTCCAGGATCAACCTTGGTAT	GTTTTAGAGCTAGAAATAGCAAGTTAAAATAAGGCTAGTCCGTTATCAACTTGAAAAAGTGGCACCGAGTCGGTGC	TGCCCTTCCAGGATCAACCT	..........((((...((((((((((.((((....))))...))))))).)))...)))).......((((....)))).((((((...))))))	-23.5	-1
Schwartz2019-PO1f	CAAACGCGCCACAAATACCA	Y. lipolytica	W29	A	479266	479286	Cas9	6.77634	Endogenous	TGCGCAAACGCGCCACAAATACCAGGGCAC	GTTTTAGAGCTAGAAATAGCAAGTTAAAATAAGGCTAGTCCGTTATCAACTTGAAAAAGTGGCACCGAGTCGGTGC	CAAACGCGCCACAAATACCA	..((((.((......((((.(((((((.((((....))))...)))))))..)).)))).))))....((((....)))).((((((...))))))	-17.5	0
Schwartz2019-PO1f	TTTGCGCAGCTCTAAATGGA	Y. lipolytica	W29	A	479247	479270	Cas9	1.40218	Endogenous	CGCGTTTGCGCAGCTCTAAATGGAGGGCTA	GTTTTAGAGCTAGAAATAGCAAGTTAAAATAAGGCTAGTCCGTTATCAACTTGAAAAAGTGGCACCGAGTCGGTGC	TTTGCGCAGCTCTAAATGGA	....((((((((((((......)))))))))........((((((...((((.(......).)))).)))))).....)))((((((...))))))	-25.3	0
Schwartz2019-PO1f	AGTTAGCTCTTTCTGGAACG	Y. lipolytica	W29	A	479394	479417	Cas9	-3.18268	Endogenous	GGCAAGTTAGCTCTTTCTGGAACGAGGCCT	GTTTTAGAGCTAGAAATAGCAAGTTAAAATAAGGCTAGTCCGTTATCAACTTGAAAAAGTGGCACCGAGTCGGTGC	AGTTAGCTCTTTCTGGAACG	..((((((((..(((...)))....))))))))......((((((...((((.(......).)))).))))))........((((((...))))))	-23.5	-0.3
Schwartz2019-PO1f	CTCTCAGCCATGTTTTCAGT	Y. lipolytica	W29	A	479489	479509	Cas9	-2.49868	Endogenous	GGCACTCTCAGCCATGTTTTCAGTCGGTTT	GTTTTAGAGCTAGAAATAGCAAGTTAAAATAAGGCTAGTCCGTTATCAACTTGAAAAAGTGGCACCGAGTCGGTGC	CTCTCAGCCATGTTTTCAGT	......(((((.(((((((.(((....(((..((..((((.............)))).)).)))...)))))))))).)))))((((...))))..	-20.5	0
Schwartz2019-PO1f	CGAAATGCTGTGATTCAGCC	Y. lipolytica	W29	A	479327	479350	Cas9	-1.32937	Endogenous	GGGACGAAATGCTGTGATTCAGCCAGGAGA	GTTTTAGAGCTAGAAATAGCAAGTTAAAATAAGGCTAGTCCGTTATCAACTTGAAAAAGTGGCACCGAGTCGGTGC	CGAAATGCTGTGATTCAGCC	....(((.((.((((.(((((((((((.((((....))))...)))))))..)))))))))).)))..((((....)))).((((((...))))))	-23.8	-4.3
Schwartz2019-PO1f	GCAAACGCGCCACAAATACC	Y. lipolytica	W29	A	479265	479285	Cas9	-2.05462	Endogenous	CTGCGCAAACGCGCCACAAATACCAGGGCA	GTTTTAGAGCTAGAAATAGCAAGTTAAAATAAGGCTAGTCCGTTATCAACTTGAAAAAGTGGCACCGAGTCGGTGC	GCAAACGCGCCACAAATACC	((....))(((.........(((((((.((((....))))...)))))))..))).............((((....)))).((((((...))))))	-17.9	-1
Schwartz2019-PO1f	GCACAGCAACTACTCAAGAA	Y. lipolytica	W29	A	481414	481437	Cas9	4.43752	Endogenous	AGGGGCACAGCAACTACTCAAGAACGGCTC	GTTTTAGAGCTAGAAATAGCAAGTTAAAATAAGGCTAGTCCGTTATCAACTTGAAAAAGTGGCACCGAGTCGGTGC	GCACAGCAACTACTCAAGAA	.(((.....((((((...........))).)))......((((((...((((.(......).)))).)))))).....)))((((((...))))))	-16.7	0
Schwartz2019-PO1f	AGGTGAGTACTAGTGGCAAG	Y. lipolytica	W29	A	481436	481459	Cas9	6.70204	Endogenous	ATGGAGGTGAGTACTAGTGGCAAGGGGCAC	GTTTTAGAGCTAGAAATAGCAAGTTAAAATAAGGCTAGTCCGTTATCAACTTGAAAAAGTGGCACCGAGTCGGTGC	AGGTGAGTACTAGTGGCAAG	.((((((.((((((......(((((((.((((....))))...)))))))...)))))).).))))).((((....)))).((((((...))))))	-25.3	0
Schwartz2019-PO1f	TGATAAGCCTTTCAGAGAGG	Y. lipolytica	W29	A	481069	481092	Cas9	0.643981	Endogenous	CTCTTGATAAGCCTTTCAGAGAGGTGGATC	GTTTTAGAGCTAGAAATAGCAAGTTAAAATAAGGCTAGTCCGTTATCAACTTGAAAAAGTGGCACCGAGTCGGTGC	TGATAAGCCTTTCAGAGAGG	.(((.((((((.........(((((((.((((....))))...))))))))))))).)))........((((....)))).((((((...))))))	-23.8	-1.6
Schwartz2019-PO1f	TGAAAGGCTTATCAAGAGTG	Y. lipolytica	W29	A	481078	481098	Cas9	5.86536	Endogenous	TCTCTGAAAGGCTTATCAAGAGTGGGGAAG	GTTTTAGAGCTAGAAATAGCAAGTTAAAATAAGGCTAGTCCGTTATCAACTTGAAAAAGTGGCACCGAGTCGGTGC	TGAAAGGCTTATCAAGAGTG	...............((.((((((((..((((....)))).........)))))))).))........((((....)))).((((((...))))))	-19.8	-1
Schwartz2019-PO1f	GCTGAGCCTTGCTCTTCGTG	Y. lipolytica	W29	A	481333	481356	Cas9	2.50388	Endogenous	ACAAGCTGAGCCTTGCTCTTCGTGAGGACT	GTTTTAGAGCTAGAAATAGCAAGTTAAAATAAGGCTAGTCCGTTATCAACTTGAAAAAGTGGCACCGAGTCGGTGC	GCTGAGCCTTGCTCTTCGTG	(((.(((((((((.((..(((((....)))))..)).))))..........)))))))).........((((....)))).((((((...))))))	-23.2	-3.9
Schwartz2019-PO1f	TCTTGATCCACCTCTCTGAA	Y. lipolytica	W29	A	481062	481082	Cas9	1.47428	Endogenous	GGCATCTTGATCCACCTCTCTGAAAGGCTT	GTTTTAGAGCTAGAAATAGCAAGTTAAAATAAGGCTAGTCCGTTATCAACTTGAAAAAGTGGCACCGAGTCGGTGC	TCTTGATCCACCTCTCTGAA	.......((((..((((((....))))))(((....)))((((((...((((.(......).)))).)))))).....))))(((((...))))).	-19.3	0
Schwartz2019-PO1f	GGAGAAGGACGAATTGAGCG	Y. lipolytica	W29	A	481959	481979	Cas9	-0.298089	Endogenous	GCGTGGAGAAGGACGAATTGAGCGTGGAGG	GTTTTAGAGCTAGAAATAGCAAGTTAAAATAAGGCTAGTCCGTTATCAACTTGAAAAAGTGGCACCGAGTCGGTGC	GGAGAAGGACGAATTGAGCG	...((..((((.(((.(((.(((((((.((((....))))...)))))))...)))))).)))).)).((((....)))).((((((...))))))	-23.1	0
Schwartz2019-PO1f	ACCAGGTGTACTCAGCCTCG	Y. lipolytica	W29	A	481829	481849	Cas9	-1.89191	Endogenous	GACAACCAGGTGTACTCAGCCTCGGGGTCG	GTTTTAGAGCTAGAAATAGCAAGTTAAAATAAGGCTAGTCCGTTATCAACTTGAAAAAGTGGCACCGAGTCGGTGC	ACCAGGTGTACTCAGCCTCG	....((...(((.(((((..(((((((.((((....))))...))))))).)))))))))).......((((....)))).((((((...))))))	-26.2	-2.9
Schwartz2019-PO1f	AGCCACGACCCGCGACCCCG	Y. lipolytica	W29	A	481844	481867	Cas9	2.73993	Endogenous	AGCCAGCCACGACCCGCGACCCCGAGGCTG	GTTTTAGAGCTAGAAATAGCAAGTTAAAATAAGGCTAGTCCGTTATCAACTTGAAAAAGTGGCACCGAGTCGGTGC	AGCCACGACCCGCGACCCCG	..........((.(((.((.(((((((.((((....))))...)))))))..))...)))))......((((....)))).((((((...))))))	-21.7	-0.4
Schwartz2019-PO1f	TCAGGTGCTCATGATTTCGT	Y. lipolytica	W29	A	481896	481916	Cas9	7.96607	Endogenous	CATCTCAGGTGCTCATGATTTCGTCGGCGG	GTTTTAGAGCTAGAAATAGCAAGTTAAAATAAGGCTAGTCCGTTATCAACTTGAAAAAGTGGCACCGAGTCGGTGC	TCAGGTGCTCATGATTTCGT	((((((.....((((..((((((((((.((((....))))...)))))))).........))..)))))))))).......((((((...))))))	-21.5	-0.3
Schwartz2019-PO1f	TCCTTCTCCACGCCTCCCTT	Y. lipolytica	W29	A	481945	481968	Cas9	7.89441	Endogenous	TTCGTCCTTCTCCACGCCTCCCTTGGGAAG	GTTTTAGAGCTAGAAATAGCAAGTTAAAATAAGGCTAGTCCGTTATCAACTTGAAAAAGTGGCACCGAGTCGGTGC	TCCTTCTCCACGCCTCCCTT	.........(((.((.(((((((((((.((((....))))...)))))))))))..))..))).....((((....)))).((((((...))))))	-23.9	0
Schwartz2019-PO1f	CTCTTCCCACGTTTCTCGCA	Y. lipolytica	W29	A	482003	482026	Cas9	-2.36256	Endogenous	CGGCCTCTTCCCACGTTTCTCGCACGGCAG	GTTTTAGAGCTAGAAATAGCAAGTTAAAATAAGGCTAGTCCGTTATCAACTTGAAAAAGTGGCACCGAGTCGGTGC	CTCTTCCCACGTTTCTCGCA	......((((((((((.((.........)).))))))..((((((...((((.(......).)))).)))))).....))))(((((...))))).	-19.9	0
Schwartz2019-PO1f	CCAAATCGTCGTTCAAACAG	Y. lipolytica	W29	A	484528	484551	Cas9	3.09695	Endogenous	GAGACCAAATCGTCGTTCAAACAGCGGTTT	GTTTTAGAGCTAGAAATAGCAAGTTAAAATAAGGCTAGTCCGTTATCAACTTGAAAAAGTGGCACCGAGTCGGTGC	CCAAATCGTCGTTCAAACAG	.......(((..........(((((((.((((....))))...)))))))..))).............((((....)))).((((((...))))))	-15.9	0
Schwartz2019-PO1f	GTTCAGCCTGCGCATATGAG	Y. lipolytica	W29	A	484283	484306	Cas9	6.19462	Endogenous	GCCCGTTCAGCCTGCGCATATGAGCGGATC	GTTTTAGAGCTAGAAATAGCAAGTTAAAATAAGGCTAGTCCGTTATCAACTTGAAAAAGTGGCACCGAGTCGGTGC	GTTCAGCCTGCGCATATGAG	(((((((((.........)))))...)))).........((((((...((((.(......).)))).))))))........((((((...))))))	-20.4	-0.4
Schwartz2019-PO1f	CCTGGCAGCACACACCCCGG	Y. lipolytica	W29	A	484365	484388	Cas9	5.65963	Endogenous	AACACCTGGCAGCACACACCCCGGAGGACG	GTTTTAGAGCTAGAAATAGCAAGTTAAAATAAGGCTAGTCCGTTATCAACTTGAAAAAGTGGCACCGAGTCGGTGC	CCTGGCAGCACACACCCCGG	..(((.(((..((...((..(((((((.((((....))))...)))))))..))...))..))).)))((((....)))).((((((...))))))	-20.2	-1.2
Schwartz2019-PO1f	GGAATGCAATTTCTTCGTCG	Y. lipolytica	W29	A	484635	484655	Cas9	-3.06618	Endogenous	TTGGGGAATGCAATTTCTTCGTCGGGGCCG	GTTTTAGAGCTAGAAATAGCAAGTTAAAATAAGGCTAGTCCGTTATCAACTTGAAAAAGTGGCACCGAGTCGGTGC	GGAATGCAATTTCTTCGTCG	(((.(((.((((((...((.......))...)))))).)))((((.......))))..))).......((((....)))).((((((...))))))	-19.8	-0.8
Schwartz2019-PO1f	GTTGCATTACCCCAAACACC	Y. lipolytica	W29	A	484383	484406	Cas9	5.78175	Endogenous	CCAAGTTGCATTACCCCAAACACCTGGCAG	GTTTTAGAGCTAGAAATAGCAAGTTAAAATAAGGCTAGTCCGTTATCAACTTGAAAAAGTGGCACCGAGTCGGTGC	GTTGCATTACCCCAAACACC	................(((((.(((.(.((((.......((((((...((((.(......).)))).))))))......)))).).))).))))).	-18.1	0
Schwartz2019-PO1f	AAGAGATCACGTTCCCCCAA	Y. lipolytica	W29	A	484717	484740	Cas9	6.9298	Endogenous	GGCAAAGAGATCACGTTCCCCCAACGGCTC	GTTTTAGAGCTAGAAATAGCAAGTTAAAATAAGGCTAGTCCGTTATCAACTTGAAAAAGTGGCACCGAGTCGGTGC	AAGAGATCACGTTCCCCCAA	....(((.(((..(..((..(((((((.((((....))))...)))))))..))...)..))).))).((((....)))).((((((...))))))	-21.7	0
Schwartz2019-PO1f	ATGCCCACTGTAGATCGGGG	Y. lipolytica	W29	A	486087	486107	Cas9	5.21189	Endogenous	TCCAATGCCCACTGTAGATCGGGGTGGCAT	GTTTTAGAGCTAGAAATAGCAAGTTAAAATAAGGCTAGTCCGTTATCAACTTGAAAAAGTGGCACCGAGTCGGTGC	ATGCCCACTGTAGATCGGGG	..((((.(((.....)))))))......((((....))))(((((...((((.(......).)))).))))).........((((((...))))))	-22.6	-3
Schwartz2019-PO1f	TCGGAACTTTACTTACCAAG	Y. lipolytica	W29	A	485992	486012	Cas9	5.21219	Endogenous	TCTTTCGGAACTTTACTTACCAAGTGGTAC	GTTTTAGAGCTAGAAATAGCAAGTTAAAATAAGGCTAGTCCGTTATCAACTTGAAAAAGTGGCACCGAGTCGGTGC	TCGGAACTTTACTTACCAAG	.((((.((...(((......(((((((.((((....))))...))))))))))...))))))......((((....)))).((((((...))))))	-20.9	0
Schwartz2019-PO1f	TAAGCAGTACGAGTACCACT	Y. lipolytica	W29	A	486007	486030	Cas9	6.5273	Endogenous	TGACTAAGCAGTACGAGTACCACTTGGTAA	GTTTTAGAGCTAGAAATAGCAAGTTAAAATAAGGCTAGTCCGTTATCAACTTGAAAAAGTGGCACCGAGTCGGTGC	TAAGCAGTACGAGTACCACT	..........((.((((..((((((((.((((....))))...)))))))).)).)).))........((((....)))).((((((...))))))	-20.3	0
Schwartz2019-PO1f	CATGCCACCCCGATCTACAG	Y. lipolytica	W29	A	486091	486114	Cas9	6.56969	Endogenous	AAGTCATGCCACCCCGATCTACAGTGGGCA	GTTTTAGAGCTAGAAATAGCAAGTTAAAATAAGGCTAGTCCGTTATCAACTTGAAAAAGTGGCACCGAGTCGGTGC	CATGCCACCCCGATCTACAG	...(((((.((........)).......((((....))))(((((...((((.(......).)))).)))))......)))))((((...))))..	-18.3	0
Schwartz2019-PO1f	CCAATGCCCACTGTAGATCG	Y. lipolytica	W29	A	486084	486104	Cas9	8.75832	Endogenous	AGCTCCAATGCCCACTGTAGATCGGGGTGG	GTTTTAGAGCTAGAAATAGCAAGTTAAAATAAGGCTAGTCCGTTATCAACTTGAAAAAGTGGCACCGAGTCGGTGC	CCAATGCCCACTGTAGATCG	........(((((....(((((......((((.......((((((...((((.(......).)))).))))))......)))))))))..))))).	-20.3	0
Schwartz2019-PO1f	GGCGATATGGAGCTCGGCAC	Y. lipolytica	W29	A	486174	486197	Cas9	2.62637	Endogenous	GGGTGGCGATATGGAGCTCGGCACCGGCGA	GTTTTAGAGCTAGAAATAGCAAGTTAAAATAAGGCTAGTCCGTTATCAACTTGAAAAAGTGGCACCGAGTCGGTGC	GGCGATATGGAGCTCGGCAC	...((((((((.((.(((..(((((((.((((....))))...)))))))...))))))))).)))).((((....)))).((((((...))))))	-26.5	-3.6
Schwartz2019-PO1f	GGGAAATGAGAAACGCGCTG	Y. lipolytica	W29	A	486566	486589	Cas9	0.72608	Endogenous	AATGGGGAAATGAGAAACGCGCTGTGGAAT	GTTTTAGAGCTAGAAATAGCAAGTTAAAATAAGGCTAGTCCGTTATCAACTTGAAAAAGTGGCACCGAGTCGGTGC	GGGAAATGAGAAACGCGCTG	......(((..((((.((((((((((..((((....)))).........)))))))))).)))).)))((((....)))).((((((...))))))	-26.8	0
Schwartz2019-PO1f	CCCATTCAAGTATAGCTCGA	Y. lipolytica	W29	A	486650	486673	Cas9	6.64634	Endogenous	TCTCCCCATTCAAGTATAGCTCGACGGCTT	GTTTTAGAGCTAGAAATAGCAAGTTAAAATAAGGCTAGTCCGTTATCAACTTGAAAAAGTGGCACCGAGTCGGTGC	CCCATTCAAGTATAGCTCGA	....(((((((.((((((........))))))((..((((.............)))).))........)))))))......((((((...))))))	-23.4	0
Schwartz2019-PO1f	CCCCATTTTTCGCATCTGAG	Y. lipolytica	W29	A	486586	486606	Cas9	-0.703571	Endogenous	ATTTCCCCATTTTTCGCATCTGAGAGGCTA	GTTTTAGAGCTAGAAATAGCAAGTTAAAATAAGGCTAGTCCGTTATCAACTTGAAAAAGTGGCACCGAGTCGGTGC	CCCCATTTTTCGCATCTGAG	....((((((.((.(((((....))))))).))))))..((((((...((((.(......).)))).))))))........((((((...))))))	-21.1	0
Schwartz2019-PO1f	CGTCGAGCTATACTTGAATG	Y. lipolytica	W29	A	486651	486671	Cas9	6.63322	Endogenous	AAGCCGTCGAGCTATACTTGAATGGGGAGA	GTTTTAGAGCTAGAAATAGCAAGTTAAAATAAGGCTAGTCCGTTATCAACTTGAAAAAGTGGCACCGAGTCGGTGC	CGTCGAGCTATACTTGAATG	...((.((((..(((.....(((((((.((((....))))...))))))))))..)))).))......((((....)))).((((((...))))))	-20.4	-2.9
Schwartz2019-PO1f	CCTCTCAGATGCGAAAAATG	Y. lipolytica	W29	A	486586	486609	Cas9	4.74814	Endogenous	ATAGCCTCTCAGATGCGAAAAATGGGGAAA	GTTTTAGAGCTAGAAATAGCAAGTTAAAATAAGGCTAGTCCGTTATCAACTTGAAAAAGTGGCACCGAGTCGGTGC	CCTCTCAGATGCGAAAAATG	.......((((((.....((((((((..((((....)))).........))))))))...)).)))).((((....)))).((((((...))))))	-19.6	0
Schwartz2019-PO1f	TTCAAGTCGTGCTCGGTATG	Y. lipolytica	W29	A	486696	486716	Cas9	6.09663	Endogenous	AGCATTCAAGTCGTGCTCGGTATGCGGTCG	GTTTTAGAGCTAGAAATAGCAAGTTAAAATAAGGCTAGTCCGTTATCAACTTGAAAAAGTGGCACCGAGTCGGTGC	TTCAAGTCGTGCTCGGTATG	(((((((.(....(((..((((((((..((((....)))).........))))))))..)))....).)))))))......((((((...))))))	-28.4	-1
Schwartz2019-PO1f	GCTGTGGATCCAGTTCTGAA	Y. lipolytica	W29	A	488224	488244	Cas9	6.39968	Endogenous	TTATGCTGTGGATCCAGTTCTGAAGGGCGG	GTTTTAGAGCTAGAAATAGCAAGTTAAAATAAGGCTAGTCCGTTATCAACTTGAAAAAGTGGCACCGAGTCGGTGC	GCTGTGGATCCAGTTCTGAA	(((((...((.((((((((....)))))))).)).)))))(((((...((((.(......).)))).))))).........((((((...))))))	-24.7	-1.9
Schwartz2019-PO1f	GTGGATCCAGTTCTGAAGGG	Y. lipolytica	W29	A	488227	488247	Cas9	7.14265	Endogenous	TGCTGTGGATCCAGTTCTGAAGGGCGGTAC	GTTTTAGAGCTAGAAATAGCAAGTTAAAATAAGGCTAGTCCGTTATCAACTTGAAAAAGTGGCACCGAGTCGGTGC	GTGGATCCAGTTCTGAAGGG	.....((.(((((((((.....))))))))).)).....((((((...((((.(......).)))).))))))........((((((...))))))	-23	-0.6
Schwartz2019-PO1f	CTTCTAGGTGGATTGACCAT	Y. lipolytica	W29	A	488255	488275	Cas9	5.10826	Endogenous	ACCACTTCTAGGTGGATTGACCATGGGTGG	GTTTTAGAGCTAGAAATAGCAAGTTAAAATAAGGCTAGTCCGTTATCAACTTGAAAAAGTGGCACCGAGTCGGTGC	CTTCTAGGTGGATTGACCAT	.........((((((.((.((((((((.((((....))))...)))))))).)).)))))).......((((....)))).((((((...))))))	-27.2	-3.1
Schwartz2019-PO1f	CTAGGTGGATTGACCATGGG	Y. lipolytica	W29	A	488258	488278	Cas9	2.77428	Endogenous	ACTTCTAGGTGGATTGACCATGGGTGGATA	GTTTTAGAGCTAGAAATAGCAAGTTAAAATAAGGCTAGTCCGTTATCAACTTGAAAAAGTGGCACCGAGTCGGTGC	CTAGGTGGATTGACCATGGG	......((((((.((.....(((((((.((((....))))...)))))))..)).)))))).......((((....)))).((((((...))))))	-23.6	-4.3
Schwartz2019-PO1f	ATTCGACAGTGTCTTGAGCA	Y. lipolytica	W29	A	488300	488323	Cas9	3.91844	Endogenous	CGAAATTCGACAGTGTCTTGAGCAGGGTTT	GTTTTAGAGCTAGAAATAGCAAGTTAAAATAAGGCTAGTCCGTTATCAACTTGAAAAAGTGGCACCGAGTCGGTGC	ATTCGACAGTGTCTTGAGCA	....(((...(((((.....(((((((.((((....))))...))))))))))))..)))........((((....)))).((((((...))))))	-20.5	-0.6
Schwartz2019-PO1f	TGTCTAGTCAACGTGCTGGT	Y. lipolytica	W29	A	489626	489646	Cas9	3.755	Endogenous	AACATGTCTAGTCAACGTGCTGGTGGGACG	GTTTTAGAGCTAGAAATAGCAAGTTAAAATAAGGCTAGTCCGTTATCAACTTGAAAAAGTGGCACCGAGTCGGTGC	TGTCTAGTCAACGTGCTGGT	......(..((((.(((((((((((((.((((....))))...)))))))...)))))).))))..).((((....)))).((((((...))))))	-25.8	-3
Schwartz2019-PO1f	GCACAGCCTATCAAAGTGCC	Y. lipolytica	W29	A	489710	489730	Cas9	-1.39873	Endogenous	CTTTGCACAGCCTATCAAAGTGCCCGGAGT	GTTTTAGAGCTAGAAATAGCAAGTTAAAATAAGGCTAGTCCGTTATCAACTTGAAAAAGTGGCACCGAGTCGGTGC	GCACAGCCTATCAAAGTGCC	(.(((((((...........(((((((.((((....))))...))))))).))))).)).).......((((....)))).((((((...))))))	-19.9	-3.4
Schwartz2019-PO1f	GCACAGTAATAAAGGCGTGG	Y. lipolytica	W29	A	489534	489557	Cas9	5.36683	Endogenous	GTTCGCACAGTAATAAAGGCGTGGGGGCCT	GTTTTAGAGCTAGAAATAGCAAGTTAAAATAAGGCTAGTCCGTTATCAACTTGAAAAAGTGGCACCGAGTCGGTGC	GCACAGTAATAAAGGCGTGG	.............(((.(..(((((((.((((....))))...))))))).).)))............((((....)))).((((((...))))))	-19.9	-1.4
Schwartz2019-PO1f	TCGCACAGTAATAAAGGCGT	Y. lipolytica	W29	A	489536	489559	Cas9	1.03437	Endogenous	ATGTTCGCACAGTAATAAAGGCGTGGGGGC	GTTTTAGAGCTAGAAATAGCAAGTTAAAATAAGGCTAGTCCGTTATCAACTTGAAAAAGTGGCACCGAGTCGGTGC	TCGCACAGTAATAAAGGCGT	...............(((.((((((((.((((....))))...))))))))..)))............((((....)))).((((((...))))))	-20.2	-1.2
Schwartz2019-PO1f	TTCGCACAGTAATAAAGGCG	Y. lipolytica	W29	A	489537	489560	Cas9	1.9297	Endogenous	CATGTTCGCACAGTAATAAAGGCGTGGGGG	GTTTTAGAGCTAGAAATAGCAAGTTAAAATAAGGCTAGTCCGTTATCAACTTGAAAAAGTGGCACCGAGTCGGTGC	TTCGCACAGTAATAAAGGCG	........(((((...((((((((((..((((....)))).........))))))).))).)))))..((((....)))).((((((...))))))	-18.5	-0.6
Schwartz2019-PO1f	ACAGCATTATGATTGCGTTC	Y. lipolytica	W29	A	489846	489866	Cas9	1.29747	Endogenous	GAAGACAGCATTATGATTGCGTTCAGGTCC	GTTTTAGAGCTAGAAATAGCAAGTTAAAATAAGGCTAGTCCGTTATCAACTTGAAAAAGTGGCACCGAGTCGGTGC	ACAGCATTATGATTGCGTTC	..........((((((.((.(((((((.((((....))))...))))))))).)).))))........((((....)))).((((((...))))))	-21.5	-2.1
Schwartz2019-PO1f	GGAACCGAGTTTTTTCCCGG	Y. lipolytica	W29	A	492586	492609	Cas9	3.19672	Endogenous	GTTTGGAACCGAGTTTTTTCCCGGAGGAAA	GTTTTAGAGCTAGAAATAGCAAGTTAAAATAAGGCTAGTCCGTTATCAACTTGAAAAAGTGGCACCGAGTCGGTGC	GGAACCGAGTTTTTTCCCGG	(((....((((((.......(((((((.((((....))))...)))))))))))))..))).......((((....)))).((((((...))))))	-20.5	-2.1
Schwartz2019-PO1f	CTGCTTGAGAGGCAGTCGGT	Y. lipolytica	W29	A	492735	492755	Cas9	5.33344	Endogenous	TTCGCTGCTTGAGAGGCAGTCGGTCGGTAG	GTTTTAGAGCTAGAAATAGCAAGTTAAAATAAGGCTAGTCCGTTATCAACTTGAAAAAGTGGCACCGAGTCGGTGC	CTGCTTGAGAGGCAGTCGGT	.((..(((..(((((((..((((((((.((((....))))...)))))))).)))).)))..))).))((((....)))).((((((...))))))	-25.1	-5
Schwartz2019-PO1f	CTTTCCTCCGGGAAAAAACT	Y. lipolytica	W29	A	492582	492602	Cas9	7.92426	Endogenous	AGCGCTTTCCTCCGGGAAAAAACTCGGTTC	GTTTTAGAGCTAGAAATAGCAAGTTAAAATAAGGCTAGTCCGTTATCAACTTGAAAAAGTGGCACCGAGTCGGTGC	CTTTCCTCCGGGAAAAAACT	........((((.......((((((((.((((....))))...)))))))).......))))......((((....)))).((((((...))))))	-20.8	-3.4
Schwartz2019-PO1f	CCAACAAGTGGTGGTACGAG	Y. lipolytica	W29	A	492537	492560	Cas9	1.34306	Endogenous	TACTCCAACAAGTGGTGGTACGAGCGGGAG	GTTTTAGAGCTAGAAATAGCAAGTTAAAATAAGGCTAGTCCGTTATCAACTTGAAAAAGTGGCACCGAGTCGGTGC	CCAACAAGTGGTGGTACGAG	....((((((((((.((..(((((((..((((....)))).........))))))).))))...))).)))))........((((((...))))))	-21.1	-0.8
Schwartz2019-PO1f	CTAACTACTCCAACAAGTGG	Y. lipolytica	W29	A	492546	492569	Cas9	2.29973	Endogenous	AGTGCTAACTACTCCAACAAGTGGTGGTAC	GTTTTAGAGCTAGAAATAGCAAGTTAAAATAAGGCTAGTCCGTTATCAACTTGAAAAAGTGGCACCGAGTCGGTGC	CTAACTACTCCAACAAGTGG	....(((((......)))))(((((((.((((....))))...)))))))..................((((....)))).((((((...))))))	-19.5	-2.7
Schwartz2019-PO1f	GAACTGGCTCGACTTCCACA	Y. lipolytica	W29	A	492509	492532	Cas9	-0.257326	Endogenous	AGTCGAACTGGCTCGACTTCCACATGGTCC	GTTTTAGAGCTAGAAATAGCAAGTTAAAATAAGGCTAGTCCGTTATCAACTTGAAAAAGTGGCACCGAGTCGGTGC	GAACTGGCTCGACTTCCACA	..(((((((((....((((..(((((..((((....)))).((((...((((.(......).)))).)))))))))..))))...)))))))))..	-24.3	-0.6
Schwartz2019-PO1f	ATTTGGTGTATGATTTCGAG	Y. lipolytica	W29	A	497579	497599	Cas9	0.525974	Endogenous	TGCGATTTGGTGTATGATTTCGAGCGGCAG	GTTTTAGAGCTAGAAATAGCAAGTTAAAATAAGGCTAGTCCGTTATCAACTTGAAAAAGTGGCACCGAGTCGGTGC	ATTTGGTGTATGATTTCGAG	(((((((((((..((((((((((((((.((((....))))...)))))))..((.....))........)))))))..)).)))))))))......	-21.1	0
Schwartz2019-PO1f	CTGCAAAACCCACATCTTGA	Y. lipolytica	W29	A	497429	497452	Cas9	-0.241822	Endogenous	CCCGCTGCAAAACCCACATCTTGAGGGCCG	GTTTTAGAGCTAGAAATAGCAAGTTAAAATAAGGCTAGTCCGTTATCAACTTGAAAAAGTGGCACCGAGTCGGTGC	CTGCAAAACCCACATCTTGA	.........((((...(((((((....(((..((..((((.............)))).)).)))...)))))))....))))(((((...))))).	-16.8	0
Schwartz2019-PO1f	CCGACCAGATCATCTTTCAG	Y. lipolytica	W29	A	497406	497429	Cas9	6.72308	Endogenous	AGGGCCGACCAGATCATCTTTCAGCGGCCA	GTTTTAGAGCTAGAAATAGCAAGTTAAAATAAGGCTAGTCCGTTATCAACTTGAAAAAGTGGCACCGAGTCGGTGC	CCGACCAGATCATCTTTCAG	..........(((.(((((((((....(((..((..((((.............)))).)).)))...)))))))))..)))((((((...))))))	-20.1	0
Schwartz2019-PO1f	CCGCTGAAAGATGATCTGGT	Y. lipolytica	W29	A	497406	497426	Cas9	5.40619	Endogenous	TTGGCCGCTGAAAGATGATCTGGTCGGCCC	GTTTTAGAGCTAGAAATAGCAAGTTAAAATAAGGCTAGTCCGTTATCAACTTGAAAAAGTGGCACCGAGTCGGTGC	CCGCTGAAAGATGATCTGGT	....(((..((((..((((((((((((.((((....))))...)))))))...)))))..)))).)))((((....)))).((((((...))))))	-23.8	0
Schwartz2019-PO1f	GTGTTCGCGACTGTCAACCA	Y. lipolytica	W29	A	497482	497502	Cas9	7.6709	Endogenous	AGTAGTGTTCGCGACTGTCAACCAGGGCAG	GTTTTAGAGCTAGAAATAGCAAGTTAAAATAAGGCTAGTCCGTTATCAACTTGAAAAAGTGGCACCGAGTCGGTGC	GTGTTCGCGACTGTCAACCA	.....((.(((((((.....(((((((.((((....))))...)))))))..))).))))))......((((....)))).((((((...))))))	-22.1	-0.8
Schwartz2019-PO1f	ACAGTCGCGAACACTACTCG	Y. lipolytica	W29	A	497473	497496	Cas9	7.32045	Endogenous	GTTGACAGTCGCGAACACTACTCGGGGCTC	GTTTTAGAGCTAGAAATAGCAAGTTAAAATAAGGCTAGTCCGTTATCAACTTGAAAAAGTGGCACCGAGTCGGTGC	ACAGTCGCGAACACTACTCG	...........(((((((((((......((((.......((((((...((((.(......).)))).))))))......))))))))))).)))).	-23.1	0
Schwartz2019-PO1f	CATTTGGGTGAGATTTACGA	Y. lipolytica	W29	A	498446	498466	Cas9	2.25549	Endogenous	ACGTCATTTGGGTGAGATTTACGACGGTGA	GTTTTAGAGCTAGAAATAGCAAGTTAAAATAAGGCTAGTCCGTTATCAACTTGAAAAAGTGGCACCGAGTCGGTGC	CATTTGGGTGAGATTTACGA	......(((((((((..(..(((((((.((((....))))...)))))))..)...))))..))))).((((....)))).((((((...))))))	-20.3	-0.2
Schwartz2019-PO1f	CGGTGAGGAAGAGATACAAA	Y. lipolytica	W29	A	498466	498486	Cas9	5.99003	Endogenous	ACGACGGTGAGGAAGAGATACAAATGGTCG	GTTTTAGAGCTAGAAATAGCAAGTTAAAATAAGGCTAGTCCGTTATCAACTTGAAAAAGTGGCACCGAGTCGGTGC	CGGTGAGGAAGAGATACAAA	.((((((((..((.......(((((((.((((....))))...)))))))....))..))).))))).((((....)))).((((((...))))))	-22.3	0
Schwartz2019-PO1f	CGTAAATCTCACCCAAATGA	Y. lipolytica	W29	A	NF	NF	Cas9	-3.79671	Endogenous	NF	GTTTTAGAGCTAGAAATAGCAAGTTAAAATAAGGCTAGTCCGTTATCAACTTGAAAAAGTGGCACCGAGTCGGTGC	CGTAAATCTCACCCAAATGA	..((((.((((......)))).))))..((((....))))(((((...((((.(......).)))).))))).........((((((...))))))	-18.5	0
Schwartz2019-PO1f	AATTTAGGAAGCATCCAAAG	Y. lipolytica	W29	A	498340	498363	Cas9	5.88861	Endogenous	CAACAATTTAGGAAGCATCCAAAGCGGCGG	GTTTTAGAGCTAGAAATAGCAAGTTAAAATAAGGCTAGTCCGTTATCAACTTGAAAAAGTGGCACCGAGTCGGTGC	AATTTAGGAAGCATCCAAAG	......(((.....((....(((((((.((((....))))...)))))))..))....))).......((((....)))).((((((...))))))	-19.5	-1.9
Schwartz2019-PO1f	GGGGTGTACTTTGTAGTTGG	Y. lipolytica	W29	A	498550	498570	Cas9	-0.377997	Endogenous	ATCAGGGGTGTACTTTGTAGTTGGCGGTTA	GTTTTAGAGCTAGAAATAGCAAGTTAAAATAAGGCTAGTCCGTTATCAACTTGAAAAAGTGGCACCGAGTCGGTGC	GGGGTGTACTTTGTAGTTGG	..((((.((....(((((..(((((((.((((....))))...)))))))..)))))....)))))).((((....)))).((((((...))))))	-22.8	0
Schwartz2019-PO1f	AGGTGACTGGGGCTGTATAG	Y. lipolytica	W29	A	498629	498649	Cas9	7.80542	Endogenous	TTGGAGGTGACTGGGGCTGTATAGAGGCAT	GTTTTAGAGCTAGAAATAGCAAGTTAAAATAAGGCTAGTCCGTTATCAACTTGAAAAAGTGGCACCGAGTCGGTGC	AGGTGACTGGGGCTGTATAG	.((((((..(((((((....(((((((.((((....))))...)))))))...)).))))))))))).((((....)))).((((((...))))))	-28.9	0
Schwartz2019-PO1f	CCTACTCCCACCAAGCCTAG	Y. lipolytica	W29	A	499149	499172	Cas9	6.82414	Endogenous	TAAGCCTACTCCCACCAAGCCTAGCGGTTC	GTTTTAGAGCTAGAAATAGCAAGTTAAAATAAGGCTAGTCCGTTATCAACTTGAAAAAGTGGCACCGAGTCGGTGC	CCTACTCCCACCAAGCCTAG	.............(((((..(((((((.((((....))))...))))))).)))))............((((....)))).((((((...))))))	-23.9	0
Schwartz2019-PO1f	TCTTGAATCCCGAGCCGAAA	Y. lipolytica	W29	A	499032	499052	Cas9	5.58542	Endogenous	ATCTTCTTGAATCCCGAGCCGAAATGGTCG	GTTTTAGAGCTAGAAATAGCAAGTTAAAATAAGGCTAGTCCGTTATCAACTTGAAAAAGTGGCACCGAGTCGGTGC	TCTTGAATCCCGAGCCGAAA	............((((....(((((((.((((....))))...)))))))..))))............((((....)))).((((((...))))))	-21.6	-1.1
Schwartz2019-PO1f	CCCACAGCATCAATTCGAAT	Y. lipolytica	W29	A	499002	499022	Cas9	6.9693	Endogenous	GGTTCCCACAGCATCAATTCGAATCGGATC	GTTTTAGAGCTAGAAATAGCAAGTTAAAATAAGGCTAGTCCGTTATCAACTTGAAAAAGTGGCACCGAGTCGGTGC	CCCACAGCATCAATTCGAAT	......(((((.(((((..((((((((.((((....))))...))))))))..((((.(...(((......)))...).))))..))))).)))))	-19.9	0
Schwartz2019-PO1f	CGGTTTCGACCATTTCGGCT	Y. lipolytica	W29	A	499041	499064	Cas9	3.10727	Endogenous	ATAACGGTTTCGACCATTTCGGCTCGGGAT	GTTTTAGAGCTAGAAATAGCAAGTTAAAATAAGGCTAGTCCGTTATCAACTTGAAAAAGTGGCACCGAGTCGGTGC	CGGTTTCGACCATTTCGGCT	.(((....)))(((((((((.......)))).)))))..((((((...((((.(......).)))).))))))........((((((...))))))	-21.7	-1.6
Schwartz2019-PO1f	GATAACGGTTTCGACCATTT	Y. lipolytica	W29	A	499046	499069	Cas9	3.63428	Endogenous	CTCAGATAACGGTTTCGACCATTTCGGCTC	GTTTTAGAGCTAGAAATAGCAAGTTAAAATAAGGCTAGTCCGTTATCAACTTGAAAAAGTGGCACCGAGTCGGTGC	GATAACGGTTTCGACCATTT	((((((((....(.((..(((((((((.((((....))))...))))))))))))....)))))))).((((....)))).((((((...))))))	-30.2	-1.6
Schwartz2019-PO1f	GCCTTTGATCGCCCTCGCCA	Y. lipolytica	W29	A	500405	500425	Cas9	4.36917	Endogenous	TTCTGCCTTTGATCGCCCTCGCCACGGCCG	GTTTTAGAGCTAGAAATAGCAAGTTAAAATAAGGCTAGTCCGTTATCAACTTGAAAAAGTGGCACCGAGTCGGTGC	GCCTTTGATCGCCCTCGCCA	.....((((.((.((.(((.(((((((.((((....))))...)))))))..))).))...)).))))((((....)))).((((((...))))))	-24.1	0
Schwartz2019-PO1f	GATCGCCCTCGCCACGGCCG	Y. lipolytica	W29	A	500411	500431	Cas9	-1.2646	Endogenous	CTTTGATCGCCCTCGCCACGGCCGTGGTCG	GTTTTAGAGCTAGAAATAGCAAGTTAAAATAAGGCTAGTCCGTTATCAACTTGAAAAAGTGGCACCGAGTCGGTGC	GATCGCCCTCGCCACGGCCG	...((((((((((((((((.(((((((.((((....))))...)))))))..)))).........(((...)))....)))))...)))..)))).	-23.5	-3.4
Schwartz2019-PO1f	CATGGAGTTTGCATCGGGCG	Y. lipolytica	W29	A	500443	500466	Cas9	-3.70248	Endogenous	GCTTCATGGAGTTTGCATCGGGCGCGGGCG	GTTTTAGAGCTAGAAATAGCAAGTTAAAATAAGGCTAGTCCGTTATCAACTTGAAAAAGTGGCACCGAGTCGGTGC	CATGGAGTTTGCATCGGGCG	..(.(((((.....((((((((((((..((((....)))).........))))))).))))).....))))).).......((((((...))))))	-25.2	-0.9
Schwartz2019-PO1f	GCCGTGGCGAGGGCGATCAA	Y. lipolytica	W29	A	500406	500429	Cas9	6.29578	Endogenous	CACGGCCGTGGCGAGGGCGATCAAAGGCAG	GTTTTAGAGCTAGAAATAGCAAGTTAAAATAAGGCTAGTCCGTTATCAACTTGAAAAAGTGGCACCGAGTCGGTGC	GCCGTGGCGAGGGCGATCAA	(((.(....).)))..(((((((....(((..((..((((.............)))).)).)))...))))))).......((((((...))))))	-23.3	-5.7
Schwartz2019-PO1f	CTGGACGACGAAGACATCCC	Y. lipolytica	W29	A	500538	500558	Cas9	6.89115	Endogenous	GACCCTGGACGACGAAGACATCCCCGGAGA	GTTTTAGAGCTAGAAATAGCAAGTTAAAATAAGGCTAGTCCGTTATCAACTTGAAAAAGTGGCACCGAGTCGGTGC	CTGGACGACGAAGACATCCC	...((.((((..(((...(((((((((.((((....))))...)))))))..))...))))))).)).((((....)))).((((((...))))))	-22.7	-0.4
Schwartz2019-PO1f	CAAGGACATTGCAAAGACCC	Y. lipolytica	W29	A	500519	500539	Cas9	5.54459	Endogenous	GACTCAAGGACATTGCAAAGACCCTGGACG	GTTTTAGAGCTAGAAATAGCAAGTTAAAATAAGGCTAGTCCGTTATCAACTTGAAAAAGTGGCACCGAGTCGGTGC	CAAGGACATTGCAAAGACCC	...((((.......((.((.(((((((.((((....))))...)))))))..)))).)))).......((((....)))).((((((...))))))	-20.4	0
Schwartz2019-PO1f	GTGTCCGTAGATGTAAAAGG	Y. lipolytica	W29	A	502929	502949	Cas9	6.15299	Endogenous	GATCGTGTCCGTAGATGTAAAAGGTGGCAA	GTTTTAGAGCTAGAAATAGCAAGTTAAAATAAGGCTAGTCCGTTATCAACTTGAAAAAGTGGCACCGAGTCGGTGC	GTGTCCGTAGATGTAAAAGG	.........((((......(((((((..((((....)))).........))))))).......)))).((((....)))).((((((...))))))	-17.3	0
Schwartz2019-PO1f	CTTCTGGCGTTCCTCAACCA	Y. lipolytica	W29	A	503071	503094	Cas9	7.44955	Endogenous	CGTGCTTCTGGCGTTCCTCAACCAGGGTCT	GTTTTAGAGCTAGAAATAGCAAGTTAAAATAAGGCTAGTCCGTTATCAACTTGAAAAAGTGGCACCGAGTCGGTGC	CTTCTGGCGTTCCTCAACCA	.(((((((....................)))))))....((((((...((((.(......).)))).))))))........((((((...))))))	-21.3	0
Schwartz2019-PO1f	GATTCCACCCAGCCATACCT	Y. lipolytica	W29	A	502995	503015	Cas9	7.20631	Endogenous	CGAAGATTCCACCCAGCCATACCTGGGTAA	GTTTTAGAGCTAGAAATAGCAAGTTAAAATAAGGCTAGTCCGTTATCAACTTGAAAAAGTGGCACCGAGTCGGTGC	GATTCCACCCAGCCATACCT	(((.......((((.....((((((((.((((....))))...)))))))).))))........))).((((....)))).((((((...))))))	-20.7	0
Schwartz2019-PO1f	TCTGCTCATCTGTCTGGCCG	Y. lipolytica	W29	A	502967	502990	Cas9	-0.76452	Endogenous	TCGGTCTGCTCATCTGTCTGGCCGTGGGAG	GTTTTAGAGCTAGAAATAGCAAGTTAAAATAAGGCTAGTCCGTTATCAACTTGAAAAAGTGGCACCGAGTCGGTGC	TCTGCTCATCTGTCTGGCCG	...........(.((((((.(((((((.((((....))))...)))))))..)))))).)........((((....)))).((((((...))))))	-26.5	-0.7
Schwartz2019-PO1f	CATGACTGAGAACGTGTGGG	Y. lipolytica	W29	A	502895	502918	Cas9	2.45889	Endogenous	GGGGCATGACTGAGAACGTGTGGGAGGGCG	GTTTTAGAGCTAGAAATAGCAAGTTAAAATAAGGCTAGTCCGTTATCAACTTGAAAAAGTGGCACCGAGTCGGTGC	CATGACTGAGAACGTGTGGG	......(((.((((.(...(((((((..((((....)))).........)))))))...))))).)))((((....)))).((((((...))))))	-21.5	-1.1
Schwartz2019-PO1f	AGGACTTGCAAGTGTATCGA	Y. lipolytica	W29	A	503025	503048	Cas9	5.65517	Endogenous	CAGAAGGACTTGCAAGTGTATCGACGGCTT	GTTTTAGAGCTAGAAATAGCAAGTTAAAATAAGGCTAGTCCGTTATCAACTTGAAAAAGTGGCACCGAGTCGGTGC	AGGACTTGCAAGTGTATCGA	.(((((.((........(..(((((((.((((....))))...)))))))..))).))))).......((((....)))).((((((...))))))	-23.3	-0.1
Schwartz2019-PO1f	TCAGATGCCGAGTTTTCAGA	Y. lipolytica	W29	A	505911	505931	Cas9	0.998026	Endogenous	CTGGTCAGATGCCGAGTTTTCAGACGGTGG	GTTTTAGAGCTAGAAATAGCAAGTTAAAATAAGGCTAGTCCGTTATCAACTTGAAAAAGTGGCACCGAGTCGGTGC	TCAGATGCCGAGTTTTCAGA	...((((.((((((((....(((((((.((((....))))...)))))))))))))....)).)))).((((....)))).((((((...))))))	-20.2	0
Schwartz2019-PO1f	GCAGGCTTGCCCCCACCAGG	Y. lipolytica	W29	A	505332	505355	Cas9	7.34804	Endogenous	GCCAGCAGGCTTGCCCCCACCAGGAGGCTT	GTTTTAGAGCTAGAAATAGCAAGTTAAAATAAGGCTAGTCCGTTATCAACTTGAAAAAGTGGCACCGAGTCGGTGC	GCAGGCTTGCCCCCACCAGG	((.((((.((((((....)))((((((.((((....))))...))))))...))).)))).)).....((((....)))).((((((...))))))	-24.9	-1.2
Schwartz2019-PO1f	GGAGCCTCGAAAAGCGAAAG	Y. lipolytica	W29	A	505397	505417	Cas9	6.07863	Endogenous	TTGTGGAGCCTCGAAAAGCGAAAGCGGCCA	GTTTTAGAGCTAGAAATAGCAAGTTAAAATAAGGCTAGTCCGTTATCAACTTGAAAAAGTGGCACCGAGTCGGTGC	GGAGCCTCGAAAAGCGAAAG	(((((((...(((((.....)))))...((((....))))...........))))...))).......((((....)))).((((((...))))))	-21.8	-0.9
Schwartz2019-PO1f	CGAAAAGCGAAAGCGGCCAA	Y. lipolytica	W29	A	505404	505424	Cas9	7.54489	Endogenous	GCCTCGAAAAGCGAAAGCGGCCAAGGGTAC	GTTTTAGAGCTAGAAATAGCAAGTTAAAATAAGGCTAGTCCGTTATCAACTTGAAAAAGTGGCACCGAGTCGGTGC	CGAAAAGCGAAAGCGGCCAA	.....((((...((((((..(((((((.((((....))))...)))))))..)))).)).))))....((((....)))).((((((...))))))	-25.4	-1.5
Schwartz2019-PO1f	GCCTTCCTACTTTTGTTGTA	Y. lipolytica	W29	A	506089	506109	Cas9	1.08004	Endogenous	AACGGCCTTCCTACTTTTGTTGTAGGGGAG	GTTTTAGAGCTAGAAATAGCAAGTTAAAATAAGGCTAGTCCGTTATCAACTTGAAAAAGTGGCACCGAGTCGGTGC	GCCTTCCTACTTTTGTTGTA	(((((.((((.......))))((((((.((((....))))...)))))).))))).............((((....)))).((((((...))))))	-20.8	0
Schwartz2019-PO1f	GGCTTGTGCGAAACCCTCAA	Y. lipolytica	W29	A	505723	505746	Cas9	3.58786	Endogenous	TAGTGGCTTGTGCGAAACCCTCAATGGCGC	GTTTTAGAGCTAGAAATAGCAAGTTAAAATAAGGCTAGTCCGTTATCAACTTGAAAAAGTGGCACCGAGTCGGTGC	GGCTTGTGCGAAACCCTCAA	(((((((((.(.....(((((((....(((..((..((((.............)))).)).)))...))))))).....).))).)))))).....	-22	-1.5
Schwartz2019-PO1f	GTAATGACGTAGGGGAAAGG	Y. lipolytica	W29	A	509122	509142	Cas9	5.0253	Endogenous	GTTAGTAATGACGTAGGGGAAAGGGGGCCG	GTTTTAGAGCTAGAAATAGCAAGTTAAAATAAGGCTAGTCCGTTATCAACTTGAAAAAGTGGCACCGAGTCGGTGC	GTAATGACGTAGGGGAAAGG	........((((.(((..(((((((((.((((....))))...)))))))....))..))).))))..((((....)))).((((((...))))))	-21.7	0
Schwartz2019-PO1f	TCAATCAAAAGAGTATCCAA	Y. lipolytica	W29	A	508933	508953	Cas9	2.40909	Endogenous	ATCATCAATCAAAAGAGTATCCAAGGGTAG	GTTTTAGAGCTAGAAATAGCAAGTTAAAATAAGGCTAGTCCGTTATCAACTTGAAAAAGTGGCACCGAGTCGGTGC	TCAATCAAAAGAGTATCCAA	..........((.((.((..(((((((.((((....))))...)))))))..)).)).))........((((....)))).((((((...))))))	-21	0
Schwartz2019-PO1f	AATGTTGATGTAGTCGAGCG	Y. lipolytica	W29	A	508998	509018	Cas9	5.70002	Endogenous	CTCGAATGTTGATGTAGTCGAGCGAGGTTG	GTTTTAGAGCTAGAAATAGCAAGTTAAAATAAGGCTAGTCCGTTATCAACTTGAAAAAGTGGCACCGAGTCGGTGC	AATGTTGATGTAGTCGAGCG	...((((((((((((.....(((((((.((((....))))...)))))))..)))))......)))))))...........((((((...))))))	-23.5	-0.9
Schwartz2019-PO1f	CCTGAGTTAGTAATGACGTA	Y. lipolytica	W29	A	509113	509133	Cas9	6.28884	Endogenous	GGTACCTGAGTTAGTAATGACGTAGGGGAA	GTTTTAGAGCTAGAAATAGCAAGTTAAAATAAGGCTAGTCCGTTATCAACTTGAAAAAGTGGCACCGAGTCGGTGC	CCTGAGTTAGTAATGACGTA	...(((((.((((((((.((((((((..((((....)))).........)))))))))).)))))).))))).........((((((...))))))	-24.7	-1.5
Schwartz2019-PO1f	TCCCAAGGCCAAGAGAAGAA	Y. lipolytica	W29	A	508904	508927	Cas9	4.9465	Endogenous	ATACTCCCAAGGCCAAGAGAAGAAAGGTTG	GTTTTAGAGCTAGAAATAGCAAGTTAAAATAAGGCTAGTCCGTTATCAACTTGAAAAAGTGGCACCGAGTCGGTGC	TCCCAAGGCCAAGAGAAGAA	......((((..........(((((((.((((....))))...)))))))..))))............((((....)))).((((((...))))))	-18	0
Schwartz2019-PO1f	AGTCGAGCGAGGTTGGGGGT	Y. lipolytica	W29	A	509009	509029	Cas9	7.49199	Endogenous	ATGTAGTCGAGCGAGGTTGGGGGTCGGTTC	GTTTTAGAGCTAGAAATAGCAAGTTAAAATAAGGCTAGTCCGTTATCAACTTGAAAAAGTGGCACCGAGTCGGTGC	AGTCGAGCGAGGTTGGGGGT	.....((((.((((((...((((((((.((((....))))...))))))))...))))))))))....((((....)))).((((((...))))))	-24.7	-0.9
Schwartz2019-PO1f	TGTCCTCAGGAGACACCTCG	Y. lipolytica	W29	A	511669	511692	Cas9	1.36903	Endogenous	ACCGTGTCCTCAGGAGACACCTCGAGGTTG	GTTTTAGAGCTAGAAATAGCAAGTTAAAATAAGGCTAGTCCGTTATCAACTTGAAAAAGTGGCACCGAGTCGGTGC	TGTCCTCAGGAGACACCTCG	........(((....(((..(((((((.((((....))))...))))))).)))....))).......((((....)))).((((((...))))))	-23	-2
Schwartz2019-PO1f	GGTGTCTCCTGAGGACACGG	Y. lipolytica	W29	A	511675	511695	Cas9	-2.02995	Endogenous	TCGAGGTGTCTCCTGAGGACACGGTGGCCT	GTTTTAGAGCTAGAAATAGCAAGTTAAAATAAGGCTAGTCCGTTATCAACTTGAAAAAGTGGCACCGAGTCGGTGC	GGTGTCTCCTGAGGACACGG	.((((((.....))))))..(((((((.((((....))))...)))))))..................((((....)))).((((((...))))))	-22.8	-7.1
Schwartz2019-PO1f	GGGTCTGCCCGCCAACCTCG	Y. lipolytica	W29	A	511654	511674	Cas9	-2.72016	Endogenous	TCAAGGGTCTGCCCGCCAACCTCGAGGTGT	GTTTTAGAGCTAGAAATAGCAAGTTAAAATAAGGCTAGTCCGTTATCAACTTGAAAAAGTGGCACCGAGTCGGTGC	GGGTCTGCCCGCCAACCTCG	(((....)))(((...((((((......((((.......((((((...((((.(......).)))).))))))......))))))))))..)))..	-23.5	-3.8
Schwartz2019-PO1f	AACTTGGCCTTGGCAGGACG	Y. lipolytica	W29	A	511628	511651	Cas9	1.10771	Endogenous	CTTGAACTTGGCCTTGGCAGGACGGGGACG	GTTTTAGAGCTAGAAATAGCAAGTTAAAATAAGGCTAGTCCGTTATCAACTTGAAAAAGTGGCACCGAGTCGGTGC	AACTTGGCCTTGGCAGGACG	...(((((((((....(((.........((((....))))..)))....)))))))))..........((((....)))).((((((...))))))	-23.8	-2.8
Schwartz2019-PO1f	GTGGCCGATGAGGAGAATGG	Y. lipolytica	W29	A	511760	511780	Cas9	5.07213	Endogenous	CACTGTGGCCGATGAGGAGAATGGAGGCGC	GTTTTAGAGCTAGAAATAGCAAGTTAAAATAAGGCTAGTCCGTTATCAACTTGAAAAAGTGGCACCGAGTCGGTGC	GTGGCCGATGAGGAGAATGG	......(((((.(.((.((((((((((.((((....))))...)))))))....))).))).))))).((((....)))).((((((...))))))	-22.8	-1.2
Schwartz2019-PO1f	CCTGCCAAGGCCAAGTTCAA	Y. lipolytica	W29	A	511634	511654	Cas9	5.31605	Endogenous	CCGTCCTGCCAAGGCCAAGTTCAAGGGTCT	GTTTTAGAGCTAGAAATAGCAAGTTAAAATAAGGCTAGTCCGTTATCAACTTGAAAAAGTGGCACCGAGTCGGTGC	CCTGCCAAGGCCAAGTTCAA	(((....)))(((..((((((((....(((..((..((((.............)))).)).)))...))))))))....)))(((((...))))).	-21.1	-1.7
Schwartz2019-PO1f	AACAGCTTACCTATGCTCCG	Y. lipolytica	W29	A	514188	514211	Cas9	7.31443	Endogenous	ATAAAACAGCTTACCTATGCTCCGAGGGAG	GTTTTAGAGCTAGAAATAGCAAGTTAAAATAAGGCTAGTCCGTTATCAACTTGAAAAAGTGGCACCGAGTCGGTGC	AACAGCTTACCTATGCTCCG	..........(((.((((........)))))))......((((((...((((.(......).)))).))))))........((((((...))))))	-20.4	-2.2
Schwartz2019-PO1f	TGGAAAAGAACCACAAGGCG	Y. lipolytica	W29	A	514231	514254	Cas9	6.51154	Endogenous	AGCCTGGAAAAGAACCACAAGGCGAGGTAT	GTTTTAGAGCTAGAAATAGCAAGTTAAAATAAGGCTAGTCCGTTATCAACTTGAAAAAGTGGCACCGAGTCGGTGC	TGGAAAAGAACCACAAGGCG	.(((..((((((.......))))))...((((....)))).((((.......))))..))).......((((....)))).((((((...))))))	-19.8	-0.5
Schwartz2019-PO1f	TGCTCCCGAAAATTGTTGGA	Y. lipolytica	W29	A	514099	514119	Cas9	4.90448	Endogenous	TGCCTGCTCCCGAAAATTGTTGGAGGGTGA	GTTTTAGAGCTAGAAATAGCAAGTTAAAATAAGGCTAGTCCGTTATCAACTTGAAAAAGTGGCACCGAGTCGGTGC	TGCTCCCGAAAATTGTTGGA	.((((...((((((.....)))))).)))).........((((((...((((.(......).)))).))))))........((((((...))))))	-20.4	-2.4
Schwartz2019-PO1f	CTAGTATGAGTACTGTCCCT	Y. lipolytica	W29	A	514066	514089	Cas9	8.19922	Endogenous	GGAACTAGTATGAGTACTGTCCCTTGGAGA	GTTTTAGAGCTAGAAATAGCAAGTTAAAATAAGGCTAGTCCGTTATCAACTTGAAAAAGTGGCACCGAGTCGGTGC	CTAGTATGAGTACTGTCCCT	.....(((.(.((((.((.((((((((.((((....))))...)))))))).)).)))))))).....((((....)))).((((((...))))))	-23.2	-1.4
Schwartz2019-PO1f	CGGTTTCTCCCTCGGAGCAT	Y. lipolytica	W29	A	514179	514199	Cas9	6.26437	Endogenous	ATGACGGTTTCTCCCTCGGAGCATAGGTAA	GTTTTAGAGCTAGAAATAGCAAGTTAAAATAAGGCTAGTCCGTTATCAACTTGAAAAAGTGGCACCGAGTCGGTGC	CGGTTTCTCCCTCGGAGCAT	.((.....))..((((((.((((((((.((((....))))...))))))))..))...))))......((((....)))).((((((...))))))	-23	-3.3
Schwartz2019-PO1f	TTTCTCAGAGTTGTCGTACA	Y. lipolytica	W29	A	514147	514167	Cas9	7.58221	Endogenous	TAGTTTTCTCAGAGTTGTCGTACACGGAAA	GTTTTAGAGCTAGAAATAGCAAGTTAAAATAAGGCTAGTCCGTTATCAACTTGAAAAAGTGGCACCGAGTCGGTGC	TTTCTCAGAGTTGTCGTACA	....(((.(((((.((.(((((((((..((((....)))).........))))))).)).))....)))))))).......((((((...))))))	-20.3	0
Schwartz2019-PO1f	CATACAGTGTACACACACGT	Y. lipolytica	W29	A	517971	517994	Cas9	6.70098	Endogenous	TACTCATACAGTGTACACACACGTCGGGTC	GTTTTAGAGCTAGAAATAGCAAGTTAAAATAAGGCTAGTCCGTTATCAACTTGAAAAAGTGGCACCGAGTCGGTGC	CATACAGTGTACACACACGT	.((((.((((....))))))))......((((....))))(((((...((((.(......).)))).))))).........((((((...))))))	-19.1	-2.6
Schwartz2019-PO1f	GTTGGAGACATCATGATCGG	Y. lipolytica	W29	A	517933	517953	Cas9	1.05024	Endogenous	GTATGTTGGAGACATCATGATCGGGGGAAT	GTTTTAGAGCTAGAAATAGCAAGTTAAAATAAGGCTAGTCCGTTATCAACTTGAAAAAGTGGCACCGAGTCGGTGC	GTTGGAGACATCATGATCGG	(((((.(((....((.((..(((((((.((((....))))...)))))))..)).))....))).)))))...........((((((...))))))	-20.2	0
Schwartz2019-PO1f	AATACCCAAGAGCGAAGAGT	Y. lipolytica	W29	A	516745	516765	Cas9	7.25021	Endogenous	CGATAATACCCAAGAGCGAAGAGTCGGATC	GTTTTAGAGCTAGAAATAGCAAGTTAAAATAAGGCTAGTCCGTTATCAACTTGAAAAAGTGGCACCGAGTCGGTGC	AATACCCAAGAGCGAAGAGT	..........((((...((((((((((.((((....))))...)))))))...)))....))))....((((....)))).((((((...))))))	-19	0
Schwartz2019-PO1f	ATACAGTGTACACACACGTC	Y. lipolytica	W29	A	517970	517993	Cas9	7.06161	Endogenous	ACTCATACAGTGTACACACACGTCGGGTCT	GTTTTAGAGCTAGAAATAGCAAGTTAAAATAAGGCTAGTCCGTTATCAACTTGAAAAAGTGGCACCGAGTCGGTGC	ATACAGTGTACACACACGTC	.....((((....))))((((((((((.((((....))))...)))))))..))).............((((....)))).((((((...))))))	-19.8	-2.6
Schwartz2019-PO1f	TATGTTGGAGACATCATGAT	Y. lipolytica	W29	A	517930	517950	Cas9	6.37067	Endogenous	ATGGTATGTTGGAGACATCATGATCGGGGG	GTTTTAGAGCTAGAAATAGCAAGTTAAAATAAGGCTAGTCCGTTATCAACTTGAAAAAGTGGCACCGAGTCGGTGC	TATGTTGGAGACATCATGAT	((((.((....)).)))).((((((((.((((....))))...)))))))).................((((....)))).((((((...))))))	-19.1	-2.7
Schwartz2019-PO1f	GTGTTTCAAATGTTAATGAG	Y. lipolytica	W29	A	517857	517880	Cas9	2.6031	Endogenous	AGGAGTGTTTCAAATGTTAATGAGGGGCGT	GTTTTAGAGCTAGAAATAGCAAGTTAAAATAAGGCTAGTCCGTTATCAACTTGAAAAAGTGGCACCGAGTCGGTGC	GTGTTTCAAATGTTAATGAG	...((((((.((.(((((.(((((((..((((....)))).........)))))))....))))).))..)))))).....((((((...))))))	-18.6	0
Schwartz2019-PO1f	CGTTATTATTCTGGCCCTGG	Y. lipolytica	W29	A	520993	521016	Cas9	-1.75693	Endogenous	GACGCGTTATTATTCTGGCCCTGGCGGTTG	GTTTTAGAGCTAGAAATAGCAAGTTAAAATAAGGCTAGTCCGTTATCAACTTGAAAAAGTGGCACCGAGTCGGTGC	CGTTATTATTCTGGCCCTGG	..........((((((....(((((((.((((....))))...)))))))..))))))..........((((....)))).((((((...))))))	-24.6	0
Schwartz2019-PO1f	AGTGCGGTCGAAGAACGCGC	Y. lipolytica	W29	A	520877	520897	Cas9	3.73762	Endogenous	CCAAAGTGCGGTCGAAGAACGCGCTGGGTC	GTTTTAGAGCTAGAAATAGCAAGTTAAAATAAGGCTAGTCCGTTATCAACTTGAAAAAGTGGCACCGAGTCGGTGC	AGTGCGGTCGAAGAACGCGC	.(((((.........)))))(((((((.((((....))))...)))))))..................((((....)))).((((((...))))))	-22.6	-6
Schwartz2019-PO1f	TCAGAAGAGACACAACCGCC	Y. lipolytica	W29	A	520978	520998	Cas9	5.0646	Endogenous	ATGATCAGAAGAGACACAACCGCCAGGGCC	GTTTTAGAGCTAGAAATAGCAAGTTAAAATAAGGCTAGTCCGTTATCAACTTGAAAAAGTGGCACCGAGTCGGTGC	TCAGAAGAGACACAACCGCC	......(((((......((((((((((.((((....))))...)))))))..)))......))).)).((((....)))).((((((...))))))	-20	0
[truncated: 45,044 more rows]
