# Supplementary material for: Genome dependent Cas9/gRNA search time underlies sequence dependent gRNA activity
Source: Nat Commun. 2021 Aug 19;12:5034. doi: 10.1038/s41467-021-25339-3 (PMC8377084; doi:10.1038/s41467-021-25339-3)
Supplement: Supplementary file 8 — Supplementary Data 7 [file 41467_2021_25339_MOESM8_ESM.xlsx]

## Sheet: Sheet1
Dataset	gRNA	Genome	Cas9 Variant	Activity	Year
Marquart2020-293T	ATTAGGAAGTGCATAGGTTT	Human	ABEmax	3.5503	2020
Marquart2020-293T	AACGGATTTTCACAGCAGCT	Human	ABEmax	8.87574	2020
Marquart2020-293T	GGTACGAGTGGTGTAACTGG	Human	ABEmax	2.94985	2020
Marquart2020-293T	CAACAACGGACTAAAAGAGA	Human	ABEmax	4.70588	2020
Marquart2020-293T	CAGTACTACAATAGTGGAGT	Human	ABEmax	5.91549	2020
Marquart2020-293T	TAGTACGAACACGTACGAAC	Human	ABEmax	1.93906	2020
Marquart2020-293T	TTGTTACTTATGCGAAGTAG	Human	ABEmax	2.20994	2020
Marquart2020-293T	CCGAGTTTTAGATTAGTCCA	Human	ABEmax	1.64835	2020
Marquart2020-293T	CAAGGGGTACTCGAACAGTC	Human	ABEmax	5.21978	2020
Marquart2020-293T	ATTGGGAGTGACAATGGATA	Human	ABEmax	1.90736	2020
Marquart2020-293T	CTTATATGAGCTCGAACAAG	Human	ABEmax	4.85175	2020
Marquart2020-293T	GCTAAGATACTGGGTAATGG	Human	ABEmax	1.6	2020
Marquart2020-293T	ACTTCGAGCTGTTGGGGAGC	Human	ABEmax	1.5873	2020
Marquart2020-293T	TGGACGGGTTGCGTTACAAG	Human	ABEmax	1.84697	2020
Marquart2020-293T	TAGCAGCTGGGGTACCATAT	Human	ABEmax	2.36842	2020
Marquart2020-293T	AGAGGGGACAGTGATGTAGT	Human	ABEmax	1.79949	2020
Marquart2020-293T	TGTTTATAGCTGGACAACTG	Human	ABEmax	3.33333	2020
Marquart2020-293T	ATGTAATCACTATTAATCCG	Human	ABEmax	1.53453	2020
Marquart2020-293T	AGAGCAAGTATTAGGCAACA	Human	ABEmax	2.24439	2020
Marquart2020-293T	CGGGTAATGTTCTGTACAGG	Human	ABEmax	6.41975	2020
Marquart2020-293T	GATATGCACTCAAGTGGTAG	Human	ABEmax	2.70936	2020
Marquart2020-293T	AATTACCATTGTGTAGAAAG	Human	ABEmax	1.92771	2020
Marquart2020-293T	TCGAATAGTATAGAGGGTCG	Human	ABEmax	5.48926	2020
Marquart2020-293T	TGGAGAATGTAGTGGCATGT	Human	ABEmax	1.66271	2020
Marquart2020-293T	AGACCCATGTGCTATTGAAA	Human	ABEmax	1.63934	2020
Marquart2020-293T	ATTTAAGGGAACGAGTGGAA	Human	ABEmax	1.86916	2020
Marquart2020-293T	CGATCTATGTGAATATGGAA	Human	ABEmax	3.94432	2020
Marquart2020-293T	ATGTAGACGTTTGAACGGTA	Human	ABEmax	1.566	2020
Marquart2020-293T	GCAAAAGGCATCTGCGATTA	Human	ABEmax	2.65487	2020
Marquart2020-293T	GGAGACTGTAGATTAGAGCG	Human	ABEmax	3.07018	2020
Marquart2020-293T	AAAGACGGGCTTCTATCGCT	Human	ABEmax	2.37069	2020
Marquart2020-293T	GGTGTAGTGCGGAACTTCAA	Human	ABEmax	4.05983	2020
Marquart2020-293T	CGTGCACGTGCCTCGAACAT	Human	ABEmax	6.76533	2020
Marquart2020-293T	GTCTTAGTCGGGCAAAGTAG	Human	ABEmax	7.82241	2020
Marquart2020-293T	CGACTAAGGGGTTTCAGAGA	Human	ABEmax	4.17537	2020
Marquart2020-293T	CAGGCATGTTGACACGCAGA	Human	ABEmax	1.64271	2020
Marquart2020-293T	ACACTCGAGTTCCGACTGAA	Human	ABEmax	2.04918	2020
Marquart2020-293T	AACTGACTCATGTGGGGGTA	Human	ABEmax	2.85132	2020
Marquart2020-293T	ATGTACCGAAAAGACTGAAC	Human	ABEmax	2.84553	2020
Marquart2020-293T	AAAACCAGCGGTAAGTCGTA	Human	ABEmax	2.03252	2020
Marquart2020-293T	AGGGTTTGATCGAGTGGAGT	Human	ABEmax	2.63158	2020
Marquart2020-293T	TTGTACAGTGGTTACGGTCG	Human	ABEmax	2.21774	2020
Marquart2020-293T	TTTAGATGTCGGGGAGGGCC	Human	ABEmax	14.3145	2020
Marquart2020-293T	CGTATGATGGACAAGTAGTG	Human	ABEmax	3.82294	2020
Marquart2020-293T	GAGTACTTGGGTCTTCAGGA	Human	ABEmax	5.22088	2020
Marquart2020-293T	GAGGTACAAGAGGCAACCGA	Human	ABEmax	7.22892	2020
Marquart2020-293T	CTCGAACGATGGGCCACTAG	Human	ABEmax	1.99601	2020
Marquart2020-293T	AACCAGATAGGATAACAAGC	Human	ABEmax	2.39044	2020
Marquart2020-293T	AGGTATAGTAGACCTGTGTT	Human	ABEmax	3.14342	2020
Marquart2020-293T	CAAGTAGAAATTATGAGATT	Human	ABEmax	1.95695	2020
Marquart2020-293T	CGTGAGGGTATGGCAGGGAG	Human	ABEmax	2.91829	2020
Marquart2020-293T	CGTTGGATTCGTGAGTCAGG	Human	ABEmax	6.99029	2020
Marquart2020-293T	GTATATGAACTACGTACACG	Human	ABEmax	2.13178	2020
Marquart2020-293T	AGTGGATTTCGAAAATGATG	Human	ABEmax	1.93798	2020
Marquart2020-293T	CCACTAAACTTTAGGAGCGT	Human	ABEmax	1.73745	2020
Marquart2020-293T	TAGGGACGTGACATTGGTGA	Human	ABEmax	2.88462	2020
Marquart2020-293T	AGATACAAAAGGGTGATTGG	Human	ABEmax	1.91571	2020
Marquart2020-293T	TAAATAACAAGTAGGAGAGG	Human	ABEmax	2.10728	2020
Marquart2020-293T	CCAGTAATTTCAGAGAGCTT	Human	ABEmax	7.61905	2020
Marquart2020-293T	TCCATACGAGATCTAGTTGG	Human	ABEmax	2.26415	2020
Marquart2020-293T	TCCGACTCAGCACATTACAG	Human	ABEmax	2.06767	2020
Marquart2020-293T	AGTAGGCAAGCCAACGCACC	Human	ABEmax	8.2243	2020
Marquart2020-293T	TAGTGGTATAGCAGGGGTGA	Human	ABEmax	3.91791	2020
Marquart2020-293T	CTTACACCTAAGAAATACAT	Human	ABEmax	1.66667	2020
Marquart2020-293T	TCATTAGTAAGTATACCGTA	Human	ABEmax	6.27306	2020
Marquart2020-293T	TGTGCACAGTCCCCCACTAC	Human	ABEmax	3.67647	2020
Marquart2020-293T	ATCGGTCAGCGTCTAAGCGT	Human	ABEmax	2.55009	2020
Marquart2020-293T	TAGACATGTGGTCCCAGGGG	Human	ABEmax	2.54545	2020
Marquart2020-293T	GCATTGAATCAAAATAACAA	Human	ABEmax	1.61871	2020
Marquart2020-293T	ACGTGTATAGTAATGCTCTA	Human	ABEmax	1.96429	2020
Marquart2020-293T	AGACCCTAAGCTAACGGTAT	Human	ABEmax	1.60714	2020
Marquart2020-293T	AGCTATATAATGTAACATAT	Human	ABEmax	2.4735	2020
Marquart2020-293T	GAAAAAGAGAAAATACTTCG	Human	ABEmax	3.68421	2020
Marquart2020-293T	GGTTATCCGTTTCTAAGCTG	Human	ABEmax	3.65854	2020
Marquart2020-293T	GTACTTTACGTCTATAGACA	Human	ABEmax	8.68056	2020
Marquart2020-293T	ACGCCGATACTAGGAGGAGT	Human	ABEmax	1.90972	2020
Marquart2020-293T	ATCTCTAAGTTCGACAGGAT	Human	ABEmax	2.07972	2020
Marquart2020-293T	TTGAGTATGTGTGCGACATT	Human	ABEmax	3.2872	2020
Marquart2020-293T	AAATTATTTAGCCCCCGGGA	Human	ABEmax	6.56304	2020
Marquart2020-293T	CTTATAGCGGTCACGGTGGT	Human	ABEmax	1.55172	2020
Marquart2020-293T	TTTGCGTAAAGTACAAGCCA	Human	ABEmax	2.57732	2020
Marquart2020-293T	ACCACTATTCCTCGATGTAT	Human	ABEmax	4.44444	2020
Marquart2020-293T	GATGATGTAGACCGGTGAAC	Human	ABEmax	4.08163	2020
Marquart2020-293T	AAGTGTACGGTCTCCTTAAA	Human	ABEmax	5.7725	2020
Marquart2020-293T	TTGCAGTAACGTGAGAGTGC	Human	ABEmax	1.86757	2020
Marquart2020-293T	CTTGCCATCGTGCATTAGTG	Human	ABEmax	28.5714	2020
Marquart2020-293T	TCCGTAATGATGCGGAGTTT	Human	ABEmax	1.51007	2020
Marquart2020-293T	AATTATGCGTATATATTACG	Human	ABEmax	1.67504	2020
Marquart2020-293T	CTATATTAGTGGCAATGCCT	Human	ABEmax	2.17755	2020
Marquart2020-293T	TCCGTATTTAGTCCCGAGGT	Human	ABEmax	2.66223	2020
Marquart2020-293T	GCGTGTTATGGGTTGAAACG	Human	ABEmax	2.82862	2020
Marquart2020-293T	CCTGTATTTAATTTACTATA	Human	ABEmax	4.7619	2020
Marquart2020-293T	CTACGTACGGCTGCGAACTG	Human	ABEmax	1.63666	2020
Marquart2020-293T	AGAATAGAGGTGGTGCTGTG	Human	ABEmax	11.5635	2020
Marquart2020-293T	AGTGTAGAGGTAAAGGCGGT	Human	ABEmax	1.62075	2020
Marquart2020-293T	TGATCGAAAGGACTGGGGCA	Human	ABEmax	1.61551	2020
Marquart2020-293T	CATAGGGCTGTCGATTCACT	Human	ABEmax	2.90323	2020
Marquart2020-293T	AAGCTATTTAGATCCGCTGT	Human	ABEmax	2.25443	2020
Marquart2020-293T	ACATGTAAAGTATAGCGTGG	Human	ABEmax	4.50161	2020
Marquart2020-293T	GTAATACGTCAAGGTGGAGC	Human	ABEmax	3.04976	2020
Marquart2020-293T	GTTTCTCTATAGTATGCTAG	Human	ABEmax	1.60256	2020
Marquart2020-293T	GTGGAGCAGTCCCATTGGAG	Human	ABEmax	4	2020
Marquart2020-293T	GAACTCCGTACAGTCACGGC	Human	ABEmax	2.07668	2020
Marquart2020-293T	CGGTAGAGCGGGCCAACTGC	Human	ABEmax	14.5136	2020
Marquart2020-293T	TGTATTTGGCTATACTCGAC	Human	ABEmax	5.22979	2020
Marquart2020-293T	GCCCGGTCCAATTGTGGTTC	Human	ABEmax	6.81458	2020
Marquart2020-293T	GCAATAAGCAAGTGGACGTG	Human	ABEmax	2.05696	2020
Marquart2020-293T	CTTGTACATGTGGACCCCTA	Human	ABEmax	3.14961	2020
Marquart2020-293T	TCCGCATTACGTGCCGTAAT	Human	ABEmax	2.03443	2020
Marquart2020-293T	GTGGTTACAGGGGTCTGAAG	Human	ABEmax	6.41628	2020
Marquart2020-293T	CGGGGTAGGGTTCTATATTT	Human	ABEmax	2.9595	2020
Marquart2020-293T	AAGGACAAGCGGTAACGTCC	Human	ABEmax	6.06532	2020
Marquart2020-293T	GTGGACTAGAACTGTCGGTC	Human	ABEmax	3.56037	2020
Marquart2020-293T	CAAGTGCCGGTAGGCCCATG	Human	ABEmax	1.70015	2020
Marquart2020-293T	TGATAAACCTCGGAGGTAAG	Human	ABEmax	1.54321	2020
Marquart2020-293T	CCCACATCCGGCAAGGACAA	Human	ABEmax	8	2020
Marquart2020-293T	CGGGTAGAGCTAACACCTAG	Human	ABEmax	1.53846	2020
Marquart2020-293T	CCCTTACGGAGCCCGAGAGT	Human	ABEmax	2.45776	2020
Marquart2020-293T	GCCGTACCAGTACATTGCTA	Human	ABEmax	1.52905	2020
Marquart2020-293T	TCGGTTTATCAGGAGCGGTG	Human	ABEmax	3.20122	2020
Marquart2020-293T	AATACGTTACTATAGCAAAC	Human	ABEmax	4.55235	2020
Marquart2020-293T	GTGGGAGCCGTGCCGAATTG	Human	ABEmax	2.12121	2020
Marquart2020-293T	GGATCGGTGTGAAGATATCT	Human	ABEmax	1.96672	2020
Marquart2020-293T	GACACACGCAATAAAGCCCG	Human	ABEmax	1.65663	2020
Marquart2020-293T	TATCTTACCTGGTCACAGGG	Human	ABEmax	3.16265	2020
Marquart2020-293T	GAAGTTAGAGCCATGAACAA	Human	ABEmax	2.55255	2020
Marquart2020-293T	CCTATTGGAACCACGTGAAT	Human	ABEmax	3.87481	2020
Marquart2020-293T	GCTATTGTGGGTTGTAGAGG	Human	ABEmax	2.51479	2020
Marquart2020-293T	CGCAATATGATCCAAAGTGG	Human	ABEmax	8.13609	2020
Marquart2020-293T	TCAGGAGACTGCATCCGTAT	Human	ABEmax	2.80236	2020
Marquart2020-293T	TATCGATTAAGCATAATCCG	Human	ABEmax	5.60472	2020
Marquart2020-293T	GACGTACCACGAGATTTGAG	Human	ABEmax	4.83871	2020
Marquart2020-293T	TCTGCGATAGGAGACAACGT	Human	ABEmax	1.6129	2020
Marquart2020-293T	GCCGAGTGGGAGCTCGATCT	Human	ABEmax	2.19619	2020
Marquart2020-293T	AACGCATCTAGTACGCTGGT	Human	ABEmax	2.19619	2020
Marquart2020-293T	TGCCAGACAGCAGCGACATG	Human	ABEmax	2.47813	2020
Marquart2020-293T	CGTGCTAGGTCGAGTCAAGG	Human	ABEmax	4.94905	2020
Marquart2020-293T	CGAGCATTTGCTCTTTGCAA	Human	ABEmax	1.59884	2020
Marquart2020-293T	CTGGCGTAAGCCCGTACCAT	Human	ABEmax	1.74419	2020
Marquart2020-293T	ACTTCGATATGTTATTATGA	Human	ABEmax	1.88406	2020
Marquart2020-293T	TCGTGTATGTACGGTGCGGT	Human	ABEmax	1.5942	2020
Marquart2020-293T	AGTAGTTATCTTACGGGCAT	Human	ABEmax	1.88133	2020
Marquart2020-293T	TGAGGTAAAGTGACATCGCC	Human	ABEmax	1.8705	2020
Marquart2020-293T	CTGATGCGACGGCCTCATAG	Human	ABEmax	3.59195	2020
Marquart2020-293T	TCATAGGGGGTAGTCTGCCC	Human	ABEmax	1.86782	2020
Marquart2020-293T	GTGATAAGGTAATTTATCTG	Human	ABEmax	2.72989	2020
Marquart2020-293T	TGGCGTACAAGTAGCGTCCA	Human	ABEmax	5.67376	2020
Marquart2020-293T	ACGTACACAACCAGTGGGGA	Human	ABEmax	2.67983	2020
Marquart2020-293T	CTCGTCCAAGACACTACACA	Human	ABEmax	2.39437	2020
Marquart2020-293T	CTACGGAAACGACTGAAGAG	Human	ABEmax	1.5493	2020
Marquart2020-293T	GTCCACTCGTAAATCAGGAG	Human	ABEmax	2.1097	2020
Marquart2020-293T	CATAGTCGGCTGAGCTTGAG	Human	ABEmax	1.96078	2020
Marquart2020-293T	TACGTACTATTGGTTCATGG	Human	ABEmax	2.92479	2020
Marquart2020-293T	CTCAGACAGCAGTGGTATCG	Human	ABEmax	1.94715	2020
Marquart2020-293T	GCGGACCGATAACGGCAGCG	Human	ABEmax	1.66667	2020
Marquart2020-293T	AAGCTACGAGAGGAGTGTCG	Human	ABEmax	4.83425	2020
Marquart2020-293T	GTACCTGATACCTCTCTGGA	Human	ABEmax	2.20083	2020
Marquart2020-293T	AGAACCAGGTACCGTCTTTA	Human	ABEmax	1.64609	2020
Marquart2020-293T	TCTATATTAAACAGAACGCT	Human	ABEmax	3.42466	2020
Marquart2020-293T	GTGGTACGAAAACTTTAGGG	Human	ABEmax	1.50685	2020
Marquart2020-293T	GTTGTTACTGTGAACACGGC	Human	ABEmax	1.78082	2020
Marquart2020-293T	TATTAGGATCTCGAGCGGTG	Human	ABEmax	3.41997	2020
Marquart2020-293T	CCCATACCCGTTACGCGCTC	Human	ABEmax	5.19836	2020
Marquart2020-293T	GCACCTTACAAGTGTTGGTG	Human	ABEmax	3.69357	2020
Marquart2020-293T	GTCCGTACATAGCAAATTCA	Human	ABEmax	2.59563	2020
Marquart2020-293T	GTTTCGTAGTTTGGGTATAG	Human	ABEmax	1.77596	2020
Marquart2020-293T	GTTTACCAGCAGTGTGGAAG	Human	ABEmax	1.63711	2020
Marquart2020-293T	AAATTATGAAACCGTTTAGC	Human	ABEmax	5.03401	2020
Marquart2020-293T	ATGGAGTTCATATGCAGTAC	Human	ABEmax	3.80435	2020
Marquart2020-293T	AACTATGTCCGCCGGGGGAG	Human	ABEmax	4.21196	2020
Marquart2020-293T	AACGTAGAAAGGGTACGGTG	Human	ABEmax	4.75543	2020
Marquart2020-293T	AACCGTGTACCCTGGAATGA	Human	ABEmax	2.16802	2020
Marquart2020-293T	TATCTAGTCCAAACGTGTAT	Human	ABEmax	2.02429	2020
Marquart2020-293T	TGTGAACCCAAAGTGGATTG	Human	ABEmax	2.02429	2020
Marquart2020-293T	GTATCCGAAAGGCTTCATGC	Human	ABEmax	2.56065	2020
Marquart2020-293T	ACCGACTTCCAAGTGCCGTG	Human	ABEmax	3.09973	2020
Marquart2020-293T	TCGGGCATCGGATAACATAG	Human	ABEmax	1.61725	2020
Marquart2020-293T	GAGCACCGTCGGTATTCACG	Human	ABEmax	3.23015	2020
Marquart2020-293T	ATCATCGCGTGGTGTGGTAG	Human	ABEmax	1.6129	2020
Marquart2020-293T	GAGACAGGGCGATAGTGTAG	Human	ABEmax	2.55034	2020
Marquart2020-293T	CGATAACGTATTGGCGGAGT	Human	ABEmax	2.01072	2020
Marquart2020-293T	GACTAGGTAACGCGACCTGG	Human	ABEmax	1.6	2020
Marquart2020-293T	AAGAGTACAGAACAGCATCA	Human	ABEmax	2.26667	2020
Marquart2020-293T	CCTTGTAAACCAGGCCGGGG	Human	ABEmax	6.79095	2020
Marquart2020-293T	GCTATGCCGCCGAGTTGCTG	Human	ABEmax	3.30688	2020
Marquart2020-293T	ACTCACTTAGCGAATAACCT	Human	ABEmax	2.49671	2020
Marquart2020-293T	GGATAGCCGCATTGTGGAGG	Human	ABEmax	2.75591	2020
Marquart2020-293T	GATACTTATTAGTACCGAGC	Human	ABEmax	4.45026	2020
Marquart2020-293T	TAACAGTTGGTAGCTACCGT	Human	ABEmax	2.48042	2020
Marquart2020-293T	ATTCAGACAGTGATCGAGCA	Human	ABEmax	2.21932	2020
Marquart2020-293T	AGAGTCCGTATACCACACGT	Human	ABEmax	1.69713	2020
Marquart2020-293T	CAGTATGGGGTCGTCTGCAA	Human	ABEmax	4.43286	2020
Marquart2020-293T	TCTACACGTGATAGAATCGT	Human	ABEmax	2.47396	2020
Marquart2020-293T	GATATTCGGAATTCCGCCTG	Human	ABEmax	1.55039	2020
Marquart2020-293T	ACTATGTGTGCGCCGTACGG	Human	ABEmax	1.67959	2020
Marquart2020-293T	CATGATATGAGTGGGTGACG	Human	ABEmax	2.97158	2020
Marquart2020-293T	CTCAAGATCGTAAATCAACT	Human	ABEmax	1.67959	2020
Marquart2020-293T	GAAAAACTTCGAACCTCTAG	Human	ABEmax	5.42636	2020
Marquart2020-293T	CAGAGTAAGAAACGATATTC	Human	ABEmax	1.80645	2020
Marquart2020-293T	TGGAAGGTCGTATATGGACG	Human	ABEmax	2.06452	2020
Marquart2020-293T	TATGGAGACGCATATTCAAG	Human	ABEmax	1.67526	2020
Marquart2020-293T	AGTTCTAGTGGACTGTGGCA	Human	ABEmax	4.63918	2020
Marquart2020-293T	CGTACTAGCGAGGTACTCCC	Human	ABEmax	1.92802	2020
Marquart2020-293T	GTGTTACACCATGGAGTAAG	Human	ABEmax	3.72751	2020
Marquart2020-293T	CGATGGGAGCTATGGAACTC	Human	ABEmax	1.66881	2020
Marquart2020-293T	CTCTACTCGGTCAAGTGTCA	Human	ABEmax	2.69231	2020
Marquart2020-293T	CGGCTATGAGAGCGGGAGGG	Human	ABEmax	5.34351	2020
Marquart2020-293T	TCGCTATGCTAGAACTATAG	Human	ABEmax	2.29008	2020
Marquart2020-293T	TCGGTTACTGTGCGTGGCAG	Human	ABEmax	4.18782	2020
Marquart2020-293T	GTCTAGTGGATCGAAACTAG	Human	ABEmax	2.28137	2020
Marquart2020-293T	ATTTATGTGGGAATGAGCGC	Human	ABEmax	1.7744	2020
Marquart2020-293T	GGCGTAGATGTAAATTTACA	Human	ABEmax	2.27848	2020
Marquart2020-293T	CGCATATCATGCTAGAAACA	Human	ABEmax	3.78788	2020
Marquart2020-293T	TTGTCTAGCCGGGCCGTACG	Human	ABEmax	1.88917	2020
Marquart2020-293T	AAATAAAATGTCCCCTGACG	Human	ABEmax	4.5283	2020
Marquart2020-293T	GCGGATACTGGTTTGAAGAG	Human	ABEmax	2.89308	2020
Marquart2020-293T	AATATCCAGCGGGGCTCTAA	Human	ABEmax	2.00501	2020
Marquart2020-293T	GAGATAACCGGTTTTCCAAG	Human	ABEmax	3.63409	2020
Marquart2020-293T	AACGGATAAACTCTCGACCG	Human	ABEmax	1.74782	2020
Marquart2020-293T	CTGATCATGAACGGCCACTA	Human	ABEmax	2.11706	2020
Marquart2020-293T	CCGAAGACTCAGGCCTGGAA	Human	ABEmax	6.95652	2020
Marquart2020-293T	GCACATGCAAACCCGCTTGC	Human	ABEmax	1.60891	2020
Marquart2020-293T	ACGCAGCGTGGGAGAACCAG	Human	ABEmax	3.57583	2020
Marquart2020-293T	AGGCACCTGACGCATCGTGG	Human	ABEmax	3.06373	2020
Marquart2020-293T	GGTGATCCCGGATGTCAGTG	Human	ABEmax	1.58924	2020
Marquart2020-293T	TTAGACCCAGATAGAGGCAG	Human	ABEmax	2.5641	2020
Marquart2020-293T	GCAATAGCGGCTGACCCGAC	Human	ABEmax	3.5409	2020
Marquart2020-293T	AGTTTCATATGAGTGTGCGC	Human	ABEmax	1.94411	2020
Marquart2020-293T	TCTATACAAGTTTATTACAA	Human	ABEmax	1.81818	2020
Marquart2020-293T	TATTTCACAAGGGCACAGAA	Human	ABEmax	19.1515	2020
Marquart2020-293T	CGTATCGGGACACGGAAGAA	Human	ABEmax	2.17918	2020
Marquart2020-293T	AACCCCATCGGAGTCCAATT	Human	ABEmax	2.54237	2020
Marquart2020-293T	CTGCCGAACTTTTTACGTTT	Human	ABEmax	1.93705	2020
Marquart2020-293T	CCATATGACCCGGTGTAGAA	Human	ABEmax	1.57005	2020
Marquart2020-293T	TCCGTATGAGTGGCTCTAGG	Human	ABEmax	7.97101	2020
Marquart2020-293T	GATACCTTAGTACTACGAAT	Human	ABEmax	2.29192	2020
Marquart2020-293T	CTCTTACGTTGACGGTGGAG	Human	ABEmax	5.78313	2020
Marquart2020-293T	GAGGACATTCCCCGGGAAAG	Human	ABEmax	2.76775	2020
Marquart2020-293T	CAGTACGTTGTAGGACCCCG	Human	ABEmax	5.65584	2020
Marquart2020-293T	CCCGGGACCGCCGGTATTGT	Human	ABEmax	2.04573	2020
Marquart2020-293T	CAATAGACATCAGCAGTCCG	Human	ABEmax	2.75779	2020
Marquart2020-293T	CCTTAGTGCCGAATGTACTG	Human	ABEmax	1.91847	2020
Marquart2020-293T	CAGGGTAGACATGCTGATTA	Human	ABEmax	2.51799	2020
Marquart2020-293T	ATAATTTGTTCGAGCGATTT	Human	ABEmax	3.23353	2020
Marquart2020-293T	AAGTACAGTGGCCTATCATC	Human	ABEmax	1.55317	2020
Marquart2020-293T	GAGCCTCACAAGTGGTCGGG	Human	ABEmax	1.79211	2020
Marquart2020-293T	CGTGGACAGCTTGTCGTACA	Human	ABEmax	1.90931	2020
Marquart2020-293T	GAACTACTGAAGAACAGCAC	Human	ABEmax	5.11296	2020
Marquart2020-293T	AGCATACGAGAGCTAGTTGC	Human	ABEmax	5.57533	2020
Marquart2020-293T	TCCGTATTGGCATGGCGGCA	Human	ABEmax	1.54028	2020
Marquart2020-293T	CAGGTCTAATCTAGTAGCCA	Human	ABEmax	1.89349	2020
Marquart2020-293T	TTTTCGTATGATTCTGGTAC	Human	ABEmax	1.53664	2020
Marquart2020-293T	GTCAGACAGTATACTTCTCA	Human	ABEmax	1.88679	2020
Marquart2020-293T	CATGTTATAGGTATTACTGG	Human	ABEmax	3.17274	2020
Marquart2020-293T	ACCCCGTACTCGTCTGACAA	Human	ABEmax	1.75644	2020
Marquart2020-293T	TCATTATCATCACATACGAA	Human	ABEmax	2.80702	2020
Marquart2020-293T	CCGGACTTGAGCGCGCGCGA	Human	ABEmax	1.51692	2020
Marquart2020-293T	TCATTATAGAGTGTTGTAAT	Human	ABEmax	1.6298	2020
Marquart2020-293T	AATGTATCATTACGTCATTG	Human	ABEmax	1.6298	2020
Marquart2020-293T	TACCAATTGGGGGAAAGCAC	Human	ABEmax	2.09546	2020
Marquart2020-293T	ACGCAATCAAATTAGTATGG	Human	ABEmax	1.62791	2020
Marquart2020-293T	TTATTAGAACGACTTGACCT	Human	ABEmax	3.83721	2020
Marquart2020-293T	TACTAAACCCAGACCTGCTA	Human	ABEmax	2.20418	2020
Marquart2020-293T	CTGAATTTGTCCAGTAGTGG	Human	ABEmax	1.97216	2020
Marquart2020-293T	GCGGTACATTTCCAAGTGCT	Human	ABEmax	2.90023	2020
Marquart2020-293T	TAGTATCGCGTTATTGCCGG	Human	ABEmax	2.43056	2020
Marquart2020-293T	TAAGACTCCACCGGACACGT	Human	ABEmax	3.00231	2020
Marquart2020-293T	GCCTTATTTCCTAACCTGAG	Human	ABEmax	2.07852	2020
Marquart2020-293T	CGGTGTATTCTATAATCCGG	Human	ABEmax	2.77136	2020
Marquart2020-293T	AACTCCACAGGAATTTATAT	Human	ABEmax	1.96305	2020
Marquart2020-293T	AAGGCTATATAAACTCTTCA	Human	ABEmax	2.30947	2020
Marquart2020-293T	TTAGGGTATGTACATTTAGT	Human	ABEmax	7.11825	2020
Marquart2020-293T	TCGTATTGGGACCTAAATGA	Human	ABEmax	2.98165	2020
Marquart2020-293T	CGGAATCACGCTAAGTACGT	Human	ABEmax	4.58716	2020
Marquart2020-293T	CATATGGGGGTTTCTGACAT	Human	ABEmax	3.09278	2020
Marquart2020-293T	TGATCAAGGAGCCATCCCAT	Human	ABEmax	2.74286	2020
Marquart2020-293T	ACGTAGCCAGCCGCAACAAT	Human	ABEmax	4.10959	2020
Marquart2020-293T	ACGCATTGGAACCGAATAAT	Human	ABEmax	5.24515	2020
Marquart2020-293T	TCGGACATATTACTACACGA	Human	ABEmax	3.87244	2020
Marquart2020-293T	GGTCATGCCGGAAGTCGGAG	Human	ABEmax	2.61661	2020
Marquart2020-293T	GCTATGTATCTAATCATGTA	Human	ABEmax	2.38636	2020
Marquart2020-293T	AGGATATTACATCGTTTCTG	Human	ABEmax	4.08627	2020
Marquart2020-293T	AGAGTACAGCGAGGGTAGTC	Human	ABEmax	1.5891	2020
Marquart2020-293T	ACGTCTACGGCAAAAATCGG	Human	ABEmax	5.41761	2020
Marquart2020-293T	CGCCTACGACCGCAGAAAGT	Human	ABEmax	5.4115	2020
Marquart2020-293T	AACTCATCGTGCTGCAGAAC	Human	ABEmax	1.68729	2020
Marquart2020-293T	CAGTTATGATGGTGCACGGG	Human	ABEmax	2.92463	2020
Marquart2020-293T	TTAATACTCGCGCGATAGAC	Human	ABEmax	2.13483	2020
Marquart2020-293T	TGTGTAAGGGCGCGCATATG	Human	ABEmax	1.57303	2020
Marquart2020-293T	ACCGATGATGAAGCTGGGAT	Human	ABEmax	4.70852	2020
Marquart2020-293T	CCACGTACTACTTGGATAAG	Human	ABEmax	2.46085	2020
Marquart2020-293T	GACATTCGATTACGTGGATA	Human	ABEmax	2.45536	2020
Marquart2020-293T	CTTACGTATCATGACTGGTA	Human	ABEmax	5.00556	2020
Marquart2020-293T	ATCCGTACGCACGTGGGCAG	Human	ABEmax	6.21532	2020
Marquart2020-293T	CACATTACGTGCGCGCACGG	Human	ABEmax	1.77384	2020
Marquart2020-293T	GCTCAGGAAGTAAGCTTGTA	Human	ABEmax	1.55039	2020
Marquart2020-293T	GTATATTGATCTCTTGATCT	Human	ABEmax	2.65487	2020
Marquart2020-293T	GGCGCCACCGGGAAATCAAA	Human	ABEmax	3.09735	2020
Marquart2020-293T	TTCCTGGATGACCGGTACTG	Human	ABEmax	3.20796	2020
Marquart2020-293T	GTACTCAAAAATATTTCCGA	Human	ABEmax	7.52212	2020
Marquart2020-293T	TACATGGGTGTGGTAGCAGC	Human	ABEmax	1.766	2020
Marquart2020-293T	AAGACTAATCTATGATCGGC	Human	ABEmax	1.54185	2020
Marquart2020-293T	TGGTGTATCATTGTGGTCTA	Human	ABEmax	3.40659	2020
Marquart2020-293T	CCCTGACACGAGAACGGAGC	Human	ABEmax	2.08562	2020
Marquart2020-293T	GATACCGAAAACTGGGCAGG	Human	ABEmax	2.84775	2020
Marquart2020-293T	CCTGGGATTTTAATATGGAT	Human	ABEmax	1.64294	2020
Marquart2020-293T	ACCCGATATCCCCAAGAGTC	Human	ABEmax	2.18103	2020
Marquart2020-293T	ATTATGGCTGCTGTTCGCGG	Human	ABEmax	2.92842	2020
Marquart2020-293T	AGAAGGAGGACGAGTGAATA	Human	ABEmax	1.62514	2020
Marquart2020-293T	GTTTATGTAGCGTCGCATTC	Human	ABEmax	1.62338	2020
Marquart2020-293T	GTCTGAGGAGACGGAGAGGT	Human	ABEmax	1.83784	2020
Marquart2020-293T	CCCGTCTATTCGGGAGCAGA	Human	ABEmax	1.83585	2020
Marquart2020-293T	GAGGACGGGGAGCCGACTAA	Human	ABEmax	2.69687	2020
Marquart2020-293T	AACATGGGCGCGTTATCAAG	Human	ABEmax	2.15285	2020
Marquart2020-293T	ACTCTAGTTCGGTTCGATGA	Human	ABEmax	2.2605	2020
Marquart2020-293T	CTAAGATGAGTATTAGCACT	Human	ABEmax	1.93757	2020
Marquart2020-293T	AGCCTATTGACGAGTCTCGC	Human	ABEmax	3.22581	2020
Marquart2020-293T	TCTGGTAAATGGTCTGTACC	Human	ABEmax	2.25806	2020
Marquart2020-293T	TAATCCGTAGTAAGAACGCG	Human	ABEmax	1.82796	2020
Marquart2020-293T	TAAGGATCCCCCCGTGAGTT	Human	ABEmax	1.71858	2020
Marquart2020-293T	TCGATTTACTCCCCATGGCG	Human	ABEmax	2.36305	2020
Marquart2020-293T	AATTACTCGTTCACACCGAG	Human	ABEmax	5.46624	2020
Marquart2020-293T	TTTTGACGTATATCCCATCC	Human	ABEmax	7.47863	2020
Marquart2020-293T	AGGATATACTTCGCTCGAGC	Human	ABEmax	2.1322	2020
Marquart2020-293T	GCTGGACCGCGAACTAGGTA	Human	ABEmax	3.62473	2020
Marquart2020-293T	ACGCAGAGTTCAGGAATGTT	Human	ABEmax	3.51064	2020
Marquart2020-293T	CATCTAGCCGCTGTATGGGC	Human	ABEmax	1.59574	2020
Marquart2020-293T	CGAAACTCGGGAGTGAGGGA	Human	ABEmax	2.1254	2020
Marquart2020-293T	CGAGAGCGAGTCAAACTCTG	Human	ABEmax	2.64831	2020
Marquart2020-293T	TCACGTATATATCATCAGAT	Human	ABEmax	2.54237	2020
Marquart2020-293T	TCTTTCTACAATCTACAGTT	Human	ABEmax	5.18519	2020
Marquart2020-293T	GACGGATCTAAACGCGGAAT	Human	ABEmax	1.58061	2020
Marquart2020-293T	ACGAACCAAAATCACTGACT	Human	ABEmax	2.84211	2020
Marquart2020-293T	TGGGGTACAGGGTGTGGGTC	Human	ABEmax	1.89274	2020
Marquart2020-293T	GAGGAGTACCTTAGGAATTA	Human	ABEmax	2.52366	2020
Marquart2020-293T	TCGAATACCCCCGCGTACCA	Human	ABEmax	3.98741	2020
Marquart2020-293T	CAATAGCACGAGTTGAAGAA	Human	ABEmax	2.20126	2020
Marquart2020-293T	TTATTAGGTTGCCTACGAAA	Human	ABEmax	3.64583	2020
Marquart2020-293T	AAGAGCTCGATGTTCATACC	Human	ABEmax	2.48705	2020
Marquart2020-293T	AGTCTTATGTTCAACGACAC	Human	ABEmax	2.27743	2020
Marquart2020-293T	CTTTGGATACAACTGCCCAC	Human	ABEmax	2.79214	2020
Marquart2020-293T	CCTATAGTAAGATATATGTA	Human	ABEmax	2.88363	2020
Marquart2020-293T	GTTACTGCACTATAGTCGGG	Human	ABEmax	2.88066	2020
Marquart2020-293T	CGTTACTGTGGTGGTAAAAA	Human	ABEmax	1.95272	2020
Marquart2020-293T	GTATAGTTGCGTACGGTTGG	Human	ABEmax	3.49076	2020
Marquart2020-293T	ATCGGTAGAGTACTAAGACT	Human	ABEmax	1.74538	2020
Marquart2020-293T	GCTCAGTGACCCGGAGTACT	Human	ABEmax	1.64103	2020
Marquart2020-293T	CTGTAATGAGTAGATCGCAG	Human	ABEmax	1.7418	2020
Marquart2020-293T	TGTGTAGTTGTAAAACGAAA	Human	ABEmax	4.08998	2020
Marquart2020-293T	TAGGGCTAGTATCCGAAGTA	Human	ABEmax	2.04499	2020
Marquart2020-293T	CACCTATGGTGGTACCGGTA	Human	ABEmax	1.93878	2020
Marquart2020-293T	GAAGAGCTGGCGGTAGTGGG	Human	ABEmax	5.70846	2020
Marquart2020-293T	GTGGGTAAAGATTAGAGGAG	Human	ABEmax	5.19878	2020
Marquart2020-293T	AGATACTAGGGGTCATTCAA	Human	ABEmax	1.52594	2020
Marquart2020-293T	AGGCAGCTTATAGAGTTCAT	Human	ABEmax	1.92893	2020
Marquart2020-293T	CAATAGCGTCGTGTGCGGAC	Human	ABEmax	1.72414	2020
Marquart2020-293T	CCTCATCAATTAAGGATGGC	Human	ABEmax	1.82556	2020
Marquart2020-293T	GGGTATCGGTGGATGATGCG	Human	ABEmax	2.94118	2020
Marquart2020-293T	GCGAACGAAACGTAGATCGG	Human	ABEmax	1.92308	2020
Marquart2020-293T	CATTAGGTGGCAGACGTTGA	Human	ABEmax	2.63158	2020
Marquart2020-293T	GAGCCAGACATCTGTCATCA	Human	ABEmax	4.34783	2020
Marquart2020-293T	AGTGTGTACTGGAAATTGTC	Human	ABEmax	1.6178	2020
Marquart2020-293T	GACACACAGGCCATAGAAGA	Human	ABEmax	2.72727	2020
Marquart2020-293T	CGGTATCCAGTTGAAATCCC	Human	ABEmax	1.81635	2020
Marquart2020-293T	ACTCTTATGAGCCGAAAGGT	Human	ABEmax	1.71544	2020
Marquart2020-293T	ATTGCACTGAAGTGGAGTAT	Human	ABEmax	3.02419	2020
Marquart2020-293T	GATAATTATACCCCCTTACG	Human	ABEmax	1.71198	2020
Marquart2020-293T	CGAATAGTTCCCTGACCGTA	Human	ABEmax	4.12475	2020
Marquart2020-293T	CTAGAATAGCATGTTAACGG	Human	ABEmax	2.7163	2020
Marquart2020-293T	AGTACCACCATCGTAAAGTA	Human	ABEmax	1.80905	2020
Marquart2020-293T	TAATCACTTGGCTCATTCGC	Human	ABEmax	2.71357	2020
Marquart2020-293T	CGGAGTAATTGTCGTAATGG	Human	ABEmax	4.42211	2020
Marquart2020-293T	GAGTACCAGTTCCGCTAGGT	Human	ABEmax	1.70683	2020
Marquart2020-293T	AAAGGAACGAGTGAGCGATG	Human	ABEmax	3.71113	2020
Marquart2020-293T	TACGTTAAGAACCGACGTCC	Human	ABEmax	1.60321	2020
Marquart2020-293T	CTCCGTACTACGCGCATGGT	Human	ABEmax	2.10421	2020
Marquart2020-293T	TCCCCGCAGAACGTCTGTAT	Human	ABEmax	1.7	2020
Marquart2020-293T	CTCTGTACGTGAAGCAAGAG	Human	ABEmax	10.5894	2020
Marquart2020-293T	AGTCAATAAAAATCGGGCAC	Human	ABEmax	2.79441	2020
Marquart2020-293T	AGCGCGATGCTCCGAACACG	Human	ABEmax	4.18744	2020
Marquart2020-293T	TCCTTTTATGGCACCGGCAT	Human	ABEmax	2.08955	2020
Marquart2020-293T	AAGATATTTCGTCTGTGAAC	Human	ABEmax	1.68986	2020
Marquart2020-293T	GAACTAACGGGAAAAGCAGG	Human	ABEmax	1.78926	2020
Marquart2020-293T	AGAGTGAAAGCCCCGAAGTA	Human	ABEmax	2.87984	2020
Marquart2020-293T	GTCGAATATTGGAATCTACA	Human	ABEmax	2.87984	2020
Marquart2020-293T	GGGTGAGCCGAGCTGTAGGG	Human	ABEmax	1.78571	2020
Marquart2020-293T	AAAGTGAGTCAGGGCCTACG	Human	ABEmax	2.4777	2020
Marquart2020-293T	GGATCTATAGCGGCGGGTTA	Human	ABEmax	3.56789	2020
Marquart2020-293T	CTGTAGCCACATATGTGCTC	Human	ABEmax	2.07715	2020
Marquart2020-293T	TAAAGTTTAGACAATGTCGA	Human	ABEmax	1.78042	2020
Marquart2020-293T	GACTAGAGAAGGCGTGGGGT	Human	ABEmax	1.7769	2020
Marquart2020-293T	TCTGTAGAGAACCATAAAAG	Human	ABEmax	3.5538	2020
Marquart2020-293T	TCGAACCAGAAGCCTCGCTG	Human	ABEmax	3.54331	2020
Marquart2020-293T	CTTGGATGAATACTTTCAGC	Human	ABEmax	2.95276	2020
Marquart2020-293T	CCGAATGAGCCCAGAACTGG	Human	ABEmax	4.62144	2020
Marquart2020-293T	TGTTGGAGCCTGACCTGGGG	Human	ABEmax	1.57325	2020
Marquart2020-293T	TGCATGTTTGTGCAATTTCT	Human	ABEmax	6.07843	2020
Marquart2020-293T	ACGATAGTGAACCCATCATT	Human	ABEmax	1.56863	2020
Marquart2020-293T	CCCATTAACAGCTATACTGG	Human	ABEmax	3.62745	2020
Marquart2020-293T	CGTATCTCAAGAATAAGCAG	Human	ABEmax	1.56556	2020
Marquart2020-293T	CCTATAGACCCCATAATTGT	Human	ABEmax	4.00782	2020
Marquart2020-293T	AAAGGGCACTACTATTCGTC	Human	ABEmax	1.75953	2020
Marquart2020-293T	GATGAGCCCGTATCCGATGC	Human	ABEmax	2.44141	2020
Marquart2020-293T	TCACGTACATGTGCAGTCCC	Human	ABEmax	2.04878	2020
Marquart2020-293T	CACGACGGAGTTGTATAAGA	Human	ABEmax	2.72904	2020
Marquart2020-293T	GACCAACGTCCCAGTTCTAG	Human	ABEmax	1.85185	2020
Marquart2020-293T	CACGTTAAGGCAAGTATGTA	Human	ABEmax	2.04678	2020
Marquart2020-293T	TTGATGTAGAACATAAAATA	Human	ABEmax	1.84645	2020
Marquart2020-293T	GCGTTATACTCTCAATTAGA	Human	ABEmax	1.84109	2020
Marquart2020-293T	ACAGTAGGTGGTCTGAAGTC	Human	ABEmax	5.03876	2020
Marquart2020-293T	GGGTTTATACACACTCACGC	Human	ABEmax	2.03488	2020
Marquart2020-293T	TGGCGTATCCAGTGAGACGG	Human	ABEmax	2.90698	2020
Marquart2020-293T	CCCAGTACGGGGTATAGAAG	Human	ABEmax	4.45305	2020
Marquart2020-293T	CGGTGGATACATCGGAAGAC	Human	ABEmax	2.32108	2020
Marquart2020-293T	TCGAGTACGAGACGCCCGAG	Human	ABEmax	3.28502	2020
Marquart2020-293T	GTCGCGAGTGGGCTACGCAA	Human	ABEmax	2.60366	2020
Marquart2020-293T	CGACATTTCGACAATACAGG	Human	ABEmax	3.66442	2020
Marquart2020-293T	TCTATTGCGTGCTGGTCTGG	Human	ABEmax	1.63462	2020
Marquart2020-293T	ATCGTATAGTTTCGTAACCA	Human	ABEmax	1.53698	2020
Marquart2020-293T	GTAATGTAACAGTTCCCTGG	Human	ABEmax	2.01729	2020
Marquart2020-293T	GTATACGGTATCCACATATT	Human	ABEmax	2.20518	2020
Marquart2020-293T	AAGGTAAAATGGGATAGTGA	Human	ABEmax	3.25048	2020
Marquart2020-293T	TAGTTATTAAGCGCTAGTGT	Human	ABEmax	1.81471	2020
Marquart2020-293T	GGCCTAAAAATGCTTCTGAT	Human	ABEmax	1.90476	2020
Marquart2020-293T	CCTGGTACACGAGTGAATAG	Human	ABEmax	6.85062	2020
Marquart2020-293T	GGGTACGATTTAAATCATAC	Human	ABEmax	1.90114	2020
Marquart2020-293T	CAATAGCTAGGAGACATAGG	Human	ABEmax	1.6129	2020
Marquart2020-293T	CTGGGATTGGATTGAAATTG	Human	ABEmax	3.98482	2020
Marquart2020-293T	AGCACCATTCTATCTTTCGT	Human	ABEmax	2.46446	2020
Marquart2020-293T	TGTGTTACATACGTCAAGGG	Human	ABEmax	5.21327	2020
Marquart2020-293T	GAACGATGGTAACAAGGTTC	Human	ABEmax	3.125	2020
Marquart2020-293T	GTGATAGGAAGTATAGGAAA	Human	ABEmax	1.70132	2020
Marquart2020-293T	AGTGGTATAAGGAGTAATCT	Human	ABEmax	4.91493	2020
Marquart2020-293T	TGTATCGGTCCTGTCATGAT	Human	ABEmax	1.60529	2020
Marquart2020-293T	CTTCACTTATCTAAATCGGA	Human	ABEmax	2.17186	2020
Marquart2020-293T	ATAGGATGATTAAATACGAG	Human	ABEmax	1.50943	2020
Marquart2020-293T	CAATACGGGATTATGAGAAA	Human	ABEmax	2.7307	2020
Marquart2020-293T	GGCGCTAGTGGTAGGTTGCT	Human	ABEmax	5.08475	2020
Marquart2020-293T	GACCGTAACAAATTAATCCC	Human	ABEmax	1.78908	2020
Marquart2020-293T	AAGACGGTGCCGATAACGAT	Human	ABEmax	2.62664	2020
Marquart2020-293T	GATTAGCAGTTTTTACGGTC	Human	ABEmax	2.81426	2020
Marquart2020-293T	CGTTGTAAAACATACCACGT	Human	ABEmax	1.59475	2020
Marquart2020-293T	AGGTCTAAACTTAGCGCACA	Human	ABEmax	2.25141	2020
Marquart2020-293T	CGAGATAGGCTCCAAAAGAA	Human	ABEmax	1.59325	2020
Marquart2020-293T	CCTTACGTACCCGTACTAAA	Human	ABEmax	2.14953	2020
Marquart2020-293T	GTTTAGGGAGACTGATGAGT	Human	ABEmax	1.5873	2020
Marquart2020-293T	AATTTATCCAGAGTCTGCCC	Human	ABEmax	1.67754	2020
Marquart2020-293T	CAGCAGAAGGAGTCATCTAC	Human	ABEmax	1.77074	2020
Marquart2020-293T	CCACGCACGAAGACAGACCG	Human	ABEmax	1.86393	2020
Marquart2020-293T	GATGTAGGGGTGTGTATTTA	Human	ABEmax	1.85874	2020
Marquart2020-293T	GTGGGCTACCTCGGCTTATA	Human	ABEmax	1.94444	2020
Marquart2020-293T	GATTACGAGGTTTAAACCCC	Human	ABEmax	2.03515	2020
Marquart2020-293T	TATTGCACTAGTCTACCGAT	Human	ABEmax	1.57262	2020
Marquart2020-293T	AACGTATATATCTAGTAATA	Human	ABEmax	3.69686	2020
Marquart2020-293T	GATCCACTCGGCACCACTTG	Human	ABEmax	2.03327	2020
Marquart2020-293T	TCCGCGATGTACATTAAGAC	Human	ABEmax	2.03327	2020
Marquart2020-293T	AGACGATCACTATAAAACGT	Human	ABEmax	2.58541	2020
Marquart2020-293T	CGGCCGTACGAACGATCTAG	Human	ABEmax	3.32103	2020
Marquart2020-293T	CCCATAGTTAGGCAGGTGTG	Human	ABEmax	3.13364	2020
Marquart2020-293T	AATACTGTAGCACAGACACA	Human	ABEmax	3.58786	2020
Marquart2020-293T	GCTCAGGAAATTCGAAGAGT	Human	ABEmax	6.25575	2020
Marquart2020-293T	GGTATAACAGCTAGCAACAA	Human	ABEmax	2.3919	2020
Marquart2020-293T	AGAACGCACTCAACCCTAGA	Human	ABEmax	1.74312	2020
Marquart2020-293T	AGGTAGGCCCGCCGACATCG	Human	ABEmax	2.56645	2020
Marquart2020-293T	GGTAGTGTAGTGGCTGGTTG	Human	ABEmax	2.1043	2020
Marquart2020-293T	TAGTAGAATCGCATTCGTGA	Human	ABEmax	2.01281	2020
Marquart2020-293T	CTGTTTAATAGACGCGGAAC	Human	ABEmax	1.55535	2020
Marquart2020-293T	GTAGAGTCAGAAGGGCCATG	Human	ABEmax	1.732	2020
Marquart2020-293T	ACGGGTATATGAGTAGACAA	Human	ABEmax	7.65725	2020
Marquart2020-293T	TATGGGTACTAGAGGACCAT	Human	ABEmax	3.64631	2020
Marquart2020-293T	GATCTATTGCTGCACTTTCG	Human	ABEmax	5.46448	2020
Marquart2020-293T	GGGTTAGAAGAGCCCGCGCA	Human	ABEmax	4.37158	2020
Marquart2020-293T	GCTGATCTGGATGGCGTCAG	Human	ABEmax	2.27066	2020
Marquart2020-293T	TCGAACAGAGAGTATGTGAT	Human	ABEmax	1.99456	2020
Marquart2020-293T	ACTATTACTCAAGAACCGAC	Human	ABEmax	1.63191	2020
Marquart2020-293T	CTTCTAGCGAGTCGGAATCC	Human	ABEmax	1.53707	2020
Marquart2020-293T	GATTACCGAGCGGTGACAAG	Human	ABEmax	5.59567	2020
Marquart2020-293T	GGGCTATTGGTTTCAATTAA	Human	ABEmax	2.88809	2020
Marquart2020-293T	ATCCACTCGAACCCTCGGTA	Human	ABEmax	1.80343	2020
Marquart2020-293T	CGGTGAACAGAAATTCGTCC	Human	ABEmax	2.06463	2020
Marquart2020-293T	AGCGTTATGCGACCCCACGT	Human	ABEmax	6.1939	2020
Marquart2020-293T	GCGTTAGACTTCGCTAATGC	Human	ABEmax	4.12926	2020
Marquart2020-293T	GTGCGGCGCAAGAAGATGGA	Human	ABEmax	5.02242	2020
Marquart2020-293T	AGGTGGTACCCACCCAACGG	Human	ABEmax	3.94265	2020
Marquart2020-293T	CGCCAGGAGCTCGTGGCTCG	Human	ABEmax	2.9517	2020
Marquart2020-293T	CTATAGGTGAGTCAAATTGG	Human	ABEmax	2.68336	2020
Marquart2020-293T	CTAGGAGCGAATCGTGTCAA	Human	ABEmax	1.61002	2020
Marquart2020-293T	TCATACCAGGCTACGTTGAG	Human	ABEmax	2.3235	2020
Marquart2020-293T	CTGAACAGGGCCACGCGCGT	Human	ABEmax	2.05174	2020
Marquart2020-293T	CGATGTAGCTAGGGATCACC	Human	ABEmax	1.69492	2020
Marquart2020-293T	CGTGAGGTGGTCAAAGACAG	Human	ABEmax	1.51515	2020
Marquart2020-293T	ATGCACCACCGCTAGAGGCT	Human	ABEmax	2.67142	2020
Marquart2020-293T	TCGAAAGTTGGATGCGACAC	Human	ABEmax	1.5138	2020
Marquart2020-293T	GTAATTCATTAGTGAGGGGT	Human	ABEmax	1.60285	2020
Marquart2020-293T	CCGGGATGGAGAGTCTTGCT	Human	ABEmax	2.93594	2020
Marquart2020-293T	GTCTATCGGCGATCTGCTGG	Human	ABEmax	3.2	2020
Marquart2020-293T	GCAATAGGGGACTACGGGGA	Human	ABEmax	2.66667	2020
Marquart2020-293T	TGCGATCGAAAGGCCCGAGG	Human	ABEmax	2.93073	2020
Marquart2020-293T	AGCCTAGGGCTACCTAATAA	Human	ABEmax	1.86501	2020
Marquart2020-293T	TCCAAACGGCCTGAGGAGCA	Human	ABEmax	1.50977	2020
Marquart2020-293T	TGACGATCCGAACGATAAGG	Human	ABEmax	2.56864	2020
Marquart2020-293T	TAGCAAGGGTCAAGTCATTA	Human	ABEmax	1.68142	2020
Marquart2020-293T	CCCAGATTCCGTTCTTTCCA	Human	ABEmax	2.12389	2020
Marquart2020-293T	AGCTATCGTCGCACGAGGCA	Human	ABEmax	2.65252	2020
Marquart2020-293T	CGAGTACCCTTTAGGAGGTC	Human	ABEmax	2.21043	2020
Marquart2020-293T	ATCGTAATAATATAGATCGG	Human	ABEmax	2.38727	2020
Marquart2020-293T	GCGCTGACGGTATATGGCAG	Human	ABEmax	2.65252	2020
Marquart2020-293T	ACGAGTAAAGTACCTGTAAG	Human	ABEmax	1.85676	2020
Marquart2020-293T	CAGCTCCCAAATCGAATAGT	Human	ABEmax	10.6101	2020
Marquart2020-293T	TAGCTACCGTGGCCAGTCAC	Human	ABEmax	2.73852	2020
Marquart2020-293T	CCGGTATTTTCCACATGAGG	Human	ABEmax	1.94346	2020
Marquart2020-293T	CGGACTTGTACTTTCTCGGT	Human	ABEmax	2.82436	2020
Marquart2020-293T	AGTCACTCATTCTGGATCCG	Human	ABEmax	1.94004	2020
Marquart2020-293T	CTAATGGACTCCGTAAGTAA	Human	ABEmax	2.20459	2020
Marquart2020-293T	GTTGTACCGGGGATGAAACG	Human	ABEmax	3.16901	2020
Marquart2020-293T	ACGCACAGACTGGGACCAAT	Human	ABEmax	2.28471	2020
Marquart2020-293T	TCGACTAATGGTCTTGAAGT	Human	ABEmax	2.28471	2020
Marquart2020-293T	GCGGAGCAGCGATTTCGCTG	Human	ABEmax	2.7193	2020
Marquart2020-293T	GGCTTAATCGAGACTACCGT	Human	ABEmax	5.25855	2020
Marquart2020-293T	GACGTATTGAACTATACCTC	Human	ABEmax	2.97984	2020
Marquart2020-293T	TAGGTAACGTCAGCCCATAC	Human	ABEmax	2.10342	2020
Marquart2020-293T	GAATGATACAGGACCCAGGA	Human	ABEmax	2.44755	2020
Marquart2020-293T	CGATTTTTTTTGATTAACCT	Human	ABEmax	4.10839	2020
Marquart2020-293T	TTGTATGTGGTCCCGCTCCC	Human	ABEmax	2.44328	2020
Marquart2020-293T	GTATGTCGGGCAATTATAGA	Human	ABEmax	2.09241	2020
Marquart2020-293T	ACGGTACTTGGTAGTTTGCT	Human	ABEmax	1.74368	2020
Marquart2020-293T	GCGGGATGTATGAGTGTCTC	Human	ABEmax	6.01569	2020
Marquart2020-293T	GTTTGGAAGTGGTACGGTGA	Human	ABEmax	3.74891	2020
Marquart2020-293T	ACCATACAGCTGACAAAACG	Human	ABEmax	5.13937	2020
Marquart2020-293T	ACGTAATCTAGGAGACGTAC	Human	ABEmax	2.08877	2020
Marquart2020-293T	ATGCGTACGAGAGAGCCGTT	Human	ABEmax	4.96084	2020
Marquart2020-293T	CCGAATGCCGGGACCGCGAC	Human	ABEmax	3.73913	2020
Marquart2020-293T	TGCGCATTGCCCACGAGTAG	Human	ABEmax	1.73913	2020
Marquart2020-293T	AGGTGTATCCGTCCACTTCT	Human	ABEmax	5.04348	2020
Marquart2020-293T	TACATAAGGTCACGATACGT	Human	ABEmax	14.7698	2020
Marquart2020-293T	GGTTAAGAAGTCGTATTACG	Human	ABEmax	2.86458	2020
Marquart2020-293T	AACGTACGTAAGCACTGTAG	Human	ABEmax	2.34375	2020
Marquart2020-293T	AGTTAAGGGCGGCGGACAGG	Human	ABEmax	2.60191	2020
Marquart2020-293T	TCATGTACTCTGAAGAACCC	Human	ABEmax	4.33651	2020
Marquart2020-293T	TCACCACGTACATTCGTAGG	Human	ABEmax	1.73461	2020
Marquart2020-293T	CGTATGAATTAATTAAGGAT	Human	ABEmax	1.81976	2020
Marquart2020-293T	GAAGCTAGCGAGGAATACGC	Human	ABEmax	1.90476	2020
Marquart2020-293T	CTACAGCAAGGCCCGGAGTG	Human	ABEmax	1.55575	2020
Marquart2020-293T	TGGGCTACGAGACGGTAATC	Human	ABEmax	3.1115	2020
Marquart2020-293T	ACCTGTAGGCACTATAAGAA	Human	ABEmax	2.59067	2020
Marquart2020-293T	CTGGACCTAGAAGATCCCCT	Human	ABEmax	5.16796	2020
Marquart2020-293T	CAATTTCTCGGCAGTTGTAT	Human	ABEmax	6.28227	2020
Marquart2020-293T	GAGTTAGTCAGCCAAATTGT	Human	ABEmax	1.54905	2020
Marquart2020-293T	GAATAATGTTGCTACAGCAC	Human	ABEmax	2.14961	2020
Marquart2020-293T	GCTTATGCGAGGAGCGCTCG	Human	ABEmax	1.54374	2020
Marquart2020-293T	TTAGCAGGAGACTGCTGAGT	Human	ABEmax	1.88679	2020
Marquart2020-293T	GCACATTCGATGGACCCACG	Human	ABEmax	2.04953	2020
Marquart2020-293T	GTTTAGGACCCACGCGCACA	Human	ABEmax	3.41006	2020
Marquart2020-293T	TGACTAAGACGATTCTGGAT	Human	ABEmax	2.38704	2020
Marquart2020-293T	CGTTGGAACGGACGCTCCGG	Human	ABEmax	2.89855	2020
Marquart2020-293T	TCATACCCTCCAGTACGGCA	Human	ABEmax	3.82979	2020
Marquart2020-293T	TCCGCGATGAGAGTACGGGA	Human	ABEmax	7.48936	2020
Marquart2020-293T	GCTTACCCCTTACAAACGGG	Human	ABEmax	2.46599	2020
Marquart2020-293T	TCCACTATAAACGATCGGAC	Human	ABEmax	2.89116	2020
Marquart2020-293T	ACGGGTATTGATGAGCATCG	Human	ABEmax	1.87075	2020
Marquart2020-293T	TTTGGTATCATATACGGGTA	Human	ABEmax	2.53807	2020
Marquart2020-293T	ATGGGGTTACGCTGAATTAA	Human	ABEmax	1.60609	2020
Marquart2020-293T	ATACTACTTACGTTAGTGAC	Human	ABEmax	3.20946	2020
Marquart2020-293T	AATCGGACTTCACAGAGGAT	Human	ABEmax	2.53378	2020
Marquart2020-293T	GTTTGTAGTTTGCTGTCAAC	Human	ABEmax	2.95608	2020
Marquart2020-293T	TTGAATAGTTACCCAATAGT	Human	ABEmax	3.96624	2020
Marquart2020-293T	ATGGAGTGGGGTAGTTAAGC	Human	ABEmax	1.51515	2020
Marquart2020-293T	GTGATCGCAACTTGTCCCGC	Human	ABEmax	3.8623	2020
Marquart2020-293T	GAGAACTGCGCTCCCGCTGT	Human	ABEmax	2.43493	2020
Marquart2020-293T	AATGATAGTCGCTTCTTCTA	Human	ABEmax	1.50502	2020
Marquart2020-293T	CCGCTGTATATAACTCACAT	Human	ABEmax	1.91987	2020
Marquart2020-293T	CCGTTGGTGGTAGTACGACT	Human	ABEmax	2.17028	2020
Marquart2020-293T	GCCAAAGAAGCGTGCGGCAG	Human	ABEmax	2.65781	2020
Marquart2020-293T	ATGGACGGTATCGGGCCTCT	Human	ABEmax	1.99005	2020
Marquart2020-293T	TGCATTAAGACTACAGAAAG	Human	ABEmax	1.57285	2020
Marquart2020-293T	CTAGGTACTAGTGGGTCGGT	Human	ABEmax	1.73841	2020
Marquart2020-293T	AGTTGTATCAACATGAAAGA	Human	ABEmax	6.20861	2020
Marquart2020-293T	TACGCGACGTGACATCCCTA	Human	ABEmax	1.73554	2020
Marquart2020-293T	TCGATATTTCTGAAATCCAG	Human	ABEmax	1.56636	2020
Marquart2020-293T	GCGTGAAAGGCACTAAAGTG	Human	ABEmax	2.22405	2020
Marquart2020-293T	TTTAATAGAGGAACATATGT	Human	ABEmax	1.64745	2020
Marquart2020-293T	GGGGTGTAGACTCTGGTGGC	Human	ABEmax	1.89456	2020
Marquart2020-293T	ACGTATGGGCGCCTTGGTGC	Human	ABEmax	6.08053	2020
Marquart2020-293T	CAATCTACTGACTATCAGCG	Human	ABEmax	2.1364	2020
Marquart2020-293T	AAATATTTCACTTAAACCGT	Human	ABEmax	2.05086	2020
Marquart2020-293T	TTGTAGCTTAGTCTATCGTC	Human	ABEmax	1.8018	2020
Marquart2020-293T	CATCGAGTGTCCTGAAAGCT	Human	ABEmax	2.29133	2020
Marquart2020-293T	CTTGACTGGGTATCTCGAGG	Human	ABEmax	3.43418	2020
Marquart2020-293T	TAGTAGTGGAGCATCGATCG	Human	ABEmax	2.85948	2020
Marquart2020-293T	ACCCTACGGTGAATAAGATG	Human	ABEmax	1.79739	2020
Marquart2020-293T	TTACCTGCCAACAGTAGAGA	Human	ABEmax	3.01794	2020
Marquart2020-293T	AAATAGACCGCGGAACTAAG	Human	ABEmax	3.25733	2020
Marquart2020-293T	TGAAATACATGGGCCCACAC	Human	ABEmax	3.33876	2020
Marquart2020-293T	GCGATTACGCACGTTTTGAA	Human	ABEmax	2.1987	2020
Marquart2020-293T	ATGAATCTGTGGTTAGAAGA	Human	ABEmax	2.92683	2020
Marquart2020-293T	ATCCGTCACAATCCAATTTT	Human	ABEmax	7.72358	2020
Marquart2020-293T	GTTATATTAGCCCATTACCG	Human	ABEmax	2.84322	2020
Marquart2020-293T	ATAGATACATGAAAAGTCTG	Human	ABEmax	2.02758	2020
Marquart2020-293T	GTGGAGCTCGTACACCGGCA	Human	ABEmax	3.97083	2020
Marquart2020-293T	TCCATACCAAAAACCGAGCA	Human	ABEmax	3.16045	2020
Marquart2020-293T	CTATAGGCTTAATAACAACG	Human	ABEmax	2.42915	2020
Marquart2020-293T	GTCCACCTTACAAAGAATAG	Human	ABEmax	2.02265	2020
Marquart2020-293T	GAGGAGCACCCACAGGCATA	Human	ABEmax	1.94175	2020
Marquart2020-293T	TTGGATTCGATGACCTATTG	Human	ABEmax	2.10356	2020
Marquart2020-293T	GAAGCAGGTGTGCGAGACAC	Human	ABEmax	2.26537	2020
Marquart2020-293T	CAGTATGATTGGGGCGTAGA	Human	ABEmax	2.34438	2020
Marquart2020-293T	CGGTGGTATCGGCTTCTATA	Human	ABEmax	4.04204	2020
Marquart2020-293T	ATGTGTACTAGATAGCACAG	Human	ABEmax	3.62903	2020
Marquart2020-293T	GCGGTACGGGTCCCGGCAAG	Human	ABEmax	4.02901	2020
Marquart2020-293T	ACTGTTAGGGGAAAGCTAGT	Human	ABEmax	2.25624	2020
Marquart2020-293T	GAACCGATCGGGTCATGAAT	Human	ABEmax	1.92926	2020
Marquart2020-293T	ACGATACATCCCATCTCCGC	Human	ABEmax	3.45382	2020
Marquart2020-293T	GAGCTACCTCAGTGGTTAGT	Human	ABEmax	3.05221	2020
Marquart2020-293T	ACGAATAGTGACCTTTCGAA	Human	ABEmax	1.76707	2020
Marquart2020-293T	TGCGTCATTCCTCGGAACCC	Human	ABEmax	1.60514	2020
Marquart2020-293T	GCTATTTTCTTGAGGACAGC	Human	ABEmax	3.12751	2020
Marquart2020-293T	TCGATGTACTGAATGAATAG	Human	ABEmax	7.4579	2020
Marquart2020-293T	CATATGGGAGGTATCTCAGA	Human	ABEmax	1.84295	2020
Marquart2020-293T	TGGAGTACTGTAGTGTGCCA	Human	ABEmax	2.96474	2020
Marquart2020-293T	CCGAGTTTTATCAAAAGACT	Human	ABEmax	2	2020
Marquart2020-293T	GCCGTATTACGTGCCGGAGA	Human	ABEmax	5.04	2020
Marquart2020-293T	TAGGTTATGCCCAAACCGAA	Human	ABEmax	1.67732	2020
Marquart2020-293T	CCTACTGGCGGAAGCAAGGT	Human	ABEmax	5.98086	2020
Marquart2020-293T	TGGTAGGTTCCGCCTATGGA	Human	ABEmax	3.74801	2020
Marquart2020-293T	GTGTGTAGATTGTTAGTTTG	Human	ABEmax	2.95056	2020
Marquart2020-293T	CGAGCGGACAACCGTCATAC	Human	ABEmax	2.47209	2020
Marquart2020-293T	CGAGTAGCTTCCACACGTGT	Human	ABEmax	3.10757	2020
Marquart2020-293T	CCTCTAAACCAAACCCGGGA	Human	ABEmax	1.83267	2020
Marquart2020-293T	GAAAAGAAACTTGAGTCGCT	Human	ABEmax	4.14013	2020
Marquart2020-293T	CACTCCATCGCTTCTAGGAG	Human	ABEmax	1.51274	2020
Marquart2020-293T	AGAGCTAGTCAGCCATCGTA	Human	ABEmax	3.97456	2020
Marquart2020-293T	CCCGGATCCCGTTACAGGCG	Human	ABEmax	3.0977	2020
Marquart2020-293T	TTAGCCATTGAATAAGAGGT	Human	ABEmax	2.30342	2020
Marquart2020-293T	GAGTACCTGAGTCTTGACAG	Human	ABEmax	2.61905	2020
Marquart2020-293T	GTTAGAACAGAAGATTATAT	Human	ABEmax	1.66667	2020
Marquart2020-293T	CGCATAGGTGGATACTTCTC	Human	ABEmax	2.30159	2020
Marquart2020-293T	AAACTATCTCACCGCAAGGG	Human	ABEmax	3.96511	2020
Marquart2020-293T	AGATCGTATTTAGTAGTCTA	Human	ABEmax	2.06186	2020
Marquart2020-293T	ACATTAAAAGAGATCGGGGG	Human	ABEmax	1.8225	2020
Marquart2020-293T	TTGTCTACTCCATACAGGGG	Human	ABEmax	3.7213	2020
Marquart2020-293T	TGAGTACCAATATACGGAGG	Human	ABEmax	1.74051	2020
Marquart2020-293T	GGATAGTAATACAAGTTAGT	Human	ABEmax	2.29249	2020
Marquart2020-293T	GGATTACGATGCTTGTAGGC	Human	ABEmax	3.00395	2020
Marquart2020-293T	GGCCGTGTACAGTAGAACAT	Human	ABEmax	1.81818	2020
Marquart2020-293T	TCTATATGCGGGTAACCTCG	Human	ABEmax	2.36967	2020
Marquart2020-293T	ACTCCATCGGGAATCCGACT	Human	ABEmax	2.1327	2020
Marquart2020-293T	AATGTACCAAGTTGTGCAGG	Human	ABEmax	2.8436	2020
Marquart2020-293T	CCATAGTGACGCGTCCCCAG	Human	ABEmax	2.6835	2020
Marquart2020-293T	GAGTAAGTAAGGTACGGCGG	Human	ABEmax	1.65615	2020
Marquart2020-293T	AAGTCATTGTACCATACTGT	Human	ABEmax	2.59843	2020
Marquart2020-293T	CCGTTTATAATACGATGCAT	Human	ABEmax	4.79937	2020
Marquart2020-293T	TAGTAGGGTGCCAGACCCAA	Human	ABEmax	3.61635	2020
Marquart2020-293T	GCGTTATAGGGCCATGACCT	Human	ABEmax	4.08805	2020
Marquart2020-293T	ATCCTTAATCACCGAGAGCT	Human	ABEmax	1.80676	2020
Marquart2020-293T	CTAGTTACGAACGCCTAAGA	Human	ABEmax	2.1978	2020
Marquart2020-293T	AGGATCAAACGAACCGGAGA	Human	ABEmax	1.72684	2020
Marquart2020-293T	GAGGGACGGAGCGATGTCTC	Human	ABEmax	1.72009	2020
Marquart2020-293T	CAAGCTACAGTCGTGGGAGA	Human	ABEmax	5.23029	2020
Marquart2020-293T	CCAATATGTACCCGGTAGGC	Human	ABEmax	3.81917	2020
Marquart2020-293T	ACGTCTATGGATTTCGCGTA	Human	ABEmax	1.63679	2020
Marquart2020-293T	CATGATCCTAACTTCGGATT	Human	ABEmax	4.04984	2020
Marquart2020-293T	TAGTATCTCGGGCTTGAACT	Human	ABEmax	1.63424	2020
Marquart2020-293T	AGAGTAGTCTTAGGACGCTG	Human	ABEmax	1.63424	2020
Marquart2020-293T	GTCCTATGACGAGTGTGGGT	Human	ABEmax	2.17729	2020
Marquart2020-293T	ACATACTAGGGCGGTGGAGT	Human	ABEmax	2.25155	2020
Marquart2020-293T	GCGGTAGGGGGCACCCTAGT	Human	ABEmax	3.48837	2020
Marquart2020-293T	GGGGGAACCCATGAACTGGG	Human	ABEmax	3.56589	2020
Marquart2020-293T	CGTCGTACAGATCGATCACG	Human	ABEmax	2.32378	2020
Marquart2020-293T	GTAATTTAGATACCCCGCTT	Human	ABEmax	1.93648	2020
Marquart2020-293T	GGTGTAGTAGGCGCTTGAGT	Human	ABEmax	2.78638	2020
Marquart2020-293T	ACTGTATCCACAATACGAGT	Human	ABEmax	2.16383	2020
Marquart2020-293T	ACTACCTGCGTATACCACTT	Human	ABEmax	2.7027	2020
Marquart2020-293T	GCGCACTGGGAGCGCGACCA	Human	ABEmax	2.00772	2020
Marquart2020-293T	GTGCATGTCATGGGTGCTTG	Human	ABEmax	2.08173	2020
Marquart2020-293T	CAGTATTGGAAGATGAGTAC	Human	ABEmax	1.84758	2020
Marquart2020-293T	CGCACGCAACCCGGTGGCTG	Human	ABEmax	1.53846	2020
Marquart2020-293T	TGGAGATCAATGCACCGGGT	Human	ABEmax	1.76787	2020
Marquart2020-293T	GTGCACCAGACGACGATGTC	Human	ABEmax	1.5361	2020
Marquart2020-293T	CTCGGCGACTGACTCTTCAA	Human	ABEmax	3.91104	2020
Marquart2020-293T	TTTACCGTGAACAAAAAAAC	Human	ABEmax	2.91188	2020
Marquart2020-293T	CTGGAGTTCCGCTCACCACA	Human	ABEmax	1.53257	2020
Marquart2020-293T	GGATCCACCATAACTAGGGT	Human	ABEmax	4.21456	2020
Marquart2020-293T	CCTGTGAACTAACGTTTGCG	Human	ABEmax	1.68453	2020
Marquart2020-293T	TACGTAGCGTAGGGTGAGCG	Human	ABEmax	1.53022	2020
Marquart2020-293T	GTTGGTGACAGTCTGCCTTT	Human	ABEmax	1.83627	2020
Marquart2020-293T	TCGCACTCTTGGATATGTGA	Human	ABEmax	4.43425	2020
Marquart2020-293T	GTGGACTTAAATTGAGAAGT	Human	ABEmax	3.51682	2020
Marquart2020-293T	GTCCACATAATAAAGCGCCG	Human	ABEmax	1.68067	2020
Marquart2020-293T	GGTGGACATAGTCTCATGCT	Human	ABEmax	3.51145	2020
Marquart2020-293T	TCCGATAGATTGAAAGGAAG	Human	ABEmax	1.98473	2020
Marquart2020-293T	AGTTCAGTACGGACGTCTAG	Human	ABEmax	3.50877	2020
Marquart2020-293T	TCCACAGTGGGGGGTAAGCG	Human	ABEmax	2.36461	2020
Marquart2020-293T	GGTAGTAAACGCTCGCCCCT	Human	ABEmax	1.67811	2020
Marquart2020-293T	CTTGACGTCTTTGGGCGCAG	Human	ABEmax	1.90404	2020
Marquart2020-293T	TAATTATGCCTCGAGAGTTA	Human	ABEmax	1.59939	2020
Marquart2020-293T	TCAATAGGGCGGATACGGTC	Human	ABEmax	1.59574	2020
Marquart2020-293T	ATTGCAGAGGTGTGACACCT	Human	ABEmax	1.97418	2020
Marquart2020-293T	GCAAGCACACCAAATAGAAT	Human	ABEmax	6.3022	2020
Marquart2020-293T	ACGGTTACTAACGTTGAAAA	Human	ABEmax	5.37879	2020
Marquart2020-293T	TCGTTTAGCACACTCGGCTG	Human	ABEmax	1.51515	2020
Marquart2020-293T	TACTAGCCTTGGGTGGCGCG	Human	ABEmax	5.29902	2020
Marquart2020-293T	CCCGGTAAAATTCTACAAGG	Human	ABEmax	4.31491	2020
Marquart2020-293T	GTCAATAGTGCAGGGCGTGT	Human	ABEmax	3.70651	2020
Marquart2020-293T	GAGAAGGTTGCCGAGCTAAT	Human	ABEmax	2.26757	2020
Marquart2020-293T	ATAGTACGATCCCCTCATGG	Human	ABEmax	2.26415	2020
Marquart2020-293T	TGTATACCAAGTCGGACAGG	Human	ABEmax	2.56604	2020
Marquart2020-293T	CACCGTATATTGGTATTTGG	Human	ABEmax	3.61991	2020
Marquart2020-293T	CGGGCTATAGGGTTCGTCGT	Human	ABEmax	1.5083	2020
Marquart2020-293T	CGGTACGCCGTGCCTCCACT	Human	ABEmax	1.80859	2020
Marquart2020-293T	TGATATTCTGGATTCTTCTA	Human	ABEmax	3.61718	2020
Marquart2020-293T	GATGGAGGTTGGAGATGTAA	Human	ABEmax	2.03466	2020
Marquart2020-293T	AAGACCTCGGATCAAGTTGA	Human	ABEmax	2.33434	2020
Marquart2020-293T	CAAGTACATCGCGGATTTCG	Human	ABEmax	5.78947	2020
Marquart2020-293T	CCGGCTTATCGGGTGTAGGC	Human	ABEmax	1.65414	2020
Marquart2020-293T	CATTTGTACTGATCTCCTAC	Human	ABEmax	2.85714	2020
Marquart2020-293T	ATTATCTGGATCCCCCGTTA	Human	ABEmax	1.57658	2020
Marquart2020-293T	GAACATCAATGCTACAACGT	Human	ABEmax	1.57658	2020
Marquart2020-293T	AAGTAGCGCGCCACATCGCG	Human	ABEmax	3.22823	2020
Marquart2020-293T	CCGGCGAGTAGGCGATAAAC	Human	ABEmax	6.90173	2020
Marquart2020-293T	ATCTGTAGAGGCAACTGAGG	Human	ABEmax	3.29588	2020
Marquart2020-293T	TTTTGCCGCAATATGTCGAT	Human	ABEmax	1.72285	2020
Marquart2020-293T	GGATTACAAGTATGAAGAGA	Human	ABEmax	2.46821	2020
Marquart2020-293T	TGGTACAGCTAGAGAACAAG	Human	ABEmax	2.39163	2020
Marquart2020-293T	CGGGTACATTTAGCTCTTTG	Human	ABEmax	1.56951	2020
Marquart2020-293T	ACAATACACGATGAATATGT	Human	ABEmax	4.18535	2020
Marquart2020-293T	ATGGATTCTGATCTACCCTT	Human	ABEmax	1.566	2020
Marquart2020-293T	CCCGTATTGTATCAGACACC	Human	ABEmax	2.53542	2020
Marquart2020-293T	GCAATAATACTCAGTCAGGT	Human	ABEmax	2.75914	2020
Marquart2020-293T	ACATTAGTGAACGCTGCTGA	Human	ABEmax	3.05287	2020
Marquart2020-293T	ATAATTATGTCCCACGCCCG	Human	ABEmax	1.56366	2020
Marquart2020-293T	TGACCTCACTGATCGAACGT	Human	ABEmax	1.78571	2020
Marquart2020-293T	CTTATCGGAACAAACATTCC	Human	ABEmax	1.63447	2020
Marquart2020-293T	CCGTAACGAAAGCACCCTGC	Human	ABEmax	1.85736	2020
Marquart2020-293T	ATTGGTACTGAACCGTAACA	Human	ABEmax	3.8633	2020
Marquart2020-293T	GGCATCTATTCGTTTCGCAT	Human	ABEmax	2.37741	2020
Marquart2020-293T	ACTTCATGGCACTAGTAAGT	Human	ABEmax	3.04154	2020
Marquart2020-293T	CAATATCGGAGAGCCCTTCA	Human	ABEmax	3.3358	2020
Marquart2020-293T	AGACTACTTTTGACCTCGGT	Human	ABEmax	2.07561	2020
Marquart2020-293T	CGCATCATCTACGGACCCGG	Human	ABEmax	1.7037	2020
Marquart2020-293T	ACAGAGCGGTGGTTCGAAGT	Human	ABEmax	2.14815	2020
Marquart2020-293T	AACCGATTTATGCTTCAGAG	Human	ABEmax	1.92593	2020
Marquart2020-293T	GCGAGAGAAATATTGACGTG	Human	ABEmax	1.62842	2020
Marquart2020-293T	AATCTAGTATTATACCATTG	Human	ABEmax	2.07254	2020
Marquart2020-293T	AGTATATCCAGACAATCGAA	Human	ABEmax	6.1436	2020
Marquart2020-293T	GTACAGAAACACATCAACAC	Human	ABEmax	3.03254	2020
Marquart2020-293T	TAATCAAACGGCAGGTAAAA	Human	ABEmax	2.81065	2020
Marquart2020-293T	GAGAATATTTCAGTGGATGG	Human	ABEmax	2.14339	2020
Marquart2020-293T	ATGGAGTTTCCTATGCGCTG	Human	ABEmax	2.28614	2020
Marquart2020-293T	CTACGTGGTATCTACTACAG	Human	ABEmax	1.9174	2020
Marquart2020-293T	CGGATTCCGATGGTTCAGGA	Human	ABEmax	2.28445	2020
Marquart2020-293T	CCGGCACATCGACCCCCATA	Human	ABEmax	1.54753	2020
Marquart2020-293T	ATCCTTACATAGCGAAAGCG	Human	ABEmax	4.62895	2020
Marquart2020-293T	ATGTACGTAAGGATCGAGGG	Human	ABEmax	2.12766	2020
Marquart2020-293T	AAACATGTCGCACGAAACTC	Human	ABEmax	2.42113	2020
Marquart2020-293T	GATAGTCTAAATCCTGAACA	Human	ABEmax	2.56598	2020
Marquart2020-293T	AGGAAGGCGCTGTGGACTGG	Human	ABEmax	1.97657	2020
Marquart2020-293T	GGCATACACGAACTTAAGAC	Human	ABEmax	2.70864	2020
Marquart2020-293T	TGTGTACCAGAAGATCGCAG	Human	ABEmax	5.34407	2020
Marquart2020-293T	ATAATAGTACGGCCAAACCA	Human	ABEmax	3.51391	2020
Marquart2020-293T	CCTGTTAGTCGATGGAAGGT	Human	ABEmax	2.41581	2020
Marquart2020-293T	AACCGTGTACGTTTCATAGA	Human	ABEmax	2.48538	2020
Marquart2020-293T	CATATATCTCCCGAGTATCG	Human	ABEmax	2.11833	2020
Marquart2020-293T	CGTAAGGGTAAGCTAACCAA	Human	ABEmax	3.79285	2020
Marquart2020-293T	ACAACAAGAGGAAGGCAGCA	Human	ABEmax	2.04082	2020
Marquart2020-293T	GCTCTAGTGGACCAGATAAA	Human	ABEmax	1.60233	2020
Marquart2020-293T	ATGAACTGTCTCCATTAGCA	Human	ABEmax	1.81951	2020
Marquart2020-293T	CTGGATACTCGCCGATTGGT	Human	ABEmax	1.89229	2020
Marquart2020-293T	AGGAGTACTTAACGGCTGTA	Human	ABEmax	2.69287	2020
Marquart2020-293T	GTCTTGTAACGATCAATGGG	Human	ABEmax	1.52838	2020
Marquart2020-293T	GAGTTAGCTAATAAAGCGTT	Human	ABEmax	1.67273	2020
Marquart2020-293T	AGATACCAGCAAAGGGGAAT	Human	ABEmax	3.125	2020
Marquart2020-293T	AGGTACCTCGACCCAAAGTT	Human	ABEmax	5.87808	2020
Marquart2020-293T	TGAGAGGGATTCGAAGTCTA	Human	ABEmax	1.81422	2020
Marquart2020-293T	CCCAATATATCAGACGCTAG	Human	ABEmax	4.64441	2020
Marquart2020-293T	ACCGTATGCAAAATGGGACG	Human	ABEmax	2.53807	2020
Marquart2020-293T	ACCTACATCCGGCGTGTTAA	Human	ABEmax	1.52284	2020
Marquart2020-293T	ATTTATGGAGAAGATAACCC	Human	ABEmax	1.5942	2020
Marquart2020-293T	GCCCTACCATATTCAATATG	Human	ABEmax	4.13043	2020
Marquart2020-293T	CCATAGTACCCCGATCTGTG	Human	ABEmax	1.95511	2020
Marquart2020-293T	GGGAGTACCTTCCCAGTGTT	Human	ABEmax	2.31716	2020
Marquart2020-293T	ATTTACGAGACCTAGAGAAC	Human	ABEmax	2.38784	2020
Marquart2020-293T	TGATTATCGATGGGGCTGGT	Human	ABEmax	2.1692	2020
Marquart2020-293T	TAGTTACCCGTGACCTCGGC	Human	ABEmax	2.45842	2020
Marquart2020-293T	ATGGGTACTCTCTCCGCGAT	Human	ABEmax	3.3261	2020
Marquart2020-293T	CCGTAGAGCCTCCGGCCGCG	Human	ABEmax	1.94805	2020
Marquart2020-293T	AGTTCACCTCATGTGTCATC	Human	ABEmax	3.31412	2020
Marquart2020-293T	GCGCGTTAGGCATTCCGGAG	Human	ABEmax	1.65706	2020
Marquart2020-293T	AAAGAGGTAGACTTTGAAAA	Human	ABEmax	2.4478	2020
Marquart2020-293T	ACGAATTACCCCCAGACCCT	Human	ABEmax	2.15827	2020
Marquart2020-293T	TCCATAGTTAGATATGTTCG	Human	ABEmax	1.94245	2020
Marquart2020-293T	ATTCGCAGTGCCCCTTCCCT	Human	ABEmax	1.72662	2020
Marquart2020-293T	CTAAGTGAAGCCTCGATTAT	Human	ABEmax	6.75287	2020
Marquart2020-293T	CCAGTTATCTTCTTACGTAT	Human	ABEmax	3.23276	2020
Marquart2020-293T	CCTACCGACCACTGCGAGCA	Human	ABEmax	1.57933	2020
Marquart2020-293T	ACATACGATGGAATGAGGAG	Human	ABEmax	2.44078	2020
Marquart2020-293T	ATCTCCTATGTGGAAGACCA	Human	ABEmax	2.58435	2020
Marquart2020-293T	TATCCTACCTTGGCCTATGT	Human	ABEmax	1.86514	2020
Marquart2020-293T	CGAGCGGACTGCCCCGATAC	Human	ABEmax	2.15208	2020
Marquart2020-293T	GATAGCGTGCTTAGTTTGAT	Human	ABEmax	2.07885	2020
Marquart2020-293T	CGGTCGATCGGCCATTACGG	Human	ABEmax	1.57706	2020
Marquart2020-293T	ATGTACCCAGACTAGTCACT	Human	ABEmax	3.79384	2020
Marquart2020-293T	TTGGTACGACCATAAGGACA	Human	ABEmax	2.07588	2020
Marquart2020-293T	CTCACTCGAAGGCGAGAGTG	Human	ABEmax	1.64521	2020
Marquart2020-293T	CTTACCCGTGTGCGATGTGA	Human	ABEmax	2.50358	2020
Marquart2020-293T	TGCACTTATAAGTACTGACT	Human	ABEmax	1.8598	2020
Marquart2020-293T	TCGGACGGTTTTGACAGGTA	Human	ABEmax	2.35546	2020
Marquart2020-293T	CCACCCATGGGCTTAATGGT	Human	ABEmax	1.57031	2020
Marquart2020-293T	GCGAGTATACGTGAAGCTAG	Human	ABEmax	4.56491	2020
Marquart2020-293T	CACCATACCTAGTCTCACGT	Human	ABEmax	6.13409	2020
Marquart2020-293T	GGACTACGGCATTTTCGTGG	Human	ABEmax	3.13614	2020
Marquart2020-293T	TAGCCGACTAACATCTCCCC	Human	ABEmax	1.92171	2020
Marquart2020-293T	ACGTATAGGTGCCGCCACCC	Human	ABEmax	1.56472	2020
Marquart2020-293T	TGTTAGGGTGTCAAACTGAG	Human	ABEmax	1.56361	2020
Marquart2020-293T	CGTGCTTAGTTTACCGCTGT	Human	ABEmax	2.27434	2020
Marquart2020-293T	GTTCATTCAACCGATCATAG	Human	ABEmax	3.125	2020
Marquart2020-293T	TTCCATATGAGTGCATAGTT	Human	ABEmax	2.41477	2020
Marquart2020-293T	CTAGACATACAAACGATCTC	Human	ABEmax	2.41135	2020
Marquart2020-293T	CCTTTAGAGGGTTCCCGCTA	Human	ABEmax	5.38625	2020
Marquart2020-293T	TCATTACGTGATAGCCGCTA	Human	ABEmax	2.76008	2020
Marquart2020-293T	TCCGTATGTTATGGCCTATC	Human	ABEmax	1.76929	2020
Marquart2020-293T	GAGTATCGTCGTTCGCGTAA	Human	ABEmax	3.53607	2020
Marquart2020-293T	CCCCTCCATACCAAGAACAG	Human	ABEmax	2.12164	2020
Marquart2020-293T	CCGGACCGTGAGAGTTGGCG	Human	ABEmax	4.44915	2020
Marquart2020-293T	GCGTTCAAAGGTCGTACGAT	Human	ABEmax	1.83616	2020
Marquart2020-293T	ATAACAGAGAAAGGATGCTT	Human	ABEmax	1.62315	2020
Marquart2020-293T	TGTTTATCACCTGTAGTTAG	Human	ABEmax	1.83357	2020
Marquart2020-293T	AATACCTCTAATTGTTGTTC	Human	ABEmax	1.90275	2020
Marquart2020-293T	CGGGTACCTAGTGGAGCAGC	Human	ABEmax	3.44828	2020
Marquart2020-293T	AATGGACCTAATCTCCTCTA	Human	ABEmax	1.68895	2020
Marquart2020-293T	GAGCGTACTATTATAACTCA	Human	ABEmax	2.39268	2020
Marquart2020-293T	TGGGATGCCAGGAAACTCAA	Human	ABEmax	2.53165	2020
Marquart2020-293T	AGGGACTAGATCTTACCTTT	Human	ABEmax	2.10674	2020
Marquart2020-293T	GGTGTTATGCATCAATTAAG	Human	ABEmax	2.17697	2020
Marquart2020-293T	CGTACGTAATTAGAAAACCA	Human	ABEmax	2.17544	2020
Marquart2020-293T	CTATATCAGCAAGGACCAGC	Human	ABEmax	5.19298	2020
Marquart2020-293T	TCGACTAAATATCTTACACG	Human	ABEmax	2.17544	2020
Marquart2020-293T	CCATACTACTGTGCGAACGG	Human	ABEmax	2.03366	2020
Marquart2020-293T	CGATAAGTGACTGAGGTACG	Human	ABEmax	3.9972	2020
Marquart2020-293T	CTAGGGTACGGAAGGGGAAC	Human	ABEmax	1.54062	2020
Marquart2020-293T	AGTCATGGTCATGGAATGCA	Human	ABEmax	1.7507	2020
Marquart2020-293T	CACGTATGAGATAGGGTCGG	Human	ABEmax	3.07908	2020
Marquart2020-293T	ACGGAGGGGAGAGTGTGTTC	Human	ABEmax	1.74703	2020
Marquart2020-293T	GAGGCTAGTGGTTGCTGACC	Human	ABEmax	2.16632	2020
Marquart2020-293T	AGCGTTACCCTCTATACCCT	Human	ABEmax	5.73026	2020
Marquart2020-293T	GCCTATGAGTCCAATCGGAG	Human	ABEmax	4.46615	2020
Marquart2020-293T	AGTCGAACTGATAGTCTATT	Human	ABEmax	1.95258	2020
Marquart2020-293T	GAAACCCGGTTAGCGGCCGT	Human	ABEmax	1.88153	2020
Marquart2020-293T	GCGTACTTCGCCTTGGTTGA	Human	ABEmax	2.43902	2020
Marquart2020-293T	GTGGTATGTCTGGTACTCAG	Human	ABEmax	3.55401	2020
Marquart2020-293T	ATGATTATGGCTCGCCTCCG	Human	ABEmax	3.47947	2020
Marquart2020-293T	AGTACTCATACGAAATACAA	Human	ABEmax	1.59944	2020
Marquart2020-293T	TACATTAGGGCAATGTGAGG	Human	ABEmax	1.66898	2020
Marquart2020-293T	TCTTCGATGTTCCCTAAAAC	Human	ABEmax	6.81502	2020
Marquart2020-293T	TTCTACTCCGAGGGTTCCCG	Human	ABEmax	1.73732	2020
Marquart2020-293T	CGAACTACGCCGGATGTTTG	Human	ABEmax	1.59833	2020
Marquart2020-293T	GTTTATTCATGTCAGCGGTA	Human	ABEmax	1.94444	2020
Marquart2020-293T	AGACATGGTCATCGACGAAT	Human	ABEmax	1.59611	2020
Marquart2020-293T	TAATATTTACATTGGACCCG	Human	ABEmax	1.5246	2020
Marquart2020-293T	CTCACGTATGGAGACCGCGG	Human	ABEmax	2.4255	2020
Marquart2020-293T	CGCAAACTAGGATTCAACCA	Human	ABEmax	2.42382	2020
Marquart2020-293T	GGGGTAGGTGTGGCCGGTTT	Human	ABEmax	1.86851	2020
Marquart2020-293T	CTTCGTAAACGTTAGGATCG	Human	ABEmax	8.16044	2020
Marquart2020-293T	TCGGGTCACGGTCACGAAGT	Human	ABEmax	1.86593	2020
Marquart2020-293T	CAAGATGCAGCCCCGTGTGG	Human	ABEmax	2.62431	2020
Marquart2020-293T	CCTGATGCCAAGATTACACG	Human	ABEmax	2.07039	2020
Marquart2020-293T	CAAGATGAGAGGGGTGCGGG	Human	ABEmax	1.65403	2020
Marquart2020-293T	GGCAGAGAGCAAGGGCGCGG	Human	ABEmax	5.3682	2020
Marquart2020-293T	ATGGTAGTGTCGAACGATGG	Human	ABEmax	2.06469	2020
Marquart2020-293T	GCTGTACCGACAATTGGTAT	Human	ABEmax	3.09491	2020
Marquart2020-293T	TTGGACGGAAGAATTAATGG	Human	ABEmax	3.91753	2020
Marquart2020-293T	GTGGTAGTCCATGGTAAGCC	Human	ABEmax	1.58076	2020
Marquart2020-293T	GTAGTAATATAAGGGATTAG	Human	ABEmax	1.85567	2020
Marquart2020-293T	AAGTTAGGTTACCTAGGGTA	Human	ABEmax	3.29897	2020
Marquart2020-293T	GGTCTTATTGAGTGCCAGTC	Human	ABEmax	2.47253	2020
Marquart2020-293T	AGCTTTATGTTGCACTGACT	Human	ABEmax	2.9533	2020
Marquart2020-293T	CGCCTCATCGAACCAGCCTG	Human	ABEmax	2.6081	2020
Marquart2020-293T	CCAGCCTACACAGAATTGAG	Human	ABEmax	1.50995	2020
Marquart2020-293T	ATGTACTCGAGCTGTGCACT	Human	ABEmax	1.85185	2020
Marquart2020-293T	TGTCATGACCTCCCCATGAG	Human	ABEmax	1.71468	2020
Marquart2020-293T	GTGAGTAGAAGTTCGTAGCA	Human	ABEmax	1.50892	2020
Marquart2020-293T	TTTCCGTACTTAGCCCGCAT	Human	ABEmax	1.57642	2020
Marquart2020-293T	ATCATAAATAGCGTGCAGGA	Human	ABEmax	1.9863	2020
Marquart2020-293T	TCGATTATTAAAGTGTTCAC	Human	ABEmax	1.50685	2020
Marquart2020-293T	AGGGGATAAATGCGTGTCTC	Human	ABEmax	1.50479	2020
Marquart2020-293T	AAAATAGAGAGTGCTCCTCG	Human	ABEmax	3.62517	2020
Marquart2020-293T	CCCCATGCAAGTTGCTACAC	Human	ABEmax	2.04918	2020
Marquart2020-293T	TGTTAGCCGGACACCTACCC	Human	ABEmax	2.45902	2020
Marquart2020-293T	GTCTTATTCGTCGGCAGCGG	Human	ABEmax	1.70532	2020
Marquart2020-293T	TGACCTACTCGCAGGAGCCT	Human	ABEmax	1.97682	2020
Marquart2020-293T	GGCCCTATGGAATTGGATCG	Human	ABEmax	2.59032	2020
Marquart2020-293T	TCCGATTGCTGCATAAACTG	Human	ABEmax	2.11172	2020
Marquart2020-293T	GGCGTACCTGCCACGAAAGG	Human	ABEmax	9.9932	2020
Marquart2020-293T	TCTCTATTGAGAATGCGGTG	Human	ABEmax	3.33107	2020
Marquart2020-293T	GGATACCGAAGTCCCTTATT	Human	ABEmax	1.69837	2020
Marquart2020-293T	GGGTGTAAAACTCAACGGAC	Human	ABEmax	2.98913	2020
Marquart2020-293T	CCCGAGCGGGTGCCTTGCCA	Human	ABEmax	1.76511	2020
Marquart2020-293T	GCTGCACGGGTGATACGGAA	Human	ABEmax	4.47761	2020
Marquart2020-293T	GCACAGGGAATGGGGCTCTA	Human	ABEmax	3.25424	2020
Marquart2020-293T	AAGTAGGATGGCAGATTTCC	Human	ABEmax	2.50678	2020
Marquart2020-293T	TGGGAACATCCTGGTACGAC	Human	ABEmax	2.16802	2020
Marquart2020-293T	GCACTATAGATGCGGCGTAG	Human	ABEmax	2.23426	2020
Marquart2020-293T	TGGTATCTAATTCACATCCC	Human	ABEmax	3.31529	2020
Marquart2020-293T	AGTCCTACTGTTCTTCCCGG	Human	ABEmax	2.09743	2020
Marquart2020-293T	GAGACGCATGGGCACATGAA	Human	ABEmax	4.19202	2020
Marquart2020-293T	AGAAAATCATACAAACAATG	Human	ABEmax	1.82309	2020
Marquart2020-293T	GTCGAGCGAACCGACCTGCG	Human	ABEmax	3.98111	2020
Marquart2020-293T	GGCGCAATAGCTGTGCGTAT	Human	ABEmax	1.68691	2020
Marquart2020-293T	GCTGAACGATGTAAGAGTGC	Human	ABEmax	4.78759	2020
Marquart2020-293T	CCAATATACGCAGAGATAGG	Human	ABEmax	2.08895	2020
Marquart2020-293T	GAAGACTGCTGTAACCGGCG	Human	ABEmax	1.74966	2020
Marquart2020-293T	TTTGGTCGGAGGAGCTACGG	Human	ABEmax	1.54778	2020
Marquart2020-293T	TGTAGGACCCGTATTGCTTC	Human	ABEmax	1.94892	2020
Marquart2020-293T	GCACTAACTTCCTAACAGCG	Human	ABEmax	3.02419	2020
Marquart2020-293T	GTACTATGAACCCTAGGCCC	Human	ABEmax	3.96505	2020
Marquart2020-293T	GCAGAGTCGGGCAAGCACGG	Human	ABEmax	3.82807	2020
Marquart2020-293T	AAATAGCTGAGCTGAATGCG	Human	ABEmax	3.55944	2020
Marquart2020-293T	GCGGAATTAGCATCTGGCGG	Human	ABEmax	6.91739	2020
Marquart2020-293T	CCCTCTACGACAAGGTTCCG	Human	ABEmax	3.41823	2020
Marquart2020-293T	AGCGATAGGCGACCAGAGGT	Human	ABEmax	1.87542	2020
Marquart2020-293T	ACTATATGGTCTACCAGTCC	Human	ABEmax	1.87416	2020
Marquart2020-293T	ATTGGGTATGGGGCGGTTGT	Human	ABEmax	3.27979	2020
Marquart2020-293T	TTGTTACAGCGCCTTGTCAG	Human	ABEmax	2.46996	2020
Marquart2020-293T	CTGACTATTTACGTAGTGTG	Human	ABEmax	2.06943	2020
Marquart2020-293T	CGGAACCCGGACCTGTGGTC	Human	ABEmax	2.46338	2020
Marquart2020-293T	GTGTCAAGATGTCCGTCCCG	Human	ABEmax	1.66445	2020
Marquart2020-293T	TAAGTACCAAGTAATCGTGC	Human	ABEmax	4.79361	2020
Marquart2020-293T	ACCGACCATTCCCAATCGTG	Human	ABEmax	1.79402	2020
Marquart2020-293T	ACGTGACCGTCCCCGTATAG	Human	ABEmax	5.31561	2020
Marquart2020-293T	TCCGATAAAGGAGGCCTGAA	Human	ABEmax	1.52722	2020
Marquart2020-293T	TCATCTATCTCTCAGAACAG	Human	ABEmax	4.78088	2020
Marquart2020-293T	AGTACAAACTTAGACGTTCC	Human	ABEmax	2.05707	2020
Marquart2020-293T	TCGGACCTATCACGCGACAG	Human	ABEmax	2.58278	2020
Marquart2020-293T	CACTAGCTCGTCCGCCGCGT	Human	ABEmax	2.11921	2020
Marquart2020-293T	CCTTACTTGGGAATGACCCC	Human	ABEmax	5.82781	2020
Marquart2020-293T	TCCGTATTTCAATACACACG	Human	ABEmax	8.47682	2020
Marquart2020-293T	TTCAATAATAATCGTTGACG	Human	ABEmax	6.55629	2020
Marquart2020-293T	AGGTTACGAGAGGCTGGAGT	Human	ABEmax	7.54467	2020
Marquart2020-293T	TGTATCACGAACGCCGTTTA	Human	ABEmax	1.98413	2020
Marquart2020-293T	CTTCACTCGTTTGATGGCAG	Human	ABEmax	2.115	2020
Marquart2020-293T	GTTATCTGCATGCCGAAAGT	Human	ABEmax	2.37781	2020
Marquart2020-293T	CGAGGTTACTCCTGGGAAAG	Human	ABEmax	1.5852	2020
Marquart2020-293T	CCCTAGTTGGCAGGATTAAG	Human	ABEmax	1.51815	2020
Marquart2020-293T	AGCGGACCAGCGGCGTAGAA	Human	ABEmax	2.17535	2020
Marquart2020-293T	AAAGAGAAGATTGATCGACT	Human	ABEmax	2.89855	2020
Marquart2020-293T	CCGGGACTCTGTGATGCGGG	Human	ABEmax	1.84453	2020
Marquart2020-293T	GCATAGAGATGTCTTGTAGT	Human	ABEmax	1.97498	2020
Marquart2020-293T	GGAGCTAGTTATTAGTATCG	Human	ABEmax	2.30415	2020
Marquart2020-293T	TCATTACCAATTTAGATGTG	Human	ABEmax	1.97368	2020
Marquart2020-293T	CGAGTACCTTATTTCTGATG	Human	ABEmax	2.82895	2020
Marquart2020-293T	CTAGTACCGCGTGGGGTCCA	Human	ABEmax	4.33355	2020
Marquart2020-293T	ACGTGATCCAAGGCTAGCAG	Human	ABEmax	3.93701	2020
Marquart2020-293T	GACTACTGGGACCGTTAAAC	Human	ABEmax	6.09436	2020
Marquart2020-293T	TCGTATCTTCCTGGTATCCG	Human	ABEmax	1.96592	2020
Marquart2020-293T	CGATATCGAGTCGATCGAAC	Human	ABEmax	2.29208	2020
Marquart2020-293T	TAGCTACGAGTTCTAGAGAC	Human	ABEmax	1.70269	2020
Marquart2020-293T	GTCGGATCGGTTCCTCTGCA	Human	ABEmax	1.57068	2020
Marquart2020-293T	GTGCTTACACCACCAGGAGT	Human	ABEmax	3.40314	2020
Marquart2020-293T	TTGGCTACAAGAAGACAGAC	Human	ABEmax	2.48528	2020
Marquart2020-293T	ACCGGTATAAAACCTGAGCT	Human	ABEmax	2.28758	2020
Marquart2020-293T	ACATTGTATCGTCCAACTCG	Human	ABEmax	1.69824	2020
Marquart2020-293T	GTATAACTCGTTCACCAGTA	Human	ABEmax	1.56658	2020
Marquart2020-293T	TGCAGTAGTCGACACTAGAG	Human	ABEmax	3.26371	2020
Marquart2020-293T	ATCGACTCGGCCGACGATGG	Human	ABEmax	8.02348	2020
Marquart2020-293T	TGAGTAAATTGATGAGTAGG	Human	ABEmax	2.21787	2020
Marquart2020-293T	CTTTGTAACAACTACTGGCT	Human	ABEmax	2.15264	2020
Marquart2020-293T	TAAGCCAGATTGCACCCGAA	Human	ABEmax	3.45727	2020
Marquart2020-293T	CGTACCGAAAACCCACCGGT	Human	ABEmax	1.62973	2020
Marquart2020-293T	GTGTCACGCACCGCCCGCTG	Human	ABEmax	1.8241	2020
Marquart2020-293T	TTGAGGTATGGGAAATAAGG	Human	ABEmax	1.69381	2020
Marquart2020-293T	AGCACACAACACATAAAACG	Human	ABEmax	1.6276	2020
Marquart2020-293T	CGATGCAGGTGCCCATGGCG	Human	ABEmax	2.34375	2020
Marquart2020-293T	GTGGACGTTAGACCACGGCG	Human	ABEmax	5.46164	2020
Marquart2020-293T	ACGCTATATAGTCAGTCGCA	Human	ABEmax	1.68941	2020
Marquart2020-293T	TTTTCGCCAACCGGCAAACT	Human	ABEmax	5.00325	2020
Marquart2020-293T	GGGTACGAAAATTAGTTATT	Human	ABEmax	4.15584	2020
Marquart2020-293T	CCGATACTACCTCGTTCTAG	Human	ABEmax	2.20779	2020
Marquart2020-293T	GGCATATCCGGCACTTGCGA	Human	ABEmax	2.66061	2020
Marquart2020-293T	AGTCACCTAGTCCACAGGAG	Human	ABEmax	2.1978	2020
Marquart2020-293T	GCTATGTAACGAACAGACGC	Human	ABEmax	1.55039	2020
Marquart2020-293T	CTAGAGTGCAGCTAAATATA	Human	ABEmax	2.13041	2020
Marquart2020-293T	GTATACCTCGCAATCAAGCG	Human	ABEmax	2.58231	2020
Marquart2020-293T	TCGGTAGGAGCCGGCATTTG	Human	ABEmax	1.93673	2020
Marquart2020-293T	GACAAGGCGCGAATAACGCT	Human	ABEmax	1.99871	2020
Marquart2020-293T	CCTATCCGGCTAACGCATCG	Human	ABEmax	2.12766	2020
Marquart2020-293T	TGACTATGGTACCTTATGAC	Human	ABEmax	2.70793	2020
Marquart2020-293T	TCAGCTTAGCGAACGAATTA	Human	ABEmax	4.51322	2020
Marquart2020-293T	CGCATATGGTTGTAACCATC	Human	ABEmax	2.51289	2020
Marquart2020-293T	GCCTCTATAGAGCTAAGCGA	Human	ABEmax	4.24984	2020
Marquart2020-293T	TATAATGGTTGCCACTACCA	Human	ABEmax	1.7341	2020
Marquart2020-293T	GTGGTATGTATGTTCAGATC	Human	ABEmax	1.66988	2020
Marquart2020-293T	CCTCCTATTGATGCATCGAG	Human	ABEmax	1.54143	2020
Marquart2020-293T	AACGGATCCAATCACCGCAG	Human	ABEmax	4.81386	2020
Marquart2020-293T	ACAGTAACGAGCGCTTTCTG	Human	ABEmax	1.73188	2020
Marquart2020-293T	AGAATTACTCGCGCGAGGAC	Human	ABEmax	2.24359	2020
Marquart2020-293T	GATATTGCTGCACCATATTG	Human	ABEmax	1.53748	2020
Marquart2020-293T	TCGGCCTACAAAACGAGTTA	Human	ABEmax	2.56246	2020
Marquart2020-293T	GGCGGACGGCATAATACCCG	Human	ABEmax	2.30474	2020
Marquart2020-293T	CGCATATGGTACGACCTCCG	Human	ABEmax	1.53453	2020
Marquart2020-293T	CTCGGACAATCCAAGAGGTA	Human	ABEmax	2.10459	2020
Marquart2020-293T	AGGACCTCGACAATCTTATA	Human	ABEmax	1.72084	2020
Marquart2020-293T	TGCGGGATTAGGTAGATGAC	Human	ABEmax	2.48408	2020
Marquart2020-293T	AGCGATATTTGACGGAGCTC	Human	ABEmax	2.42038	2020
Marquart2020-293T	CTTTAGTCCCATGGACGTGG	Human	ABEmax	1.52769	2020
Marquart2020-293T	ACGCTATTAATGCAGGAAGA	Human	ABEmax	3.11903	2020
Marquart2020-293T	AGGTGTACGCGAATCCAAGT	Human	ABEmax	2.29153	2020
Marquart2020-293T	TGCTCTAGCCATTCCAGTGG	Human	ABEmax	2.16423	2020
Marquart2020-293T	AGGCATGAAAGACGAACGTA	Human	ABEmax	2.28862	2020
Marquart2020-293T	TGGTGAGGGGGCTGCTCAAG	Human	ABEmax	1.97076	2020
Marquart2020-293T	GGCTATTCGTCTGGTGCTGT	Human	ABEmax	2.73189	2020
Marquart2020-293T	GTGGATGAGCATACGAACAA	Human	ABEmax	3.62135	2020
Marquart2020-293T	AACCATATCTCAACATTTCG	Human	ABEmax	2.09657	2020
Marquart2020-293T	TTACATGATAGCATGGGTTA	Human	ABEmax	1.5873	2020
Marquart2020-293T	TAAGCACCACATTCTATTGT	Human	ABEmax	1.7744	2020
Marquart2020-293T	GGTGTAAAGGCAGAGGAGCG	Human	ABEmax	3.92405	2020
Marquart2020-293T	TAACTACCAAGCTTCCAAGG	Human	ABEmax	5.88608	2020
Marquart2020-293T	GGAGCCTACTCCACCTCCTT	Human	ABEmax	1.83544	2020
Marquart2020-293T	ACGGATTAGTCGCAGTCCTG	Human	ABEmax	1.77103	2020
Marquart2020-293T	CTGAGTATGATACGCCTTTG	Human	ABEmax	2.46679	2020
Marquart2020-293T	CGGGGCATAAGGAGCAGATA	Human	ABEmax	1.89633	2020
Marquart2020-293T	CCGGGATCTATCTTGGACAG	Human	ABEmax	4.10613	2020
Marquart2020-293T	GTCCGTAACACCCCGTATGA	Human	ABEmax	5.29968	2020
Marquart2020-293T	TTTGACGTCGCGTCTCCCCG	Human	ABEmax	1.51324	2020
Marquart2020-293T	GGATACCTGGGCAACCCCCG	Human	ABEmax	6.62043	2020
Marquart2020-293T	TCCGTATGCGTATGTAACGA	Human	ABEmax	2.39596	2020
Marquart2020-293T	CAAACATCGCACCGTCGGGA	Human	ABEmax	9.44584	2020
Marquart2020-293T	TCGGCATCTGGATACGTTTG	Human	ABEmax	1.95214	2020
Marquart2020-293T	ACGGGTACAAGTCTGAATGC	Human	ABEmax	2.58186	2020
Marquart2020-293T	CGAAATATAACAAGAAAGGG	Human	ABEmax	1.63728	2020
Marquart2020-293T	CCGCCCGCCTAGCATTCGGG	Human	ABEmax	1.8239	2020
Marquart2020-293T	TGCATACAATCGCTCGTGAC	Human	ABEmax	1.50849	2020
Marquart2020-293T	TGTTATATCACCAAATCCCG	Human	ABEmax	2.13702	2020
Marquart2020-293T	GGTCGGAACTATAACGTACC	Human	ABEmax	2.07417	2020
Marquart2020-293T	CTCCTATTGGCGGCGTGGAA	Human	ABEmax	2.01005	2020
Marquart2020-293T	GCCGGAGTGAAAATATACGA	Human	ABEmax	1.75659	2020
Marquart2020-293T	GACTCTAGGGTTGGGCCAAG	Human	ABEmax	1.8797	2020
Marquart2020-293T	AACAATGAACGTTGAGGTCA	Human	ABEmax	7.51409	2020
Marquart2020-293T	CATGTACTTTATGATCAGGT	Human	ABEmax	3.56919	2020
Marquart2020-293T	GTGAGATTAGGTGCTCCCTA	Human	ABEmax	3.31872	2020
Marquart2020-293T	ACCCCTACGATCCTTGGTCA	Human	ABEmax	2.06637	2020
Marquart2020-293T	CACCATTACTAAACTAAGCC	Human	ABEmax	2.37946	2020
Marquart2020-293T	GCTTATCGCGCTCACTGAAG	Human	ABEmax	2.94118	2020
Marquart2020-293T	AAGTTATCGTACACCGAGTG	Human	ABEmax	2.8786	2020
Marquart2020-293T	TGATTAGTGGATGTAGCTGC	Human	ABEmax	2.06508	2020
Marquart2020-293T	GTGTACTGTACAGGTTTTAA	Human	ABEmax	2.75172	2020
Marquart2020-293T	GGATTAGTAGTGGCGATACT	Human	ABEmax	1.87617	2020
Marquart2020-293T	CTTGATACCCACGCTTGAAT	Human	ABEmax	3.81488	2020
Marquart2020-293T	GGTTGGATGCCCAGACTGAG	Human	ABEmax	2.4375	2020
Marquart2020-293T	CTGTACCCTCATTAAAACTT	Human	ABEmax	3.18551	2020
Marquart2020-293T	AGGGATTTCTGACTGCAGGG	Human	ABEmax	1.93508	2020
Marquart2020-293T	GAGGGGACCGTAGCTTCAGG	Human	ABEmax	1.68539	2020
Marquart2020-293T	GCTATAAAGTTACCCCCGTC	Human	ABEmax	1.80685	2020
Marquart2020-293T	GTGAGATTAAGCCCTCCCAC	Human	ABEmax	1.74346	2020
Marquart2020-293T	AGGACTAGGAGGAGTTTCCC	Human	ABEmax	1.61792	2020
Marquart2020-293T	GAGGTTAGTGTGGGTCGAGG	Human	ABEmax	4.0448	2020
Marquart2020-293T	GTATACCCGTGTAGCTCTTC	Human	ABEmax	2.54817	2020
Marquart2020-293T	ACGATAGGCGCGGAGGTACA	Human	ABEmax	2.92107	2020
Marquart2020-293T	GCGGACCTAGGACATTGGTC	Human	ABEmax	4.34783	2020
Marquart2020-293T	GATCCTATCCTGGTTAGCTG	Human	ABEmax	1.55279	2020
Marquart2020-293T	AGGACAGTGGACCTAATCCC	Human	ABEmax	1.73805	2020
Marquart2020-293T	TTGGGATCGACGCACACTAG	Human	ABEmax	2.41935	2020
Marquart2020-293T	TCGAATACCGTCTACGACTC	Human	ABEmax	2.04461	2020
Marquart2020-293T	CAGTATCGGGGTCTTAATCT	Human	ABEmax	2.2291	2020
Marquart2020-293T	CTATCGAAAGCCAGTACACC	Human	ABEmax	1.91832	2020
Marquart2020-293T	GATACCCTAACGTAGACGGA	Human	ABEmax	3.2797	2020
Marquart2020-293T	AGGGGCACTCGTGCAGGGTT	Human	ABEmax	1.73267	2020
Marquart2020-293T	CATAATGTGATTTTGTTGCC	Human	ABEmax	6.74505	2020
Marquart2020-293T	GGAGAGTTCAACCTGCACTC	Human	ABEmax	1.60792	2020
Marquart2020-293T	CAGCTGATCAAAAACGGTGC	Human	ABEmax	1.79344	2020
Marquart2020-293T	TGGACTGTTTGAATAAATAG	Human	ABEmax	2.22359	2020
Marquart2020-293T	CATAAACGCACGGATTTAAT	Human	ABEmax	1.54416	2020
Marquart2020-293T	CCCTACTTGCTCCTGTGACG	Human	ABEmax	3.58246	2020
Marquart2020-293T	TGGCTATACATATGCCCTAA	Human	ABEmax	1.97653	2020
Marquart2020-293T	ACCGGACCAGATCATCCCAC	Human	ABEmax	3.33539	2020
Marquart2020-293T	AAGCCACGAGCACTATTTGT	Human	ABEmax	1.7284	2020
Marquart2020-293T	TGCCTAAGTAGCCTCTTTGG	Human	ABEmax	2.40592	2020
Marquart2020-293T	TAGTACCGTTGTTTGTCCGT	Human	ABEmax	2.09618	2020
Marquart2020-293T	TGGTGTATGGCTGGACTCGT	Human	ABEmax	2.46609	2020
Marquart2020-293T	AGGCCATGTGATTTGGCGAA	Human	ABEmax	3.0191	2020
Marquart2020-293T	GAATATTCTGTCCAAGCTAT	Human	ABEmax	2.82903	2020
Marquart2020-293T	GACCTACTACGCAATGACCG	Human	ABEmax	6.94957	2020
Marquart2020-293T	GGGGAGGCCGCTCGCAACAG	Human	ABEmax	2.33415	2020
Marquart2020-293T	CCCATAGAGGAGGTAGACAC	Human	ABEmax	3.00983	2020
Marquart2020-293T	GATCCACTGCTCACCCGGAG	Human	ABEmax	2.2113	2020
Marquart2020-293T	AAAATGTAGTCACCGCGTTG	Human	ABEmax	1.9656	2020
Marquart2020-293T	CGTATCGCGGACCTACTGCT	Human	ABEmax	2.33129	2020
Marquart2020-293T	CCTTTATAACGGTCGGCACG	Human	ABEmax	2.51534	2020
Marquart2020-293T	CTACGGGTACGTAAGATCTC	Human	ABEmax	1.84049	2020
Marquart2020-293T	GGGCTAACGGGAACTAGAGA	Human	ABEmax	5.08578	2020
Marquart2020-293T	TGCACCAGAGCCAGACACAT	Human	ABEmax	2.20588	2020
Marquart2020-293T	TGGACGTATCGCGGAAGGGG	Human	ABEmax	2.14067	2020
Marquart2020-293T	ACAATAGAATGTACTCTTCC	Human	ABEmax	2.01711	2020
Marquart2020-293T	GAACTATCTACGGCACGAAC	Human	ABEmax	1.71149	2020
Marquart2020-293T	CCTGTACCGTCGTGTCATTT	Human	ABEmax	1.77153	2020
Marquart2020-293T	ACCCTACCGCATGTAAAACC	Human	ABEmax	10.2627	2020
Marquart2020-293T	ACAGGGTACTAGAAAAGGTT	Human	ABEmax	2.68784	2020
Marquart2020-293T	GCTTACCCTGATCCGATATA	Human	ABEmax	2.25885	2020
Marquart2020-293T	CTATTAAGTCAATCCGACAG	Human	ABEmax	1.5873	2020
Marquart2020-293T	ACAGTATCTCTAGTTGGGCT	Human	ABEmax	2.19646	2020
Marquart2020-293T	GTGTAAAGTAACCGACGTCC	Human	ABEmax	4.20732	2020
Marquart2020-293T	GTCAGTACTCAAGGGGCCGT	Human	ABEmax	1.89024	2020
Marquart2020-293T	TTAGGGAGCTTCAGTTGGAT	Human	ABEmax	1.89024	2020
Marquart2020-293T	GCCATATCGGGTCATGCAGC	Human	ABEmax	3.1688	2020
Marquart2020-293T	GCGTACCTTGCTTGGGTCGG	Human	ABEmax	2.98417	2020
Marquart2020-293T	ACGCTTAAGTGACTCTAGGT	Human	ABEmax	1.64434	2020
Marquart2020-293T	TTAGGACCGTGTGCTGTGTT	Human	ABEmax	1.82593	2020
Marquart2020-293T	GGTTTAGCCGTGGATCCCTC	Human	ABEmax	4.13374	2020
Marquart2020-293T	ACCTTACTTCGAGACTCTGC	Human	ABEmax	1.94411	2020
Marquart2020-293T	ACTTACGGATCACCCACCAC	Human	ABEmax	2.48937	2020
Marquart2020-293T	CCGGTAGCAGCATAGCGGAA	Human	ABEmax	3.82514	2020
Marquart2020-293T	TCAAGTGCGATCTTGCTAAA	Human	ABEmax	4.18689	2020
Marquart2020-293T	TTACTCCCCCGCGACCCCGG	Human	ABEmax	1.82039	2020
Marquart2020-293T	CCCAGATCAGGCGTCTCAGT	Human	ABEmax	4.55097	2020
Marquart2020-293T	GGGACGCTCGTGGCTTGTTG	Human	ABEmax	2.48485	2020
Marquart2020-293T	GCGAACTGGAACGTACATTC	Human	ABEmax	1.63636	2020
Marquart2020-293T	GCGTTAATGTCGCGCCCCAA	Human	ABEmax	1.69697	2020
Marquart2020-293T	ACGACACCGGACTAACTCTC	Human	ABEmax	3.09091	2020
Marquart2020-293T	AGGGTAGTCGCTACTCCCAG	Human	ABEmax	2.18182	2020
Marquart2020-293T	GGCGTACGGAACCTCATATG	Human	ABEmax	2.3622	2020
Marquart2020-293T	CCTCTAGTCCGGCACATCTA	Human	ABEmax	2.60291	2020
Marquart2020-293T	GATATTAAGGCTTTCCTCGG	Human	ABEmax	2.23835	2020
Marquart2020-293T	TCGTACGAGATCGGGTCCGC	Human	ABEmax	2.8416	2020
Marquart2020-293T	GCTAAACTAGCGTCCATGTA	Human	ABEmax	2.35792	2020
Marquart2020-293T	CAGTTAGTGCCATATAGAAG	Human	ABEmax	2.1148	2020
Marquart2020-293T	AATCGTAGTAGGCAGAACGG	Human	ABEmax	1.69184	2020
Marquart2020-293T	GGTGTAATCAGCGACCGCCG	Human	ABEmax	2.53623	2020
Marquart2020-293T	ATGGGACCAGAGAACGGGGG	Human	ABEmax	2.0519	2020
Marquart2020-293T	TCGTCGAATGGCACCACGCC	Human	ABEmax	2.59505	2020
Marquart2020-293T	GTTCGTATGTAACGCCAGGG	Human	ABEmax	1.50784	2020
Marquart2020-293T	CCCACTAAGATGTAAACCGC	Human	ABEmax	1.62847	2020
Marquart2020-293T	AAAAGACAGCGTACGCGGGT	Human	ABEmax	3.13253	2020
Marquart2020-293T	GCAATACAACTGTTAGTCGG	Human	ABEmax	1.56627	2020
Marquart2020-293T	AGCGAGATGAATAAGAGGGT	Human	ABEmax	1.68675	2020
Marquart2020-293T	GGAGAGCTGCCCCGTATACT	Human	ABEmax	2.28778	2020
Marquart2020-293T	GGAAGATCCAAATTGGTGAC	Human	ABEmax	2.76942	2020
Marquart2020-293T	TGGAGGGATCCCAAGAACTC	Human	ABEmax	2.04696	2020
Marquart2020-293T	CGCCTACCTTGGCCATGAAG	Human	ABEmax	2.70758	2020
Marquart2020-293T	CGGAACTAGGATGCGTGTGA	Human	ABEmax	1.50331	2020
Marquart2020-293T	GTGGGAGAGGCTGTTGCCGA	Human	ABEmax	3.42548	2020
Marquart2020-293T	GCTAACGATTAGATTCATGC	Human	ABEmax	1.68168	2020
Marquart2020-293T	ACATGAGGTGATACACTACG	Human	ABEmax	1.5015	2020
Marquart2020-293T	CACTGATGAGGCCAGCAGGT	Human	ABEmax	3.003	2020
Marquart2020-293T	AGCTCTACCCCCTACTGGAG	Human	ABEmax	3.12125	2020
Marquart2020-293T	GATGGGAGAGACGATCGTGT	Human	ABEmax	1.85963	2020
Marquart2020-293T	TGAGGATTGTATCGTGCCCG	Human	ABEmax	2.45656	2020
Marquart2020-293T	TGACAGTCTATCCTTATGTC	Human	ABEmax	2.75449	2020
Marquart2020-293T	GTGGTGCGTATATTAGCAGT	Human	ABEmax	2.51347	2020
Marquart2020-293T	CTTACCCGCAGCAAACAGGT	Human	ABEmax	2.0933	2020
Marquart2020-293T	GAGCTATTGGACCCATTTCT	Human	ABEmax	3.16986	2020
Marquart2020-293T	GTGCGTATTAGTTACGGGTT	Human	ABEmax	2.2116	2020
Marquart2020-293T	CGCCCTTGTATAATGTAGGT	Human	ABEmax	7.53138	2020
Marquart2020-293T	TTAGATGTGAGGAGTCGAAA	Human	ABEmax	1.85185	2020
Marquart2020-293T	CTGTGACCATGACTTATTAC	Human	ABEmax	4.48029	2020
Marquart2020-293T	TGAGGTATGTATTTATTCAA	Human	ABEmax	2.38949	2020
Marquart2020-293T	ACCATACCGATCCCAGGAGA	Human	ABEmax	2.44776	2020
Marquart2020-293T	GTCCATTACCTTAAGGCCGG	Human	ABEmax	1.78998	2020
Marquart2020-293T	TTGCAGTCGATGGGCCCGTG	Human	ABEmax	1.60906	2020
Marquart2020-293T	TATGCACGCGGATTGAACTA	Human	ABEmax	1.66865	2020
Marquart2020-293T	CATAGTCCCAGAGAAGATTA	Human	ABEmax	1.84634	2020
Marquart2020-293T	CTTGGCTATAAACTATGTAA	Human	ABEmax	2.85884	2020
Marquart2020-293T	ACAGACAGATCGAGAACAAT	Human	ABEmax	2.20238	2020
Marquart2020-293T	CGTGCAGGAACTCTGCAACG	Human	ABEmax	2.7381	2020
Marquart2020-293T	ACACGCACCAGTGCCAGTTG	Human	ABEmax	5	2020
Marquart2020-293T	AGTAAGCGCAGTACCCTTAC	Human	ABEmax	1.5467	2020
Marquart2020-293T	CGTGGACAGTAATTAAAGCG	Human	ABEmax	2.61749	2020
Marquart2020-293T	TCGGGTTACCCGGTAGCGCT	Human	ABEmax	5.47293	2020
Marquart2020-293T	AGTGGTACTAATTTCGATGC	Human	ABEmax	2.61593	2020
Marquart2020-293T	GCAATAACGAGGGGTGTACA	Human	ABEmax	2.49554	2020
Marquart2020-293T	TCCGTATTCGTCGCCCGACA	Human	ABEmax	1.78147	2020
Marquart2020-293T	GTGGCGTATGGCGGTGTTAC	Human	ABEmax	2.019	2020
Marquart2020-293T	TACCTACCGGTGGGAACCTA	Human	ABEmax	1.95846	2020
Marquart2020-293T	TGTTAGCAGCTAACCGGGTC	Human	ABEmax	1.60142	2020
Marquart2020-293T	GCAATATAACGGATTGAGAG	Human	ABEmax	2.90456	2020
Marquart2020-293T	AAGCAGATTGGCTAGTTGAG	Human	ABEmax	1.60047	2020
Marquart2020-293T	ACGATAAGGGGCAAAACGCT	Human	ABEmax	2.48668	2020
Marquart2020-293T	GAGCTATGATCCTCCTCACC	Human	ABEmax	1.83432	2020
Marquart2020-293T	TAGATCTGTGAACGGCCAAC	Human	ABEmax	1.59669	2020
Marquart2020-293T	GCACACTGGACTCAGAGCAG	Human	ABEmax	2.60047	2020
Marquart2020-293T	CCTAACTATGCGGACCTCCG	Human	ABEmax	1.53664	2020
Marquart2020-293T	GGGCATCACACGCATCCGAC	Human	ABEmax	1.82999	2020
Marquart2020-293T	TACTATTGATATTTAGCTCT	Human	ABEmax	1.71192	2020
Marquart2020-293T	GAGTGAGTCACCTTACGAAT	Human	ABEmax	3.48083	2020
Marquart2020-293T	ATAGGGCATTTACATGGAGC	Human	ABEmax	3.48083	2020
Marquart2020-293T	AGATTACTTTGGAAGTCTTA	Human	ABEmax	3.24292	2020
Marquart2020-293T	TAGTTTATGCATAATAGTCA	Human	ABEmax	1.64706	2020
Marquart2020-293T	CGGTATATAGAGTGCCCTCC	Human	ABEmax	1.99765	2020
Marquart2020-293T	CTAGTAGAAACAATACCCAG	Human	ABEmax	4.17156	2020
Marquart2020-293T	CTGTACCGCACTTGGGTGGA	Human	ABEmax	2.69953	2020
Marquart2020-293T	AGATAGTGTACCTCGATCGA	Human	ABEmax	2.28873	2020
Marquart2020-293T	CGCGTACATCATGCGTGCCG	Human	ABEmax	1.99531	2020
Marquart2020-293T	AGAGTACAATGAATTAACAC	Human	ABEmax	3.57562	2020
Marquart2020-293T	GGTGATCAGACGATCTATTC	Human	ABEmax	2.22613	2020
Marquart2020-293T	CTCTTTACGTGGTCCCGGGT	Human	ABEmax	4.74517	2020
Marquart2020-293T	CGTATCTCGCACCCCTGGCG	Human	ABEmax	3.16159	2020
Marquart2020-293T	TAACTCGGAGCAATATCCAG	Human	ABEmax	4.03745	2020
Marquart2020-293T	ACCGACGATCCGAAGTGGAA	Human	ABEmax	2.22352	2020
Marquart2020-293T	GACACCCTTCCCTAACCGGT	Human	ABEmax	4.38596	2020
Marquart2020-293T	GTGACATTGCGGTAACGTAC	Human	ABEmax	1.86916	2020
Marquart2020-293T	GCAGGGACGTTCCAGTAGTA	Human	ABEmax	2.39207	2020
Marquart2020-293T	ACCCGTAGCGCGTTGTCATT	Human	ABEmax	2.91545	2020
Marquart2020-293T	GTCGCATCTGAGATACTTCT	Human	ABEmax	2.9703	2020
Marquart2020-293T	CCTCCTCTATGTAGTCAATG	Human	ABEmax	1.51427	2020
Marquart2020-293T	TCGTCCTGAATATAAAGGGG	Human	ABEmax	1.51427	2020
Marquart2020-293T	TAATAGGCGGATCGCCCCAG	Human	ABEmax	1.51251	2020
Marquart2020-293T	CTTATATCGATAGAGCCTGC	Human	ABEmax	1.7452	2020
Marquart2020-293T	CATAGTATGAACGCCTCAGA	Human	ABEmax	1.97789	2020
Marquart2020-293T	ACTCTGACCGAGTCAATCCC	Human	ABEmax	1.86155	2020
Marquart2020-293T	CCCTAGGGGCTTTGGGGTGG	Human	ABEmax	2.03488	2020
Marquart2020-293T	AATTATGCCAGAAGGTTGAT	Human	ABEmax	1.62791	2020
Marquart2020-293T	TGGGTAGTCGAGGCGAGAAA	Human	ABEmax	2.09302	2020
Marquart2020-293T	AAGCAGTTAACTCGCTGACA	Human	ABEmax	2.72938	2020
Marquart2020-293T	CTGTAGTTCTCGGAGATGAT	Human	ABEmax	2.49565	2020
Marquart2020-293T	CAAGCAGGTTGATTGAGACT	Human	ABEmax	1.62413	2020
Marquart2020-293T	ACTTTAATGACTCTGAGTGC	Human	ABEmax	1.91415	2020
Marquart2020-293T	ACCTACGTGCGATTCATGTA	Human	ABEmax	1.50725	2020
Marquart2020-293T	AGTCGGTATAGTTCCTCCTC	Human	ABEmax	1.56522	2020
Marquart2020-293T	GCGGTAATGGCCGGATTTGG	Human	ABEmax	2.20162	2020
Marquart2020-293T	TATAGTCAAAAAATACGTCC	Human	ABEmax	2.25694	2020
Marquart2020-293T	TGCATATGGAGCCCTCTCGA	Human	ABEmax	1.96645	2020
Marquart2020-293T	CTGGGAAATATTCAACTATG	Human	ABEmax	2.31348	2020
Marquart2020-293T	GCGGGGAGACCGGCGTGCGG	Human	ABEmax	2.94798	2020
Marquart2020-293T	GCTATTGGGCGCCTTTCATC	Human	ABEmax	3.11778	2020
Marquart2020-293T	TCGCTAAAGACCACGCGTGG	Human	ABEmax	2.59665	2020
Marquart2020-293T	AGATGATATCGCTATGTTCG	Human	ABEmax	1.78777	2020
Marquart2020-293T	AGGCTTATGGCACTAGCTGC	Human	ABEmax	2.47696	2020
Marquart2020-293T	CATGACCGAAGCAGCGCAGA	Human	ABEmax	3.33717	2020
Marquart2020-293T	ATTATACGGACGACACGTGT	Human	ABEmax	2.35903	2020
Marquart2020-293T	TACGCATTCAACCGAATAAC	Human	ABEmax	1.55262	2020
Marquart2020-293T	CCGGTATTGCGGGAGACTGA	Human	ABEmax	4.0253	2020
Marquart2020-293T	CCGAACACGATTACCCGTAA	Human	ABEmax	1.95515	2020
Marquart2020-293T	ATGTGCAGAAGAAAGCGTTG	Human	ABEmax	1.6092	2020
Marquart2020-293T	CCATTTAATAACCCCAGGGG	Human	ABEmax	3.04598	2020
Marquart2020-293T	CCCGGACTAAGGTGTCTCAG	Human	ABEmax	2.98679	2020
Marquart2020-293T	TCATTGATGGGCCTCGAACG	Human	ABEmax	1.72117	2020
Marquart2020-293T	CACCACTGCGGTTATACGTA	Human	ABEmax	2.06422	2020
Marquart2020-293T	TCCGTTACTCGTAACCTCAA	Human	ABEmax	3.26835	2020
Marquart2020-293T	GTTCATGACTAGACCATATG	Human	ABEmax	2.06186	2020
Marquart2020-293T	GCTACCTCACAGATAGGGTT	Human	ABEmax	1.88679	2020
Marquart2020-293T	GTGGTATCGAGCAATCCGAT	Human	ABEmax	4.74557	2020
Marquart2020-293T	GGCCCCATGATAGGTGCAGC	Human	ABEmax	2.3442	2020
Marquart2020-293T	GGGCCATTAGACGTTATCAA	Human	ABEmax	1.82857	2020
Marquart2020-293T	GTCGCATCAGTTCTATCCTA	Human	ABEmax	5.87229	2020
Marquart2020-293T	CCCTCCATCGAGAATTGCAG	Human	ABEmax	2.33751	2020
Marquart2020-293T	TAACGGACCCGCTTACGGAG	Human	ABEmax	2.05128	2020
Marquart2020-293T	CCTATTGTATGAATCCAGCC	Human	ABEmax	1.53759	2020
Marquart2020-293T	CATTACCAAGACCACGTTCG	Human	ABEmax	1.65148	2020
Marquart2020-293T	ATCGCACTGGAACTTGCTCA	Human	ABEmax	2.3918	2020
Marquart2020-293T	GGGGTAGCTGCGCAACTTCA	Human	ABEmax	2.90433	2020
Marquart2020-293T	CTATCCTATCATATTTCTCT	Human	ABEmax	2.16401	2020
Marquart2020-293T	CTGATGTCGTACTTATTCTG	Human	ABEmax	2.38908	2020
Marquart2020-293T	GTACCTTAGCCTAGGGACCT	Human	ABEmax	1.76236	2020
Marquart2020-293T	GCATATTAACGCAAGGTCTC	Human	ABEmax	1.76236	2020
Marquart2020-293T	GTGTACTTTCTACCGTAATC	Human	ABEmax	2.67197	2020
Marquart2020-293T	CCTGCACAAAATGCTGGTAG	Human	ABEmax	2.55682	2020
Marquart2020-293T	GTAGGTAGTAGAGATGTATT	Human	ABEmax	2.67045	2020
Marquart2020-293T	CCTTACAAGCCCCTGTGAGT	Human	ABEmax	2.55537	2020
Marquart2020-293T	GCCTACAGACTAGTAGAGCA	Human	ABEmax	5.56186	2020
Marquart2020-293T	GCCGATATGTCAATCGCTAA	Human	ABEmax	2.09989	2020
Marquart2020-293T	GCCGTACCTCTAGAAATCTA	Human	ABEmax	1.70164	2020
Marquart2020-293T	GAGGTTAGGCGGCTATTTAA	Human	ABEmax	1.75837	2020
Marquart2020-293T	CGTGTAACGTCCCCCAGCCA	Human	ABEmax	1.64399	2020
Marquart2020-293T	CCCGGACCTGTACTGGGAAT	Human	ABEmax	2.15297	2020
Marquart2020-293T	CTAGAGCGGTCATCTATACC	Human	ABEmax	2.88788	2020
Marquart2020-293T	TGAGCATCTGGAGGCATACA	Human	ABEmax	1.75538	2020
Marquart2020-293T	GGATGGTAGTCATTCTGTCC	Human	ABEmax	2.03851	2020
Marquart2020-293T	CTTATGCTGTGAGGACCACG	Human	ABEmax	4.24448	2020
Marquart2020-293T	CGTAGTCTATCGAAGAGTCT	Human	ABEmax	2.20713	2020
Marquart2020-293T	TGAACTCAGTAATAACATCA	Human	ABEmax	4.0724	2020
Marquart2020-293T	ACGGTAGCTAGCAAAATAGC	Human	ABEmax	2.31638	2020
Marquart2020-293T	CTTATATCCTCGTGGGTCAG	Human	ABEmax	2.0316	2020
Marquart2020-293T	TCTCTTAACTCACATACACT	Human	ABEmax	2.65087	2020
Marquart2020-293T	GGGGACCTACGTTAAAGGTT	Human	ABEmax	1.80282	2020
Marquart2020-293T	ACCGTTATTGGGCCAACCGC	Human	ABEmax	5.69014	2020
Marquart2020-293T	TTGTTTATGCGGTGACTGGA	Human	ABEmax	1.8018	2020
Marquart2020-293T	CCGCTATGGGGGTTGTTGTG	Human	ABEmax	3.88295	2020
Marquart2020-293T	TCACTATGGAACGCCTCCGA	Human	ABEmax	2.75436	2020
Marquart2020-293T	CAGTACTACCGAGTGTTTCT	Human	ABEmax	1.96629	2020
Marquart2020-293T	CGCAAGTGTCATCATTAAAG	Human	ABEmax	2.69663	2020
Marquart2020-293T	CACCACTCGTACCTACATCA	Human	ABEmax	2.35823	2020
Marquart2020-293T	ATGGTACATCTATGTAGAAC	Human	ABEmax	2.07748	2020
Marquart2020-293T	AGAATAATAAGTATTCGCCA	Human	ABEmax	2.52667	2020
Marquart2020-293T	TGTATTCTCCCGTCGAGCTA	Human	ABEmax	3.42312	2020
Marquart2020-293T	TTTGGATCCCTATACGCACT	Human	ABEmax	1.57039	2020
Marquart2020-293T	CATAGGTGTCGGCGCAAAAC	Human	ABEmax	3.41928	2020
Marquart2020-293T	GCTGTAAGAATATGTCACAC	Human	ABEmax	2.35162	2020
Marquart2020-293T	ACGTGATGCTTCGCGGGCGT	Human	ABEmax	3.52546	2020
Marquart2020-293T	TTGGGCAGGGGTCACCTGGA	Human	ABEmax	2.06935	2020
Marquart2020-293T	TACCATCTATAGCTGAATTT	Human	ABEmax	1.62192	2020
Marquart2020-293T	CACGATACCACCTAGGGTAG	Human	ABEmax	2.34768	2020
Marquart2020-293T	CTACATGTCGTTCCCATTGG	Human	ABEmax	1.56425	2020
Marquart2020-293T	GAATATGCCAGGAGCCTTTG	Human	ABEmax	4.18994	2020
Marquart2020-293T	CACTCACTCGATCTATGAGC	Human	ABEmax	2.01117	2020
Marquart2020-293T	CCAAACTCTGAAGCTCGTCA	Human	ABEmax	1.56337	2020
Marquart2020-293T	CCTCAATCCTCGAACCATAC	Human	ABEmax	6.5885	2020
Marquart2020-293T	AGCCACAAACACAGACACGA	Human	ABEmax	3.45982	2020
Marquart2020-293T	GTTTAGCAAGCTGAGTCCGA	Human	ABEmax	2.34375	2020
Marquart2020-293T	GGGCCGTACCGAAGAGGTGG	Human	ABEmax	5.13107	2020
Marquart2020-293T	CCGTATCGTTCCATGTGCGG	Human	ABEmax	3.28874	2020
Marquart2020-293T	TGGTACCTCCCAAGCGATCC	Human	ABEmax	1.78372	2020
Marquart2020-293T	GCTTAGCCAATGAGTTAGGA	Human	ABEmax	3.2312	2020
Marquart2020-293T	CGTCATATCCTTCACTTCGG	Human	ABEmax	1.6147	2020
Marquart2020-293T	ACATAATTCAATGAGGGTAC	Human	ABEmax	1.89204	2020
Marquart2020-293T	GGCCTAGTGCATATAGCTAC	Human	ABEmax	1.66945	2020
Marquart2020-293T	TACATAGCTACGGATCCGAC	Human	ABEmax	2.5584	2020
Marquart2020-293T	GCATATCCAAGAATCAAGAG	Human	ABEmax	1.94553	2020
Marquart2020-293T	AGGCTAAATACTATTAGTAT	Human	ABEmax	2.16787	2020
Marquart2020-293T	TCGATATAGTCTCTATTATG	Human	ABEmax	2.16787	2020
Marquart2020-293T	CCATACGATTGACTCCTCAT	Human	ABEmax	2.44309	2020
Marquart2020-293T	CGGGATAACCACCGCCGCGA	Human	ABEmax	1.55469	2020
Marquart2020-293T	GAGGAGCAGGACCTCCGTAG	Human	ABEmax	2.05214	2020
Marquart2020-293T	ATTACTACGCAATCGTGTAC	Human	ABEmax	2.05214	2020
Marquart2020-293T	ACACAGCTGTGCAGTCGATT	Human	ABEmax	2.16306	2020
Marquart2020-293T	GGTATGCGCGCTACCCTGGA	Human	ABEmax	2.93792	2020
Marquart2020-293T	ACACTACAGGGCCTGTCGAG	Human	ABEmax	3.43681	2020
Marquart2020-293T	CGATGAGCCGGACACTCGAG	Human	ABEmax	2.04986	2020
Marquart2020-293T	GTCGTATGTCCCGGAACTAC	Human	ABEmax	4.04432	2020
Marquart2020-293T	CAGCTGATCTGATTACGAAT	Human	ABEmax	2.27021	2020
Marquart2020-293T	CCTACGGCTAACGCCCTACT	Human	ABEmax	1.82623	2020
Marquart2020-293T	GCGGAGGGCGGTAAACACGT	Human	ABEmax	3.4292	2020
Marquart2020-293T	TCGTACCCAAGCCTAGTACA	Human	ABEmax	3.37203	2020
Marquart2020-293T	CATTATTTGGGTCCACGTGA	Human	ABEmax	2.26269	2020
Marquart2020-293T	TGACTATTCTGATATCTGAA	Human	ABEmax	1.71082	2020
Marquart2020-293T	ATGAGGAGGGTGTGAAGAAT	Human	ABEmax	1.93157	2020
Marquart2020-293T	CTTATGAGTCCCCCTCCGAT	Human	ABEmax	2.09597	2020
Marquart2020-293T	CAGCGGAGGGCGCGAACCAT	Human	ABEmax	3.91616	2020
Marquart2020-293T	GGGTAGAATAAGTGCGCGAC	Human	ABEmax	2.14994	2020
Marquart2020-293T	CTGTAGATGGTCGGCAGGAC	Human	ABEmax	3.63837	2020
Marquart2020-293T	AAGAGGAAAAACCTCGGTCC	Human	ABEmax	1.65289	2020
Marquart2020-293T	AATATGAACATCCGCCCCGT	Human	ABEmax	3.2489	2020
Marquart2020-293T	TCTTCATATCCTGTTTGGTA	Human	ABEmax	1.65198	2020
Marquart2020-293T	GGGTATGTGGCGGGGAATAC	Human	ABEmax	3.46344	2020
Marquart2020-293T	CGACTATAGGCCAATGTCAG	Human	ABEmax	2.91369	2020
Marquart2020-293T	TAGTGTACAGGACCATATAC	Human	ABEmax	2.52886	2020
Marquart2020-293T	GGAATATCCACCATAACCGG	Human	ABEmax	8.02198	2020
Marquart2020-293T	AAGCCCGAGCTCAGCCGACG	Human	ABEmax	1.53846	2020
Marquart2020-293T	TTATACCCCAGCGTGTGAAC	Human	ABEmax	2.02962	2020
Marquart2020-293T	ACCATTTCCGGTGTACTGTA	Human	ABEmax	1.69956	2020
Marquart2020-293T	GCGTACCTTATGCTCTTCAA	Human	ABEmax	3.77462	2020
Marquart2020-293T	CTGACGTATTAGTCTAGTGT	Human	ABEmax	1.91466	2020
Marquart2020-293T	GGTGACCCATTCCGTTATCG	Human	ABEmax	2.07764	2020
Marquart2020-293T	AACGTAGCTGAACACGTCAT	Human	ABEmax	6.06889	2020
Marquart2020-293T	CTCGACGGCTGGGAGAATGC	Human	ABEmax	2.18579	2020
Marquart2020-293T	GGAACATGGGGTCTGCGACG	Human	ABEmax	2.51366	2020
Marquart2020-293T	AGCACTACTGGCAACTTTCG	Human	ABEmax	2.95082	2020
Marquart2020-293T	ATGCAGTAATTGCTCCGCGG	Human	ABEmax	2.67613	2020
Marquart2020-293T	GGGTTACGTCGCTGTAGTAT	Human	ABEmax	2.83688	2020
Marquart2020-293T	CAGACACTCGTTGTTAGACA	Human	ABEmax	1.90944	2020
Marquart2020-293T	GGGCTAGGGAACGTTACAAA	Human	ABEmax	1.79935	2020
Marquart2020-293T	GACCACGCAACGAGTGGAAG	Human	ABEmax	1.85185	2020
Marquart2020-293T	TATGTCACTAGGTCAAGAAG	Human	ABEmax	2.99564	2020
Marquart2020-293T	GGCAGTATCGGTGGTGAAGG	Human	ABEmax	3.92157	2020
Marquart2020-293T	CCGCCACTCGCACGACGAGG	Human	ABEmax	4.0783	2020
Marquart2020-293T	GAGGAAGTGAGGAAGTCTTA	Human	ABEmax	1.57609	2020
Marquart2020-293T	CCTTACGGGCGATCCCGATA	Human	ABEmax	2.88043	2020
Marquart2020-293T	AGGATATCTTGGCGGGTTGG	Human	ABEmax	2.28261	2020
Marquart2020-293T	ATGTATCATGACAACGATTG	Human	ABEmax	1.52009	2020
Marquart2020-293T	GTGTAGTCGCTTGTAGGACC	Human	ABEmax	1.57267	2020
Marquart2020-293T	CCCGGATCGGCCACCACTTA	Human	ABEmax	4.98645	2020
Marquart2020-293T	GTACACGGATTCATACCTCG	Human	ABEmax	1.89599	2020
Marquart2020-293T	ACGAGTATGTTTATATCTCT	Human	ABEmax	5.57963	2020
Marquart2020-293T	CAGGCACCATTAGATCGCAT	Human	ABEmax	1.94911	2020
Marquart2020-293T	ACGCGCATGGAATAGCCGAC	Human	ABEmax	3.73579	2020
Marquart2020-293T	GGCCTATCCGTCGTAGGGAC	Human	ABEmax	1.62338	2020
Marquart2020-293T	CTGTGGATTGTAGTCAGCTG	Human	ABEmax	2.43506	2020
Marquart2020-293T	CAAATATTTTGACCTGGCAT	Human	ABEmax	1.51433	2020
Marquart2020-293T	GTAATATAAGGCCACACGCA	Human	ABEmax	2.05517	2020
Marquart2020-293T	TGAGACGGACCCTTCGTCGA	Human	ABEmax	2.91892	2020
Marquart2020-293T	CGGTGGACGGCAAAGGAATT	Human	ABEmax	1.67568	2020
Marquart2020-293T	AGAGGAGCCCTCTTACCCCA	Human	ABEmax	2.80929	2020
Marquart2020-293T	ACCGTTTAGGAAAGGTATCT	Human	ABEmax	1.83684	2020
Marquart2020-293T	TGCTATACAGAGAGTTATTG	Human	ABEmax	2.69978	2020
Marquart2020-293T	GGTTAGCTGTGTAAAGGGGC	Human	ABEmax	1.51106	2020
Marquart2020-293T	TGGTTATGGGTAGCTGGACT	Human	ABEmax	2.05073	2020
Marquart2020-293T	TTCGTACGTAGGCGGTGCGA	Human	ABEmax	1.99676	2020
Marquart2020-293T	ATCTATCGCAAGTCGCCGCA	Human	ABEmax	2.26537	2020
Marquart2020-293T	TGGGTAGCCCAGACACCCGA	Human	ABEmax	2.04962	2020
Marquart2020-293T	GTTGATCTGGTCTATTGGGA	Human	ABEmax	3.71968	2020
Marquart2020-293T	GGTTACTGTGGGCTGTCTGC	Human	ABEmax	5.76198	2020
Marquart2020-293T	GAGCTACTTGTAAATACCTC	Human	ABEmax	2.26171	2020
Marquart2020-293T	AGACGAAACGATTAAATTGG	Human	ABEmax	2.53096	2020
Marquart2020-293T	CCCACTATCTTGTATGAGAT	Human	ABEmax	2.53096	2020
Marquart2020-293T	GCTGCTAGATTGGTTATATC	Human	ABEmax	1.50781	2020
Marquart2020-293T	GGACAGCCTGGCCAGCAGCG	Human	ABEmax	1.88375	2020
Marquart2020-293T	TGTCTATTAGCGCGGGTTTG	Human	ABEmax	8.0732	2020
Marquart2020-293T	CGGTTACGTGGGAAATAACG	Human	ABEmax	3.06781	2020
Marquart2020-293T	TGTATGCTGTGGGTATCAAA	Human	ABEmax	5.05376	2020
Marquart2020-293T	TCCGGCACCCTACCCTCTTG	Human	ABEmax	2.57787	2020
Marquart2020-293T	AACTTGATGGACGCCCGACG	Human	ABEmax	2.14823	2020
Marquart2020-293T	CTGGTATGAAGACATCCCTC	Human	ABEmax	2.73605	2020
Marquart2020-293T	CCACACTCGGGGGGGAGAGA	Human	ABEmax	1.87668	2020
Marquart2020-293T	GGTTGACTCACAACTTAAGT	Human	ABEmax	2.67953	2020
Marquart2020-293T	AAGGATCTGAGTGGTCTTTG	Human	ABEmax	2.62313	2020
Marquart2020-293T	CGGACTGTAACAGTTCAATT	Human	ABEmax	1.65864	2020
Marquart2020-293T	AGCCACACTGGCAGCTTAAT	Human	ABEmax	2.67523	2020
Marquart2020-293T	GTTCCTAAGGCAGCGTCCAT	Human	ABEmax	1.60514	2020
Marquart2020-293T	GCCCGTACGTCTTAAACCAT	Human	ABEmax	1.65864	2020
Marquart2020-293T	CCTACTGCCAGTGCGGGCAG	Human	ABEmax	1.76471	2020
Marquart2020-293T	CCCTGTAGGTTTACTTTCGG	Human	ABEmax	2.29947	2020
Marquart2020-293T	ATGTACTCAACAGTTGGGTA	Human	ABEmax	1.54997	2020
Marquart2020-293T	AAGCTGGATGATCCTGGGTT	Human	ABEmax	2.56547	2020
Marquart2020-293T	CTTCTCGTACAATAGCTCTG	Human	ABEmax	1.81527	2020
Marquart2020-293T	CGAGCACGATCACTGTACGT	Human	ABEmax	4.53575	2020
Marquart2020-293T	GGGTGTAGCCAAATACCGCC	Human	ABEmax	1.65422	2020
Marquart2020-293T	TCCCGTTACCGGAAAGACTG	Human	ABEmax	4.00213	2020
Marquart2020-293T	TCCCTATGCCATCAGGGTTT	Human	ABEmax	3.6228	2020
Marquart2020-293T	ACGTTTACTCAGGGACCTAG	Human	ABEmax	3.83591	2020
Marquart2020-293T	GCCCCAGTTAGAATGAGTAA	Human	ABEmax	2.12993	2020
Marquart2020-293T	TGACCAGGTAGAACGTTCTT	Human	ABEmax	1.97018	2020
Marquart2020-293T	CTGTAATCGGCCCGTAAGCC	Human	ABEmax	10.0053	2020
Marquart2020-293T	CAAGACCCATGATACTATGA	Human	ABEmax	1.70303	2020
Marquart2020-293T	AGATTACTAAAGGGTTCCTA	Human	ABEmax	5.9074	2020
Marquart2020-293T	TGACTAGGACCCGTCTTAAT	Human	ABEmax	2.12879	2020
Marquart2020-293T	GTCAAATCTGTACAGGTGAA	Human	ABEmax	1.70032	2020
Marquart2020-293T	GGGCACTCTACCAGTCCACT	Human	ABEmax	2.17391	2020
Marquart2020-293T	AGAGTAGCGGTTCGGTCACG	Human	ABEmax	2.11977	2020
Marquart2020-293T	GGTTGTAGTGGGTCACCATA	Human	ABEmax	3.49762	2020
Marquart2020-293T	GCTCATCAGTACCTCCGTCG	Human	ABEmax	8.31128	2020
Marquart2020-293T	CTGGGTAAGGGATAGAACCG	Human	ABEmax	3.28216	2020
Marquart2020-293T	CCACACGCAACCATCCAAAG	Human	ABEmax	2.06349	2020
Marquart2020-293T	ATGCGCGTATGGCCTTGCGT	Human	ABEmax	2.53968	2020
Marquart2020-293T	GCGGCAAGAGCTAGATCAGT	Human	ABEmax	3.01428	2020
Marquart2020-293T	ATAGTAGCGGAACATCGCGT	Human	ABEmax	2.11305	2020
Marquart2020-293T	CCTAGATTTAGACGCTGACC	Human	ABEmax	1.58479	2020
Marquart2020-293T	TGCTATCCAGGCATTGACCG	Human	ABEmax	2.27033	2020
Marquart2020-293T	CGCTGACTAGGCGAAACACA	Human	ABEmax	3.2207	2020
Marquart2020-293T	ACCGCTATTATCTTAGATCT	Human	ABEmax	4.80211	2020
Marquart2020-293T	GGTCTACTTAATATCAACTG	Human	ABEmax	2.74262	2020
Marquart2020-293T	AGCAATAGCCAAGTACGTTT	Human	ABEmax	1.73959	2020
Marquart2020-293T	GGGTATCTGATCTAAAGTTT	Human	ABEmax	3.05585	2020
Marquart2020-293T	ATCGCACGGAGAGTTTTGCA	Human	ABEmax	1.79136	2020
Marquart2020-293T	GCTCCAGGTCGAGCGTACCA	Human	ABEmax	1.57895	2020
Marquart2020-293T	CGATTATCGGATGATGTTGG	Human	ABEmax	3.83605	2020
Marquart2020-293T	GGCCGGACTATTCACTAACA	Human	ABEmax	2.36469	2020
Marquart2020-293T	GCGTATCTGTGACCACATCG	Human	ABEmax	11.0294	2020
Marquart2020-293T	CAGTAAATCATTTAGCCCAC	Human	ABEmax	7.61555	2020
Marquart2020-293T	TTAGTACCGACAGCCATGCT	Human	ABEmax	3.62205	2020
Marquart2020-293T	AGGGTAAAACTGTGGATCTA	Human	ABEmax	1.94226	2020
Marquart2020-293T	GTGAATTGGACCGCCGCTGC	Human	ABEmax	2.83167	2020
Marquart2020-293T	ACGGTATCGCGGGTCTTGGC	Human	ABEmax	3.25118	2020
Marquart2020-293T	CTGGGGTAATCCTCCAGATG	Human	ABEmax	3.09386	2020
Marquart2020-293T	TCCATATCGTGTTAATAATT	Human	ABEmax	2.93501	2020
Marquart2020-293T	CAATAGGGCTGAGCGGGCGG	Human	ABEmax	2.51309	2020
Marquart2020-293T	AGAGGTTGTGATAGCTAAGA	Human	ABEmax	1.57068	2020
Marquart2020-293T	ATGCGTAGAAGCCGGCAGAT	Human	ABEmax	1.62134	2020
Marquart2020-293T	ATTCTACCGAGTGCTTCAGA	Human	ABEmax	2.66597	2020
Marquart2020-293T	CATAGTCCGCAACGTGCCCG	Human	ABEmax	2.45559	2020
Marquart2020-293T	GGTACGCGGCCGATCACGTC	Human	ABEmax	1.98537	2020
Marquart2020-293T	CAACGATCTTTGGGTCTCCC	Human	ABEmax	1.56658	2020
Marquart2020-293T	GCACCATCCCGACTGTAAAC	Human	ABEmax	2.08877	2020
Marquart2020-293T	GACGCGTATTGAATTTAGGA	Human	ABEmax	3.75979	2020
Marquart2020-293T	AAGCAGCTGTGATGTATATA	Human	ABEmax	2.19207	2020
Marquart2020-293T	CTGTACACCTGGCTGTGCCC	Human	ABEmax	1.61711	2020
Marquart2020-293T	GGGCTTACGAACAGAGCAGT	Human	ABEmax	1.66927	2020
Marquart2020-293T	CGACGTACTCCCTCTTCCAA	Human	ABEmax	6.1001	2020
Marquart2020-293T	GTGGGCGTACCATGGAAAAA	Human	ABEmax	3.12826	2020
Marquart2020-293T	CCCTACGTTCCCGCACTCTG	Human	ABEmax	5.3125	2020
Marquart2020-293T	CGTGATCAGTGAGAAGATGA	Human	ABEmax	1.87402	2020
Marquart2020-293T	TGGAGTCGGCAGAAGCGCAC	Human	ABEmax	1.71696	2020
Marquart2020-293T	GGGTATCGCTATAAACTGCA	Human	ABEmax	2.08117	2020
Marquart2020-293T	AAGTCAGTGTGTTTCTGTGA	Human	ABEmax	2.70552	2020
Marquart2020-293T	AACGGTAATATGCACTCCCA	Human	ABEmax	3.12175	2020
Marquart2020-293T	GAGTACCCCCCGGGCGAGCG	Human	ABEmax	3.90016	2020
Marquart2020-293T	GAACAAGCGACGGAGAAACC	Human	ABEmax	1.92408	2020
Marquart2020-293T	GGAGACAAAATGCAGACGCG	Human	ABEmax	7.4883	2020
Marquart2020-293T	TGATTAGCGAGCAGAATAGA	Human	ABEmax	2.2869	2020
Marquart2020-293T	GAGAGCATCAATCGTAGTGC	Human	ABEmax	1.6632	2020
Marquart2020-293T	TACATAACACCCGGAGCTCT	Human	ABEmax	1.71429	2020
Marquart2020-293T	AACGGGATTTGTACCTCACC	Human	ABEmax	2.49351	2020
Marquart2020-293T	TGCCAAATGACAAGCAACGT	Human	ABEmax	1.92108	2020
Marquart2020-293T	TAAGGAGAAGGCTCTAGAGA	Human	ABEmax	1.50493	2020
Marquart2020-293T	TTACACCTCAACAACATGGC	Human	ABEmax	1.81441	2020
Marquart2020-293T	TAATTATCTCATACTCAGCG	Human	ABEmax	2.27979	2020
Marquart2020-293T	AACGCTACGGTTGTGCTCAT	Human	ABEmax	2.17391	2020
Marquart2020-293T	GTGCTCACCAAAGCTTACTA	Human	ABEmax	2.12106	2020
Marquart2020-293T	GATCACCTTAGATCGTACGC	Human	ABEmax	1.96484	2020
Marquart2020-293T	TCAGGATGAGCAGGAGATTA	Human	ABEmax	1.96382	2020
Marquart2020-293T	AGGTCTACCGCTGTGTTCGG	Human	ABEmax	1.86047	2020
Marquart2020-293T	CCATCAAGTGGGATACGCAG	Human	ABEmax	1.96281	2020
Marquart2020-293T	ACAGTTATGCCTTAGTGTAA	Human	ABEmax	2.52969	2020
Marquart2020-293T	TCACTATGAGGGTGAGAACT	Human	ABEmax	2.63158	2020
Marquart2020-293T	CGTCCACGTTATAATGAGTT	Human	ABEmax	4.38596	2020
Marquart2020-293T	AGGTATTGTGGTACTCATAA	Human	ABEmax	1.9082	2020
Marquart2020-293T	GCTATAGTACTAGGTACTAC	Human	ABEmax	2.37236	2020
Marquart2020-293T	GCACGTACGATCGTCTCTGG	Human	ABEmax	3.40206	2020
Marquart2020-293T	GTTGTAGCCCGCCCTCATTG	Human	ABEmax	3.03967	2020
Marquart2020-293T	CTAATTGGTTCGACTACTGG	Human	ABEmax	2.98661	2020
Marquart2020-293T	CGTACCGTGGCGCCATCGGC	Human	ABEmax	1.74897	2020
Marquart2020-293T	CGCCATATCGCAGTGATCAC	Human	ABEmax	1.74717	2020
Marquart2020-293T	GCATATTTTGGTGACTGATG	Human	ABEmax	2.15606	2020
Marquart2020-293T	GCCTTAGAGTGGAAGCCAGG	Human	ABEmax	1.89938	2020
Marquart2020-293T	CATACCCGACCGGAATATAA	Human	ABEmax	2.10364	2020
Marquart2020-293T	CGTCGGTATACCACTGACCT	Human	ABEmax	1.69318	2020
Marquart2020-293T	ATGGACGAGCCAAACCCTTC	Human	ABEmax	2.76498	2020
Marquart2020-293T	CAGTCTACTCCCCTACGTCC	Human	ABEmax	7.16846	2020
Marquart2020-293T	AACTACTTCACTATAAAGGG	Human	ABEmax	2.50768	2020
Marquart2020-293T	TGGCAGTACGGCTACTTACC	Human	ABEmax	1.7912	2020
Marquart2020-293T	TCAATCCACCCAAGTTCAAC	Human	ABEmax	1.68884	2020
Marquart2020-293T	AGATTACGGGACGTGAACCA	Human	ABEmax	2.91411	2020
Marquart2020-293T	GCCCCCATACGAGAGAGTAA	Human	ABEmax	1.53374	2020
Marquart2020-293T	CCGATAGTCTCGCGCCTTGG	Human	ABEmax	2.70684	2020
Marquart2020-293T	GTAGCAGAGTAGGTTGAGTC	Human	ABEmax	2.09397	2020
Marquart2020-293T	CGGGTGATCTGGGAGTCTGG	Human	ABEmax	2.50255	2020
Marquart2020-293T	TCGGAGCGAGTTCAGTTGAA	Human	ABEmax	1.99081	2020
Marquart2020-293T	CCGAGACAGATGAATACCAT	Human	ABEmax	2.70546	2020
Marquart2020-293T	TGTGGATTTCGCATCGAGCG	Human	ABEmax	2.55232	2020
Marquart2020-293T	CTCGTATTAGACCCTGAGTA	Human	ABEmax	1.83767	2020
Marquart2020-293T	GTATTAGGACTTGACCATAG	Human	ABEmax	1.73469	2020
Marquart2020-293T	ATTTTAACGTGGAATGCCGT	Human	ABEmax	6.57828	2020
Marquart2020-293T	GACGATAACCACCGGTGCAG	Human	ABEmax	3.97756	2020
Marquart2020-293T	ACGTTATCCTATTGCAACAT	Human	ABEmax	2.29358	2020
Marquart2020-293T	GCCCACTGAGACAGGCTAGT	Human	ABEmax	4.42748	2020
Marquart2020-293T	GCATGACTGGCTCACAGGAA	Human	ABEmax	1.93089	2020
Marquart2020-293T	ACCAGTATTCGCCCCAGGTA	Human	ABEmax	2.28659	2020
Marquart2020-293T	CGGCAACCAACTCGATAACG	Human	ABEmax	1.5744	2020
Marquart2020-293T	AGATTACACAGCGAACACGC	Human	ABEmax	2.74251	2020
Marquart2020-293T	CCCGCTTAACTTTGTCTGGA	Human	ABEmax	1.67598	2020
Marquart2020-293T	GTACATTCGCCCTGGACGGT	Human	ABEmax	3.19797	2020
Marquart2020-293T	CTCGTACTCGTCCGCTCAGA	Human	ABEmax	1.92893	2020
Marquart2020-293T	CGTGTCCTACTGCCTGCCTA	Human	ABEmax	1.5736	2020
Marquart2020-293T	CAACAGTGGAAGCAGTCGTG	Human	ABEmax	1.72501	2020
Marquart2020-293T	GAGTATCCTCGATCGTCCGT	Human	ABEmax	2.12982	2020
Marquart2020-293T	CGCGGGAAAGCCGCTTCCGA	Human	ABEmax	5.1217	2020
Marquart2020-293T	CTGCGTAGAGATCAGGAAGT	Human	ABEmax	2.48227	2020
Marquart2020-293T	ATAACAGAATGTTACGGCAA	Human	ABEmax	2.17611	2020
Marquart2020-293T	GAACCACTGGAAGCCTGAGT	Human	ABEmax	2.22447	2020
Marquart2020-293T	GGCAGTATCGTTCGGCCGAG	Human	ABEmax	2.32558	2020
Marquart2020-293T	ACGAATCGGGAGGGTGTGTG	Human	ABEmax	2.12228	2020
Marquart2020-293T	GCACACAAGACCATGAGTAG	Human	ABEmax	2.42547	2020
Marquart2020-293T	TAATACAAGGTACGGCATGA	Human	ABEmax	3.08236	2020
Marquart2020-293T	GTCAAACGACTCCGTAGCAG	Human	ABEmax	3.23396	2020
Marquart2020-293T	ACCTGACCCGTGTACTATCA	Human	ABEmax	1.8191	2020
Marquart2020-293T	AAGGGGAGTGGCATTCTCGA	Human	ABEmax	1.86963	2020
Marquart2020-293T	GCCCTATCTTTCCAGAAGGT	Human	ABEmax	1.66667	2020
Marquart2020-293T	CGAGGACCCCAGGGTTATAG	Human	ABEmax	1.86774	2020
Marquart2020-293T	CGTAGTACTTGAGTATTCAA	Human	ABEmax	1.7163	2020
Marquart2020-293T	TCCGTATACACTACCTCGGA	Human	ABEmax	1.96672	2020
Marquart2020-293T	GTGTAGGGGATATCCGCCTA	Human	ABEmax	2.16734	2020
Marquart2020-293T	TCCCACCCAACTATTTGGAG	Human	ABEmax	1.5625	2020
Marquart2020-293T	GTCTTGATCAACGCCTCACG	Human	ABEmax	1.96573	2020
Marquart2020-293T	CGGATTTCGACCGAGAGAAA	Human	ABEmax	1.76234	2020
Marquart2020-293T	CAATACACACCGATTCGTGG	Human	ABEmax	3.27291	2020
Marquart2020-293T	AGTGGATGAAGCCCCGAGCG	Human	ABEmax	2.36657	2020
Marquart2020-293T	CTACCTATTTCCTCGGGGCA	Human	ABEmax	1.61128	2020
Marquart2020-293T	TGGGGGTATCCGTATCAGCG	Human	ABEmax	2.56668	2020
Marquart2020-293T	GCCGGTTATGCTGCAATGTG	Human	ABEmax	4.52944	2020
Marquart2020-293T	CGATATCACGATGGGAGAAA	Human	ABEmax	2.31388	2020
Marquart2020-293T	CTATACTTGGAACCATCTTG	Human	ABEmax	1.65913	2020
Marquart2020-293T	CCCATTAACGTAGAGACTGT	Human	ABEmax	1.65913	2020
Marquart2020-293T	GACTAGGGAGTTGAAGCTGC	Human	ABEmax	3.41709	2020
Marquart2020-293T	GCACACTGGAGTATATACTA	Human	ABEmax	1.70854	2020
Marquart2020-293T	GCCCACCTTCACTTTACAGT	Human	ABEmax	2.51256	2020
Marquart2020-293T	ATGCTGACCCCCGAATAAGA	Human	ABEmax	1.60804	2020
Marquart2020-293T	GATTACCGGGACGTCTTGTT	Human	ABEmax	2.65797	2020
Marquart2020-293T	TGCGCACTATCTGGTCCGTG	Human	ABEmax	2.35589	2020
Marquart2020-293T	ACGATATCTAAACATGCGTA	Human	ABEmax	1.50301	2020
Marquart2020-293T	CATCTAGTCCAATATAGACG	Human	ABEmax	2.40361	2020
Marquart2020-293T	GGACAGTGTCGGCAGCAGCT	Human	ABEmax	1.75	2020
Marquart2020-293T	AGGCTAAAAGCCGATCGTGT	Human	ABEmax	1.8	2020
Marquart2020-293T	CCGATTGGGCGCCTCGGCAC	Human	ABEmax	1.89621	2020
Marquart2020-293T	CTGAGTGGTTGACTTCGAAA	Human	ABEmax	2.09476	2020
Marquart2020-293T	GCATAGACTCCTGGGAAGAG	Human	ABEmax	1.79551	2020
Marquart2020-293T	CGGGTACAGCCTCTCTAAGG	Human	ABEmax	1.74477	2020
Marquart2020-293T	CCCTTAGGACATGCACGCCA	Human	ABEmax	1.74303	2020
Marquart2020-293T	GATTACTGAAATCTTGGGTT	Human	ABEmax	2.58835	2020
Marquart2020-293T	GGCGCATTCAGACGCACTGC	Human	ABEmax	2.23992	2020
Marquart2020-293T	AGTTAGCACTTATCGTCCCT	Human	ABEmax	1.59204	2020
Marquart2020-293T	AAGTAGGGGAAGACGTAGAC	Human	ABEmax	2.18688	2020
Marquart2020-293T	CAGGGCCATGTATCGAACCA	Human	ABEmax	1.54076	2020
Marquart2020-293T	GCGATAAGAATACACAGTCC	Human	ABEmax	2.73088	2020
Marquart2020-293T	GGGTACCCTAGAGCTTAAAT	Human	ABEmax	1.98511	2020
Marquart2020-293T	GCCAACTTCGCCGATCAAGG	Human	ABEmax	2.08437	2020
Marquart2020-293T	AGGCGCATGGGGCATGATAC	Human	ABEmax	1.93548	2020
Marquart2020-293T	GGCCGCATGTTGGATCACGC	Human	ABEmax	2.08333	2020
Marquart2020-293T	CCATAGTAACCGGACTTAAG	Human	ABEmax	1.63528	2020
Marquart2020-293T	TTGTAGTCTCTGGGGCCTCG	Human	ABEmax	1.68484	2020
Marquart2020-293T	CTTAGATTGGGTCAACCTGT	Human	ABEmax	2.32904	2020
Marquart2020-293T	GCGCATCCGCCACACAGAAA	Human	ABEmax	1.684	2020
Marquart2020-293T	GTTCGAGGAATTCAGAATTG	Human	ABEmax	2.1793	2020
Marquart2020-293T	CAGGACGACGATAGAAGATT	Human	ABEmax	1.68317	2020
Marquart2020-293T	CATAGTGTCGTGTTCTGACG	Human	ABEmax	2.47402	2020
Marquart2020-293T	CTTATATCGGTGGTCAAATG	Human	ABEmax	3.90702	2020
Marquart2020-293T	AACCACGAACGCCACTGAGG	Human	ABEmax	2.81481	2020
Marquart2020-293T	AAAGATGGCGCATAGTGAGT	Human	ABEmax	3.84805	2020
Marquart2020-293T	AGTGGAGCATCCGCTGAGGA	Human	ABEmax	1.92403	2020
Marquart2020-293T	TCCTTAATGACGTGAGGTGG	Human	ABEmax	1.62802	2020
Marquart2020-293T	GCGTTGACGTCTGTAAGCGG	Human	ABEmax	2.26936	2020
Marquart2020-293T	TAACAGGGGATGCAGCGCCT	Human	ABEmax	4.92854	2020
Marquart2020-293T	GGGCTATCTCATAGAAAACT	Human	ABEmax	2.80788	2020
Marquart2020-293T	CCAGTATCAACACACGTAAT	Human	ABEmax	3.64353	2020
Marquart2020-293T	ATGGCATGGACGCTGGACAA	Human	ABEmax	1.72244	2020
Marquart2020-293T	GGTCTACCCTAACATAAGGT	Human	ABEmax	4.57677	2020
Marquart2020-293T	TTGTATTGTTGAACCACCTT	Human	ABEmax	1.57403	2020
Marquart2020-293T	AACATACAATGCTCGCTGCC	Human	ABEmax	1.67241	2020
Marquart2020-293T	CAGCGGTACTTGGGGTAATC	Human	ABEmax	2.9513	2020
Marquart2020-293T	GAGCGTATGGCCAGCCTGAA	Human	ABEmax	2.80236	2020
Marquart2020-293T	ACGTGACTGGTAGATGGACG	Human	ABEmax	2.2113	2020
Marquart2020-293T	TGTACTTGTGCAACAAGAGC	Human	ABEmax	1.62083	2020
Marquart2020-293T	GGTGATCTGCGAATACGCGG	Human	ABEmax	2.9946	2020
Marquart2020-293T	CAGTATGGCCTCGGCAATAC	Human	ABEmax	1.7673	2020
Marquart2020-293T	CATGGACTCGCAGACTCCAT	Human	ABEmax	1.86549	2020
Marquart2020-293T	ATCGTACCCCCACGTCAGCG	Human	ABEmax	2.84732	2020
Marquart2020-293T	GCACATGGGGTCATAGACAC	Human	ABEmax	2.79549	2020
Marquart2020-293T	CCGTACTACCAATTACCTCG	Human	ABEmax	1.56863	2020
Marquart2020-293T	CGGGGACTCGGAAAGCATCT	Human	ABEmax	2.5	2020
Marquart2020-293T	GCCCTAGCATGAGTGAGACA	Human	ABEmax	2.7451	2020
Marquart2020-293T	TGTACGGTCATACCCCTGCC	Human	ABEmax	1.95982	2020
Marquart2020-293T	TGTTACGAACCGTACCCACG	Human	ABEmax	2.88932	2020
Marquart2020-293T	AGGGTTACTGGTCCGCTCTC	Human	ABEmax	5.43585	2020
Marquart2020-293T	ATTAACACGAGAACCGACCA	Human	ABEmax	1.56632	2020
Marquart2020-293T	CTATTTGGAGGCCCTGGAGT	Human	ABEmax	1.56556	2020
Marquart2020-293T	GTAGTACTTCCCAGAAGGCG	Human	ABEmax	1.51515	2020
Marquart2020-293T	GGGCAATATGTCTATCAGTA	Human	ABEmax	2.78592	2020
Marquart2020-293T	TTGGAGGTCGGGGTTCCTAG	Human	ABEmax	3.56619	2020
Marquart2020-293T	CCATGGACTGAAGCTATCAA	Human	ABEmax	1.85547	2020
Marquart2020-293T	GTGAATCGGGGTCTTCTCTC	Human	ABEmax	4.68521	2020
Marquart2020-293T	AACGGACCTAGTAGGGTGAT	Human	ABEmax	2.19619	2020
Marquart2020-293T	ATGCGCAGACGGCAAGAAAC	Human	ABEmax	5.17073	2020
Marquart2020-293T	GCTCATCGTATCAACCCAAA	Human	ABEmax	1.51146	2020
Marquart2020-293T	TACCGGACCTCGCGGGATAG	Human	ABEmax	2.58411	2020
Marquart2020-293T	TATCCTATGACCTCGTCCTA	Human	ABEmax	2.19405	2020
Marquart2020-293T	TCGTTTACCGGCACTAGACG	Human	ABEmax	2.53411	2020
Marquart2020-293T	AGTGTACTGGACGATGATAC	Human	ABEmax	2.82376	2020
Marquart2020-293T	GGCTAGCTGAACTAAACCCC	Human	ABEmax	4.23358	2020
Marquart2020-293T	TTATCTGGCATCTCCGCAGT	Human	ABEmax	5.49878	2020
Marquart2020-293T	CGTTAGGATTCGCGCTGCTG	Human	ABEmax	1.70151	2020
Marquart2020-293T	AACCGATGCGCTGACCTACG	Human	ABEmax	2.28488	2020
Marquart2020-293T	GCAAGTATTGGCCTCGATGT	Human	ABEmax	1.99319	2020
Marquart2020-293T	TCGGGACCATGAAGCATAAG	Human	ABEmax	1.55415	2020
Marquart2020-293T	GTCAGAAAAGATCCCCTGTG	Human	ABEmax	1.84556	2020
Marquart2020-293T	GGCGCATTTATCTTCGATGT	Human	ABEmax	1.50412	2020
Marquart2020-293T	GTTTATCTGAAAACCTGCCC	Human	ABEmax	1.69738	2020
Marquart2020-293T	CACTGAATTGAGCGGACGCG	Human	ABEmax	3.54025	2020
Marquart2020-293T	TGATTTAGTCGACGCGGACG	Human	ABEmax	1.69574	2020
Marquart2020-293T	TTTCTTATGCGCCGCCGCAT	Human	ABEmax	1.93798	2020
Marquart2020-293T	TGATCTAAGTGTCCCTCTCA	Human	ABEmax	2.13178	2020
Marquart2020-293T	CGTACGCGTGCCCCCAGATT	Human	ABEmax	2.2276	2020
Marquart2020-293T	TGAGATCTCAGGAAGGAGTG	Human	ABEmax	1.74334	2020
Marquart2020-293T	AGATGTATCGTCAGCAAACT	Human	ABEmax	1.88862	2020
Marquart2020-293T	ATAATACCCATAGACGGTAA	Human	ABEmax	2.12972	2020
Marquart2020-293T	CGGAGTGGTGATACGCGATC	Human	ABEmax	5.07737	2020
Marquart2020-293T	CCGCATGGGTCTCTTATAAG	Human	ABEmax	2.65957	2020
Marquart2020-293T	CCGTGATGCTCAGTCCCGAA	Human	ABEmax	2.61122	2020
Marquart2020-293T	ATAGGATGTTTTGAAATATG	Human	ABEmax	2.31996	2020
Marquart2020-293T	GTGCCCACTCCCGTGTTCCC	Human	ABEmax	2.51329	2020
Marquart2020-293T	TCTGAGATGCCGTGGTGTCC	Human	ABEmax	1.73913	2020
Marquart2020-293T	ATGTAGAGCCTGTCCTTGTT	Human	ABEmax	2.17286	2020
Marquart2020-293T	GACGCTACCACGGTTAGATG	Human	ABEmax	2.3166	2020
Marquart2020-293T	ATGTGAGCATCAGGTCGAAC	Human	ABEmax	1.64014	2020
Marquart2020-293T	TCGATCACAAGACTTTAGGC	Human	ABEmax	2.12253	2020
Marquart2020-293T	ACTACGTAGGAACCAAAGTT	Human	ABEmax	1.5896	2020
Marquart2020-293T	AAGCGATTGCACGCTACGCA	Human	ABEmax	2.11844	2020
Marquart2020-293T	AAGTCATCGCGCCTTAAGGA	Human	ABEmax	4.04235	2020
Marquart2020-293T	CATCGCGCAAGCCCACGCGC	Human	ABEmax	2.02117	2020
Marquart2020-293T	TTGGACTCAATTCGGAGAGC	Human	ABEmax	3.7037	2020
Marquart2020-293T	TAGCTAGTCGACTAAGAACG	Human	ABEmax	2.5974	2020
Marquart2020-293T	GTTCTACAACTCTGGTTCTG	Human	ABEmax	1.53772	2020
Marquart2020-293T	CTCTATCCATCAGATAACAG	Human	ABEmax	3.98655	2020
Marquart2020-293T	TCCAGAGTGCCGTCCCAAGT	Human	ABEmax	2.01729	2020
Marquart2020-293T	GCACTAGGGGACAGCTGGGC	Human	ABEmax	4.8511	2020
Marquart2020-293T	GTTACCTCAAGAAATGATTC	Human	ABEmax	1.63226	2020
Marquart2020-293T	CTCCATTTATGCGGTATCCA	Human	ABEmax	1.53625	2020
Marquart2020-293T	GCCTTAGAGGCGTGAACGAC	Human	ABEmax	2.35238	2020
Marquart2020-293T	CTGATATCCGGTGCTAACGA	Human	ABEmax	2.97505	2020
Marquart2020-293T	TGTCACCAATTTGTGATGAG	Human	ABEmax	2.20623	2020
Marquart2020-293T	AAACAACGGGTCTAACCACG	Human	ABEmax	2.1093	2020
Marquart2020-293T	GGCAGTACTGAGGCGGCTAA	Human	ABEmax	3.30777	2020
Marquart2020-293T	GGGGCCTTGTTATGGCACTA	Human	ABEmax	4.45829	2020
Marquart2020-293T	CCGCTAGCCAGGTATCTGGG	Human	ABEmax	2.48923	2020
Marquart2020-293T	GCCACTAATTTCCCCCGAAA	Human	ABEmax	1.53183	2020
Marquart2020-293T	CAGTACGGATGAAGAAGGAT	Human	ABEmax	4.54328	2020
Marquart2020-293T	GAGTTAGTACGCACCGTTCG	Human	ABEmax	4.01722	2020
Marquart2020-293T	TCCGCGGACGGTCTAGCAGC	Human	ABEmax	2.29555	2020
Marquart2020-293T	GGCTATTCGCTCCGCGGTAG	Human	ABEmax	2.39006	2020
Marquart2020-293T	GCTCCACCTAGTTTATCGTG	Human	ABEmax	1.81644	2020
Marquart2020-293T	TCAGGCTACTTGTTAATTCG	Human	ABEmax	3.9656	2020
Marquart2020-293T	CGCGAATCGAGAGCCAAGGT	Human	ABEmax	1.52818	2020
Marquart2020-293T	CCACCTATCCTTTACGGGGC	Human	ABEmax	2.29226	2020
Marquart2020-293T	GGACGTACCCTGTAGTCAAG	Human	ABEmax	10.0191	2020
Marquart2020-293T	AGAGGGGACTCGACTCGGAC	Human	ABEmax	1.62214	2020
Marquart2020-293T	GGGATCGCACTTCAAACGGC	Human	ABEmax	1.57443	2020
Marquart2020-293T	GGATACTGGTCAAAATGTCG	Human	ABEmax	3.3381	2020
Marquart2020-293T	ATTCATACAGATATGGTCCG	Human	ABEmax	1.61905	2020
Marquart2020-293T	CATGTAGTTGAACTTAGATG	Human	ABEmax	3.56803	2020
Marquart2020-293T	GTTATTGCGCACGTTCTCTT	Human	ABEmax	1.80351	2020
Marquart2020-293T	CGATTACTGGGTTGGCTTGT	Human	ABEmax	2.23066	2020
Marquart2020-293T	GGGATGAGTGCTTAAGGTCG	Human	ABEmax	1.85009	2020
Marquart2020-293T	AGCACATTTCGAGTACAGCG	Human	ABEmax	1.70697	2020
Marquart2020-293T	CCGGGTACACATGACGGCAG	Human	ABEmax	3.6036	2020
Marquart2020-293T	TACACCACACCGTACCATTG	Human	ABEmax	1.56398	2020
Marquart2020-293T	CATATCTGTTCCGGCTAAGA	Human	ABEmax	2.51185	2020
Marquart2020-293T	CCTTAGCGTCCCCAGTGCAG	Human	ABEmax	3.03318	2020
Marquart2020-293T	CGGAGTAGAACCATAAACGC	Human	ABEmax	4.2654	2020
Marquart2020-293T	AGGTACAGATCGCAACTTCT	Human	ABEmax	1.80009	2020
Marquart2020-293T	AACCTACTACGCTCGGACCC	Human	ABEmax	1.56324	2020
Marquart2020-293T	CCTCCTTATCGATTGGACCA	Human	ABEmax	1.61061	2020
Marquart2020-293T	TGGATAGCCAACGCTCAGGT	Human	ABEmax	1.79839	2020
Marquart2020-293T	GCGTACCACCGTATAGGAGT	Human	ABEmax	2.83822	2020
Marquart2020-293T	TTGGCACCGTGAATAATCGC	Human	ABEmax	1.93945	2020
Marquart2020-293T	GCACAATTACCCCGCTTAAG	Human	ABEmax	3.026	2020
Marquart2020-293T	AGTCTACCAACTTAACCGTT	Human	ABEmax	2.12766	2020
Marquart2020-293T	CACTACGGATTGCTTGTAGC	Human	ABEmax	1.70132	2020
Marquart2020-293T	CCCCTTATGCTGAACTTCTG	Human	ABEmax	4.96219	2020
Marquart2020-293T	CCTATGGCGAAACTCACTGA	Human	ABEmax	2.40793	2020
Marquart2020-293T	GTTGATGTCCAGGCTCGGGG	Human	ABEmax	1.60529	2020
Marquart2020-293T	AGTCTATCGCATGCCTTGCG	Human	ABEmax	3.87158	2020
Marquart2020-293T	GCATTATCGGCCGTCGGTAC	Human	ABEmax	8.16808	2020
Marquart2020-293T	GGGTGCACGCAGCGTCTTCT	Human	ABEmax	1.84136	2020
Marquart2020-293T	TTGTAGCCGCCTCTTCGCGA	Human	ABEmax	2.68995	2020
Marquart2020-293T	GATGATTCGATGCCCTATGC	Human	ABEmax	2.21698	2020
Marquart2020-293T	CATGTAGAGCTAGCCGACAA	Human	ABEmax	2.07547	2020
Marquart2020-293T	CCGAGTACATCTGGGACATC	Human	ABEmax	1.60377	2020
Marquart2020-293T	TGCCGTACACAATTACTCAC	Human	ABEmax	4.00943	2020
Marquart2020-293T	CATAACCGTACTCGCTGATA	Human	ABEmax	1.65017	2020
Marquart2020-293T	GCAGGAGCGACCCATATCTA	Human	ABEmax	2.49882	2020
Marquart2020-293T	TGGTAGGGGACGTGGGATGT	Human	ABEmax	2.82752	2020
Marquart2020-293T	CATCCTAGATTCTTCCGCCG	Human	ABEmax	1.60151	2020
Marquart2020-293T	AGATATGTGGACGCTCCACG	Human	ABEmax	2.82486	2020
Marquart2020-293T	TAGTGTGTACACCGCGTGAG	Human	ABEmax	12.9944	2020
Marquart2020-293T	ATCTGATTTCGGCAACAGCC	Human	ABEmax	4.19021	2020
Marquart2020-293T	GCGGGACTAGGTAGGCGCAG	Human	ABEmax	5.31515	2020
Marquart2020-293T	TAGAGACGCTGGGTATCCTT	Human	ABEmax	2.20968	2020
Marquart2020-293T	TTCTGTTCTAGCAAAACACC	Human	ABEmax	6.11189	2020
Marquart2020-293T	GGCCTTATAACCGAAACTAG	Human	ABEmax	1.83271	2020
Marquart2020-293T	GTGGGTTAGACGTTCTATCT	Human	ABEmax	2.4906	2020
Marquart2020-293T	TACGTTACATAGGTTTAACA	Human	ABEmax	1.55002	2020
Marquart2020-293T	TACTACCCAGCTGGAATAAT	Human	ABEmax	2.58216	2020
Marquart2020-293T	GCGGTACCATCCCTTAGAGC	Human	ABEmax	5.39906	2020
Marquart2020-293T	GTAAGGCAGTTAAAAAATCA	Human	ABEmax	7.93427	2020
Marquart2020-293T	GCTACTCTGGTATCAAGCTC	Human	ABEmax	1.82841	2020
Marquart2020-293T	CAAGCTACATATTCTGCGCA	Human	ABEmax	2.81294	2020
Marquart2020-293T	GGGCCGTAAGTTCTACGGTT	Human	ABEmax	2.76606	2020
Marquart2020-293T	TGTGGATAGTCCTTGGACAG	Human	ABEmax	3.09278	2020
Marquart2020-293T	CAGCAATTGCGGGCCGTGGT	Human	ABEmax	1.96813	2020
Marquart2020-293T	CTTATTGGAGGCTTCGCATA	Human	ABEmax	2.90398	2020
Marquart2020-293T	GCGTACTAGCAAGAATGACC	Human	ABEmax	1.54494	2020
Marquart2020-293T	TGCGTACCCGGAGACCACTG	Human	ABEmax	5.05618	2020
Marquart2020-293T	TTCCCTAATAAACCGTGCAC	Human	ABEmax	2.01311	2020
Marquart2020-293T	AAATTCACCGTAGCCCTGGG	Human	ABEmax	1.87266	2020
Marquart2020-293T	GTTATAACAGCGTGGGCTTT	Human	ABEmax	1.7314	2020
Marquart2020-293T	CGGTTATCTCAGCACCCCCG	Human	ABEmax	3.83536	2020
Marquart2020-293T	CGAGCACCAGCATGTTAGTA	Human	ABEmax	2.05704	2020
Marquart2020-293T	GAGCACTCTAGGGCAGTTCA	Human	ABEmax	1.9617	2020
Marquart2020-293T	ACGTACTGTGGCACATACAA	Human	ABEmax	3.1746	2020
Marquart2020-293T	GCGGATTTGTCTCTTGCGCT	Human	ABEmax	2.33427	2020
Marquart2020-293T	ACTTCTATGTAGCCTACGAA	Human	ABEmax	1.77404	2020
Marquart2020-293T	AAGTGGATGACCACGTCTTG	Human	ABEmax	2.51983	2020
Marquart2020-293T	GGTGGACCCCCTGGTTGGGT	Human	ABEmax	1.86567	2020
Marquart2020-293T	AAGCCTATTCATTCTAAAGC	Human	ABEmax	2.0056	2020
Marquart2020-293T	CCGTACCTCCCAGTATGGTA	Human	ABEmax	1.58508	2020
Marquart2020-293T	GGCTACCCGGACTAGGTAGA	Human	ABEmax	2.84382	2020
Marquart2020-293T	CGATAGCCGTATATGTAGTT	Human	ABEmax	2.61072	2020
Marquart2020-293T	TAGTTAGCGGCGACGTCCTT	Human	ABEmax	4.05405	2020
Marquart2020-293T	CGGAGTATACTTCAACGACC	Human	ABEmax	4.70643	2020
Marquart2020-293T	GCAAAAAATTCTTCCCCGAT	Human	ABEmax	8.01118	2020
Marquart2020-293T	CCGGTAGTCGCACTAGTTAC	Human	ABEmax	3.44667	2020
Marquart2020-293T	CCGAGCGTACAAAGTTGGGT	Human	ABEmax	2.51514	2020
Marquart2020-293T	TCACAGGAATCAACCCGGGG	Human	ABEmax	1.72253	2020
Marquart2020-293T	GGCGCCACGTTGGTCTAAAT	Human	ABEmax	2.00186	2020
Marquart2020-293T	AGTCACCCTGATCGGACAGG	Human	ABEmax	1.6752	2020
Marquart2020-293T	ACCATAGACGCCGGGCCTCT	Human	ABEmax	4.23453	2020
Marquart2020-293T	GCGGCAGTAGCCCCTCTCCT	Human	ABEmax	1.95349	2020
Marquart2020-293T	ATAGACCCTGTCAGCACCCC	Human	ABEmax	1.90344	2020
Marquart2020-293T	GGCAGCCGTTGTTTAAGGGT	Human	ABEmax	1.90255	2020
Marquart2020-293T	TTATTATCCCTCAGGAATCT	Human	ABEmax	2.36659	2020
Marquart2020-293T	CCGGGATCCAGACAGATTCC	Human	ABEmax	2.73655	2020
Marquart2020-293T	GAGGCACTGCGAGTATCGGT	Human	ABEmax	1.80891	2020
Marquart2020-293T	ATTAGATCGCGCTTCTATCC	Human	ABEmax	2.22531	2020
Marquart2020-293T	TGGTACTGCCTAAACCGCCA	Human	ABEmax	4.26123	2020
Marquart2020-293T	CCCTATCGTGGGGACGTGTA	Human	ABEmax	5.3654	2020
Marquart2020-293T	ATTCGTGGACAACAGCGACT	Human	ABEmax	1.9889	2020
Marquart2020-293T	TCATAGTCACTAGCGGCCCC	Human	ABEmax	1.89552	2020
Marquart2020-293T	GACGAGGATGACATCGTTGA	Human	ABEmax	1.66436	2020
Marquart2020-293T	AGATAGTCAGTAGGACGGAA	Human	ABEmax	2.17291	2020
Marquart2020-293T	CGAGATCGGTCCTTCGGTGT	Human	ABEmax	1.80055	2020
Marquart2020-293T	CCGCTTACTCGATCTAGAGG	Human	ABEmax	3.50877	2020
Marquart2020-293T	CAGACCTATTACACGACCAA	Human	ABEmax	1.70822	2020
Marquart2020-293T	AGCTATCTTGCTTAGGGTTT	Human	ABEmax	1.98431	2020
Marquart2020-293T	GGGGATGTGGTTATACGATG	Human	ABEmax	1.61514	2020
Marquart2020-293T	CGTCGACAGGTGAGCTATCG	Human	ABEmax	2.63036	2020
Marquart2020-293T	AGTCTGATGCGCTGAGCACA	Human	ABEmax	1.52004	2020
Marquart2020-293T	CAGGACGTTAAAACAGTGAT	Human	ABEmax	1.51934	2020
Marquart2020-293T	CAAATAGTCAGCGAACGGCT	Human	ABEmax	2.25599	2020
Marquart2020-293T	CCGTTACCAACAGTCCTTGA	Human	ABEmax	3.86385	2020
Marquart2020-293T	TGGGGAGCAACGGTCAAGTG	Human	ABEmax	2.3919	2020
Marquart2020-293T	CCCATATTATGCCCGGACTG	Human	ABEmax	1.70193	2020
Marquart2020-293T	GGTGACCAGTACTTAATACA	Human	ABEmax	2.11494	2020
Marquart2020-293T	ACCCGATAGACTCAGTCCAT	Human	ABEmax	1.56322	2020
Marquart2020-293T	CGTTGTACAACACTCCGGGC	Human	ABEmax	2.38971	2020
Marquart2020-293T	CCGTATCCACACAGGAGAGA	Human	ABEmax	1.79063	2020
Marquart2020-293T	ATGGTAAAGAAAAACAAAGA	Human	ABEmax	1.83655	2020
Marquart2020-293T	CGCCTTGACTGCCTCAACAA	Human	ABEmax	6.10372	2020
Marquart2020-293T	GCTGACCCCCCTCAGTGTGA	Human	ABEmax	1.6055	2020
Marquart2020-293T	ACGTGATCCAAGCCTCGTTC	Human	ABEmax	1.69725	2020
Marquart2020-293T	GCGCATCCGTGACTGGTCCG	Human	ABEmax	1.65062	2020
Marquart2020-293T	CTCCCCACTCGTCCCGCGGG	Human	ABEmax	2.43008	2020
Marquart2020-293T	CTGTAAAGCGTACGCTAACA	Human	ABEmax	3.89729	2020
Marquart2020-293T	GAGCACTAACGTGTTCGCGC	Human	ABEmax	1.51237	2020
Marquart2020-293T	TGCCTATTGGTACCAGTCAT	Human	ABEmax	3.66636	2020
Marquart2020-293T	GCCCTAGCGTGCACTCCCGT	Human	ABEmax	2.24565	2020
Marquart2020-293T	GGTACTTATTGAGCACCTAC	Human	ABEmax	1.6033	2020
Marquart2020-293T	TGTACCGGGACCTAATCGGG	Human	ABEmax	1.78571	2020
Marquart2020-293T	GCGCTTAACGGAGATAGTAT	Human	ABEmax	2.33516	2020
Marquart2020-293T	CCGTAGCCTCCGTGATTAAT	Human	ABEmax	1.6476	2020
Marquart2020-293T	AAACACCGATCTTAGTCCAG	Human	ABEmax	1.73913	2020
Marquart2020-293T	CTCCGAGTGACCCTCACGCA	Human	ABEmax	1.6476	2020
Marquart2020-293T	AGTGGCTATCAGTACTCAAA	Human	ABEmax	2.15005	2020
Marquart2020-293T	CGTTAGCCGGAATATTCTGA	Human	ABEmax	1.64609	2020
Marquart2020-293T	ACACTAATAGCAATTAGTCC	Human	ABEmax	2.05761	2020
Marquart2020-293T	AGAGCTCCATAACCCCGGTG	Human	ABEmax	2.05761	2020
Marquart2020-293T	ACGTAGCTTGGCTTGGACGA	Human	ABEmax	3.10786	2020
Marquart2020-293T	GGAAGACGACGTTTACGATG	Human	ABEmax	2.92505	2020
Marquart2020-293T	CGGCTAGTCGAGGCGGAGGT	Human	ABEmax	4.20475	2020
Marquart2020-293T	GGAGATGGTCTAAAGCCAGC	Human	ABEmax	3.06076	2020
Marquart2020-293T	ATGACACCCAATCATACTCA	Human	ABEmax	2.92237	2020
Marquart2020-293T	GCACCATCAGCACGATCAAA	Human	ABEmax	7.43953	2020
Marquart2020-293T	CTAGGACTGCGTCCTTGTCG	Human	ABEmax	3.05657	2020
Marquart2020-293T	CAGGTATTATTCTCCGACGA	Human	ABEmax	1.55039	2020
Marquart2020-293T	GGGGGACCCTCCAGGTGTCC	Human	ABEmax	1.68719	2020
Marquart2020-293T	ACCTATGGGCACAAGAATCC	Human	ABEmax	1.54968	2020
Marquart2020-293T	TGGGGATTACGTATGAGCGG	Human	ABEmax	2.82589	2020
Marquart2020-293T	CATCATACAAGATAATTGCT	Human	ABEmax	4.32999	2020
Marquart2020-293T	GATATCCCCTACTCCCTCGA	Human	ABEmax	1.68411	2020
Marquart2020-293T	GTACATTCAGAGATATTGTC	Human	ABEmax	1.50205	2020
Marquart2020-293T	TCTGTACTCCAAGCCCTAAT	Human	ABEmax	2.27583	2020
Marquart2020-293T	TGATGTACAAGACGGCGTCC	Human	ABEmax	1.77434	2020
Marquart2020-293T	AGATACCGTGTAAACTGCCG	Human	ABEmax	4.45657	2020
Marquart2020-293T	GCAAATCGGAACCCCTCCTT	Human	ABEmax	1.72806	2020
Marquart2020-293T	GATTATGGGCGTGTCTCGTA	Human	ABEmax	1.81901	2020
Marquart2020-293T	CTTCTACTTCCAGTTATAAG	Human	ABEmax	1.63711	2020
Marquart2020-293T	TAGAACTGCGACACTTGGGA	Human	ABEmax	1.68182	2020
Marquart2020-293T	CCCGGTAACAGTAACGGATT	Human	ABEmax	1.72727	2020
Marquart2020-293T	CCTTGCATTGTGTATTGCAG	Human	ABEmax	2.13539	2020
Marquart2020-293T	CGCTTCATCGAGCCAACCAA	Human	ABEmax	1.68029	2020
Marquart2020-293T	CAGTAAGGCCCGGTAACGAA	Human	ABEmax	2.17885	2020
Marquart2020-293T	ACGTAGGACACTCGACGTAT	Human	ABEmax	3.03993	2020
Marquart2020-293T	TGGGGACGAATTAAGGAAAG	Human	ABEmax	2.72232	2020
Marquart2020-293T	AGATGATGCAAAGGGTACTG	Human	ABEmax	1.54195	2020
Marquart2020-293T	CACGCACTAGAAGATTTACC	Human	ABEmax	2.76644	2020
Marquart2020-293T	GGGTACTCTCTATGACCCAG	Human	ABEmax	1.58658	2020
Marquart2020-293T	CATATACATCCGCAGAGAAG	Human	ABEmax	3.26235	2020
Marquart2020-293T	AGCAATAGTGTAGCTGCCAG	Human	ABEmax	3.12642	2020
Marquart2020-293T	ACGAGATCGCGTCAACTACC	Human	ABEmax	3.26087	2020
Marquart2020-293T	CTAATACCAGGCCGTATTCA	Human	ABEmax	1.80914	2020
Marquart2020-293T	CGGGATCGCAGTCATATACA	Human	ABEmax	4.11021	2020
Marquart2020-293T	GGGATATTGAGATTTAACTT	Human	ABEmax	3.61337	2020
Marquart2020-293T	CGAGTGTAGAGGCTTTGTGC	Human	ABEmax	2.57336	2020
Marquart2020-293T	CGGCATGGGGGTATGACAAC	Human	ABEmax	2.34657	2020
Marquart2020-293T	ACATTTAGAACCCTTCAAAA	Human	ABEmax	1.57942	2020
Marquart2020-293T	TATGTACGTCGATTGCGTCA	Human	ABEmax	2.88548	2020
Marquart2020-293T	CAGTACCATTCAATTGCCAG	Human	ABEmax	2.56872	2020
Marquart2020-293T	CAAACCCCGCTATTCGAGGT	Human	ABEmax	2.02703	2020
Marquart2020-293T	CTCATGAGACCAAAGATAAA	Human	ABEmax	1.66667	2020
Marquart2020-293T	TAGATACCCCGCTTGACTCT	Human	ABEmax	3.73874	2020
Marquart2020-293T	CTTGAGTATCATTCCACTCC	Human	ABEmax	1.93606	2020
Marquart2020-293T	CGTACACGTAACAATGAGTT	Human	ABEmax	2.07021	2020
Marquart2020-293T	GAGGGAGTGTATGCCTAGAA	Human	ABEmax	1.66442	2020
Marquart2020-293T	CCTTAAGTGAAAGAAATCCC	Human	ABEmax	1.7536	2020
Marquart2020-293T	GGTGACCTACGAATCGCCCA	Human	ABEmax	2.33813	2020
Marquart2020-293T	CGGCTATCGCAACCTCGGCG	Human	ABEmax	1.88849	2020
Marquart2020-293T	GAAGCTAGCTCAACTGGTCA	Human	ABEmax	1.61871	2020
Marquart2020-293T	GCAAGAGGAGCGAACCGGTT	Human	ABEmax	5.34831	2020
Marquart2020-293T	AGTCGGAAACCATACCTTGG	Human	ABEmax	1.66217	2020
Marquart2020-293T	GGCCTTACCGTGGGATTAAG	Human	ABEmax	3.63718	2020
Marquart2020-293T	GGGCGACCGTGCTCTACAGG	Human	ABEmax	5.43088	2020
Marquart2020-293T	AAGCATCTCGGGTGTAGTAC	Human	ABEmax	1.57021	2020
Marquart2020-293T	CAAATAGTCCCACACTAGCA	Human	ABEmax	1.61435	2020
Marquart2020-293T	CGGGCCACTGTGCGTATAAG	Human	ABEmax	2.19632	2020
Marquart2020-293T	TGCGACTTACCACATCCTCC	Human	ABEmax	1.61218	2020
Marquart2020-293T	GAGTTACTGGGAGCTGCCCA	Human	ABEmax	2.46305	2020
Marquart2020-293T	AAACTACGACGGTCGTGTCG	Human	ABEmax	2.10385	2020
Marquart2020-293T	GGCCCGAGTGGCACGAGGGG	Human	ABEmax	2.46195	2020
Marquart2020-293T	GACCCTACAATGCTATGTCC	Human	ABEmax	3.98032	2020
Marquart2020-293T	GCTACGTATGGGTATCGATA	Human	ABEmax	1.74419	2020
Marquart2020-293T	GGTTAGTTCCTATGAAGTCT	Human	ABEmax	2.05541	2020
Marquart2020-293T	GTTCATATGCTAGCTGGCGA	Human	ABEmax	1.5639	2020
Marquart2020-293T	GAGCGCACCGACCCTCTCCG	Human	ABEmax	1.83199	2020
Marquart2020-293T	TTGTATGGCAGTTTCCTGAC	Human	ABEmax	1.65252	2020
Marquart2020-293T	TTCGTGACTGCTCCCAACAT	Human	ABEmax	2.99241	2020
Marquart2020-293T	TTAGTACCCTGTCGGGGACC	Human	ABEmax	2.1875	2020
Marquart2020-293T	CCATAGTTCATTTGGACCCA	Human	ABEmax	3.3021	2020
Marquart2020-293T	GAAGGAGCTCCAAGGAACAT	Human	ABEmax	3.97144	2020
Marquart2020-293T	TGGGCATCTGCTTGTCCCAC	Human	ABEmax	2.67738	2020
Marquart2020-293T	TGGTCTAGCTGCGGGTTACG	Human	ABEmax	1.65105	2020
Marquart2020-293T	CAAGATTACTTATCAGCACC	Human	ABEmax	2.98707	2020
Marquart2020-293T	ATGTAAGACTCGGGAGATCG	Human	ABEmax	1.51515	2020
Marquart2020-293T	GCAATACCGGGGGGCAGCCG	Human	ABEmax	4.59002	2020
Marquart2020-293T	TACACAGTGAATGCCTGAAT	Human	ABEmax	2.49554	2020
Marquart2020-293T	GCCTCTACGTACCATAAGAG	Human	ABEmax	2.27171	2020
Marquart2020-293T	GTGGATGAGACTGCGGGTCC	Human	ABEmax	2.93856	2020
Marquart2020-293T	GAACTACGTCGTCCAGTCTG	Human	ABEmax	2.09261	2020
Marquart2020-293T	GGACTAGGGAGTGCTTGCAT	Human	ABEmax	3.07213	2020
Marquart2020-293T	CAGAACACCTCGAAACCGGG	Human	ABEmax	2.67142	2020
Marquart2020-293T	AAACGGTTTTGGTCATAATA	Human	ABEmax	1.55833	2020
Marquart2020-293T	TTGGAGTTTCCCGTCTTCCA	Human	ABEmax	1.64664	2020
Marquart2020-293T	CGTTATGTGTGCCTTAGCTG	Human	ABEmax	1.78015	2020
Marquart2020-293T	GTAGCTACGTGCCTTCTGCA	Human	ABEmax	3.07076	2020
Marquart2020-293T	TTTGATTAGCGGCCCTCAAT	Human	ABEmax	3.82562	2020
Marquart2020-293T	GTTATACTAAAAGTCAACCG	Human	ABEmax	1.51178	2020
Marquart2020-293T	AAGAACTACCCGGCCGCTCG	Human	ABEmax	1.51111	2020
Marquart2020-293T	AAGTGCGTACGGCCTCGTAG	Human	ABEmax	2.4	2020
Marquart2020-293T	ACGGAGCCGTCTCGTCCAGG	Human	ABEmax	3.243	2020
Marquart2020-293T	ATAGACCTCAAGACGAGCTA	Human	ABEmax	1.64371	2020
Marquart2020-293T	ACGGATGGTGAAGTCTCCGC	Human	ABEmax	2.48778	2020
Marquart2020-293T	CTCACATCTTATTCTTGGAG	Human	ABEmax	1.64371	2020
Marquart2020-293T	CCCATCATCAACCGGACCTG	Human	ABEmax	1.95382	2020
Marquart2020-293T	TCGGGGACGGTGAGCTTCGG	Human	ABEmax	2.44227	2020
Marquart2020-293T	GAATAGCGAAAGAGACTGCT	Human	ABEmax	2.35138	2020
Marquart2020-293T	ACTTTACCTTCAGCTTGCTG	Human	ABEmax	1.64153	2020
Marquart2020-293T	CTGGACTTTCCCGGACCAAT	Human	ABEmax	1.59504	2020
Marquart2020-293T	AGACACTCTATCTAGCAGTT	Human	ABEmax	1.50509	2020
Marquart2020-293T	AGAGGGACAAATGCACGAAT	Human	ABEmax	1.50509	2020
Marquart2020-293T	GTGCTAGAGTATACACACTT	Human	ABEmax	2.0345	2020
Marquart2020-293T	AACAATAAGGCATCGCAGGG	Human	ABEmax	1.54525	2020
Marquart2020-293T	GTGTAGCAGATGAAGCTTAA	Human	ABEmax	5.38156	2020
Marquart2020-293T	TCAGCTACAGTCTACCTTAC	Human	ABEmax	2.47023	2020
Marquart2020-293T	ACTGGAGGAGTATAGTTAAT	Human	ABEmax	1.76367	2020
Marquart2020-293T	CCCCGCTATAAAACCCCTAT	Human	ABEmax	1.85185	2020
Marquart2020-293T	GGGCCACTTGCTCGAAAGCA	Human	ABEmax	1.63067	2020
Marquart2020-293T	GACAACATTGGCTCTCCATG	Human	ABEmax	3.21728	2020
Marquart2020-293T	TGGAAAATCCGCCCCTCCGT	Human	ABEmax	1.76211	2020
Marquart2020-293T	GTCCGGTACGTCCGTTATCG	Human	ABEmax	2.73007	2020
Marquart2020-293T	AATAGCAGGGTGGTTAGGTT	Human	ABEmax	1.71655	2020
Marquart2020-293T	GTGAATGGTTAGTGGATATA	Human	ABEmax	1.58451	2020
Marquart2020-293T	AGAATGTATGGACGGCAACT	Human	ABEmax	3.125	2020
Marquart2020-293T	AGTCAGCCCTCCGCGTACCA	Human	ABEmax	2.5077	2020
Marquart2020-293T	TGTAGTGTTAAAAACCTTGC	Human	ABEmax	1.89011	2020
Marquart2020-293T	GCGAAGTGACCTGAGCCCAA	Human	ABEmax	1.97802	2020
Marquart2020-293T	CACAGACCTTCTGAGTGGTA	Human	ABEmax	1.71429	2020
Marquart2020-293T	GCCTACCCTTAACTCATGAC	Human	ABEmax	2.54833	2020
Marquart2020-293T	AAAGTTACACGGCTAGATCT	Human	ABEmax	1.93322	2020
Marquart2020-293T	TGCAGTATCAACCACTAAGC	Human	ABEmax	3.20597	2020
Marquart2020-293T	CAGTGATTCCGTTACAAACT	Human	ABEmax	1.84372	2020
Marquart2020-293T	CGTACTTGTAATTTCTTCCA	Human	ABEmax	1.88679	2020
Marquart2020-293T	TGTATCCCACTACACATAGG	Human	ABEmax	1.75516	2020
Marquart2020-293T	GGTCTACGATCCTCCGATAC	Human	ABEmax	1.53576	2020
Marquart2020-293T	CTAGTATGAAGCACTGATAT	Human	ABEmax	3.20035	2020
Marquart2020-293T	ACCCCTACACTCTGTGGCAC	Human	ABEmax	3.33187	2020
Marquart2020-293T	GGACATGAGCTCTTAAACAT	Human	ABEmax	2.54163	2020
Marquart2020-293T	CGCTATCTAAGAACTGTAGG	Human	ABEmax	1.97195	2020
Marquart2020-293T	CCGATACTACGCGTCTAAGG	Human	ABEmax	3.37423	2020
Marquart2020-293T	TCGCACGGAGCCCCATGCGC	Human	ABEmax	1.83968	2020
Marquart2020-293T	CGTGAGCAGCCGAATGAGCA	Human	ABEmax	2.97854	2020
Marquart2020-293T	GCAGTATCAGCACATCCTTA	Human	ABEmax	6.61121	2020
Marquart2020-293T	GGGTCCAAAGAGCTACTGAT	Human	ABEmax	1.75131	2020
Marquart2020-293T	GACATGCCTCCCCATCCATT	Human	ABEmax	1.61855	2020
Marquart2020-293T	AACCGGAGTGGCTTTTCCGC	Human	ABEmax	1.79353	2020
Marquart2020-293T	CTTGCATTCAGTCAGCATAC	Human	ABEmax	2.84215	2020
Marquart2020-293T	CGCTAGTTCCAAGCTGTTGG	Human	ABEmax	1.83566	2020
Marquart2020-293T	GAGTTACTCACATCTATGGC	Human	ABEmax	1.70455	2020
Marquart2020-293T	GGAGTACCGTGGCAAAGCGC	Human	ABEmax	1.66084	2020
Marquart2020-293T	TGGATTACGTTACACCGTGA	Human	ABEmax	1.66011	2020
Marquart2020-293T	AACCTCACGAGGCAACGCAT	Human	ABEmax	1.87855	2020
Marquart2020-293T	CTCTACTGACTAAGGCAACT	Human	ABEmax	2.26975	2020
Marquart2020-293T	CAATATAGCCAGACCCGTCT	Human	ABEmax	2.79354	2020
Marquart2020-293T	AGTTATGCTTCCACCCCACT	Human	ABEmax	2.00611	2020
Marquart2020-293T	GAGGACTTTTTGTGCAGAGA	Human	ABEmax	1.91888	2020
Marquart2020-293T	GTATACCTACCCTCTAGTCA	Human	ABEmax	2.96555	2020
Marquart2020-293T	CATCTACTGGTCTCTATTCG	Human	ABEmax	3.31155	2020
Marquart2020-293T	CTCATTATAGTGTCCTGTGA	Human	ABEmax	2.30836	2020
Marquart2020-293T	TCAGTTCTCGTGCACTGTAG	Human	ABEmax	1.52373	2020
Marquart2020-293T	CTATATGTGGGTACTCCGCA	Human	ABEmax	2.39443	2020
Marquart2020-293T	TGGAGGACCCTTGCAACAAG	Human	ABEmax	1.6101	2020
Marquart2020-293T	CACTCCTACAGACCGCGTAA	Human	ABEmax	2.4369	2020
Marquart2020-293T	CCGGATTGTATTATTTCCCT	Human	ABEmax	4.08873	2020
Marquart2020-293T	TGTGGACTGAGCCGCCTAGC	Human	ABEmax	2.21836	2020
Marquart2020-293T	CTGTAGATGTTAATCGACGC	Human	ABEmax	5.60626	2020
Marquart2020-293T	GTCTGTCTCGAGCCACAGTA	Human	ABEmax	5.64726	2020
Marquart2020-293T	ACTACTTCGATTGCTGTTCA	Human	ABEmax	1.56318	2020
Marquart2020-293T	CGCGCATTATGGGCTCCACG	Human	ABEmax	1.82371	2020
Marquart2020-293T	CCCGTAGAGTAGCAACGGCT	Human	ABEmax	3.38395	2020
Marquart2020-293T	CGTCATAGTTGGCAAAATGC	Human	ABEmax	2.12581	2020
Marquart2020-293T	ATGTAACGAATAGCGACTTG	Human	ABEmax	2.8621	2020
Marquart2020-293T	GATTAGGCAAATTGCCACAG	Human	ABEmax	2.08153	2020
Marquart2020-293T	GATGAGGCGACGTAAGGAAC	Human	ABEmax	1.64788	2020
Marquart2020-293T	TCGCACCCTTCAGAGGAATG	Human	ABEmax	3.77113	2020
Marquart2020-293T	ACGTACCTTCCCAAACGATG	Human	ABEmax	3.46771	2020
Marquart2020-293T	CCCTATGACCTCGAGCATCG	Human	ABEmax	4.41558	2020
Marquart2020-293T	AACGTGCACGGTGCCGCCGC	Human	ABEmax	2.29338	2020
Marquart2020-293T	CGTACCGCCGTGCCTTAATT	Human	ABEmax	1.85986	2020
Marquart2020-293T	GCTTAGCGGGATAGGAACCG	Human	ABEmax	8.82353	2020
Marquart2020-293T	GCCTAATCCTGTTCCCGAAA	Human	ABEmax	1.51319	2020
Marquart2020-293T	TCCGAGCATTGCACCGGTCT	Human	ABEmax	6.87122	2020
Marquart2020-293T	GTGTAGGCGCTGATCGCGAA	Human	ABEmax	3.75972	2020
Marquart2020-293T	GTATATCTCGTGCCGGGCGA	Human	ABEmax	2.50648	2020
Marquart2020-293T	CCGTAGCCGGACAGACAAGA	Human	ABEmax	1.81504	2020
Marquart2020-293T	GAAGTACTCGGACCCGGGAT	Human	ABEmax	4.19188	2020
Marquart2020-293T	TCCGCTATGCCAAATATCGG	Human	ABEmax	1.77182	2020
Marquart2020-293T	ACTCGACCGATCTCACTCGT	Human	ABEmax	1.90065	2020
Marquart2020-293T	TGGTATGGGGCTGACGCTTG	Human	ABEmax	3.23834	2020
Marquart2020-293T	TAGGCATACTAGATATCGAC	Human	ABEmax	1.68394	2020
Marquart2020-293T	CATGTAGAGCGTGTATGAAT	Human	ABEmax	3.40811	2020
Marquart2020-293T	ACGTTAGAGTGTTGCCCAGC	Human	ABEmax	1.5962	2020
Marquart2020-293T	GGTGCGTACTCGTAACCGTG	Human	ABEmax	2.58621	2020
Marquart2020-293T	GATATGGCGCTGGGCGAGGA	Human	ABEmax	2.19733	2020
Marquart2020-293T	TTGCTATGATATGGAAGCGT	Human	ABEmax	5.77089	2020
Marquart2020-293T	CCCTTAGGTTTACTGAACAT	Human	ABEmax	1.50732	2020
Marquart2020-293T	GACTTACGATCTGACTGTGT	Human	ABEmax	2.15239	2020
Marquart2020-293T	GATATGCGGGTGTCGTGAAT	Human	ABEmax	2.96902	2020
Marquart2020-293T	GTGTATCAGTTTCGATGCCC	Human	ABEmax	1.89329	2020
Marquart2020-293T	GTCATACCATGCAGTGGTCA	Human	ABEmax	2.0654	2020
[truncated: 46,418 more rows]
