# Supplementary material for: Genome dependent Cas9/gRNA search time underlies sequence dependent gRNA activity
Source: Nat Commun. 2021 Aug 19;12:5034. doi: 10.1038/s41467-021-25339-3 (PMC8377084; doi:10.1038/s41467-021-25339-3)
Supplement: Supplementary file 9 — Supplementary Data 8 [file 41467_2021_25339_MOESM9_ESM.csv]

Dataset_Cas9	Genome	Cas9 Variant	Feature (Feature/Nt _ position within gRNA)	method	magnitude	pval	Reference for positive impact	Species specific positive impact	Reference for negative impact	Species specific negative impact	Reference for neutral impact	Species specific neutral impact	Direction_binary
Guo2018-MG1655-Cas9	E. coli	Cas9	A_0:20	pearson	0.05384682	1.47E-27	21,	Human	13,	Zebrafish	None	None	1
Guo2018-MG1655-eCas9	E. coli	eCas9	A_0:20	pearson	-0.009750076	0.049034141	21,	Human	13,	Zebrafish	None	None	-1
Moreb2017-BW25113-Cas9-HF1	E. coli	Cas9-HF1	A_0:20	pearson	-0.070821238	3.00E-13	21,	Human	13,	Zebrafish	None	None	-1
Moreb2017-MG1655-Cas9-HF1	E. coli	Cas9-HF1	A_0:20	pearson	-0.069241324	2.19E-10	21,	Human	13,	Zebrafish	None	None	-1
Moreb2020-W-Cas9-HF1	E. coli	Cas9-HF1	A_0:20	pearson	-0.03668729	0.004588919	21,	Human	13,	Zebrafish	None	None	-1
Moreb2020-W-Cas9-HF1-D1135E	E. coli	Cas9-HF1-D1135E	A_0:20	pearson	-0.081226404	3.30E-10	21,	Human	13,	Zebrafish	None	None	-1
Tálas2021-NEB5-alpha-Cas9	E. coli	Cas9	A_0:20	pearson	0.497224407	9.69E-260	21,	Human	13,	Zebrafish	None	None	1
Tálas2021-NEB5-alpha-Cas9-HF1	E. coli	Cas9-HF1	A_0:20	pearson	0.014057609	0.0943802	21,	Human	13,	Zebrafish	None	None	1
Aguirre2016-A673-Cas9	Human	Cas9	A_0:20	pearson	0.22418182	1.30E-14	21,	Human	13,	Zebrafish	None	None	1
Chari2015-293T-Cas9	Human	Cas9	A_0:20	pearson	-0.045977292	0.109195169	21,	Human	13,	Zebrafish	None	None	-1
Chari2015-lenti293T-Cas9	Human	Cas9	A_0:20	pearson	0.055082906	0.054921374	21,	Human	13,	Zebrafish	None	None	1
Doench2014-A375-Cas9	Human	Cas9	A_0:20	pearson	0.056377963	0.043977684	21,	Human	13,	Zebrafish	None	None	1
Doench2014-MOLM13/NB4/TF1-Cas9	Human	Cas9	A_0:20	pearson	0.218007427	6.13E-11	21,	Human	13,	Zebrafish	None	None	1
Doench2016-A375-Cas9	Human	Cas9	A_0:20	pearson	0.04043928	0.05081778	21,	Human	13,	Zebrafish	None	None	1
Hart2015-Hct116-Cas9	Human	Cas9	A_0:20	pearson	0.0602078	8.78E-05	21,	Human	13,	Zebrafish	None	None	1
Kim2019-SA-lenti293T-Cas9	Human	Cas9	A_0:20	pearson	0.051031206	7.30E-09	21,	Human	13,	Zebrafish	None	None	1
Kim2020-NBE-lenti293T-Cas9	Human	Cas9	A_0:20	pearson	0.079613013	1.46E-11	21,	Human	13,	Zebrafish	None	None	1
Kim2020-NBE-lenti293T-Cas9-NG	Human	Cas9-NG	A_0:20	pearson	0.134609286	4.02E-32	21,	Human	13,	Zebrafish	None	None	1
Kim2020-NBE-lenti293T-xCas9	Human	xCas9	A_0:20	pearson	0.101230471	8.45E-19	21,	Human	13,	Zebrafish	None	None	1
Kim2020-NB-lenti293T-Cas9	Human	Cas9	A_0:20	pearson	0.066824972	2.58E-09	21,	Human	13,	Zebrafish	None	None	1
Kim2020-NB-lenti293T-Cas9-HF1	Human	Cas9-HF1	A_0:20	pearson	-0.083142107	1.29E-14	21,	Human	13,	Zebrafish	None	None	-1
Kim2020-NB-lenti293T-Cas9-NG	Human	Cas9-NG	A_0:20	pearson	0.143447226	1.21E-40	21,	Human	13,	Zebrafish	None	None	1
Kim2020-NB-lenti293T-eCas9	Human	eCas9	A_0:20	pearson	-0.046967175	1.34E-05	21,	Human	13,	Zebrafish	None	None	-1
Kim2020-NB-lenti293T-evoCas9	Human	evoCas9	A_0:20	pearson	-0.041046627	0.000145723	21,	Human	13,	Zebrafish	None	None	-1
Kim2020-NB-lenti293T-HypaCas9	Human	HypaCas9	A_0:20	pearson	-0.034358171	0.001463117	21,	Human	13,	Zebrafish	None	None	-1
Kim2020-NB-lenti293T-Sniper-Cas9	Human	Sniper-Cas9	A_0:20	pearson	0.037160181	0.000606942	21,	Human	13,	Zebrafish	None	None	1
Kim2020-NB-lenti293T-VRQR	Human	VRQR	A_0:20	pearson	0.087111125	6.34E-16	21,	Human	13,	Zebrafish	None	None	1
Kim2020-NB-lenti293T-xCas9	Human	xCas9	A_0:20	pearson	0.114107868	3.01E-26	21,	Human	13,	Zebrafish	None	None	1
Meyers2017-A549-Cas9	Human	Cas9	A_0:20	pearson	0.00422578	0.902551476	21,	Human	13,	Zebrafish	None	None	1
Park2021-lenti293T-Cas9	Human	Cas9	A_0:20	pearson	0.199225089	4.84E-130	21,	Human	13,	Zebrafish	None	None	1
Wang2017-P31/FUJ-Cas9	Human	Cas9	A_0:20	pearson	0.026008551	0.233292112	21,	Human	13,	Zebrafish	None	None	1
Wang2019-293T-Cas9	Human	Cas9	A_0:20	pearson	-0.080488512	9.06E-80	21,	Human	13,	Zebrafish	None	None	-1
Wang2019-293T-Cas9-HF1	Human	Cas9-HF1	A_0:20	pearson	-0.135931836	2.59E-230	21,	Human	13,	Zebrafish	None	None	-1
Wang2019-293T-eCas9	Human	eCas9	A_0:20	pearson	0.007977485	0.054668256	21,	Human	13,	Zebrafish	None	None	1
Xiang2021-Dox-293T-Cas9	Human	Cas9	A_0:20	pearson	0.091257017	9.46E-20	21,	Human	13,	Zebrafish	None	None	1
Xiang2021-NoDox-293T-Cas9	Human	Cas9	A_0:20	pearson	0.082624936	1.65E-17	21,	Human	13,	Zebrafish	None	None	1
Xu2015-HL60-Cas9	Human	Cas9	A_0:20	pearson	0.103536815	2.30E-06	21,	Human	13,	Zebrafish	None	None	1
Xu2015-KBM7-Cas9	Human	Cas9	A_0:20	pearson	0.141555006	9.46E-11	21,	Human	13,	Zebrafish	None	None	1
Doench2014-EL4-Cas9	Mouse	Cas9	A_0:20	pearson	0.236212415	1.59E-13	21,	Human	13,	Zebrafish	None	None	1
Liu2016-Neuro2A-Cas9	Mouse	Cas9	A_0:20	pearson	0.008032211	0.908998091	21,	Human	13,	Zebrafish	None	None	1
Schwartz2019-PO1f-Cas9	Y. lipolytica	Cas9	A_0:20	pearson	0.061877916	1.88E-40	21,	Human	13,	Zebrafish	None	None	1
Gagnon2014-embryo-Cas9	Zebrafish	Cas9	A_0:20	pearson	-0.158470525	0.098222499	21,	Human	13,	Zebrafish	None	None	-1
Moreno-Mateos2015-TU-Cas9	Zebrafish	Cas9	A_0:20	pearson	-0.160812439	3.10E-07	21,	Human	13,	Zebrafish	None	None	-1
Varshney2015-embryo-Cas9	Zebrafish	Cas9	A_0:20	pearson	-0.072567518	0.468562595	21,	Human	13,	Zebrafish	None	None	-1
Guo2018-MG1655-Cas9	E. coli	Cas9	A_16	logodds/welchs	0.098923915	1.29E-07	None	None	18,	Human	None	None	1
Guo2018-MG1655-eCas9	E. coli	eCas9	A_16	logodds/welchs	-0.060067157	0.004913398	None	None	18,	Human	None	None	-1
Moreb2017-BW25113-Cas9-HF1	E. coli	Cas9-HF1	A_16	logodds/welchs	0.050147644	0.432788364	None	None	18,	Human	None	None	1
Moreb2017-MG1655-Cas9-HF1	E. coli	Cas9-HF1	A_16	logodds/welchs	0.067483794	0.156032262	None	None	18,	Human	None	None	1
Moreb2020-W-Cas9-HF1	E. coli	Cas9-HF1	A_16	logodds/welchs	0.086388503	0.019847162	None	None	18,	Human	None	None	1
Moreb2020-W-Cas9-HF1-D1135E	E. coli	Cas9-HF1-D1135E	A_16	logodds/welchs	0.063864553	0.07655066	None	None	18,	Human	None	None	1
Tálas2021-NEB5-alpha-Cas9	E. coli	Cas9	A_16	logodds/welchs	0.695637602	1.28E-34	None	None	18,	Human	None	None	1
Tálas2021-NEB5-alpha-Cas9-HF1	E. coli	Cas9-HF1	A_16	logodds/welchs	0.377217019	3.18E-45	None	None	18,	Human	None	None	1
Aguirre2016-A673-Cas9	Human	Cas9	A_16	logodds/welchs	0.482551367	0.000315565	None	None	18,	Human	None	None	1
Chari2015-293T-Cas9	Human	Cas9	A_16	logodds/welchs	0.101191106	0.355262908	None	None	18,	Human	None	None	1
Chari2015-lenti293T-Cas9	Human	Cas9	A_16	logodds/welchs	-0.082832146	0.905050902	None	None	18,	Human	None	None	-1
Doench2014-A375-Cas9	Human	Cas9	A_16	logodds/welchs	0.2685318	0.024021515	None	None	18,	Human	None	None	1
Doench2014-MOLM13/NB4/TF1-Cas9	Human	Cas9	A_16	logodds/welchs	0.27627106	0.099998967	None	None	18,	Human	None	None	1
Doench2016-A375-Cas9	Human	Cas9	A_16	logodds/welchs	0.070650752	0.441513159	None	None	18,	Human	None	None	1
Hart2015-Hct116-Cas9	Human	Cas9	A_16	logodds/welchs	0.18994729	0.273223583	None	None	18,	Human	None	None	1
Kim2019-SA-lenti293T-Cas9	Human	Cas9	A_16	logodds/welchs	0.201565729	5.74E-06	None	None	18,	Human	None	None	1
Kim2020-NBE-lenti293T-Cas9	Human	Cas9	A_16	logodds/welchs	0.178689142	0.001480752	None	None	18,	Human	None	None	1
Kim2020-NBE-lenti293T-Cas9-NG	Human	Cas9-NG	A_16	logodds/welchs	0.121551187	0.233437741	None	None	18,	Human	None	None	1
Kim2020-NBE-lenti293T-xCas9	Human	xCas9	A_16	logodds/welchs	0.196580867	0.007449676	None	None	18,	Human	None	None	1
Kim2020-NB-lenti293T-Cas9	Human	Cas9	A_16	logodds/welchs	-0.012473953	0.913670938	None	None	18,	Human	None	None	-1
Kim2020-NB-lenti293T-Cas9-HF1	Human	Cas9-HF1	A_16	logodds/welchs	-0.002122318	0.560471062	None	None	18,	Human	None	None	-1
Kim2020-NB-lenti293T-Cas9-NG	Human	Cas9-NG	A_16	logodds/welchs	0.001760224	0.5466871	None	None	18,	Human	None	None	1
Kim2020-NB-lenti293T-eCas9	Human	eCas9	A_16	logodds/welchs	-0.085686124	0.024647373	None	None	18,	Human	None	None	-1
Kim2020-NB-lenti293T-evoCas9	Human	evoCas9	A_16	logodds/welchs	0.030237254	0.865032462	None	None	18,	Human	None	None	1
Kim2020-NB-lenti293T-HypaCas9	Human	HypaCas9	A_16	logodds/welchs	0.053098608	0.244663137	None	None	18,	Human	None	None	1
Kim2020-NB-lenti293T-Sniper-Cas9	Human	Sniper-Cas9	A_16	logodds/welchs	-0.0375936	0.478809327	None	None	18,	Human	None	None	-1
Kim2020-NB-lenti293T-VRQR	Human	VRQR	A_16	logodds/welchs	0.04589739	0.832778192	None	None	18,	Human	None	None	1
Kim2020-NB-lenti293T-xCas9	Human	xCas9	A_16	logodds/welchs	0.03288568	0.651437578	None	None	18,	Human	None	None	1
Meyers2017-A549-Cas9	Human	Cas9	A_16	logodds/welchs	0.522460261	2.20E-05	None	None	18,	Human	None	None	1
Park2021-lenti293T-Cas9	Human	Cas9	A_16	logodds/welchs	-0.672349676	1.11E-60	None	None	18,	Human	None	None	-1
Wang2017-P31/FUJ-Cas9	Human	Cas9	A_16	logodds/welchs	0.018742643	0.885211506	None	None	18,	Human	None	None	1
Wang2019-293T-Cas9	Human	Cas9	A_16	logodds/welchs	0.237151433	1.87E-43	None	None	18,	Human	None	None	1
Wang2019-293T-Cas9-HF1	Human	Cas9-HF1	A_16	logodds/welchs	0.234579556	8.98E-42	None	None	18,	Human	None	None	1
Wang2019-293T-eCas9	Human	eCas9	A_16	logodds/welchs	0.178014174	5.28E-23	None	None	18,	Human	None	None	1
Xiang2021-Dox-293T-Cas9	Human	Cas9	A_16	logodds/welchs	0.178883834	0.000192887	None	None	18,	Human	None	None	1
Xiang2021-NoDox-293T-Cas9	Human	Cas9	A_16	logodds/welchs	0.171222236	0.000811675	None	None	18,	Human	None	None	1
Xu2015-HL60-Cas9	Human	Cas9	A_16	logodds/welchs	0.315725444	0.000398416	None	None	18,	Human	None	None	1
Xu2015-KBM7-Cas9	Human	Cas9	A_16	logodds/welchs	0.365875227	0.000133309	None	None	18,	Human	None	None	1
Doench2014-EL4-Cas9	Mouse	Cas9	A_16	logodds/welchs	0.281895591	0.039007813	None	None	18,	Human	None	None	1
Liu2016-Neuro2A-Cas9	Mouse	Cas9	A_16	logodds/welchs	0.261404446	0.359347263	None	None	18,	Human	None	None	1
Schwartz2019-PO1f-Cas9	Y. lipolytica	Cas9	A_16	logodds/welchs	0.084165704	1.20E-09	None	None	18,	Human	None	None	1
Gagnon2014-embryo-Cas9	Zebrafish	Cas9	A_16	logodds/welchs	0.351397887	0.325961503	None	None	18,	Human	None	None	1
Moreno-Mateos2015-TU-Cas9	Zebrafish	Cas9	A_16	logodds/welchs	-0.20669481	0.258716113	None	None	18,	Human	None	None	-1
Varshney2015-embryo-Cas9	Zebrafish	Cas9	A_16	logodds/welchs	-0.211309094	0.34277994	None	None	18,	Human	None	None	-1
Guo2018-MG1655-Cas9	E. coli	Cas9	A_20	logodds/welchs	0.515024295	2.74E-151	10,	Human	3,4	Human	None	None	1
Guo2018-MG1655-eCas9	E. coli	eCas9	A_20	logodds/welchs	0.26535354	4.79E-35	10,	Human	3,4	Human	None	None	1
Moreb2017-BW25113-Cas9-HF1	E. coli	Cas9-HF1	A_20	logodds/welchs	-0.062684886	0.075007679	10,	Human	3,4	Human	None	None	-1
Moreb2017-MG1655-Cas9-HF1	E. coli	Cas9-HF1	A_20	logodds/welchs	-0.16980265	0.000517362	10,	Human	3,4	Human	None	None	-1
Moreb2020-W-Cas9-HF1	E. coli	Cas9-HF1	A_20	logodds/welchs	-0.102309018	0.096249588	10,	Human	3,4	Human	None	None	-1
Moreb2020-W-Cas9-HF1-D1135E	E. coli	Cas9-HF1-D1135E	A_20	logodds/welchs	-0.202668162	0.000598266	10,	Human	3,4	Human	None	None	-1
Tálas2021-NEB5-alpha-Cas9	E. coli	Cas9	A_20	logodds/welchs	0.831115499	5.50E-43	10,	Human	3,4	Human	None	None	1
Tálas2021-NEB5-alpha-Cas9-HF1	E. coli	Cas9-HF1	A_20	logodds/welchs	0.014381036	0.407833678	10,	Human	3,4	Human	None	None	1
Aguirre2016-A673-Cas9	Human	Cas9	A_20	logodds/welchs	0.516285067	0.000121113	10,	Human	3,4	Human	None	None	1
Chari2015-293T-Cas9	Human	Cas9	A_20	logodds/welchs	0.082882283	0.408418899	10,	Human	3,4	Human	None	None	1
Chari2015-lenti293T-Cas9	Human	Cas9	A_20	logodds/welchs	0.062887154	0.707878376	10,	Human	3,4	Human	None	None	1
Doench2014-A375-Cas9	Human	Cas9	A_20	logodds/welchs	0.369057638	0.002500974	10,	Human	3,4	Human	None	None	1
Doench2014-MOLM13/NB4/TF1-Cas9	Human	Cas9	A_20	logodds/welchs	0.508537293	0.002482812	10,	Human	3,4	Human	None	None	1
Doench2016-A375-Cas9	Human	Cas9	A_20	logodds/welchs	0.016848046	0.389625109	10,	Human	3,4	Human	None	None	1
Hart2015-Hct116-Cas9	Human	Cas9	A_20	logodds/welchs	0.101933607	0.016376296	10,	Human	3,4	Human	None	None	1
Kim2019-SA-lenti293T-Cas9	Human	Cas9	A_20	logodds/welchs	0.174192531	1.34E-06	10,	Human	3,4	Human	None	None	1
Kim2020-NBE-lenti293T-Cas9	Human	Cas9	A_20	logodds/welchs	0.273473645	2.25E-13	10,	Human	3,4	Human	None	None	1
Kim2020-NBE-lenti293T-Cas9-NG	Human	Cas9-NG	A_20	logodds/welchs	0.485576644	3.42E-20	10,	Human	3,4	Human	None	None	1
Kim2020-NBE-lenti293T-xCas9	Human	xCas9	A_20	logodds/welchs	0.402228466	1.39E-15	10,	Human	3,4	Human	None	None	1
Kim2020-NB-lenti293T-Cas9	Human	Cas9	A_20	logodds/welchs	0.298699495	0.000146645	10,	Human	3,4	Human	None	None	1
Kim2020-NB-lenti293T-Cas9-HF1	Human	Cas9-HF1	A_20	logodds/welchs	-0.253050448	2.70E-06	10,	Human	3,4	Human	None	None	-1
Kim2020-NB-lenti293T-Cas9-NG	Human	Cas9-NG	A_20	logodds/welchs	0.511311139	2.76E-19	10,	Human	3,4	Human	None	None	1
Kim2020-NB-lenti293T-eCas9	Human	eCas9	A_20	logodds/welchs	-0.154467594	2.96E-05	10,	Human	3,4	Human	None	None	-1
Kim2020-NB-lenti293T-evoCas9	Human	evoCas9	A_20	logodds/welchs	-0.204175142	0.000161623	10,	Human	3,4	Human	None	None	-1
Kim2020-NB-lenti293T-HypaCas9	Human	HypaCas9	A_20	logodds/welchs	-0.126900586	0.000295082	10,	Human	3,4	Human	None	None	-1
Kim2020-NB-lenti293T-Sniper-Cas9	Human	Sniper-Cas9	A_20	logodds/welchs	0.22807186	0.029503884	10,	Human	3,4	Human	None	None	1
Kim2020-NB-lenti293T-VRQR	Human	VRQR	A_20	logodds/welchs	0.239105271	6.35E-09	10,	Human	3,4	Human	None	None	1
Kim2020-NB-lenti293T-xCas9	Human	xCas9	A_20	logodds/welchs	0.39991916	1.51E-15	10,	Human	3,4	Human	None	None	1
Meyers2017-A549-Cas9	Human	Cas9	A_20	logodds/welchs	0.007561312	0.672772512	10,	Human	3,4	Human	None	None	1
Park2021-lenti293T-Cas9	Human	Cas9	A_20	logodds/welchs	0.643316668	1.01E-87	10,	Human	3,4	Human	None	None	1
Wang2017-P31/FUJ-Cas9	Human	Cas9	A_20	logodds/welchs	0.128712645	0.162294421	10,	Human	3,4	Human	None	None	1
Wang2019-293T-Cas9	Human	Cas9	A_20	logodds/welchs	-0.386660006	4.91E-41	10,	Human	3,4	Human	None	None	-1
Wang2019-293T-Cas9-HF1	Human	Cas9-HF1	A_20	logodds/welchs	-0.406424037	2.46E-109	10,	Human	3,4	Human	None	None	-1
Wang2019-293T-eCas9	Human	eCas9	A_20	logodds/welchs	-0.263392229	3.73E-60	10,	Human	3,4	Human	None	None	-1
Xiang2021-Dox-293T-Cas9	Human	Cas9	A_20	logodds/welchs	0.202562619	3.54E-08	10,	Human	3,4	Human	None	None	1
Xiang2021-NoDox-293T-Cas9	Human	Cas9	A_20	logodds/welchs	0.131484768	0.01526181	10,	Human	3,4	Human	None	None	1
Xu2015-HL60-Cas9	Human	Cas9	A_20	logodds/welchs	0.265729073	0.009591339	10,	Human	3,4	Human	None	None	1
Xu2015-KBM7-Cas9	Human	Cas9	A_20	logodds/welchs	0.19849398	0.026650863	10,	Human	3,4	Human	None	None	1
Doench2014-EL4-Cas9	Mouse	Cas9	A_20	logodds/welchs	0.574373836	3.89E-07	10,	Human	3,4	Human	None	None	1
Liu2016-Neuro2A-Cas9	Mouse	Cas9	A_20	logodds/welchs	-0.926366384	0.007940095	10,	Human	3,4	Human	None	None	-1
Schwartz2019-PO1f-Cas9	Y. lipolytica	Cas9	A_20	logodds/welchs	0.022236346	0.10430314	10,	Human	3,4	Human	None	None	1
Gagnon2014-embryo-Cas9	Zebrafish	Cas9	A_20	logodds/welchs	-1.065668133	0.000162902	10,	Human	3,4	Human	None	None	-1
Moreno-Mateos2015-TU-Cas9	Zebrafish	Cas9	A_20	logodds/welchs	-0.147547138	0.204637527	10,	Human	3,4	Human	None	None	-1
Varshney2015-embryo-Cas9	Zebrafish	Cas9	A_20	logodds/welchs	0.781942679	0.462848299	10,	Human	3,4	Human	None	None	1
Guo2018-MG1655-Cas9	E. coli	Cas9	A_5:15	pearson	0.029945893	1.48E-09	1,	Human,Mouse	None	None	None	None	1
Guo2018-MG1655-eCas9	E. coli	eCas9	A_5:15	pearson	0.032437263	5.76E-11	1,	Human,Mouse	None	None	None	None	1
Moreb2017-BW25113-Cas9-HF1	E. coli	Cas9-HF1	A_5:15	pearson	-0.026993417	0.00548257	1,	Human,Mouse	None	None	None	None	-1
Moreb2017-MG1655-Cas9-HF1	E. coli	Cas9-HF1	A_5:15	pearson	-0.029839788	0.006283279	1,	Human,Mouse	None	None	None	None	-1
Moreb2020-W-Cas9-HF1	E. coli	Cas9-HF1	A_5:15	pearson	-0.01927074	0.136607064	1,	Human,Mouse	None	None	None	None	-1
Moreb2020-W-Cas9-HF1-D1135E	E. coli	Cas9-HF1-D1135E	A_5:15	pearson	-0.066052291	3.27E-07	1,	Human,Mouse	None	None	None	None	-1
Tálas2021-NEB5-alpha-Cas9	E. coli	Cas9	A_5:15	pearson	0.293744119	6.82E-84	1,	Human,Mouse	None	None	None	None	1
Tálas2021-NEB5-alpha-Cas9-HF1	E. coli	Cas9-HF1	A_5:15	pearson	-0.070901373	2.99E-17	1,	Human,Mouse	None	None	None	None	-1
Aguirre2016-A673-Cas9	Human	Cas9	A_5:15	pearson	0.146642113	5.64E-07	1,	Human,Mouse	None	None	None	None	1
Chari2015-293T-Cas9	Human	Cas9	A_5:15	pearson	-0.031885254	0.266758686	1,	Human,Mouse	None	None	None	None	-1
Chari2015-lenti293T-Cas9	Human	Cas9	A_5:15	pearson	0.066922253	0.019652683	1,	Human,Mouse	None	None	None	None	1
Doench2014-A375-Cas9	Human	Cas9	A_5:15	pearson	0.027567433	0.324944281	1,	Human,Mouse	None	None	None	None	1
Doench2014-MOLM13/NB4/TF1-Cas9	Human	Cas9	A_5:15	pearson	0.186655013	2.38E-08	1,	Human,Mouse	None	None	None	None	1
Doench2016-A375-Cas9	Human	Cas9	A_5:15	pearson	0.071492144	0.000548817	1,	Human,Mouse	None	None	None	None	1
Hart2015-Hct116-Cas9	Human	Cas9	A_5:15	pearson	0.102236239	2.54E-11	1,	Human,Mouse	None	None	None	None	1
Kim2019-SA-lenti293T-Cas9	Human	Cas9	A_5:15	pearson	0.068188657	1.05E-14	1,	Human,Mouse	None	None	None	None	1
Kim2020-NBE-lenti293T-Cas9	Human	Cas9	A_5:15	pearson	0.093598418	1.98E-15	1,	Human,Mouse	None	None	None	None	1
Kim2020-NBE-lenti293T-Cas9-NG	Human	Cas9-NG	A_5:15	pearson	0.118322257	3.80E-25	1,	Human,Mouse	None	None	None	None	1
Kim2020-NBE-lenti293T-xCas9	Human	xCas9	A_5:15	pearson	0.093158978	3.80E-16	1,	Human,Mouse	None	None	None	None	1
Kim2020-NB-lenti293T-Cas9	Human	Cas9	A_5:15	pearson	0.088017008	4.11E-15	1,	Human,Mouse	None	None	None	None	1
Kim2020-NB-lenti293T-Cas9-HF1	Human	Cas9-HF1	A_5:15	pearson	-0.066960612	5.54E-10	1,	Human,Mouse	None	None	None	None	-1
Kim2020-NB-lenti293T-Cas9-NG	Human	Cas9-NG	A_5:15	pearson	0.127993154	1.22E-32	1,	Human,Mouse	None	None	None	None	1
Kim2020-NB-lenti293T-eCas9	Human	eCas9	A_5:15	pearson	0.002405416	0.823668345	1,	Human,Mouse	None	None	None	None	1
Kim2020-NB-lenti293T-evoCas9	Human	evoCas9	A_5:15	pearson	-0.024878182	0.021364109	1,	Human,Mouse	None	None	None	None	-1
Kim2020-NB-lenti293T-HypaCas9	Human	HypaCas9	A_5:15	pearson	0.034259268	0.001510096	1,	Human,Mouse	None	None	None	None	1
Kim2020-NB-lenti293T-Sniper-Cas9	Human	Sniper-Cas9	A_5:15	pearson	0.062018478	1.03E-08	1,	Human,Mouse	None	None	None	None	1
Kim2020-NB-lenti293T-VRQR	Human	VRQR	A_5:15	pearson	0.070072617	8.17E-11	1,	Human,Mouse	None	None	None	None	1
Kim2020-NB-lenti293T-xCas9	Human	xCas9	A_5:15	pearson	0.106990162	2.96E-23	1,	Human,Mouse	None	None	None	None	1
Meyers2017-A549-Cas9	Human	Cas9	A_5:15	pearson	-0.071821424	0.037191601	1,	Human,Mouse	None	None	None	None	-1
Park2021-lenti293T-Cas9	Human	Cas9	A_5:15	pearson	0.185281561	1.95E-112	1,	Human,Mouse	None	None	None	None	1
Wang2017-P31/FUJ-Cas9	Human	Cas9	A_5:15	pearson	0.035897592	0.09989378	1,	Human,Mouse	None	None	None	None	1
Wang2019-293T-Cas9	Human	Cas9	A_5:15	pearson	0.017928815	2.60E-05	1,	Human,Mouse	None	None	None	None	1
Wang2019-293T-Cas9-HF1	Human	Cas9-HF1	A_5:15	pearson	-0.044348422	6.47E-26	1,	Human,Mouse	None	None	None	None	-1
Wang2019-293T-eCas9	Human	eCas9	A_5:15	pearson	0.111632573	3.12E-160	1,	Human,Mouse	None	None	None	None	1
Xiang2021-Dox-293T-Cas9	Human	Cas9	A_5:15	pearson	0.061989151	6.78E-10	1,	Human,Mouse	None	None	None	None	1
Xiang2021-NoDox-293T-Cas9	Human	Cas9	A_5:15	pearson	0.094372134	2.21E-22	1,	Human,Mouse	None	None	None	None	1
Xu2015-HL60-Cas9	Human	Cas9	A_5:15	pearson	0.103887975	2.12E-06	1,	Human,Mouse	None	None	None	None	1
Xu2015-KBM7-Cas9	Human	Cas9	A_5:15	pearson	0.13363697	9.98E-10	1,	Human,Mouse	None	None	None	None	1
Doench2014-EL4-Cas9	Mouse	Cas9	A_5:15	pearson	0.16145665	5.58E-07	1,	Human,Mouse	None	None	None	None	1
Liu2016-Neuro2A-Cas9	Mouse	Cas9	A_5:15	pearson	0.041680012	0.552929674	1,	Human,Mouse	None	None	None	None	1
Schwartz2019-PO1f-Cas9	Y. lipolytica	Cas9	A_5:15	pearson	0.077159441	5.64E-62	1,	Human,Mouse	None	None	None	None	1
Gagnon2014-embryo-Cas9	Zebrafish	Cas9	A_5:15	pearson	-0.088780575	0.356359279	1,	Human,Mouse	None	None	None	None	-1
Moreno-Mateos2015-TU-Cas9	Zebrafish	Cas9	A_5:15	pearson	-0.141061681	7.39E-06	1,	Human,Mouse	None	None	None	None	-1
Varshney2015-embryo-Cas9	Zebrafish	Cas9	A_5:15	pearson	-0.115442368	0.247922937	1,	Human,Mouse	None	None	None	None	-1
Guo2018-MG1655-Cas9	E. coli	Cas9	AA_0:2	logodds/welchs	-0.032999417	0.630546879	None	None	7,	E. coli	None	None	-1
Guo2018-MG1655-eCas9	E. coli	eCas9	AA_0:2	logodds/welchs	-0.083604373	0.008527074	None	None	7,	E. coli	None	None	-1
Moreb2017-BW25113-Cas9-HF1	E. coli	Cas9-HF1	AA_0:2	logodds/welchs	-0.889719183	3.65E-25	None	None	7,	E. coli	None	None	-1
Moreb2017-MG1655-Cas9-HF1	E. coli	Cas9-HF1	AA_0:2	logodds/welchs	-0.584902951	4.88E-13	None	None	7,	E. coli	None	None	-1
Moreb2020-W-Cas9-HF1	E. coli	Cas9-HF1	AA_0:2	logodds/welchs	-0.33851436	0.002562101	None	None	7,	E. coli	None	None	-1
Moreb2020-W-Cas9-HF1-D1135E	E. coli	Cas9-HF1-D1135E	AA_0:2	logodds/welchs	-0.47134227	9.80E-05	None	None	7,	E. coli	None	None	-1
Tálas2021-NEB5-alpha-Cas9	E. coli	Cas9	AA_0:2	logodds/welchs	0		None	None	7,	E. coli	None	None	1
Tálas2021-NEB5-alpha-Cas9-HF1	E. coli	Cas9-HF1	AA_0:2	logodds/welchs	0		None	None	7,	E. coli	None	None	1
Aguirre2016-A673-Cas9	Human	Cas9	AA_0:2	logodds/welchs	0.34055332	0.056378655	None	None	7,	E. coli	None	None	1
Chari2015-293T-Cas9	Human	Cas9	AA_0:2	logodds/welchs	-0.065862978	0.452675927	None	None	7,	E. coli	None	None	-1
Chari2015-lenti293T-Cas9	Human	Cas9	AA_0:2	logodds/welchs	0.333419328	0.81722092	None	None	7,	E. coli	None	None	1
Doench2014-A375-Cas9	Human	Cas9	AA_0:2	logodds/welchs	0.290414511	0.379299892	None	None	7,	E. coli	None	None	1
Doench2014-MOLM13/NB4/TF1-Cas9	Human	Cas9	AA_0:2	logodds/welchs	0.123691472	0.611462083	None	None	7,	E. coli	None	None	1
Doench2016-A375-Cas9	Human	Cas9	AA_0:2	logodds/welchs	-0.598527239	0.004438079	None	None	7,	E. coli	None	None	-1
Hart2015-Hct116-Cas9	Human	Cas9	AA_0:2	logodds/welchs	0.011242373	0.642643678	None	None	7,	E. coli	None	None	1
Kim2019-SA-lenti293T-Cas9	Human	Cas9	AA_0:2	logodds/welchs	-0.10286845	0.119819158	None	None	7,	E. coli	None	None	-1
Kim2020-NBE-lenti293T-Cas9	Human	Cas9	AA_0:2	logodds/welchs	0		None	None	7,	E. coli	None	None	1
Kim2020-NBE-lenti293T-Cas9-NG	Human	Cas9-NG	AA_0:2	logodds/welchs	0		None	None	7,	E. coli	None	None	1
Kim2020-NBE-lenti293T-xCas9	Human	xCas9	AA_0:2	logodds/welchs	0		None	None	7,	E. coli	None	None	1
Kim2020-NB-lenti293T-Cas9	Human	Cas9	AA_0:2	logodds/welchs	0		None	None	7,	E. coli	None	None	1
Kim2020-NB-lenti293T-Cas9-HF1	Human	Cas9-HF1	AA_0:2	logodds/welchs	0		None	None	7,	E. coli	None	None	1
Kim2020-NB-lenti293T-Cas9-NG	Human	Cas9-NG	AA_0:2	logodds/welchs	0		None	None	7,	E. coli	None	None	1
Kim2020-NB-lenti293T-eCas9	Human	eCas9	AA_0:2	logodds/welchs	0		None	None	7,	E. coli	None	None	1
Kim2020-NB-lenti293T-evoCas9	Human	evoCas9	AA_0:2	logodds/welchs	0		None	None	7,	E. coli	None	None	1
Kim2020-NB-lenti293T-HypaCas9	Human	HypaCas9	AA_0:2	logodds/welchs	0		None	None	7,	E. coli	None	None	1
Kim2020-NB-lenti293T-Sniper-Cas9	Human	Sniper-Cas9	AA_0:2	logodds/welchs	0		None	None	7,	E. coli	None	None	1
Kim2020-NB-lenti293T-VRQR	Human	VRQR	AA_0:2	logodds/welchs	0		None	None	7,	E. coli	None	None	1
Kim2020-NB-lenti293T-xCas9	Human	xCas9	AA_0:2	logodds/welchs	0		None	None	7,	E. coli	None	None	1
Meyers2017-A549-Cas9	Human	Cas9	AA_0:2	logodds/welchs	0.377094411	0.687058139	None	None	7,	E. coli	None	None	1
Park2021-lenti293T-Cas9	Human	Cas9	AA_0:2	logodds/welchs	-0.552468469	1.49E-05	None	None	7,	E. coli	None	None	-1
Wang2017-P31/FUJ-Cas9	Human	Cas9	AA_0:2	logodds/welchs	-1.549636336	1.92E-11	None	None	7,	E. coli	None	None	-1
Wang2019-293T-Cas9	Human	Cas9	AA_0:2	logodds/welchs	-0.939921103	7.17E-202	None	None	7,	E. coli	None	None	-1
Wang2019-293T-Cas9-HF1	Human	Cas9-HF1	AA_0:2	logodds/welchs	-1.032802432	5.34E-273	None	None	7,	E. coli	None	None	-1
Wang2019-293T-eCas9	Human	eCas9	AA_0:2	logodds/welchs	-1.07948776	0	None	None	7,	E. coli	None	None	-1
Xiang2021-Dox-293T-Cas9	Human	Cas9	AA_0:2	logodds/welchs	0.191671291	0.092860842	None	None	7,	E. coli	None	None	1
Xiang2021-NoDox-293T-Cas9	Human	Cas9	AA_0:2	logodds/welchs	-0.429301873	1.34E-05	None	None	7,	E. coli	None	None	-1
Xu2015-HL60-Cas9	Human	Cas9	AA_0:2	logodds/welchs	-0.18700297	0.120859045	None	None	7,	E. coli	None	None	-1
Xu2015-KBM7-Cas9	Human	Cas9	AA_0:2	logodds/welchs	-0.369705552	0.221991181	None	None	7,	E. coli	None	None	-1
Doench2014-EL4-Cas9	Mouse	Cas9	AA_0:2	logodds/welchs	-0.079552632	0.754958452	None	None	7,	E. coli	None	None	-1
Liu2016-Neuro2A-Cas9	Mouse	Cas9	AA_0:2	logodds/welchs	0.139301749	0.77979494	None	None	7,	E. coli	None	None	1
Schwartz2019-PO1f-Cas9	Y. lipolytica	Cas9	AA_0:2	logodds/welchs	0.00849028	0.935053749	None	None	7,	E. coli	None	None	1
Gagnon2014-embryo-Cas9	Zebrafish	Cas9	AA_0:2	logodds/welchs	0		None	None	7,	E. coli	None	None	1
Moreno-Mateos2015-TU-Cas9	Zebrafish	Cas9	AA_0:2	logodds/welchs	0		None	None	7,	E. coli	None	None	1
Varshney2015-embryo-Cas9	Zebrafish	Cas9	AA_0:2	logodds/welchs	0		None	None	7,	E. coli	None	None	1
Guo2018-MG1655-Cas9	E. coli	Cas9	AAAAA_0:20	logodds/welchs	-0.006262621	0.906637174	None	None	21,	Human	None	None	-1
Guo2018-MG1655-eCas9	E. coli	eCas9	AAAAA_0:20	logodds/welchs	-0.425781423	3.24E-07	None	None	21,	Human	None	None	-1
Moreb2017-BW25113-Cas9-HF1	E. coli	Cas9-HF1	AAAAA_0:20	logodds/welchs	-0.994195014	2.92E-16	None	None	21,	Human	None	None	-1
Moreb2017-MG1655-Cas9-HF1	E. coli	Cas9-HF1	AAAAA_0:20	logodds/welchs	-0.922849477	7.38E-12	None	None	21,	Human	None	None	-1
Moreb2020-W-Cas9-HF1	E. coli	Cas9-HF1	AAAAA_0:20	logodds/welchs	-1.192660328	2.35E-11	None	None	21,	Human	None	None	-1
Moreb2020-W-Cas9-HF1-D1135E	E. coli	Cas9-HF1-D1135E	AAAAA_0:20	logodds/welchs	-0.843020381	3.48E-09	None	None	21,	Human	None	None	-1
Tálas2021-NEB5-alpha-Cas9	E. coli	Cas9	AAAAA_0:20	logodds/welchs	1.099570143	5.13E-06	None	None	21,	Human	None	None	1
Tálas2021-NEB5-alpha-Cas9-HF1	E. coli	Cas9-HF1	AAAAA_0:20	logodds/welchs	-0.70690757	2.98E-17	None	None	21,	Human	None	None	-1
Aguirre2016-A673-Cas9	Human	Cas9	AAAAA_0:20	logodds/welchs	-0.724157417	0.259631903	None	None	21,	Human	None	None	-1
Chari2015-293T-Cas9	Human	Cas9	AAAAA_0:20	logodds/welchs	1.725896491	0.534967737	None	None	21,	Human	None	None	1
Chari2015-lenti293T-Cas9	Human	Cas9	AAAAA_0:20	logodds/welchs	-2.01240614	0.009871884	None	None	21,	Human	None	None	-1
Doench2014-A375-Cas9	Human	Cas9	AAAAA_0:20	logodds/welchs	0.482786404	0.230323858	None	None	21,	Human	None	None	1
Doench2014-MOLM13/NB4/TF1-Cas9	Human	Cas9	AAAAA_0:20	logodds/welchs	-1.234432012		None	None	21,	Human	None	None	-1
Doench2016-A375-Cas9	Human	Cas9	AAAAA_0:20	logodds/welchs	-0.876730567	0.178681918	None	None	21,	Human	None	None	-1
Hart2015-Hct116-Cas9	Human	Cas9	AAAAA_0:20	logodds/welchs	0		None	None	21,	Human	None	None	1
Kim2019-SA-lenti293T-Cas9	Human	Cas9	AAAAA_0:20	logodds/welchs	-1.738469437	6.02E-25	None	None	21,	Human	None	None	-1
Kim2020-NBE-lenti293T-Cas9	Human	Cas9	AAAAA_0:20	logodds/welchs	-1.169399072	1.53E-06	None	None	21,	Human	None	None	-1
Kim2020-NBE-lenti293T-Cas9-NG	Human	Cas9-NG	AAAAA_0:20	logodds/welchs	-0.935503065	4.90E-06	None	None	21,	Human	None	None	-1
Kim2020-NBE-lenti293T-xCas9	Human	xCas9	AAAAA_0:20	logodds/welchs	-1.128804741	4.41E-07	None	None	21,	Human	None	None	-1
Kim2020-NB-lenti293T-Cas9	Human	Cas9	AAAAA_0:20	logodds/welchs	-0.813038847	3.26E-06	None	None	21,	Human	None	None	-1
Kim2020-NB-lenti293T-Cas9-HF1	Human	Cas9-HF1	AAAAA_0:20	logodds/welchs	-1.275561055	2.86E-18	None	None	21,	Human	None	None	-1
Kim2020-NB-lenti293T-Cas9-NG	Human	Cas9-NG	AAAAA_0:20	logodds/welchs	-0.565464764	0.000208224	None	None	21,	Human	None	None	-1
Kim2020-NB-lenti293T-eCas9	Human	eCas9	AAAAA_0:20	logodds/welchs	-0.879621112	3.12E-11	None	None	21,	Human	None	None	-1
Kim2020-NB-lenti293T-evoCas9	Human	evoCas9	AAAAA_0:20	logodds/welchs	-0.850145633	1.92E-20	None	None	21,	Human	None	None	-1
Kim2020-NB-lenti293T-HypaCas9	Human	HypaCas9	AAAAA_0:20	logodds/welchs	-1.244376829	1.11E-17	None	None	21,	Human	None	None	-1
Kim2020-NB-lenti293T-Sniper-Cas9	Human	Sniper-Cas9	AAAAA_0:20	logodds/welchs	-0.896632214	3.44E-09	None	None	21,	Human	None	None	-1
Kim2020-NB-lenti293T-VRQR	Human	VRQR	AAAAA_0:20	logodds/welchs	-0.833420922	2.44E-11	None	None	21,	Human	None	None	-1
Kim2020-NB-lenti293T-xCas9	Human	xCas9	AAAAA_0:20	logodds/welchs	-0.823994022	1.22E-08	None	None	21,	Human	None	None	-1
Meyers2017-A549-Cas9	Human	Cas9	AAAAA_0:20	logodds/welchs	-0.816828057	0.025156695	None	None	21,	Human	None	None	-1
Park2021-lenti293T-Cas9	Human	Cas9	AAAAA_0:20	logodds/welchs	0.835224168	0.00189281	None	None	21,	Human	None	None	1
Wang2017-P31/FUJ-Cas9	Human	Cas9	AAAAA_0:20	logodds/welchs	0		None	None	21,	Human	None	None	1
Wang2019-293T-Cas9	Human	Cas9	AAAAA_0:20	logodds/welchs	-1.373991925	3.76E-45	None	None	21,	Human	None	None	-1
Wang2019-293T-Cas9-HF1	Human	Cas9-HF1	AAAAA_0:20	logodds/welchs	-1.860782483	1.03E-93	None	None	21,	Human	None	None	-1
Wang2019-293T-eCas9	Human	eCas9	AAAAA_0:20	logodds/welchs	-0.777367697	1.73E-20	None	None	21,	Human	None	None	-1
Xiang2021-Dox-293T-Cas9	Human	Cas9	AAAAA_0:20	logodds/welchs	-0.834243795	0.050610703	None	None	21,	Human	None	None	-1
Xiang2021-NoDox-293T-Cas9	Human	Cas9	AAAAA_0:20	logodds/welchs	-0.859948772	0.003420419	None	None	21,	Human	None	None	-1
Xu2015-HL60-Cas9	Human	Cas9	AAAAA_0:20	logodds/welchs	0		None	None	21,	Human	None	None	1
Xu2015-KBM7-Cas9	Human	Cas9	AAAAA_0:20	logodds/welchs	0		None	None	21,	Human	None	None	1
Doench2014-EL4-Cas9	Mouse	Cas9	AAAAA_0:20	logodds/welchs	-2.544656654	0.002983141	None	None	21,	Human	None	None	-1
Liu2016-Neuro2A-Cas9	Mouse	Cas9	AAAAA_0:20	logodds/welchs	0		None	None	21,	Human	None	None	1
Schwartz2019-PO1f-Cas9	Y. lipolytica	Cas9	AAAAA_0:20	logodds/welchs	-0.518806295	5.87E-12	None	None	21,	Human	None	None	-1
Gagnon2014-embryo-Cas9	Zebrafish	Cas9	AAAAA_0:20	logodds/welchs	-4.017383521	3.63E-13	None	None	21,	Human	None	None	-1
Moreno-Mateos2015-TU-Cas9	Zebrafish	Cas9	AAAAA_0:20	logodds/welchs	-2.491931265	0.048660869	None	None	21,	Human	None	None	-1
Varshney2015-embryo-Cas9	Zebrafish	Cas9	AAAAA_0:20	logodds/welchs	-3.381394754	0.525876827	None	None	21,	Human	None	None	-1
Guo2018-MG1655-Cas9	E. coli	Cas9	AC_18:20	logodds/welchs	-1.04812526	2.95E-93	None	None	7,	E. coli	None	None	-1
Guo2018-MG1655-eCas9	E. coli	eCas9	AC_18:20	logodds/welchs	-1.596952497	7.76E-255	None	None	7,	E. coli	None	None	-1
Moreb2017-BW25113-Cas9-HF1	E. coli	Cas9-HF1	AC_18:20	logodds/welchs	-0.582895612	2.00E-14	None	None	7,	E. coli	None	None	-1
Moreb2017-MG1655-Cas9-HF1	E. coli	Cas9-HF1	AC_18:20	logodds/welchs	-0.332855654	2.80E-05	None	None	7,	E. coli	None	None	-1
Moreb2020-W-Cas9-HF1	E. coli	Cas9-HF1	AC_18:20	logodds/welchs	-0.756723253	1.21E-12	None	None	7,	E. coli	None	None	-1
Moreb2020-W-Cas9-HF1-D1135E	E. coli	Cas9-HF1-D1135E	AC_18:20	logodds/welchs	-0.406585623	0.003248129	None	None	7,	E. coli	None	None	-1
Tálas2021-NEB5-alpha-Cas9	E. coli	Cas9	AC_18:20	logodds/welchs	0.498796283	5.35E-05	None	None	7,	E. coli	None	None	1
Tálas2021-NEB5-alpha-Cas9-HF1	E. coli	Cas9-HF1	AC_18:20	logodds/welchs	-0.497734422	9.98E-25	None	None	7,	E. coli	None	None	-1
Aguirre2016-A673-Cas9	Human	Cas9	AC_18:20	logodds/welchs	-0.700059866	0.021286679	None	None	7,	E. coli	None	None	-1
Chari2015-293T-Cas9	Human	Cas9	AC_18:20	logodds/welchs	-0.008704565	0.131986931	None	None	7,	E. coli	None	None	-1
Chari2015-lenti293T-Cas9	Human	Cas9	AC_18:20	logodds/welchs	-0.630260026	0.306028882	None	None	7,	E. coli	None	None	-1
Doench2014-A375-Cas9	Human	Cas9	AC_18:20	logodds/welchs	-0.210360777	0.473146808	None	None	7,	E. coli	None	None	-1
Doench2014-MOLM13/NB4/TF1-Cas9	Human	Cas9	AC_18:20	logodds/welchs	-0.366931444	0.235262247	None	None	7,	E. coli	None	None	-1
Doench2016-A375-Cas9	Human	Cas9	AC_18:20	logodds/welchs	-0.196486791	0.322295715	None	None	7,	E. coli	None	None	-1
Hart2015-Hct116-Cas9	Human	Cas9	AC_18:20	logodds/welchs	-0.563394763	3.68E-06	None	None	7,	E. coli	None	None	-1
Kim2019-SA-lenti293T-Cas9	Human	Cas9	AC_18:20	logodds/welchs	-0.366877931	5.96E-07	None	None	7,	E. coli	None	None	-1
Kim2020-NBE-lenti293T-Cas9	Human	Cas9	AC_18:20	logodds/welchs	-0.534711366	0.000118713	None	None	7,	E. coli	None	None	-1
Kim2020-NBE-lenti293T-Cas9-NG	Human	Cas9-NG	AC_18:20	logodds/welchs	-0.562820776	3.84E-10	None	None	7,	E. coli	None	None	-1
Kim2020-NBE-lenti293T-xCas9	Human	xCas9	AC_18:20	logodds/welchs	-0.723339633	1.96E-15	None	None	7,	E. coli	None	None	-1
Kim2020-NB-lenti293T-Cas9	Human	Cas9	AC_18:20	logodds/welchs	0.338683267	0.006801798	None	None	7,	E. coli	None	None	1
Kim2020-NB-lenti293T-Cas9-HF1	Human	Cas9-HF1	AC_18:20	logodds/welchs	-0.158835783	0.103974848	None	None	7,	E. coli	None	None	-1
Kim2020-NB-lenti293T-Cas9-NG	Human	Cas9-NG	AC_18:20	logodds/welchs	0.28468018	0.015895341	None	None	7,	E. coli	None	None	1
Kim2020-NB-lenti293T-eCas9	Human	eCas9	AC_18:20	logodds/welchs	-0.104012843	0.10284908	None	None	7,	E. coli	None	None	-1
Kim2020-NB-lenti293T-evoCas9	Human	evoCas9	AC_18:20	logodds/welchs	-0.199897798	0.285587284	None	None	7,	E. coli	None	None	-1
Kim2020-NB-lenti293T-HypaCas9	Human	HypaCas9	AC_18:20	logodds/welchs	-0.176823345	0.077507473	None	None	7,	E. coli	None	None	-1
Kim2020-NB-lenti293T-Sniper-Cas9	Human	Sniper-Cas9	AC_18:20	logodds/welchs	0.161233697	0.291045633	None	None	7,	E. coli	None	None	1
Kim2020-NB-lenti293T-VRQR	Human	VRQR	AC_18:20	logodds/welchs	0.161129552	0.237404568	None	None	7,	E. coli	None	None	1
Kim2020-NB-lenti293T-xCas9	Human	xCas9	AC_18:20	logodds/welchs	-0.136456254	0.333567104	None	None	7,	E. coli	None	None	-1
Meyers2017-A549-Cas9	Human	Cas9	AC_18:20	logodds/welchs	-0.433835805	0.597687257	None	None	7,	E. coli	None	None	-1
Park2021-lenti293T-Cas9	Human	Cas9	AC_18:20	logodds/welchs	0.111132183	0.007801135	None	None	7,	E. coli	None	None	1
Wang2017-P31/FUJ-Cas9	Human	Cas9	AC_18:20	logodds/welchs	0.35318167	0.231009471	None	None	7,	E. coli	None	None	1
Wang2019-293T-Cas9	Human	Cas9	AC_18:20	logodds/welchs	-1.228639983	1.36E-63	None	None	7,	E. coli	None	None	-1
Wang2019-293T-Cas9-HF1	Human	Cas9-HF1	AC_18:20	logodds/welchs	-0.942468903	2.04E-74	None	None	7,	E. coli	None	None	-1
Wang2019-293T-eCas9	Human	eCas9	AC_18:20	logodds/welchs	-0.690902612	8.77E-49	None	None	7,	E. coli	None	None	-1
Xiang2021-Dox-293T-Cas9	Human	Cas9	AC_18:20	logodds/welchs	-0.648258085	0.000290191	None	None	7,	E. coli	None	None	-1
Xiang2021-NoDox-293T-Cas9	Human	Cas9	AC_18:20	logodds/welchs	-0.966944611	4.56E-20	None	None	7,	E. coli	None	None	-1
Xu2015-HL60-Cas9	Human	Cas9	AC_18:20	logodds/welchs	-0.411771217	0.127914612	None	None	7,	E. coli	None	None	-1
Xu2015-KBM7-Cas9	Human	Cas9	AC_18:20	logodds/welchs	-0.263618556	0.3892312	None	None	7,	E. coli	None	None	-1
Doench2014-EL4-Cas9	Mouse	Cas9	AC_18:20	logodds/welchs	-0.459042253	0.101682977	None	None	7,	E. coli	None	None	-1
Liu2016-Neuro2A-Cas9	Mouse	Cas9	AC_18:20	logodds/welchs	0.420469141	0.304311352	None	None	7,	E. coli	None	None	1
Schwartz2019-PO1f-Cas9	Y. lipolytica	Cas9	AC_18:20	logodds/welchs	0.007826038	0.727523627	None	None	7,	E. coli	None	None	1
Gagnon2014-embryo-Cas9	Zebrafish	Cas9	AC_18:20	logodds/welchs	-0.054067221	0.612546243	None	None	7,	E. coli	None	None	-1
Moreno-Mateos2015-TU-Cas9	Zebrafish	Cas9	AC_18:20	logodds/welchs	0.034774419	0.560781025	None	None	7,	E. coli	None	None	1
Varshney2015-embryo-Cas9	Zebrafish	Cas9	AC_18:20	logodds/welchs	-0.028987537	0.41905813	None	None	7,	E. coli	None	None	-1
Guo2018-MG1655-Cas9	E. coli	Cas9	AT_18:20	logodds/welchs	0.743743586	2.09E-57	7,	E. coli	None	None	None	None	1
Guo2018-MG1655-eCas9	E. coli	eCas9	AT_18:20	logodds/welchs	0.549616723	3.87E-32	7,	E. coli	None	None	None	None	1
Moreb2017-BW25113-Cas9-HF1	E. coli	Cas9-HF1	AT_18:20	logodds/welchs	-0.138913801	0.374134815	7,	E. coli	None	None	None	None	-1
Moreb2017-MG1655-Cas9-HF1	E. coli	Cas9-HF1	AT_18:20	logodds/welchs	-0.0418823	0.780689986	7,	E. coli	None	None	None	None	-1
Moreb2020-W-Cas9-HF1	E. coli	Cas9-HF1	AT_18:20	logodds/welchs	-0.122599941	0.615452859	7,	E. coli	None	None	None	None	-1
Moreb2020-W-Cas9-HF1-D1135E	E. coli	Cas9-HF1-D1135E	AT_18:20	logodds/welchs	-0.444636537	2.16E-05	7,	E. coli	None	None	None	None	-1
Tálas2021-NEB5-alpha-Cas9	E. coli	Cas9	AT_18:20	logodds/welchs	1.048276849	1.05E-10	7,	E. coli	None	None	None	None	1
Tálas2021-NEB5-alpha-Cas9-HF1	E. coli	Cas9-HF1	AT_18:20	logodds/welchs	0.107763028	0.086403661	7,	E. coli	None	None	None	None	1
Aguirre2016-A673-Cas9	Human	Cas9	AT_18:20	logodds/welchs	-0.523486722	0.358054673	7,	E. coli	None	None	None	None	-1
Chari2015-293T-Cas9	Human	Cas9	AT_18:20	logodds/welchs	-0.230942729	0.621755727	7,	E. coli	None	None	None	None	-1
Chari2015-lenti293T-Cas9	Human	Cas9	AT_18:20	logodds/welchs	-1.282249134	0.003518494	7,	E. coli	None	None	None	None	-1
Doench2014-A375-Cas9	Human	Cas9	AT_18:20	logodds/welchs	-0.364511457	0.13308786	7,	E. coli	None	None	None	None	-1
Doench2014-MOLM13/NB4/TF1-Cas9	Human	Cas9	AT_18:20	logodds/welchs	-1.329742192	0.046919226	7,	E. coli	None	None	None	None	-1
Doench2016-A375-Cas9	Human	Cas9	AT_18:20	logodds/welchs	-0.397157487	0.283094309	7,	E. coli	None	None	None	None	-1
Hart2015-Hct116-Cas9	Human	Cas9	AT_18:20	logodds/welchs	0		7,	E. coli	None	None	None	None	1
Kim2019-SA-lenti293T-Cas9	Human	Cas9	AT_18:20	logodds/welchs	-1.661193385	1.15E-44	7,	E. coli	None	None	None	None	-1
Kim2020-NBE-lenti293T-Cas9	Human	Cas9	AT_18:20	logodds/welchs	-1.353738793	1.24E-14	7,	E. coli	None	None	None	None	-1
Kim2020-NBE-lenti293T-Cas9-NG	Human	Cas9-NG	AT_18:20	logodds/welchs	-1.593769981	1.80E-24	7,	E. coli	None	None	None	None	-1
Kim2020-NBE-lenti293T-xCas9	Human	xCas9	AT_18:20	logodds/welchs	-1.102136494	4.28E-18	7,	E. coli	None	None	None	None	-1
Kim2020-NB-lenti293T-Cas9	Human	Cas9	AT_18:20	logodds/welchs	-0.361097705	0.04624474	7,	E. coli	None	None	None	None	-1
Kim2020-NB-lenti293T-Cas9-HF1	Human	Cas9-HF1	AT_18:20	logodds/welchs	-0.409555858	8.72E-06	7,	E. coli	None	None	None	None	-1
Kim2020-NB-lenti293T-Cas9-NG	Human	Cas9-NG	AT_18:20	logodds/welchs	-0.200707262	0.15322393	7,	E. coli	None	None	None	None	-1
Kim2020-NB-lenti293T-eCas9	Human	eCas9	AT_18:20	logodds/welchs	-0.38740592	0.000129074	7,	E. coli	None	None	None	None	-1
Kim2020-NB-lenti293T-evoCas9	Human	evoCas9	AT_18:20	logodds/welchs	-0.535404318	7.32E-09	7,	E. coli	None	None	None	None	-1
Kim2020-NB-lenti293T-HypaCas9	Human	HypaCas9	AT_18:20	logodds/welchs	-0.335358856	0.000249346	7,	E. coli	None	None	None	None	-1
Kim2020-NB-lenti293T-Sniper-Cas9	Human	Sniper-Cas9	AT_18:20	logodds/welchs	-0.205951126	0.004485528	7,	E. coli	None	None	None	None	-1
Kim2020-NB-lenti293T-VRQR	Human	VRQR	AT_18:20	logodds/welchs	-0.21349025	0.007643451	7,	E. coli	None	None	None	None	-1
Kim2020-NB-lenti293T-xCas9	Human	xCas9	AT_18:20	logodds/welchs	-0.029593108	0.317883365	7,	E. coli	None	None	None	None	-1
Meyers2017-A549-Cas9	Human	Cas9	AT_18:20	logodds/welchs	-0.587986485	0.053312156	7,	E. coli	None	None	None	None	-1
Park2021-lenti293T-Cas9	Human	Cas9	AT_18:20	logodds/welchs	-0.040946571	0.712100933	7,	E. coli	None	None	None	None	-1
Wang2017-P31/FUJ-Cas9	Human	Cas9	AT_18:20	logodds/welchs	0.137243502	0.88185	7,	E. coli	None	None	None	None	1
Wang2019-293T-Cas9	Human	Cas9	AT_18:20	logodds/welchs	-2.041601263	1.08E-160	7,	E. coli	None	None	None	None	-1
Wang2019-293T-Cas9-HF1	Human	Cas9-HF1	AT_18:20	logodds/welchs	-1.47998393	2.58E-112	7,	E. coli	None	None	None	None	-1
Wang2019-293T-eCas9	Human	eCas9	AT_18:20	logodds/welchs	-1.521037687	2.62E-165	7,	E. coli	None	None	None	None	-1
Xiang2021-Dox-293T-Cas9	Human	Cas9	AT_18:20	logodds/welchs	-1.245539823	2.95E-10	7,	E. coli	None	None	None	None	-1
Xiang2021-NoDox-293T-Cas9	Human	Cas9	AT_18:20	logodds/welchs	-1.609333228	1.88E-37	7,	E. coli	None	None	None	None	-1
Xu2015-HL60-Cas9	Human	Cas9	AT_18:20	logodds/welchs	-0.897816812	0.005074849	7,	E. coli	None	None	None	None	-1
Xu2015-KBM7-Cas9	Human	Cas9	AT_18:20	logodds/welchs	-0.721926145	0.005559436	7,	E. coli	None	None	None	None	-1
Doench2014-EL4-Cas9	Mouse	Cas9	AT_18:20	logodds/welchs	0.172411358	0.986978967	7,	E. coli	None	None	None	None	1
Liu2016-Neuro2A-Cas9	Mouse	Cas9	AT_18:20	logodds/welchs	-0.754516127	0.179361554	7,	E. coli	None	None	None	None	-1
Schwartz2019-PO1f-Cas9	Y. lipolytica	Cas9	AT_18:20	logodds/welchs	0.084763918	0.611813338	7,	E. coli	None	None	None	None	1
Gagnon2014-embryo-Cas9	Zebrafish	Cas9	AT_18:20	logodds/welchs	-0.054067221	0.830512937	7,	E. coli	None	None	None	None	-1
Moreno-Mateos2015-TU-Cas9	Zebrafish	Cas9	AT_18:20	logodds/welchs	0.152557455	0.751173235	7,	E. coli	None	None	None	None	1
Varshney2015-embryo-Cas9	Zebrafish	Cas9	AT_18:20	logodds/welchs	-0.722134717	0.411231025	7,	E. coli	None	None	None	None	-1
Guo2018-MG1655-Cas9	E. coli	Cas9	C_0:20	pearson	-0.157309742	4.57E-224	None	None	None	None	21,	Human	-1
Guo2018-MG1655-eCas9	E. coli	eCas9	C_0:20	pearson	-0.120396046	2.02E-131	None	None	None	None	21,	Human	-1
Moreb2017-BW25113-Cas9-HF1	E. coli	Cas9-HF1	C_0:20	pearson	0.058194898	2.08E-09	None	None	None	None	21,	Human	1
Moreb2017-MG1655-Cas9-HF1	E. coli	Cas9-HF1	C_0:20	pearson	0.056281624	2.51E-07	None	None	None	None	21,	Human	1
Moreb2020-W-Cas9-HF1	E. coli	Cas9-HF1	C_0:20	pearson	0.037293943	0.003958356	None	None	None	None	21,	Human	1
Moreb2020-W-Cas9-HF1-D1135E	E. coli	Cas9-HF1-D1135E	C_0:20	pearson	0.089401957	4.55E-12	None	None	None	None	21,	Human	1
Tálas2021-NEB5-alpha-Cas9	E. coli	Cas9	C_0:20	pearson	-0.274534148	4.25E-73	None	None	None	None	21,	Human	-1
Tálas2021-NEB5-alpha-Cas9-HF1	E. coli	Cas9-HF1	C_0:20	pearson	0.097922783	1.62E-31	None	None	None	None	21,	Human	1
Aguirre2016-A673-Cas9	Human	Cas9	C_0:20	pearson	-0.168008734	9.35E-09	None	None	None	None	21,	Human	-1
Chari2015-293T-Cas9	Human	Cas9	C_0:20	pearson	0.06871559	0.016594291	None	None	None	None	21,	Human	1
Chari2015-lenti293T-Cas9	Human	Cas9	C_0:20	pearson	0.015206672	0.5964297	None	None	None	None	21,	Human	1
Doench2014-A375-Cas9	Human	Cas9	C_0:20	pearson	0.017117107	0.541114901	None	None	None	None	21,	Human	1
Doench2014-MOLM13/NB4/TF1-Cas9	Human	Cas9	C_0:20	pearson	-0.039770442	0.238301547	None	None	None	None	21,	Human	-1
Doench2016-A375-Cas9	Human	Cas9	C_0:20	pearson	0.04433183	0.032259286	None	None	None	None	21,	Human	1
Hart2015-Hct116-Cas9	Human	Cas9	C_0:20	pearson	-0.004261688	0.781507551	None	None	None	None	21,	Human	-1
Kim2019-SA-lenti293T-Cas9	Human	Cas9	C_0:20	pearson	0.101706808	7.38E-31	None	None	None	None	21,	Human	1
Kim2020-NBE-lenti293T-Cas9	Human	Cas9	C_0:20	pearson	-0.000940087	0.936555485	None	None	None	None	21,	Human	-1
Kim2020-NBE-lenti293T-Cas9-NG	Human	Cas9-NG	C_0:20	pearson	-0.076139851	2.88E-11	None	None	None	None	21,	Human	-1
Kim2020-NBE-lenti293T-xCas9	Human	xCas9	C_0:20	pearson	-0.014566403	0.203794873	None	None	None	None	21,	Human	-1
Kim2020-NB-lenti293T-Cas9	Human	Cas9	C_0:20	pearson	0.13479741	1.80E-33	None	None	None	None	21,	Human	1
Kim2020-NB-lenti293T-Cas9-HF1	Human	Cas9-HF1	C_0:20	pearson	0.164005919	1.04E-52	None	None	None	None	21,	Human	1
Kim2020-NB-lenti293T-Cas9-NG	Human	Cas9-NG	C_0:20	pearson	0.04786074	9.29E-06	None	None	None	None	21,	Human	1
Kim2020-NB-lenti293T-eCas9	Human	eCas9	C_0:20	pearson	0.139637677	1.24E-38	None	None	None	None	21,	Human	1
Kim2020-NB-lenti293T-evoCas9	Human	evoCas9	C_0:20	pearson	0.082277363	2.47E-14	None	None	None	None	21,	Human	1
Kim2020-NB-lenti293T-HypaCas9	Human	HypaCas9	C_0:20	pearson	0.159675367	4.53E-50	None	None	None	None	21,	Human	1
Kim2020-NB-lenti293T-Sniper-Cas9	Human	Sniper-Cas9	C_0:20	pearson	0.153945928	2.76E-46	None	None	None	None	21,	Human	1
Kim2020-NB-lenti293T-VRQR	Human	VRQR	C_0:20	pearson	0.081006793	5.72E-14	None	None	None	None	21,	Human	1
Kim2020-NB-lenti293T-xCas9	Human	xCas9	C_0:20	pearson	0.068088741	2.77E-10	None	None	None	None	21,	Human	1
Meyers2017-A549-Cas9	Human	Cas9	C_0:20	pearson	-0.084192703	0.014535486	None	None	None	None	21,	Human	-1
Park2021-lenti293T-Cas9	Human	Cas9	C_0:20	pearson	0.039489377	1.91E-06	None	None	None	None	21,	Human	1
Wang2017-P31/FUJ-Cas9	Human	Cas9	C_0:20	pearson	-0.006167097	0.777498103	None	None	None	None	21,	Human	-1
Wang2019-293T-Cas9	Human	Cas9	C_0:20	pearson	0.017223202	5.33E-05	None	None	None	None	21,	Human	1
Wang2019-293T-Cas9-HF1	Human	Cas9-HF1	C_0:20	pearson	0.105780633	8.94E-140	None	None	None	None	21,	Human	1
Wang2019-293T-eCas9	Human	eCas9	C_0:20	pearson	0.038365556	2.37E-20	None	None	None	None	21,	Human	1
Xiang2021-Dox-293T-Cas9	Human	Cas9	C_0:20	pearson	0.01603729	0.110688183	None	None	None	None	21,	Human	1
Xiang2021-NoDox-293T-Cas9	Human	Cas9	C_0:20	pearson	-0.01302501	0.180177236	None	None	None	None	21,	Human	-1
Xu2015-HL60-Cas9	Human	Cas9	C_0:20	pearson	-0.07835212	0.000354822	None	None	None	None	21,	Human	-1
Xu2015-KBM7-Cas9	Human	Cas9	C_0:20	pearson	-0.124990145	1.12E-08	None	None	None	None	21,	Human	-1
Doench2014-EL4-Cas9	Mouse	Cas9	C_0:20	pearson	-0.066898432	0.03914772	None	None	None	None	21,	Human	-1
Liu2016-Neuro2A-Cas9	Mouse	Cas9	C_0:20	pearson	0.020872508	0.766425422	None	None	None	None	21,	Human	1
Schwartz2019-PO1f-Cas9	Y. lipolytica	Cas9	C_0:20	pearson	0.023011045	7.51E-07	None	None	None	None	21,	Human	1
Gagnon2014-embryo-Cas9	Zebrafish	Cas9	C_0:20	pearson	0.001411628	0.988322456	None	None	None	None	21,	Human	1
Moreno-Mateos2015-TU-Cas9	Zebrafish	Cas9	C_0:20	pearson	-0.120590137	0.000130024	None	None	None	None	21,	Human	-1
Varshney2015-embryo-Cas9	Zebrafish	Cas9	C_0:20	pearson	-0.026879111	0.78856964	None	None	None	None	21,	Human	-1
Guo2018-MG1655-Cas9	E. coli	Cas9	C_16	logodds/welchs	-0.179642239	6.81E-27	1,	Human,Mouse	None	None	None	None	-1
Guo2018-MG1655-eCas9	E. coli	eCas9	C_16	logodds/welchs	-0.00257398	0.77374782	1,	Human,Mouse	None	None	None	None	-1
Moreb2017-BW25113-Cas9-HF1	E. coli	Cas9-HF1	C_16	logodds/welchs	0.100158065	0.008248426	1,	Human,Mouse	None	None	None	None	1
Moreb2017-MG1655-Cas9-HF1	E. coli	Cas9-HF1	C_16	logodds/welchs	0.117546622	0.018553976	1,	Human,Mouse	None	None	None	None	1
Moreb2020-W-Cas9-HF1	E. coli	Cas9-HF1	C_16	logodds/welchs	0.085135313	0.228713372	1,	Human,Mouse	None	None	None	None	1
Moreb2020-W-Cas9-HF1-D1135E	E. coli	Cas9-HF1-D1135E	C_16	logodds/welchs	0.24197058	1.22E-07	1,	Human,Mouse	None	None	None	None	1
Tálas2021-NEB5-alpha-Cas9	E. coli	Cas9	C_16	logodds/welchs	0.136322428	0.005437605	1,	Human,Mouse	None	None	None	None	1
Tálas2021-NEB5-alpha-Cas9-HF1	E. coli	Cas9-HF1	C_16	logodds/welchs	0.09454178	0.000798683	1,	Human,Mouse	None	None	None	None	1
Aguirre2016-A673-Cas9	Human	Cas9	C_16	logodds/welchs	-0.118785848	0.333419606	1,	Human,Mouse	None	None	None	None	-1
Chari2015-293T-Cas9	Human	Cas9	C_16	logodds/welchs	-0.179976285	0.180057891	1,	Human,Mouse	None	None	None	None	-1
Chari2015-lenti293T-Cas9	Human	Cas9	C_16	logodds/welchs	0.602700315	2.18E-08	1,	Human,Mouse	None	None	None	None	1
Doench2014-A375-Cas9	Human	Cas9	C_16	logodds/welchs	-0.05834457	0.477390959	1,	Human,Mouse	None	None	None	None	-1
Doench2014-MOLM13/NB4/TF1-Cas9	Human	Cas9	C_16	logodds/welchs	0.294201868	0.005351235	1,	Human,Mouse	None	None	None	None	1
Doench2016-A375-Cas9	Human	Cas9	C_16	logodds/welchs	0.208599457	0.00666888	1,	Human,Mouse	None	None	None	None	1
Hart2015-Hct116-Cas9	Human	Cas9	C_16	logodds/welchs	0.126148346	0.002951008	1,	Human,Mouse	None	None	None	None	1
Kim2019-SA-lenti293T-Cas9	Human	Cas9	C_16	logodds/welchs	0.200117766	7.36E-13	1,	Human,Mouse	None	None	None	None	1
Kim2020-NBE-lenti293T-Cas9	Human	Cas9	C_16	logodds/welchs	0.072860871	0.179268307	1,	Human,Mouse	None	None	None	None	1
Kim2020-NBE-lenti293T-Cas9-NG	Human	Cas9-NG	C_16	logodds/welchs	0.227326201	5.34E-17	1,	Human,Mouse	None	None	None	None	1
Kim2020-NBE-lenti293T-xCas9	Human	xCas9	C_16	logodds/welchs	0.277335121	8.51E-25	1,	Human,Mouse	None	None	None	None	1
Kim2020-NB-lenti293T-Cas9	Human	Cas9	C_16	logodds/welchs	0.745611057	1.89E-51	1,	Human,Mouse	None	None	None	None	1
Kim2020-NB-lenti293T-Cas9-HF1	Human	Cas9-HF1	C_16	logodds/welchs	0.339104817	5.17E-17	1,	Human,Mouse	None	None	None	None	1
Kim2020-NB-lenti293T-Cas9-NG	Human	Cas9-NG	C_16	logodds/welchs	0.850897455	7.03E-70	1,	Human,Mouse	None	None	None	None	1
Kim2020-NB-lenti293T-eCas9	Human	eCas9	C_16	logodds/welchs	0.461594574	3.77E-23	1,	Human,Mouse	None	None	None	None	1
Kim2020-NB-lenti293T-evoCas9	Human	evoCas9	C_16	logodds/welchs	0.295216321	2.82E-12	1,	Human,Mouse	None	None	None	None	1
Kim2020-NB-lenti293T-HypaCas9	Human	HypaCas9	C_16	logodds/welchs	0.551897628	6.82E-37	1,	Human,Mouse	None	None	None	None	1
Kim2020-NB-lenti293T-Sniper-Cas9	Human	Sniper-Cas9	C_16	logodds/welchs	0.795923762	6.95E-58	1,	Human,Mouse	None	None	None	None	1
Kim2020-NB-lenti293T-VRQR	Human	VRQR	C_16	logodds/welchs	0.898474176	5.85E-89	1,	Human,Mouse	None	None	None	None	1
Kim2020-NB-lenti293T-xCas9	Human	xCas9	C_16	logodds/welchs	0.89654992	2.01E-85	1,	Human,Mouse	None	None	None	None	1
Meyers2017-A549-Cas9	Human	Cas9	C_16	logodds/welchs	-0.294073863	6.04E-05	1,	Human,Mouse	None	None	None	None	-1
Park2021-lenti293T-Cas9	Human	Cas9	C_16	logodds/welchs	0.892419294	1.33E-263	1,	Human,Mouse	None	None	None	None	1
Wang2017-P31/FUJ-Cas9	Human	Cas9	C_16	logodds/welchs	0.178864158	0.005114606	1,	Human,Mouse	None	None	None	None	1
Wang2019-293T-Cas9	Human	Cas9	C_16	logodds/welchs	0.170106916	1.77E-34	1,	Human,Mouse	None	None	None	None	1
Wang2019-293T-Cas9-HF1	Human	Cas9-HF1	C_16	logodds/welchs	0.190870734	2.46E-57	1,	Human,Mouse	None	None	None	None	1
Wang2019-293T-eCas9	Human	eCas9	C_16	logodds/welchs	0.343026589	2.36E-169	1,	Human,Mouse	None	None	None	None	1
Xiang2021-Dox-293T-Cas9	Human	Cas9	C_16	logodds/welchs	-0.134011239	0.949076223	1,	Human,Mouse	None	None	None	None	-1
Xiang2021-NoDox-293T-Cas9	Human	Cas9	C_16	logodds/welchs	0.088614811	1.60E-05	1,	Human,Mouse	None	None	None	None	1
Xu2015-HL60-Cas9	Human	Cas9	C_16	logodds/welchs	-0.082319731	0.547788482	1,	Human,Mouse	None	None	None	None	-1
Xu2015-KBM7-Cas9	Human	Cas9	C_16	logodds/welchs	-0.142481552	0.068444349	1,	Human,Mouse	None	None	None	None	-1
Doench2014-EL4-Cas9	Mouse	Cas9	C_16	logodds/welchs	0.681417145	2.33E-08	1,	Human,Mouse	None	None	None	None	1
Liu2016-Neuro2A-Cas9	Mouse	Cas9	C_16	logodds/welchs	-0.011358526	0.95634984	1,	Human,Mouse	None	None	None	None	-1
Schwartz2019-PO1f-Cas9	Y. lipolytica	Cas9	C_16	logodds/welchs	0.120902806	6.81E-15	1,	Human,Mouse	None	None	None	None	1
Gagnon2014-embryo-Cas9	Zebrafish	Cas9	C_16	logodds/welchs	-0.054067221	0.848595162	1,	Human,Mouse	None	None	None	None	-1
Moreno-Mateos2015-TU-Cas9	Zebrafish	Cas9	C_16	logodds/welchs	-0.115706532	0.597354684	1,	Human,Mouse	None	None	None	None	-1
Varshney2015-embryo-Cas9	Zebrafish	Cas9	C_16	logodds/welchs	0.338737243	0.220948158	1,	Human,Mouse	None	None	None	None	1
Guo2018-MG1655-Cas9	E. coli	Cas9	C_18	logodds/welchs	-0.258666478	4.88E-47	17,18	Human	None	None	15,	Human	-1
Guo2018-MG1655-eCas9	E. coli	eCas9	C_18	logodds/welchs	0.011622973	0.166957131	17,18	Human	None	None	15,	Human	1
Moreb2017-BW25113-Cas9-HF1	E. coli	Cas9-HF1	C_18	logodds/welchs	0.217359397	9.64E-06	17,18	Human	None	None	15,	Human	1
Moreb2017-MG1655-Cas9-HF1	E. coli	Cas9-HF1	C_18	logodds/welchs	0.228005045	1.21E-05	17,18	Human	None	None	15,	Human	1
Moreb2020-W-Cas9-HF1	E. coli	Cas9-HF1	C_18	logodds/welchs	0.173579558	0.001671976	17,18	Human	None	None	15,	Human	1
Moreb2020-W-Cas9-HF1-D1135E	E. coli	Cas9-HF1-D1135E	C_18	logodds/welchs	0.299609744	8.63E-10	17,18	Human	None	None	15,	Human	1
Tálas2021-NEB5-alpha-Cas9	E. coli	Cas9	C_18	logodds/welchs	-0.367679156	5.36E-18	17,18	Human	None	None	15,	Human	-1
Tálas2021-NEB5-alpha-Cas9-HF1	E. coli	Cas9-HF1	C_18	logodds/welchs	0.243185673	8.15E-18	17,18	Human	None	None	15,	Human	1
Aguirre2016-A673-Cas9	Human	Cas9	C_18	logodds/welchs	0.437467839	0.000250598	17,18	Human	None	None	15,	Human	1
Chari2015-293T-Cas9	Human	Cas9	C_18	logodds/welchs	-0.111888801	0.560511949	17,18	Human	None	None	15,	Human	-1
Chari2015-lenti293T-Cas9	Human	Cas9	C_18	logodds/welchs	0.338999939	0.029809829	17,18	Human	None	None	15,	Human	1
Doench2014-A375-Cas9	Human	Cas9	C_18	logodds/welchs	0.482786404	1.49E-06	17,18	Human	None	None	15,	Human	1
Doench2014-MOLM13/NB4/TF1-Cas9	Human	Cas9	C_18	logodds/welchs	0.18355186	0.052264658	17,18	Human	None	None	15,	Human	1
Doench2016-A375-Cas9	Human	Cas9	C_18	logodds/welchs	0.447710977	1.63E-06	17,18	Human	None	None	15,	Human	1
Hart2015-Hct116-Cas9	Human	Cas9	C_18	logodds/welchs	0.743610267	5.58E-45	17,18	Human	None	None	15,	Human	1
Kim2019-SA-lenti293T-Cas9	Human	Cas9	C_18	logodds/welchs	0.793635809	4.63E-144	17,18	Human	None	None	15,	Human	1
Kim2020-NBE-lenti293T-Cas9	Human	Cas9	C_18	logodds/welchs	0.741259936	1.58E-54	17,18	Human	None	None	15,	Human	1
Kim2020-NBE-lenti293T-Cas9-NG	Human	Cas9-NG	C_18	logodds/welchs	0.497986988	1.10E-27	17,18	Human	None	None	15,	Human	1
Kim2020-NBE-lenti293T-xCas9	Human	xCas9	C_18	logodds/welchs	0.635416017	9.60E-39	17,18	Human	None	None	15,	Human	1
Kim2020-NB-lenti293T-Cas9	Human	Cas9	C_18	logodds/welchs	0.340043944	3.40E-15	17,18	Human	None	None	15,	Human	1
Kim2020-NB-lenti293T-Cas9-HF1	Human	Cas9-HF1	C_18	logodds/welchs	0.406709649	3.67E-14	17,18	Human	None	None	15,	Human	1
Kim2020-NB-lenti293T-Cas9-NG	Human	Cas9-NG	C_18	logodds/welchs	0.015023581	0.130571226	17,18	Human	None	None	15,	Human	1
Kim2020-NB-lenti293T-eCas9	Human	eCas9	C_18	logodds/welchs	0.414135997	4.64E-17	17,18	Human	None	None	15,	Human	1
Kim2020-NB-lenti293T-evoCas9	Human	evoCas9	C_18	logodds/welchs	0.451896769	4.75E-17	17,18	Human	None	None	15,	Human	1
Kim2020-NB-lenti293T-HypaCas9	Human	HypaCas9	C_18	logodds/welchs	0.542329604	1.25E-32	17,18	Human	None	None	15,	Human	1
Kim2020-NB-lenti293T-Sniper-Cas9	Human	Sniper-Cas9	C_18	logodds/welchs	0.379603969	5.03E-17	17,18	Human	None	None	15,	Human	1
Kim2020-NB-lenti293T-VRQR	Human	VRQR	C_18	logodds/welchs	0.32335367	2.37E-11	17,18	Human	None	None	15,	Human	1
Kim2020-NB-lenti293T-xCas9	Human	xCas9	C_18	logodds/welchs	0.27920035	4.00E-10	17,18	Human	None	None	15,	Human	1
Meyers2017-A549-Cas9	Human	Cas9	C_18	logodds/welchs	0.310845025	0.000597614	17,18	Human	None	None	15,	Human	1
Park2021-lenti293T-Cas9	Human	Cas9	C_18	logodds/welchs	0.432380947	6.61E-46	17,18	Human	None	None	15,	Human	1
Wang2017-P31/FUJ-Cas9	Human	Cas9	C_18	logodds/welchs	0.203354528	0.000146447	17,18	Human	None	None	15,	Human	1
Wang2019-293T-Cas9	Human	Cas9	C_18	logodds/welchs	0.457830424	3.48E-254	17,18	Human	None	None	15,	Human	1
Wang2019-293T-Cas9-HF1	Human	Cas9-HF1	C_18	logodds/welchs	0.47287756	8.39E-300	17,18	Human	None	None	15,	Human	1
Wang2019-293T-eCas9	Human	eCas9	C_18	logodds/welchs	0.489932527	0	17,18	Human	None	None	15,	Human	1
Xiang2021-Dox-293T-Cas9	Human	Cas9	C_18	logodds/welchs	0.340892521	3.39E-13	17,18	Human	None	None	15,	Human	1
Xiang2021-NoDox-293T-Cas9	Human	Cas9	C_18	logodds/welchs	0.437554606	1.06E-39	17,18	Human	None	None	15,	Human	1
Xu2015-HL60-Cas9	Human	Cas9	C_18	logodds/welchs	0.613074922	2.46E-15	17,18	Human	None	None	15,	Human	1
Xu2015-KBM7-Cas9	Human	Cas9	C_18	logodds/welchs	0.605872009	3.60E-12	17,18	Human	None	None	15,	Human	1
Doench2014-EL4-Cas9	Mouse	Cas9	C_18	logodds/welchs	0.347224939	0.017365271	17,18	Human	None	None	15,	Human	1
Liu2016-Neuro2A-Cas9	Mouse	Cas9	C_18	logodds/welchs	0.025642431	0.911589241	17,18	Human	None	None	15,	Human	1
Schwartz2019-PO1f-Cas9	Y. lipolytica	Cas9	C_18	logodds/welchs	0.118165074	8.05E-21	17,18	Human	None	None	15,	Human	1
Gagnon2014-embryo-Cas9	Zebrafish	Cas9	C_18	logodds/welchs	0.639079959	0.093598458	17,18	Human	None	None	15,	Human	1
Moreno-Mateos2015-TU-Cas9	Zebrafish	Cas9	C_18	logodds/welchs	0.277260933	0.07661096	17,18	Human	None	None	15,	Human	1
Varshney2015-embryo-Cas9	Zebrafish	Cas9	C_18	logodds/welchs	0.289466194	0.943876829	17,18	Human	None	None	15,	Human	1
Guo2018-MG1655-Cas9	E. coli	Cas9	C_20	logodds/welchs	-0.433432225	1.47E-117	4,	Mouse	1,18,19,21	Human,Mouse	None	None	-1
Guo2018-MG1655-eCas9	E. coli	eCas9	C_20	logodds/welchs	-0.373525065	1.29E-113	4,	Mouse	1,18,19,21	Human,Mouse	None	None	-1
Moreb2017-BW25113-Cas9-HF1	E. coli	Cas9-HF1	C_20	logodds/welchs	0.073524512	0.083083352	4,	Mouse	1,18,19,21	Human,Mouse	None	None	1
Moreb2017-MG1655-Cas9-HF1	E. coli	Cas9-HF1	C_20	logodds/welchs	0.136405378	0.000415786	4,	Mouse	1,18,19,21	Human,Mouse	None	None	1
Moreb2020-W-Cas9-HF1	E. coli	Cas9-HF1	C_20	logodds/welchs	0.022469517	0.71432971	4,	Mouse	1,18,19,21	Human,Mouse	None	None	1
Moreb2020-W-Cas9-HF1-D1135E	E. coli	Cas9-HF1-D1135E	C_20	logodds/welchs	-0.008328696	0.447934295	4,	Mouse	1,18,19,21	Human,Mouse	None	None	-1
Tálas2021-NEB5-alpha-Cas9	E. coli	Cas9	C_20	logodds/welchs	-0.459105966	1.04E-29	4,	Mouse	1,18,19,21	Human,Mouse	None	None	-1
Tálas2021-NEB5-alpha-Cas9-HF1	E. coli	Cas9-HF1	C_20	logodds/welchs	-0.30629989	9.93E-39	4,	Mouse	1,18,19,21	Human,Mouse	None	None	-1
Aguirre2016-A673-Cas9	Human	Cas9	C_20	logodds/welchs	-0.626096204	5.62E-10	4,	Mouse	1,18,19,21	Human,Mouse	None	None	-1
Chari2015-293T-Cas9	Human	Cas9	C_20	logodds/welchs	0.184117227	0.062944244	4,	Mouse	1,18,19,21	Human,Mouse	None	None	1
Chari2015-lenti293T-Cas9	Human	Cas9	C_20	logodds/welchs	-0.570441531	9.43E-08	4,	Mouse	1,18,19,21	Human,Mouse	None	None	-1
Doench2014-A375-Cas9	Human	Cas9	C_20	logodds/welchs	-0.466294151	1.65E-05	4,	Mouse	1,18,19,21	Human,Mouse	None	None	-1
Doench2014-MOLM13/NB4/TF1-Cas9	Human	Cas9	C_20	logodds/welchs	-0.565001358	3.50E-09	4,	Mouse	1,18,19,21	Human,Mouse	None	None	-1
Doench2016-A375-Cas9	Human	Cas9	C_20	logodds/welchs	-0.213355545	0.000260414	4,	Mouse	1,18,19,21	Human,Mouse	None	None	-1
Hart2015-Hct116-Cas9	Human	Cas9	C_20	logodds/welchs	-0.545468547	3.14E-27	4,	Mouse	1,18,19,21	Human,Mouse	None	None	-1
Kim2019-SA-lenti293T-Cas9	Human	Cas9	C_20	logodds/welchs	-0.428975633	5.31E-59	4,	Mouse	1,18,19,21	Human,Mouse	None	None	-1
Kim2020-NBE-lenti293T-Cas9	Human	Cas9	C_20	logodds/welchs	-0.631921731	1.15E-48	4,	Mouse	1,18,19,21	Human,Mouse	None	None	-1
Kim2020-NBE-lenti293T-Cas9-NG	Human	Cas9-NG	C_20	logodds/welchs	-0.743256264	1.17E-96	4,	Mouse	1,18,19,21	Human,Mouse	None	None	-1
Kim2020-NBE-lenti293T-xCas9	Human	xCas9	C_20	logodds/welchs	-0.933179218	4.51E-146	4,	Mouse	1,18,19,21	Human,Mouse	None	None	-1
Kim2020-NB-lenti293T-Cas9	Human	Cas9	C_20	logodds/welchs	-0.462502658	7.63E-10	4,	Mouse	1,18,19,21	Human,Mouse	None	None	-1
Kim2020-NB-lenti293T-Cas9-HF1	Human	Cas9-HF1	C_20	logodds/welchs	0.063767531	0.66161433	4,	Mouse	1,18,19,21	Human,Mouse	None	None	1
Kim2020-NB-lenti293T-Cas9-NG	Human	Cas9-NG	C_20	logodds/welchs	-0.35838268	3.50E-11	4,	Mouse	1,18,19,21	Human,Mouse	None	None	-1
Kim2020-NB-lenti293T-eCas9	Human	eCas9	C_20	logodds/welchs	-0.040086777	0.502198165	4,	Mouse	1,18,19,21	Human,Mouse	None	None	-1
Kim2020-NB-lenti293T-evoCas9	Human	evoCas9	C_20	logodds/welchs	0.007843592	0.014706413	4,	Mouse	1,18,19,21	Human,Mouse	None	None	1
Kim2020-NB-lenti293T-HypaCas9	Human	HypaCas9	C_20	logodds/welchs	-0.151534154	0.010668015	4,	Mouse	1,18,19,21	Human,Mouse	None	None	-1
Kim2020-NB-lenti293T-Sniper-Cas9	Human	Sniper-Cas9	C_20	logodds/welchs	-0.471782753	4.21E-10	4,	Mouse	1,18,19,21	Human,Mouse	None	None	-1
Kim2020-NB-lenti293T-VRQR	Human	VRQR	C_20	logodds/welchs	-0.541887027	1.33E-33	4,	Mouse	1,18,19,21	Human,Mouse	None	None	-1
Kim2020-NB-lenti293T-xCas9	Human	xCas9	C_20	logodds/welchs	-0.871918308	1.08E-60	4,	Mouse	1,18,19,21	Human,Mouse	None	None	-1
Meyers2017-A549-Cas9	Human	Cas9	C_20	logodds/welchs	0.022922597	0.951844279	4,	Mouse	1,18,19,21	Human,Mouse	None	None	1
Park2021-lenti293T-Cas9	Human	Cas9	C_20	logodds/welchs	-0.408780899	1.52E-26	4,	Mouse	1,18,19,21	Human,Mouse	None	None	-1
Wang2017-P31/FUJ-Cas9	Human	Cas9	C_20	logodds/welchs	-0.33167729	0.004086296	4,	Mouse	1,18,19,21	Human,Mouse	None	None	-1
Wang2019-293T-Cas9	Human	Cas9	C_20	logodds/welchs	-1.485057654	0	4,	Mouse	1,18,19,21	Human,Mouse	None	None	-1
Wang2019-293T-Cas9-HF1	Human	Cas9-HF1	C_20	logodds/welchs	-0.975311579	9.67E-304	4,	Mouse	1,18,19,21	Human,Mouse	None	None	-1
Wang2019-293T-eCas9	Human	eCas9	C_20	logodds/welchs	-0.823661933	3.38E-299	4,	Mouse	1,18,19,21	Human,Mouse	None	None	-1
Xiang2021-Dox-293T-Cas9	Human	Cas9	C_20	logodds/welchs	-0.4752944	3.15E-19	4,	Mouse	1,18,19,21	Human,Mouse	None	None	-1
Xiang2021-NoDox-293T-Cas9	Human	Cas9	C_20	logodds/welchs	-0.757944095	1.37E-107	4,	Mouse	1,18,19,21	Human,Mouse	None	None	-1
Xu2015-HL60-Cas9	Human	Cas9	C_20	logodds/welchs	-0.513820471	1.14E-11	4,	Mouse	1,18,19,21	Human,Mouse	None	None	-1
Xu2015-KBM7-Cas9	Human	Cas9	C_20	logodds/welchs	-0.560895311	1.20E-12	4,	Mouse	1,18,19,21	Human,Mouse	None	None	-1
Doench2014-EL4-Cas9	Mouse	Cas9	C_20	logodds/welchs	-1.077039252	1.42E-20	4,	Mouse	1,18,19,21	Human,Mouse	None	None	-1
Liu2016-Neuro2A-Cas9	Mouse	Cas9	C_20	logodds/welchs	0.457424847	0.008679316	4,	Mouse	1,18,19,21	Human,Mouse	None	None	1
Schwartz2019-PO1f-Cas9	Y. lipolytica	Cas9	C_20	logodds/welchs	-0.345507883	1.95E-28	4,	Mouse	1,18,19,21	Human,Mouse	None	None	-1
Gagnon2014-embryo-Cas9	Zebrafish	Cas9	C_20	logodds/welchs	-0.159427737	0.871556295	4,	Mouse	1,18,19,21	Human,Mouse	None	None	-1
Moreno-Mateos2015-TU-Cas9	Zebrafish	Cas9	C_20	logodds/welchs	-0.790352563	1.05E-06	4,	Mouse	1,18,19,21	Human,Mouse	None	None	-1
Varshney2015-embryo-Cas9	Zebrafish	Cas9	C_20	logodds/welchs	-0.588603325	0.046585311	4,	Mouse	1,18,19,21	Human,Mouse	None	None	-1
Guo2018-MG1655-Cas9	E. coli	Cas9	CA_18:20	logodds/welchs	-0.130565641	0.002767265	None	None	7,	E. coli	None	None	-1
Guo2018-MG1655-eCas9	E. coli	eCas9	CA_18:20	logodds/welchs	-0.137816505	0.000129976	None	None	7,	E. coli	None	None	-1
Moreb2017-BW25113-Cas9-HF1	E. coli	Cas9-HF1	CA_18:20	logodds/welchs	0.215939899	0.034796057	None	None	7,	E. coli	None	None	1
Moreb2017-MG1655-Cas9-HF1	E. coli	Cas9-HF1	CA_18:20	logodds/welchs	0.119439179	0.065738848	None	None	7,	E. coli	None	None	1
Moreb2020-W-Cas9-HF1	E. coli	Cas9-HF1	CA_18:20	logodds/welchs	0.219386529	0.045034196	None	None	7,	E. coli	None	None	1
Moreb2020-W-Cas9-HF1-D1135E	E. coli	Cas9-HF1-D1135E	CA_18:20	logodds/welchs	0.21087584	0.042774184	None	None	7,	E. coli	None	None	1
Tálas2021-NEB5-alpha-Cas9	E. coli	Cas9	CA_18:20	logodds/welchs	0.296608097	0.007875974	None	None	7,	E. coli	None	None	1
Tálas2021-NEB5-alpha-Cas9-HF1	E. coli	Cas9-HF1	CA_18:20	logodds/welchs	0.110347342	0.039259247	None	None	7,	E. coli	None	None	1
Aguirre2016-A673-Cas9	Human	Cas9	CA_18:20	logodds/welchs	0.940850346	0.000277736	None	None	7,	E. coli	None	None	1
Chari2015-293T-Cas9	Human	Cas9	CA_18:20	logodds/welchs	0.000386407	0.593012976	None	None	7,	E. coli	None	None	1
Chari2015-lenti293T-Cas9	Human	Cas9	CA_18:20	logodds/welchs	0.572689237	0.046505019	None	None	7,	E. coli	None	None	1
Doench2014-A375-Cas9	Human	Cas9	CA_18:20	logodds/welchs	0.723376869	0.000227452	None	None	7,	E. coli	None	None	1
Doench2014-MOLM13/NB4/TF1-Cas9	Human	Cas9	CA_18:20	logodds/welchs	0.700428301	0.003240736	None	None	7,	E. coli	None	None	1
Doench2016-A375-Cas9	Human	Cas9	CA_18:20	logodds/welchs	0.301421538	0.029649864	None	None	7,	E. coli	None	None	1
Hart2015-Hct116-Cas9	Human	Cas9	CA_18:20	logodds/welchs	0.425717861	8.75E-06	None	None	7,	E. coli	None	None	1
Kim2019-SA-lenti293T-Cas9	Human	Cas9	CA_18:20	logodds/welchs	0.948931795	4.67E-41	None	None	7,	E. coli	None	None	1
Kim2020-NBE-lenti293T-Cas9	Human	Cas9	CA_18:20	logodds/welchs	1.003689604	1.04E-37	None	None	7,	E. coli	None	None	1
Kim2020-NBE-lenti293T-Cas9-NG	Human	Cas9-NG	CA_18:20	logodds/welchs	1.104478027	1.27E-25	None	None	7,	E. coli	None	None	1
Kim2020-NBE-lenti293T-xCas9	Human	xCas9	CA_18:20	logodds/welchs	0.841937384	9.08E-15	None	None	7,	E. coli	None	None	1
Kim2020-NB-lenti293T-Cas9	Human	Cas9	CA_18:20	logodds/welchs	0.92514016	1.34E-23	None	None	7,	E. coli	None	None	1
Kim2020-NB-lenti293T-Cas9-HF1	Human	Cas9-HF1	CA_18:20	logodds/welchs	0.274930582	0.000100412	None	None	7,	E. coli	None	None	1
Kim2020-NB-lenti293T-Cas9-NG	Human	Cas9-NG	CA_18:20	logodds/welchs	0.929468631	9.33E-21	None	None	7,	E. coli	None	None	1
Kim2020-NB-lenti293T-eCas9	Human	eCas9	CA_18:20	logodds/welchs	0.410775143	3.11E-06	None	None	7,	E. coli	None	None	1
Kim2020-NB-lenti293T-evoCas9	Human	evoCas9	CA_18:20	logodds/welchs	0.286912949	0.000358391	None	None	7,	E. coli	None	None	1
Kim2020-NB-lenti293T-HypaCas9	Human	HypaCas9	CA_18:20	logodds/welchs	0.52379213	4.90E-09	None	None	7,	E. coli	None	None	1
Kim2020-NB-lenti293T-Sniper-Cas9	Human	Sniper-Cas9	CA_18:20	logodds/welchs	0.895947936	8.20E-23	None	None	7,	E. coli	None	None	1
Kim2020-NB-lenti293T-VRQR	Human	VRQR	CA_18:20	logodds/welchs	0.788847709	2.89E-16	None	None	7,	E. coli	None	None	1
Kim2020-NB-lenti293T-xCas9	Human	xCas9	CA_18:20	logodds/welchs	0.781337108	8.12E-19	None	None	7,	E. coli	None	None	1
Meyers2017-A549-Cas9	Human	Cas9	CA_18:20	logodds/welchs	0.215251386	0.272762509	None	None	7,	E. coli	None	None	1
Park2021-lenti293T-Cas9	Human	Cas9	CA_18:20	logodds/welchs	0.566431965	1.65E-21	None	None	7,	E. coli	None	None	1
Wang2017-P31/FUJ-Cas9	Human	Cas9	CA_18:20	logodds/welchs	0.185300797	0.526172552	None	None	7,	E. coli	None	None	1
Wang2019-293T-Cas9	Human	Cas9	CA_18:20	logodds/welchs	-0.128639799	0.119128471	None	None	7,	E. coli	None	None	-1
Wang2019-293T-Cas9-HF1	Human	Cas9-HF1	CA_18:20	logodds/welchs	-0.122532785	0.0007097	None	None	7,	E. coli	None	None	-1
Wang2019-293T-eCas9	Human	eCas9	CA_18:20	logodds/welchs	-0.074271994	0.017079751	None	None	7,	E. coli	None	None	-1
Xiang2021-Dox-293T-Cas9	Human	Cas9	CA_18:20	logodds/welchs	0.395220093	1.98E-14	None	None	7,	E. coli	None	None	1
Xiang2021-NoDox-293T-Cas9	Human	Cas9	CA_18:20	logodds/welchs	0.39843896	9.02E-06	None	None	7,	E. coli	None	None	1
Xu2015-HL60-Cas9	Human	Cas9	CA_18:20	logodds/welchs	0.444127424	0.005719093	None	None	7,	E. coli	None	None	1
Xu2015-KBM7-Cas9	Human	Cas9	CA_18:20	logodds/welchs	0.520328846	0.003894726	None	None	7,	E. coli	None	None	1
Doench2014-EL4-Cas9	Mouse	Cas9	CA_18:20	logodds/welchs	0.664887843	0.00111578	None	None	7,	E. coli	None	None	1
Liu2016-Neuro2A-Cas9	Mouse	Cas9	CA_18:20	logodds/welchs	-0.466834054	0.713805833	None	None	7,	E. coli	None	None	-1
Schwartz2019-PO1f-Cas9	Y. lipolytica	Cas9	CA_18:20	logodds/welchs	0.204548645	1.53E-11	None	None	7,	E. coli	None	None	1
Gagnon2014-embryo-Cas9	Zebrafish	Cas9	CA_18:20	logodds/welchs	-0.747214402	0.028690551	None	None	7,	E. coli	None	None	-1
Moreno-Mateos2015-TU-Cas9	Zebrafish	Cas9	CA_18:20	logodds/welchs	-0.163295495	0.553470888	None	None	7,	E. coli	None	None	-1
Varshney2015-embryo-Cas9	Zebrafish	Cas9	CA_18:20	logodds/welchs	3.352407217	0.921048018	None	None	7,	E. coli	None	None	1
Guo2018-MG1655-Cas9	E. coli	Cas9	CC_0:2	logodds/welchs	-0.156012765	0.017899059	None	None	7,	E. coli	None	None	-1
Guo2018-MG1655-eCas9	E. coli	eCas9	CC_0:2	logodds/welchs	-1.666081128	6.77E-208	None	None	7,	E. coli	None	None	-1
Moreb2017-BW25113-Cas9-HF1	E. coli	Cas9-HF1	CC_0:2	logodds/welchs	-1.450322431	2.02E-50	None	None	7,	E. coli	None	None	-1
Moreb2017-MG1655-Cas9-HF1	E. coli	Cas9-HF1	CC_0:2	logodds/welchs	-1.091247003	6.85E-33	None	None	7,	E. coli	None	None	-1
Moreb2020-W-Cas9-HF1	E. coli	Cas9-HF1	CC_0:2	logodds/welchs	-1.618744723	5.60E-34	None	None	7,	E. coli	None	None	-1
Moreb2020-W-Cas9-HF1-D1135E	E. coli	Cas9-HF1-D1135E	CC_0:2	logodds/welchs	-1.224513652	1.70E-18	None	None	7,	E. coli	None	None	-1
Tálas2021-NEB5-alpha-Cas9	E. coli	Cas9	CC_0:2	logodds/welchs	0		None	None	7,	E. coli	None	None	1
Tálas2021-NEB5-alpha-Cas9-HF1	E. coli	Cas9-HF1	CC_0:2	logodds/welchs	0		None	None	7,	E. coli	None	None	1
Aguirre2016-A673-Cas9	Human	Cas9	CC_0:2	logodds/welchs	-0.213331794	0.189605112	None	None	7,	E. coli	None	None	-1
Chari2015-293T-Cas9	Human	Cas9	CC_0:2	logodds/welchs	-0.065862978	0.959359005	None	None	7,	E. coli	None	None	-1
Chari2015-lenti293T-Cas9	Human	Cas9	CC_0:2	logodds/welchs	0.024581056	0.668408773	None	None	7,	E. coli	None	None	1
Doench2014-A375-Cas9	Human	Cas9	CC_0:2	logodds/welchs	0.195104331	0.680443302	None	None	7,	E. coli	None	None	1
Doench2014-MOLM13/NB4/TF1-Cas9	Human	Cas9	CC_0:2	logodds/welchs	0.145431459	0.944125483	None	None	7,	E. coli	None	None	1
Doench2016-A375-Cas9	Human	Cas9	CC_0:2	logodds/welchs	0.197624744	0.494098541	None	None	7,	E. coli	None	None	1
Hart2015-Hct116-Cas9	Human	Cas9	CC_0:2	logodds/welchs	-0.148531564	0.354447274	None	None	7,	E. coli	None	None	-1
Kim2019-SA-lenti293T-Cas9	Human	Cas9	CC_0:2	logodds/welchs	-0.150558105	0.089535579	None	None	7,	E. coli	None	None	-1
Kim2020-NBE-lenti293T-Cas9	Human	Cas9	CC_0:2	logodds/welchs	0		None	None	7,	E. coli	None	None	1
Kim2020-NBE-lenti293T-Cas9-NG	Human	Cas9-NG	CC_0:2	logodds/welchs	0		None	None	7,	E. coli	None	None	1
Kim2020-NBE-lenti293T-xCas9	Human	xCas9	CC_0:2	logodds/welchs	0		None	None	7,	E. coli	None	None	1
Kim2020-NB-lenti293T-Cas9	Human	Cas9	CC_0:2	logodds/welchs	0		None	None	7,	E. coli	None	None	1
Kim2020-NB-lenti293T-Cas9-HF1	Human	Cas9-HF1	CC_0:2	logodds/welchs	0		None	None	7,	E. coli	None	None	1
Kim2020-NB-lenti293T-Cas9-NG	Human	Cas9-NG	CC_0:2	logodds/welchs	0		None	None	7,	E. coli	None	None	1
Kim2020-NB-lenti293T-eCas9	Human	eCas9	CC_0:2	logodds/welchs	0		None	None	7,	E. coli	None	None	1
Kim2020-NB-lenti293T-evoCas9	Human	evoCas9	CC_0:2	logodds/welchs	0		None	None	7,	E. coli	None	None	1
Kim2020-NB-lenti293T-HypaCas9	Human	HypaCas9	CC_0:2	logodds/welchs	0		None	None	7,	E. coli	None	None	1
Kim2020-NB-lenti293T-Sniper-Cas9	Human	Sniper-Cas9	CC_0:2	logodds/welchs	0		None	None	7,	E. coli	None	None	1
Kim2020-NB-lenti293T-VRQR	Human	VRQR	CC_0:2	logodds/welchs	0		None	None	7,	E. coli	None	None	1
Kim2020-NB-lenti293T-xCas9	Human	xCas9	CC_0:2	logodds/welchs	0		None	None	7,	E. coli	None	None	1
Meyers2017-A549-Cas9	Human	Cas9	CC_0:2	logodds/welchs	-0.480355821	0.08540081	None	None	7,	E. coli	None	None	-1
Park2021-lenti293T-Cas9	Human	Cas9	CC_0:2	logodds/welchs	0.282601415	0.250054529	None	None	7,	E. coli	None	None	1
Wang2017-P31/FUJ-Cas9	Human	Cas9	CC_0:2	logodds/welchs	-0.386485526	0.333090756	None	None	7,	E. coli	None	None	-1
Wang2019-293T-Cas9	Human	Cas9	CC_0:2	logodds/welchs	0		None	None	7,	E. coli	None	None	1
Wang2019-293T-Cas9-HF1	Human	Cas9-HF1	CC_0:2	logodds/welchs	0		None	None	7,	E. coli	None	None	1
Wang2019-293T-eCas9	Human	eCas9	CC_0:2	logodds/welchs	0		None	None	7,	E. coli	None	None	1
Xiang2021-Dox-293T-Cas9	Human	Cas9	CC_0:2	logodds/welchs	-0.155034122	0.57687865	None	None	7,	E. coli	None	None	-1
Xiang2021-NoDox-293T-Cas9	Human	Cas9	CC_0:2	logodds/welchs	-0.13366983	0.041887568	None	None	7,	E. coli	None	None	-1
Xu2015-HL60-Cas9	Human	Cas9	CC_0:2	logodds/welchs	-0.70390764	0.000474937	None	None	7,	E. coli	None	None	-1
Xu2015-KBM7-Cas9	Human	Cas9	CC_0:2	logodds/welchs	-1.040379876	5.22E-06	None	None	7,	E. coli	None	None	-1
Doench2014-EL4-Cas9	Mouse	Cas9	CC_0:2	logodds/welchs	-0.290623602	0.37112767	None	None	7,	E. coli	None	None	-1
Liu2016-Neuro2A-Cas9	Mouse	Cas9	CC_0:2	logodds/welchs	-0.061368946	0.928445261	None	None	7,	E. coli	None	None	-1
Schwartz2019-PO1f-Cas9	Y. lipolytica	Cas9	CC_0:2	logodds/welchs	0.229591131	3.40E-06	None	None	7,	E. coli	None	None	1
Gagnon2014-embryo-Cas9	Zebrafish	Cas9	CC_0:2	logodds/welchs	0		None	None	7,	E. coli	None	None	1
Moreno-Mateos2015-TU-Cas9	Zebrafish	Cas9	CC_0:2	logodds/welchs	0		None	None	7,	E. coli	None	None	1
Varshney2015-embryo-Cas9	Zebrafish	Cas9	CC_0:2	logodds/welchs	0		None	None	7,	E. coli	None	None	1
Guo2018-MG1655-Cas9	E. coli	Cas9	CC_18:20	logodds/welchs	-1.176470269	1.14E-158	None	None	7,	E. coli	None	None	-1
Guo2018-MG1655-eCas9	E. coli	eCas9	CC_18:20	logodds/welchs	-0.88108048	6.09E-109	None	None	7,	E. coli	None	None	-1
Moreb2017-BW25113-Cas9-HF1	E. coli	Cas9-HF1	CC_18:20	logodds/welchs	-0.034857853	0.770855641	None	None	7,	E. coli	None	None	-1
Moreb2017-MG1655-Cas9-HF1	E. coli	Cas9-HF1	CC_18:20	logodds/welchs	0.177283514	0.152684865	None	None	7,	E. coli	None	None	1
Moreb2020-W-Cas9-HF1	E. coli	Cas9-HF1	CC_18:20	logodds/welchs	-0.020207125	0.341142017	None	None	7,	E. coli	None	None	-1
Moreb2020-W-Cas9-HF1-D1135E	E. coli	Cas9-HF1-D1135E	CC_18:20	logodds/welchs	0.222986245	0.053429052	None	None	7,	E. coli	None	None	1
Tálas2021-NEB5-alpha-Cas9	E. coli	Cas9	CC_18:20	logodds/welchs	-1.169498606	4.64E-67	None	None	7,	E. coli	None	None	-1
Tálas2021-NEB5-alpha-Cas9-HF1	E. coli	Cas9-HF1	CC_18:20	logodds/welchs	-0.398435896	9.91E-16	None	None	7,	E. coli	None	None	-1
Aguirre2016-A673-Cas9	Human	Cas9	CC_18:20	logodds/welchs	-0.92895183	4.20E-06	None	None	7,	E. coli	None	None	-1
Chari2015-293T-Cas9	Human	Cas9	CC_18:20	logodds/welchs	0.159809019	0.276339623	None	None	7,	E. coli	None	None	1
Chari2015-lenti293T-Cas9	Human	Cas9	CC_18:20	logodds/welchs	-0.490831732	0.000886428	None	None	7,	E. coli	None	None	-1
Doench2014-A375-Cas9	Human	Cas9	CC_18:20	logodds/welchs	-0.417503987	0.030525485	None	None	7,	E. coli	None	None	-1
Doench2014-MOLM13/NB4/TF1-Cas9	Human	Cas9	CC_18:20	logodds/welchs	-0.469825867	0.002773738	None	None	7,	E. coli	None	None	-1
Doench2016-A375-Cas9	Human	Cas9	CC_18:20	logodds/welchs	0.069007366	0.901834012	None	None	7,	E. coli	None	None	1
Hart2015-Hct116-Cas9	Human	Cas9	CC_18:20	logodds/welchs	-0.483709901	0.000174927	None	None	7,	E. coli	None	None	-1
Kim2019-SA-lenti293T-Cas9	Human	Cas9	CC_18:20	logodds/welchs	0.158775541	0.083223532	None	None	7,	E. coli	None	None	1
Kim2020-NBE-lenti293T-Cas9	Human	Cas9	CC_18:20	logodds/welchs	-0.302556615	0.000321392	None	None	7,	E. coli	None	None	-1
Kim2020-NBE-lenti293T-Cas9-NG	Human	Cas9-NG	CC_18:20	logodds/welchs	-0.482216533	9.44E-15	None	None	7,	E. coli	None	None	-1
Kim2020-NBE-lenti293T-xCas9	Human	xCas9	CC_18:20	logodds/welchs	-0.670622851	1.07E-35	None	None	7,	E. coli	None	None	-1
Kim2020-NB-lenti293T-Cas9	Human	Cas9	CC_18:20	logodds/welchs	-0.214883003	0.212744489	None	None	7,	E. coli	None	None	-1
Kim2020-NB-lenti293T-Cas9-HF1	Human	Cas9-HF1	CC_18:20	logodds/welchs	0.379849078	0.000179501	None	None	7,	E. coli	None	None	1
Kim2020-NB-lenti293T-Cas9-NG	Human	Cas9-NG	CC_18:20	logodds/welchs	-0.487527637	2.97E-07	None	None	7,	E. coli	None	None	-1
Kim2020-NB-lenti293T-eCas9	Human	eCas9	CC_18:20	logodds/welchs	0.30247738	0.001194682	None	None	7,	E. coli	None	None	1
Kim2020-NB-lenti293T-evoCas9	Human	evoCas9	CC_18:20	logodds/welchs	0.330855917	0.000928363	None	None	7,	E. coli	None	None	1
Kim2020-NB-lenti293T-HypaCas9	Human	HypaCas9	CC_18:20	logodds/welchs	0.256706794	0.004290659	None	None	7,	E. coli	None	None	1
Kim2020-NB-lenti293T-Sniper-Cas9	Human	Sniper-Cas9	CC_18:20	logodds/welchs	-0.153200561	0.653876731	None	None	7,	E. coli	None	None	-1
Kim2020-NB-lenti293T-VRQR	Human	VRQR	CC_18:20	logodds/welchs	-0.327336812	0.000279434	None	None	7,	E. coli	None	None	-1
Kim2020-NB-lenti293T-xCas9	Human	xCas9	CC_18:20	logodds/welchs	-0.673260231	2.10E-10	None	None	7,	E. coli	None	None	-1
Meyers2017-A549-Cas9	Human	Cas9	CC_18:20	logodds/welchs	1.84343148	0.001404573	None	None	7,	E. coli	None	None	1
Park2021-lenti293T-Cas9	Human	Cas9	CC_18:20	logodds/welchs	-1.764374325	2.54E-13	None	None	7,	E. coli	None	None	-1
Wang2017-P31/FUJ-Cas9	Human	Cas9	CC_18:20	logodds/welchs	-0.247534066	0.312212929	None	None	7,	E. coli	None	None	-1
Wang2019-293T-Cas9	Human	Cas9	CC_18:20	logodds/welchs	-1.003709103	2.62E-78	None	None	7,	E. coli	None	None	-1
Wang2019-293T-Cas9-HF1	Human	Cas9-HF1	CC_18:20	logodds/welchs	-0.446020201	4.08E-26	None	None	7,	E. coli	None	None	-1
Wang2019-293T-eCas9	Human	eCas9	CC_18:20	logodds/welchs	-0.500175836	4.17E-45	None	None	7,	E. coli	None	None	-1
Xiang2021-Dox-293T-Cas9	Human	Cas9	CC_18:20	logodds/welchs	-0.398122491	0.000444504	None	None	7,	E. coli	None	None	-1
Xiang2021-NoDox-293T-Cas9	Human	Cas9	CC_18:20	logodds/welchs	-0.625755384	1.13E-20	None	None	7,	E. coli	None	None	-1
Xu2015-HL60-Cas9	Human	Cas9	CC_18:20	logodds/welchs	-0.135751084	0.193984026	None	None	7,	E. coli	None	None	-1
Xu2015-KBM7-Cas9	Human	Cas9	CC_18:20	logodds/welchs	-0.356466372	0.027623529	None	None	7,	E. coli	None	None	-1
Doench2014-EL4-Cas9	Mouse	Cas9	CC_18:20	logodds/welchs	-0.530351281	0.001553745	None	None	7,	E. coli	None	None	-1
Liu2016-Neuro2A-Cas9	Mouse	Cas9	CC_18:20	logodds/welchs	1.43028593	0.001094277	None	None	7,	E. coli	None	None	1
Schwartz2019-PO1f-Cas9	Y. lipolytica	Cas9	CC_18:20	logodds/welchs	-0.157118667	0.012946467	None	None	7,	E. coli	None	None	-1
Gagnon2014-embryo-Cas9	Zebrafish	Cas9	CC_18:20	logodds/welchs	0.351397887	0.681316327	None	None	7,	E. coli	None	None	1
Moreno-Mateos2015-TU-Cas9	Zebrafish	Cas9	CC_18:20	logodds/welchs	-0.722911282	0.259727028	None	None	7,	E. coli	None	None	-1
Varshney2015-embryo-Cas9	Zebrafish	Cas9	CC_18:20	logodds/welchs	-0.722134717	0.480364984	None	None	7,	E. coli	None	None	-1
Guo2018-MG1655-Cas9	E. coli	Cas9	CC_8:20	logodds/welchs	-0.35606203	1.34E-218	None	None	7,	E. coli	None	None	-1
Guo2018-MG1655-eCas9	E. coli	eCas9	CC_8:20	logodds/welchs	-0.196774274	2.68E-64	None	None	7,	E. coli	None	None	-1
Moreb2017-BW25113-Cas9-HF1	E. coli	Cas9-HF1	CC_8:20	logodds/welchs	0.135746592	0.000326842	None	None	7,	E. coli	None	None	1
Moreb2017-MG1655-Cas9-HF1	E. coli	Cas9-HF1	CC_8:20	logodds/welchs	0.102598062	0.003920791	None	None	7,	E. coli	None	None	1
Moreb2020-W-Cas9-HF1	E. coli	Cas9-HF1	CC_8:20	logodds/welchs	0.102276978	0.018757081	None	None	7,	E. coli	None	None	1
Moreb2020-W-Cas9-HF1-D1135E	E. coli	Cas9-HF1-D1135E	CC_8:20	logodds/welchs	0.244143888	2.36E-11	None	None	7,	E. coli	None	None	1
Tálas2021-NEB5-alpha-Cas9	E. coli	Cas9	CC_8:20	logodds/welchs	-0.373844474	1.37E-70	None	None	7,	E. coli	None	None	-1
Tálas2021-NEB5-alpha-Cas9-HF1	E. coli	Cas9-HF1	CC_8:20	logodds/welchs	0.070929126	6.59E-06	None	None	7,	E. coli	None	None	1
Aguirre2016-A673-Cas9	Human	Cas9	CC_8:20	logodds/welchs	-0.071216657	0.201314035	None	None	7,	E. coli	None	None	-1
Chari2015-293T-Cas9	Human	Cas9	CC_8:20	logodds/welchs	0.0400856	0.005484081	None	None	7,	E. coli	None	None	1
Chari2015-lenti293T-Cas9	Human	Cas9	CC_8:20	logodds/welchs	0.146404501	0.28097539	None	None	7,	E. coli	None	None	1
Doench2014-A375-Cas9	Human	Cas9	CC_8:20	logodds/welchs	0.085442734	0.03611208	None	None	7,	E. coli	None	None	1
Doench2014-MOLM13/NB4/TF1-Cas9	Human	Cas9	CC_8:20	logodds/welchs	-0.019820809	0.825475098	None	None	7,	E. coli	None	None	-1
Doench2016-A375-Cas9	Human	Cas9	CC_8:20	logodds/welchs	0.100404555	0.025798393	None	None	7,	E. coli	None	None	1
Hart2015-Hct116-Cas9	Human	Cas9	CC_8:20	logodds/welchs	0.101426517	3.22E-05	None	None	7,	E. coli	None	None	1
Kim2019-SA-lenti293T-Cas9	Human	Cas9	CC_8:20	logodds/welchs	0.242890209	1.35E-37	None	None	7,	E. coli	None	None	1
Kim2020-NBE-lenti293T-Cas9	Human	Cas9	CC_8:20	logodds/welchs	0.058161452	0.001247289	None	None	7,	E. coli	None	None	1
Kim2020-NBE-lenti293T-Cas9-NG	Human	Cas9-NG	CC_8:20	logodds/welchs	0.062208164	0.01608073	None	None	7,	E. coli	None	None	1
Kim2020-NBE-lenti293T-xCas9	Human	xCas9	CC_8:20	logodds/welchs	0.079730354	0.013132821	None	None	7,	E. coli	None	None	1
Kim2020-NB-lenti293T-Cas9	Human	Cas9	CC_8:20	logodds/welchs	0.092598283	3.30E-10	None	None	7,	E. coli	None	None	1
Kim2020-NB-lenti293T-Cas9-HF1	Human	Cas9-HF1	CC_8:20	logodds/welchs	0.422561734	6.07E-35	None	None	7,	E. coli	None	None	1
Kim2020-NB-lenti293T-Cas9-NG	Human	Cas9-NG	CC_8:20	logodds/welchs	-0.031700914	0.23771021	None	None	7,	E. coli	None	None	-1
Kim2020-NB-lenti293T-eCas9	Human	eCas9	CC_8:20	logodds/welchs	0.36140649	2.68E-29	None	None	7,	E. coli	None	None	1
Kim2020-NB-lenti293T-evoCas9	Human	evoCas9	CC_8:20	logodds/welchs	0.350503518	1.67E-21	None	None	7,	E. coli	None	None	1
Kim2020-NB-lenti293T-HypaCas9	Human	HypaCas9	CC_8:20	logodds/welchs	0.382739911	9.96E-38	None	None	7,	E. coli	None	None	1
Kim2020-NB-lenti293T-Sniper-Cas9	Human	Sniper-Cas9	CC_8:20	logodds/welchs	0.155731038	5.66E-15	None	None	7,	E. coli	None	None	1
Kim2020-NB-lenti293T-VRQR	Human	VRQR	CC_8:20	logodds/welchs	0.24086452	2.28E-15	None	None	7,	E. coli	None	None	1
Kim2020-NB-lenti293T-xCas9	Human	xCas9	CC_8:20	logodds/welchs	0.081680547	8.90E-05	None	None	7,	E. coli	None	None	1
Meyers2017-A549-Cas9	Human	Cas9	CC_8:20	logodds/welchs	-0.086866904	0.514775022	None	None	7,	E. coli	None	None	-1
Park2021-lenti293T-Cas9	Human	Cas9	CC_8:20	logodds/welchs	-0.608081191	1.03E-33	None	None	7,	E. coli	None	None	-1
Wang2017-P31/FUJ-Cas9	Human	Cas9	CC_8:20	logodds/welchs	0.053571027	0.328098155	None	None	7,	E. coli	None	None	1
Wang2019-293T-Cas9	Human	Cas9	CC_8:20	logodds/welchs	0.153190681	1.22E-50	None	None	7,	E. coli	None	None	1
Wang2019-293T-Cas9-HF1	Human	Cas9-HF1	CC_8:20	logodds/welchs	0.250502331	2.66E-176	None	None	7,	E. coli	None	None	1
Wang2019-293T-eCas9	Human	eCas9	CC_8:20	logodds/welchs	0.10939784	3.82E-32	None	None	7,	E. coli	None	None	1
Xiang2021-Dox-293T-Cas9	Human	Cas9	CC_8:20	logodds/welchs	-0.004726798	0.01961554	None	None	7,	E. coli	None	None	-1
Xiang2021-NoDox-293T-Cas9	Human	Cas9	CC_8:20	logodds/welchs	0.059453809	0.000131351	None	None	7,	E. coli	None	None	1
Xu2015-HL60-Cas9	Human	Cas9	CC_8:20	logodds/welchs	-0.0003165	0.814453457	None	None	7,	E. coli	None	None	-1
Xu2015-KBM7-Cas9	Human	Cas9	CC_8:20	logodds/welchs	-0.026164584	0.268307897	None	None	7,	E. coli	None	None	-1
Doench2014-EL4-Cas9	Mouse	Cas9	CC_8:20	logodds/welchs	0.139278423	0.062194567	None	None	7,	E. coli	None	None	1
Liu2016-Neuro2A-Cas9	Mouse	Cas9	CC_8:20	logodds/welchs	0.096259998	0.466145244	None	None	7,	E. coli	None	None	1
Schwartz2019-PO1f-Cas9	Y. lipolytica	Cas9	CC_8:20	logodds/welchs	0.048085178	6.15E-06	None	None	7,	E. coli	None	None	1
Gagnon2014-embryo-Cas9	Zebrafish	Cas9	CC_8:20	logodds/welchs	0.100083459	0.711917032	None	None	7,	E. coli	None	None	1
Moreno-Mateos2015-TU-Cas9	Zebrafish	Cas9	CC_8:20	logodds/welchs	-0.006233604	0.155223531	None	None	7,	E. coli	None	None	-1
Varshney2015-embryo-Cas9	Zebrafish	Cas9	CC_8:20	logodds/welchs	0.296434864	0.124221165	None	None	7,	E. coli	None	None	1
Guo2018-MG1655-Cas9	E. coli	Cas9	CCCC_0:8	logodds/welchs	-0.356707747	0.004786198	17,	Human	None	None	None	None	-1
Guo2018-MG1655-eCas9	E. coli	eCas9	CCCC_0:8	logodds/welchs	-0.46904472	2.29E-07	17,	Human	None	None	None	None	-1
Moreb2017-BW25113-Cas9-HF1	E. coli	Cas9-HF1	CCCC_0:8	logodds/welchs	-0.070717058	0.802898854	17,	Human	None	None	None	None	-1
Moreb2017-MG1655-Cas9-HF1	E. coli	Cas9-HF1	CCCC_0:8	logodds/welchs	0.170764586	0.401823169	17,	Human	None	None	None	None	1
Moreb2020-W-Cas9-HF1	E. coli	Cas9-HF1	CCCC_0:8	logodds/welchs	-0.434974626	0.509146353	17,	Human	None	None	None	None	-1
Moreb2020-W-Cas9-HF1-D1135E	E. coli	Cas9-HF1-D1135E	CCCC_0:8	logodds/welchs	0.232854746	0.978980366	17,	Human	None	None	None	None	1
Tálas2021-NEB5-alpha-Cas9	E. coli	Cas9	CCCC_0:8	logodds/welchs	-0.445329248	0.01249236	17,	Human	None	None	None	None	-1
Tálas2021-NEB5-alpha-Cas9-HF1	E. coli	Cas9-HF1	CCCC_0:8	logodds/welchs	0.609172575	3.17E-07	17,	Human	None	None	None	None	1
Aguirre2016-A673-Cas9	Human	Cas9	CCCC_0:8	logodds/welchs	-0.436475345	0.399510735	17,	Human	None	None	None	None	-1
Chari2015-293T-Cas9	Human	Cas9	CCCC_0:8	logodds/welchs	0.116458578	0.736115641	17,	Human	None	None	None	None	1
Chari2015-lenti293T-Cas9	Human	Cas9	CCCC_0:8	logodds/welchs	-0.029486166	0.54112916	17,	Human	None	None	None	None	-1
Doench2014-A375-Cas9	Human	Cas9	CCCC_0:8	logodds/welchs	-0.315721293	0.518085206	17,	Human	None	None	None	None	-1
Doench2014-MOLM13/NB4/TF1-Cas9	Human	Cas9	CCCC_0:8	logodds/welchs	-0.541284831	0.221442615	17,	Human	None	None	None	None	-1
Doench2016-A375-Cas9	Human	Cas9	CCCC_0:8	logodds/welchs	0.272848165	0.827106865	17,	Human	None	None	None	None	1
Hart2015-Hct116-Cas9	Human	Cas9	CCCC_0:8	logodds/welchs	0		17,	Human	None	None	None	None	1
Kim2019-SA-lenti293T-Cas9	Human	Cas9	CCCC_0:8	logodds/welchs	-0.029776566	0.665630917	17,	Human	None	None	None	None	-1
Kim2020-NBE-lenti293T-Cas9	Human	Cas9	CCCC_0:8	logodds/welchs	0.006402855	0.713593408	17,	Human	None	None	None	None	1
Kim2020-NBE-lenti293T-Cas9-NG	Human	Cas9-NG	CCCC_0:8	logodds/welchs	-0.475105459	0.000734931	17,	Human	None	None	None	None	-1
Kim2020-NBE-lenti293T-xCas9	Human	xCas9	CCCC_0:8	logodds/welchs	-0.178612457	0.45336861	17,	Human	None	None	None	None	-1
Kim2020-NB-lenti293T-Cas9	Human	Cas9	CCCC_0:8	logodds/welchs	-0.02974057	0.782139041	17,	Human	None	None	None	None	-1
Kim2020-NB-lenti293T-Cas9-HF1	Human	Cas9-HF1	CCCC_0:8	logodds/welchs	0.805173646	0.001837992	17,	Human	None	None	None	None	1
Kim2020-NB-lenti293T-Cas9-NG	Human	Cas9-NG	CCCC_0:8	logodds/welchs	-0.323294337	0.044127205	17,	Human	None	None	None	None	-1
Kim2020-NB-lenti293T-eCas9	Human	eCas9	CCCC_0:8	logodds/welchs	1.003110135	8.63E-06	17,	Human	None	None	None	None	1
Kim2020-NB-lenti293T-evoCas9	Human	evoCas9	CCCC_0:8	logodds/welchs	0.699516063	0.069940588	17,	Human	None	None	None	None	1
Kim2020-NB-lenti293T-HypaCas9	Human	HypaCas9	CCCC_0:8	logodds/welchs	0.823896722	7.95E-05	17,	Human	None	None	None	None	1
Kim2020-NB-lenti293T-Sniper-Cas9	Human	Sniper-Cas9	CCCC_0:8	logodds/welchs	-0.105807447	0.382949168	17,	Human	None	None	None	None	-1
Kim2020-NB-lenti293T-VRQR	Human	VRQR	CCCC_0:8	logodds/welchs	-0.1352862	0.409836429	17,	Human	None	None	None	None	-1
Kim2020-NB-lenti293T-xCas9	Human	xCas9	CCCC_0:8	logodds/welchs	-0.176196582	0.44798499	17,	Human	None	None	None	None	-1
Meyers2017-A549-Cas9	Human	Cas9	CCCC_0:8	logodds/welchs	-0.31605277	0.734172448	17,	Human	None	None	None	None	-1
Park2021-lenti293T-Cas9	Human	Cas9	CCCC_0:8	logodds/welchs	0.250528695	0.893091669	17,	Human	None	None	None	None	1
Wang2017-P31/FUJ-Cas9	Human	Cas9	CCCC_0:8	logodds/welchs	-0.029810582	0.892011151	17,	Human	None	None	None	None	-1
Wang2019-293T-Cas9	Human	Cas9	CCCC_0:8	logodds/welchs	0.359100658	0.000213328	17,	Human	None	None	None	None	1
Wang2019-293T-Cas9-HF1	Human	Cas9-HF1	CCCC_0:8	logodds/welchs	0.795989354	6.84E-23	17,	Human	None	None	None	None	1
Wang2019-293T-eCas9	Human	eCas9	CCCC_0:8	logodds/welchs	0.660093159	9.41E-14	17,	Human	None	None	None	None	1
Xiang2021-Dox-293T-Cas9	Human	Cas9	CCCC_0:8	logodds/welchs	-0.053218343	0.847150448	17,	Human	None	None	None	None	-1
Xiang2021-NoDox-293T-Cas9	Human	Cas9	CCCC_0:8	logodds/welchs	0.074972334	0.707992393	17,	Human	None	None	None	None	1
Xu2015-HL60-Cas9	Human	Cas9	CCCC_0:8	logodds/welchs	0		17,	Human	None	None	None	None	1
Xu2015-KBM7-Cas9	Human	Cas9	CCCC_0:8	logodds/welchs	0		17,	Human	None	None	None	None	1
Doench2014-EL4-Cas9	Mouse	Cas9	CCCC_0:8	logodds/welchs	-0.816716698	0.163852847	17,	Human	None	None	None	None	-1
Liu2016-Neuro2A-Cas9	Mouse	Cas9	CCCC_0:8	logodds/welchs	0.226313126	0.888989689	17,	Human	None	None	None	None	1
Schwartz2019-PO1f-Cas9	Y. lipolytica	Cas9	CCCC_0:8	logodds/welchs	0.520206872	9.53E-06	17,	Human	None	None	None	None	1
Gagnon2014-embryo-Cas9	Zebrafish	Cas9	CCCC_0:8	logodds/welchs	0		17,	Human	None	None	None	None	1
Moreno-Mateos2015-TU-Cas9	Zebrafish	Cas9	CCCC_0:8	logodds/welchs	-1.798784084	0.159196401	17,	Human	None	None	None	None	-1
Varshney2015-embryo-Cas9	Zebrafish	Cas9	CCCC_0:8	logodds/welchs	0		17,	Human	None	None	None	None	1
Guo2018-MG1655-Cas9	E. coli	Cas9	CCCCC_0:20	logodds/welchs	-0.894883204	1.19E-08	None	None	21,	Human	None	None	-1
Guo2018-MG1655-eCas9	E. coli	eCas9	CCCCC_0:20	logodds/welchs	-0.632518939	3.41E-05	None	None	21,	Human	None	None	-1
Moreb2017-BW25113-Cas9-HF1	E. coli	Cas9-HF1	CCCCC_0:20	logodds/welchs	-0.098887935	0.603508641	None	None	21,	Human	None	None	-1
Moreb2017-MG1655-Cas9-HF1	E. coli	Cas9-HF1	CCCCC_0:20	logodds/welchs	0.326768835	0.838981618	None	None	21,	Human	None	None	1
Moreb2020-W-Cas9-HF1	E. coli	Cas9-HF1	CCCCC_0:20	logodds/welchs	0.481316106	0.866158605	None	None	21,	Human	None	None	1
Moreb2020-W-Cas9-HF1-D1135E	E. coli	Cas9-HF1-D1135E	CCCCC_0:20	logodds/welchs	1.269773466	0.021581842	None	None	21,	Human	None	None	1
Tálas2021-NEB5-alpha-Cas9	E. coli	Cas9	CCCCC_0:20	logodds/welchs	-0.38741282	0.023309747	None	None	21,	Human	None	None	-1
Tálas2021-NEB5-alpha-Cas9-HF1	E. coli	Cas9-HF1	CCCCC_0:20	logodds/welchs	0.749398082	3.25E-11	None	None	21,	Human	None	None	1
Aguirre2016-A673-Cas9	Human	Cas9	CCCCC_0:20	logodds/welchs	-0.724157417	0.06899483	None	None	21,	Human	None	None	-1
Chari2015-293T-Cas9	Human	Cas9	CCCCC_0:20	logodds/welchs	0.781434882	0.083725046	None	None	21,	Human	None	None	1
Chari2015-lenti293T-Cas9	Human	Cas9	CCCCC_0:20	logodds/welchs	-0.722633346	0.507590597	None	None	21,	Human	None	None	-1
Doench2014-A375-Cas9	Human	Cas9	CCCCC_0:20	logodds/welchs	0.952790033	0.070506153	None	None	21,	Human	None	None	1
Doench2014-MOLM13/NB4/TF1-Cas9	Human	Cas9	CCCCC_0:20	logodds/welchs	-1.63989712	0.000746812	None	None	21,	Human	None	None	-1
Doench2016-A375-Cas9	Human	Cas9	CCCCC_0:20	logodds/welchs	0.104098686	0.915792644	None	None	21,	Human	None	None	1
Hart2015-Hct116-Cas9	Human	Cas9	CCCCC_0:20	logodds/welchs	0		None	None	21,	Human	None	None	1
Kim2019-SA-lenti293T-Cas9	Human	Cas9	CCCCC_0:20	logodds/welchs	-0.05755613	0.687975097	None	None	21,	Human	None	None	-1
Kim2020-NBE-lenti293T-Cas9	Human	Cas9	CCCCC_0:20	logodds/welchs	-0.707363612	0.001040367	None	None	21,	Human	None	None	-1
Kim2020-NBE-lenti293T-Cas9-NG	Human	Cas9-NG	CCCCC_0:20	logodds/welchs	-0.426675807	0.020402748	None	None	21,	Human	None	None	-1
Kim2020-NBE-lenti293T-xCas9	Human	xCas9	CCCCC_0:20	logodds/welchs	-0.33692272	0.005111452	None	None	21,	Human	None	None	-1
Kim2020-NB-lenti293T-Cas9	Human	Cas9	CCCCC_0:20	logodds/welchs	0.217119508	0.527389644	None	None	21,	Human	None	None	1
Kim2020-NB-lenti293T-Cas9-HF1	Human	Cas9-HF1	CCCCC_0:20	logodds/welchs	1.27532467	1.91E-06	None	None	21,	Human	None	None	1
Kim2020-NB-lenti293T-Cas9-NG	Human	Cas9-NG	CCCCC_0:20	logodds/welchs	-0.301880243	0.065764992	None	None	21,	Human	None	None	-1
Kim2020-NB-lenti293T-eCas9	Human	eCas9	CCCCC_0:20	logodds/welchs	0.866183154	0.000721771	None	None	21,	Human	None	None	1
Kim2020-NB-lenti293T-evoCas9	Human	evoCas9	CCCCC_0:20	logodds/welchs	1.474078635	0.000116944	None	None	21,	Human	None	None	1
Kim2020-NB-lenti293T-HypaCas9	Human	HypaCas9	CCCCC_0:20	logodds/welchs	0.917788211	1.82E-05	None	None	21,	Human	None	None	1
Kim2020-NB-lenti293T-Sniper-Cas9	Human	Sniper-Cas9	CCCCC_0:20	logodds/welchs	0.33790324	0.298341382	None	None	21,	Human	None	None	1
Kim2020-NB-lenti293T-VRQR	Human	VRQR	CCCCC_0:20	logodds/welchs	0.407288122	0.126325236	None	None	21,	Human	None	None	1
Kim2020-NB-lenti293T-xCas9	Human	xCas9	CCCCC_0:20	logodds/welchs	-0.060364767	0.944166308	None	None	21,	Human	None	None	-1
Meyers2017-A549-Cas9	Human	Cas9	CCCCC_0:20	logodds/welchs	-1.414665058	0.00991465	None	None	21,	Human	None	None	-1
Park2021-lenti293T-Cas9	Human	Cas9	CCCCC_0:20	logodds/welchs	-0.549648729	0.021686566	None	None	21,	Human	None	None	-1
Wang2017-P31/FUJ-Cas9	Human	Cas9	CCCCC_0:20	logodds/welchs	0		None	None	21,	Human	None	None	1
Wang2019-293T-Cas9	Human	Cas9	CCCCC_0:20	logodds/welchs	0.055778604	0.324838235	None	None	21,	Human	None	None	1
Wang2019-293T-Cas9-HF1	Human	Cas9-HF1	CCCCC_0:20	logodds/welchs	0.442895537	2.69E-08	None	None	21,	Human	None	None	1
Wang2019-293T-eCas9	Human	eCas9	CCCCC_0:20	logodds/welchs	0.391159966	0.001429348	None	None	21,	Human	None	None	1
Xiang2021-Dox-293T-Cas9	Human	Cas9	CCCCC_0:20	logodds/welchs	0.055651194	0.138944818	None	None	21,	Human	None	None	1
Xiang2021-NoDox-293T-Cas9	Human	Cas9	CCCCC_0:20	logodds/welchs	0.031024152	0.563247411	None	None	21,	Human	None	None	1
Xu2015-HL60-Cas9	Human	Cas9	CCCCC_0:20	logodds/welchs	0		None	None	21,	Human	None	None	1
Xu2015-KBM7-Cas9	Human	Cas9	CCCCC_0:20	logodds/welchs	0		None	None	21,	Human	None	None	1
Doench2014-EL4-Cas9	Mouse	Cas9	CCCCC_0:20	logodds/welchs	-0.028259337	0.989867841	None	None	21,	Human	None	None	-1
Liu2016-Neuro2A-Cas9	Mouse	Cas9	CCCCC_0:20	logodds/welchs	-1.159981235	0.482368112	None	None	21,	Human	None	None	-1
Schwartz2019-PO1f-Cas9	Y. lipolytica	Cas9	CCCCC_0:20	logodds/welchs	0.314256697	2.29E-05	None	None	21,	Human	None	None	1
Gagnon2014-embryo-Cas9	Zebrafish	Cas9	CCCCC_0:20	logodds/welchs	0		None	None	21,	Human	None	None	1
Moreno-Mateos2015-TU-Cas9	Zebrafish	Cas9	CCCCC_0:20	logodds/welchs	0.663383079	0.917234095	None	None	21,	Human	None	None	1
Varshney2015-embryo-Cas9	Zebrafish	Cas9	CCCCC_0:20	logodds/welchs	0		None	None	21,	Human	None	None	1
Guo2018-MG1655-Cas9	E. coli	Cas9	CG_18:20	logodds/welchs	-0.49370836	3.70E-25	7,	E. coli	None	None	None	None	-1
Guo2018-MG1655-eCas9	E. coli	eCas9	CG_18:20	logodds/welchs	-0.322598392	1.49E-12	7,	E. coli	None	None	None	None	-1
Moreb2017-BW25113-Cas9-HF1	E. coli	Cas9-HF1	CG_18:20	logodds/welchs	0.245516917	0.006264922	7,	E. coli	None	None	None	None	1
Moreb2017-MG1655-Cas9-HF1	E. coli	Cas9-HF1	CG_18:20	logodds/welchs	0.216565695	0.034540176	7,	E. coli	None	None	None	None	1
Moreb2020-W-Cas9-HF1	E. coli	Cas9-HF1	CG_18:20	logodds/welchs	0.045839919	0.774211119	7,	E. coli	None	None	None	None	1
Moreb2020-W-Cas9-HF1-D1135E	E. coli	Cas9-HF1-D1135E	CG_18:20	logodds/welchs	0.298304656	0.078687589	7,	E. coli	None	None	None	None	1
Tálas2021-NEB5-alpha-Cas9	E. coli	Cas9	CG_18:20	logodds/welchs	-0.086053523	0.408937039	7,	E. coli	None	None	None	None	-1
Tálas2021-NEB5-alpha-Cas9-HF1	E. coli	Cas9-HF1	CG_18:20	logodds/welchs	0.44727457	7.39E-12	7,	E. coli	None	None	None	None	1
Aguirre2016-A673-Cas9	Human	Cas9	CG_18:20	logodds/welchs	0.829191028	0.00184438	7,	E. coli	None	None	None	None	1
Chari2015-293T-Cas9	Human	Cas9	CG_18:20	logodds/welchs	-0.102230623	0.438091463	7,	E. coli	None	None	None	None	-1
Chari2015-lenti293T-Cas9	Human	Cas9	CG_18:20	logodds/welchs	1.328637318	1.38E-07	7,	E. coli	None	None	None	None	1
Doench2014-A375-Cas9	Human	Cas9	CG_18:20	logodds/welchs	1.046475517	0.001785004	7,	E. coli	None	None	None	None	1
Doench2014-MOLM13/NB4/TF1-Cas9	Human	Cas9	CG_18:20	logodds/welchs	0.764470667	0.009029675	7,	E. coli	None	None	None	None	1
Doench2016-A375-Cas9	Human	Cas9	CG_18:20	logodds/welchs	0.753326632	0.04858546	7,	E. coli	None	None	None	None	1
Hart2015-Hct116-Cas9	Human	Cas9	CG_18:20	logodds/welchs	0.213151063	0.219159544	7,	E. coli	None	None	None	None	1
Kim2019-SA-lenti293T-Cas9	Human	Cas9	CG_18:20	logodds/welchs	1.360675805	1.95E-62	7,	E. coli	None	None	None	None	1
Kim2020-NBE-lenti293T-Cas9	Human	Cas9	CG_18:20	logodds/welchs	1.85165101	2.31E-49	7,	E. coli	None	None	None	None	1
Kim2020-NBE-lenti293T-Cas9-NG	Human	Cas9-NG	CG_18:20	logodds/welchs	1.552873229	1.29E-34	7,	E. coli	None	None	None	None	1
Kim2020-NBE-lenti293T-xCas9	Human	xCas9	CG_18:20	logodds/welchs	1.432087816	1.55E-25	7,	E. coli	None	None	None	None	1
Kim2020-NB-lenti293T-Cas9	Human	Cas9	CG_18:20	logodds/welchs	0.418284153	0.056862111	7,	E. coli	None	None	None	None	1
Kim2020-NB-lenti293T-Cas9-HF1	Human	Cas9-HF1	CG_18:20	logodds/welchs	0.587537222	0.001113734	7,	E. coli	None	None	None	None	1
Kim2020-NB-lenti293T-Cas9-NG	Human	Cas9-NG	CG_18:20	logodds/welchs	0.186276581	0.614373641	7,	E. coli	None	None	None	None	1
Kim2020-NB-lenti293T-eCas9	Human	eCas9	CG_18:20	logodds/welchs	0.765896464	2.25E-06	7,	E. coli	None	None	None	None	1
Kim2020-NB-lenti293T-evoCas9	Human	evoCas9	CG_18:20	logodds/welchs	0.663148419	0.026486103	7,	E. coli	None	None	None	None	1
Kim2020-NB-lenti293T-HypaCas9	Human	HypaCas9	CG_18:20	logodds/welchs	0.636155098	0.00014231	7,	E. coli	None	None	None	None	1
Kim2020-NB-lenti293T-Sniper-Cas9	Human	Sniper-Cas9	CG_18:20	logodds/welchs	0.427603307	0.008354009	7,	E. coli	None	None	None	None	1
Kim2020-NB-lenti293T-VRQR	Human	VRQR	CG_18:20	logodds/welchs	0.196601965	0.286148048	7,	E. coli	None	None	None	None	1
Kim2020-NB-lenti293T-xCas9	Human	xCas9	CG_18:20	logodds/welchs	0.20093055	0.122388724	7,	E. coli	None	None	None	None	1
Meyers2017-A549-Cas9	Human	Cas9	CG_18:20	logodds/welchs	-0.674997862	0.000540646	7,	E. coli	None	None	None	None	-1
Park2021-lenti293T-Cas9	Human	Cas9	CG_18:20	logodds/welchs	-0.165770755	0.115973826	7,	E. coli	None	None	None	None	-1
Wang2017-P31/FUJ-Cas9	Human	Cas9	CG_18:20	logodds/welchs	-0.122183902	0.755749338	7,	E. coli	None	None	None	None	-1
Wang2019-293T-Cas9	Human	Cas9	CG_18:20	logodds/welchs	1.602954354	0	7,	E. coli	None	None	None	None	1
Wang2019-293T-Cas9-HF1	Human	Cas9-HF1	CG_18:20	logodds/welchs	1.056324014	0	7,	E. coli	None	None	None	None	1
Wang2019-293T-eCas9	Human	eCas9	CG_18:20	logodds/welchs	0.986623355	1.52E-277	7,	E. coli	None	None	None	None	1
Xiang2021-Dox-293T-Cas9	Human	Cas9	CG_18:20	logodds/welchs	1.068741309	3.12E-40	7,	E. coli	None	None	None	None	1
Xiang2021-NoDox-293T-Cas9	Human	Cas9	CG_18:20	logodds/welchs	1.603245534	7.66E-62	7,	E. coli	None	None	None	None	1
Xu2015-HL60-Cas9	Human	Cas9	CG_18:20	logodds/welchs	0.70692783	0.007392117	7,	E. coli	None	None	None	None	1
Xu2015-KBM7-Cas9	Human	Cas9	CG_18:20	logodds/welchs	0.818518896	5.85E-05	7,	E. coli	None	None	None	None	1
Doench2014-EL4-Cas9	Mouse	Cas9	CG_18:20	logodds/welchs	1.817567353	3.23E-05	7,	E. coli	None	None	None	None	1
Liu2016-Neuro2A-Cas9	Mouse	Cas9	CG_18:20	logodds/welchs	-0.179151982	0.74807878	7,	E. coli	None	None	None	None	-1
Schwartz2019-PO1f-Cas9	Y. lipolytica	Cas9	CG_18:20	logodds/welchs	-0.228198809	6.02E-23	7,	E. coli	None	None	None	None	-1
Gagnon2014-embryo-Cas9	Zebrafish	Cas9	CG_18:20	logodds/welchs	1.044545067	0.399353737	7,	E. coli	None	None	None	None	1
Moreno-Mateos2015-TU-Cas9	Zebrafish	Cas9	CG_18:20	logodds/welchs	-0.404457551	0.300287718	7,	E. coli	None	None	None	None	-1
Varshney2015-embryo-Cas9	Zebrafish	Cas9	CG_18:20	logodds/welchs	-0.722134717	0.915557997	7,	E. coli	None	None	None	None	-1
Guo2018-MG1655-Cas9	E. coli	Cas9	CG_8:20	logodds/welchs	-0.040276128	0.000491471	7,	E. coli	None	None	None	None	-1
Guo2018-MG1655-eCas9	E. coli	eCas9	CG_8:20	logodds/welchs	-0.031921908	0.001661543	7,	E. coli	None	None	None	None	-1
Moreb2017-BW25113-Cas9-HF1	E. coli	Cas9-HF1	CG_8:20	logodds/welchs	0.048824533	0.000250911	7,	E. coli	None	None	None	None	1
Moreb2017-MG1655-Cas9-HF1	E. coli	Cas9-HF1	CG_8:20	logodds/welchs	0.015058938	0.257462793	7,	E. coli	None	None	None	None	1
Moreb2020-W-Cas9-HF1	E. coli	Cas9-HF1	CG_8:20	logodds/welchs	-0.042627328	0.105503395	7,	E. coli	None	None	None	None	-1
Moreb2020-W-Cas9-HF1-D1135E	E. coli	Cas9-HF1-D1135E	CG_8:20	logodds/welchs	0.068847733	0.072900919	7,	E. coli	None	None	None	None	1
Tálas2021-NEB5-alpha-Cas9	E. coli	Cas9	CG_8:20	logodds/welchs	-0.300288198	8.45E-39	7,	E. coli	None	None	None	None	-1
Tálas2021-NEB5-alpha-Cas9-HF1	E. coli	Cas9-HF1	CG_8:20	logodds/welchs	-0.003201666	0.541286707	7,	E. coli	None	None	None	None	-1
Aguirre2016-A673-Cas9	Human	Cas9	CG_8:20	logodds/welchs	0.077980047	0.282300717	7,	E. coli	None	None	None	None	1
Chari2015-293T-Cas9	Human	Cas9	CG_8:20	logodds/welchs	-0.126975239	0.092000476	7,	E. coli	None	None	None	None	-1
Chari2015-lenti293T-Cas9	Human	Cas9	CG_8:20	logodds/welchs	0.170465623	0.019408719	7,	E. coli	None	None	None	None	1
Doench2014-A375-Cas9	Human	Cas9	CG_8:20	logodds/welchs	0.128803251	0.075871913	7,	E. coli	None	None	None	None	1
Doench2014-MOLM13/NB4/TF1-Cas9	Human	Cas9	CG_8:20	logodds/welchs	0.061107986	0.27354474	7,	E. coli	None	None	None	None	1
Doench2016-A375-Cas9	Human	Cas9	CG_8:20	logodds/welchs	0.195613795	0.086691737	7,	E. coli	None	None	None	None	1
Hart2015-Hct116-Cas9	Human	Cas9	CG_8:20	logodds/welchs	0.073521645	0.019335112	7,	E. coli	None	None	None	None	1
Kim2019-SA-lenti293T-Cas9	Human	Cas9	CG_8:20	logodds/welchs	0.164836977	1.26E-14	7,	E. coli	None	None	None	None	1
Kim2020-NBE-lenti293T-Cas9	Human	Cas9	CG_8:20	logodds/welchs	0.237397281	1.65E-11	7,	E. coli	None	None	None	None	1
Kim2020-NBE-lenti293T-Cas9-NG	Human	Cas9-NG	CG_8:20	logodds/welchs	0.090288141	0.010384879	7,	E. coli	None	None	None	None	1
Kim2020-NBE-lenti293T-xCas9	Human	xCas9	CG_8:20	logodds/welchs	0.183208188	8.83E-09	7,	E. coli	None	None	None	None	1
Kim2020-NB-lenti293T-Cas9	Human	Cas9	CG_8:20	logodds/welchs	0.011678262	0.108913623	7,	E. coli	None	None	None	None	1
Kim2020-NB-lenti293T-Cas9-HF1	Human	Cas9-HF1	CG_8:20	logodds/welchs	0.271813396	2.44E-05	7,	E. coli	None	None	None	None	1
Kim2020-NB-lenti293T-Cas9-NG	Human	Cas9-NG	CG_8:20	logodds/welchs	-0.215824697	0.01353984	7,	E. coli	None	None	None	None	-1
Kim2020-NB-lenti293T-eCas9	Human	eCas9	CG_8:20	logodds/welchs	0.295057018	2.93E-08	7,	E. coli	None	None	None	None	1
Kim2020-NB-lenti293T-evoCas9	Human	evoCas9	CG_8:20	logodds/welchs	0.311750532	0.000871668	7,	E. coli	None	None	None	None	1
Kim2020-NB-lenti293T-HypaCas9	Human	HypaCas9	CG_8:20	logodds/welchs	0.205002937	0.000345619	7,	E. coli	None	None	None	None	1
Kim2020-NB-lenti293T-Sniper-Cas9	Human	Sniper-Cas9	CG_8:20	logodds/welchs	0.057973843	0.001937894	7,	E. coli	None	None	None	None	1
Kim2020-NB-lenti293T-VRQR	Human	VRQR	CG_8:20	logodds/welchs	-0.123494462	0.059862025	7,	E. coli	None	None	None	None	-1
Kim2020-NB-lenti293T-xCas9	Human	xCas9	CG_8:20	logodds/welchs	-0.164305836	0.02430161	7,	E. coli	None	None	None	None	-1
Meyers2017-A549-Cas9	Human	Cas9	CG_8:20	logodds/welchs	0.010850016	0.973819847	7,	E. coli	None	None	None	None	1
Park2021-lenti293T-Cas9	Human	Cas9	CG_8:20	logodds/welchs	-0.075161936	0.000535952	7,	E. coli	None	None	None	None	-1
Wang2017-P31/FUJ-Cas9	Human	Cas9	CG_8:20	logodds/welchs	0.034313946	0.258992346	7,	E. coli	None	None	None	None	1
Wang2019-293T-Cas9	Human	Cas9	CG_8:20	logodds/welchs	0.455903276	0	7,	E. coli	None	None	None	None	1
Wang2019-293T-Cas9-HF1	Human	Cas9-HF1	CG_8:20	logodds/welchs	0.333049076	4.47E-214	7,	E. coli	None	None	None	None	1
Wang2019-293T-eCas9	Human	eCas9	CG_8:20	logodds/welchs	0.28010834	5.45E-168	7,	E. coli	None	None	None	None	1
Xiang2021-Dox-293T-Cas9	Human	Cas9	CG_8:20	logodds/welchs	0.224290915	7.19E-12	7,	E. coli	None	None	None	None	1
Xiang2021-NoDox-293T-Cas9	Human	Cas9	CG_8:20	logodds/welchs	0.374376764	9.97E-45	7,	E. coli	None	None	None	None	1
Xu2015-HL60-Cas9	Human	Cas9	CG_8:20	logodds/welchs	0.122261293	0.10135985	7,	E. coli	None	None	None	None	1
Xu2015-KBM7-Cas9	Human	Cas9	CG_8:20	logodds/welchs	0.069438664	0.045501106	7,	E. coli	None	None	None	None	1
Doench2014-EL4-Cas9	Mouse	Cas9	CG_8:20	logodds/welchs	0.132083313	0.633589013	7,	E. coli	None	None	None	None	1
Liu2016-Neuro2A-Cas9	Mouse	Cas9	CG_8:20	logodds/welchs	-0.086559195	0.204961367	7,	E. coli	None	None	None	None	-1
Schwartz2019-PO1f-Cas9	Y. lipolytica	Cas9	CG_8:20	logodds/welchs	-0.173909316	5.20E-100	7,	E. coli	None	None	None	None	-1
Gagnon2014-embryo-Cas9	Zebrafish	Cas9	CG_8:20	logodds/welchs	0.079464171	0.794904045	7,	E. coli	None	None	None	None	1
Moreno-Mateos2015-TU-Cas9	Zebrafish	Cas9	CG_8:20	logodds/welchs	0.137289983	0.311017662	7,	E. coli	None	None	None	None	1
Varshney2015-embryo-Cas9	Zebrafish	Cas9	CG_8:20	logodds/welchs	0.558799128	0.029000799	7,	E. coli	None	None	None	None	1
Guo2018-MG1655-Cas9	E. coli	Cas9	CT_18:20	logodds/welchs	0.923280095	2.26E-36	7,	E. coli	None	None	None	None	1
Guo2018-MG1655-eCas9	E. coli	eCas9	CT_18:20	logodds/welchs	1.080806048	5.82E-50	7,	E. coli	None	None	None	None	1
Moreb2017-BW25113-Cas9-HF1	E. coli	Cas9-HF1	CT_18:20	logodds/welchs	0.577485296	2.06E-06	7,	E. coli	None	None	None	None	1
Moreb2017-MG1655-Cas9-HF1	E. coli	Cas9-HF1	CT_18:20	logodds/welchs	0.493342035	0.007021415	7,	E. coli	None	None	None	None	1
Moreb2020-W-Cas9-HF1	E. coli	Cas9-HF1	CT_18:20	logodds/welchs	0.737745635	2.83E-07	7,	E. coli	None	None	None	None	1
Moreb2020-W-Cas9-HF1-D1135E	E. coli	Cas9-HF1-D1135E	CT_18:20	logodds/welchs	0.45884325	0.002455797	7,	E. coli	None	None	None	None	1
Tálas2021-NEB5-alpha-Cas9	E. coli	Cas9	CT_18:20	logodds/welchs	-1.026656884	2.21E-26	7,	E. coli	None	None	None	None	-1
Tálas2021-NEB5-alpha-Cas9-HF1	E. coli	Cas9-HF1	CT_18:20	logodds/welchs	-0.167316558	0.009044902	7,	E. coli	None	None	None	None	-1
Aguirre2016-A673-Cas9	Human	Cas9	CT_18:20	logodds/welchs	-0.373954988	0.143294063	7,	E. coli	None	None	None	None	-1
Chari2015-293T-Cas9	Human	Cas9	CT_18:20	logodds/welchs	0.059300164	0.994526441	7,	E. coli	None	None	None	None	1
Chari2015-lenti293T-Cas9	Human	Cas9	CT_18:20	logodds/welchs	-0.722633346	0.000126784	7,	E. coli	None	None	None	None	-1
Doench2014-A375-Cas9	Human	Cas9	CT_18:20	logodds/welchs	-0.358280907	0.319480354	7,	E. coli	None	None	None	None	-1
Doench2014-MOLM13/NB4/TF1-Cas9	Human	Cas9	CT_18:20	logodds/welchs	-0.756396211	0.006723536	7,	E. coli	None	None	None	None	-1
Doench2016-A375-Cas9	Human	Cas9	CT_18:20	logodds/welchs	-0.170014657	0.069840193	7,	E. coli	None	None	None	None	-1
Hart2015-Hct116-Cas9	Human	Cas9	CT_18:20	logodds/welchs	0		7,	E. coli	None	None	None	None	1
Kim2019-SA-lenti293T-Cas9	Human	Cas9	CT_18:20	logodds/welchs	-0.63209453	3.51E-15	7,	E. coli	None	None	None	None	-1
Kim2020-NBE-lenti293T-Cas9	Human	Cas9	CT_18:20	logodds/welchs	-0.904486108	7.37E-16	7,	E. coli	None	None	None	None	-1
Kim2020-NBE-lenti293T-Cas9-NG	Human	Cas9-NG	CT_18:20	logodds/welchs	-1.236620316	2.66E-31	7,	E. coli	None	None	None	None	-1
Kim2020-NBE-lenti293T-xCas9	Human	xCas9	CT_18:20	logodds/welchs	-0.985703897	1.07E-25	7,	E. coli	None	None	None	None	-1
Kim2020-NB-lenti293T-Cas9	Human	Cas9	CT_18:20	logodds/welchs	0.327674841	0.004064466	7,	E. coli	None	None	None	None	1
Kim2020-NB-lenti293T-Cas9-HF1	Human	Cas9-HF1	CT_18:20	logodds/welchs	0.259669625	0.001297392	7,	E. coli	None	None	None	None	1
Kim2020-NB-lenti293T-Cas9-NG	Human	Cas9-NG	CT_18:20	logodds/welchs	-0.287169392	0.046598003	7,	E. coli	None	None	None	None	-1
Kim2020-NB-lenti293T-eCas9	Human	eCas9	CT_18:20	logodds/welchs	0.403339801	0.000275283	7,	E. coli	None	None	None	None	1
Kim2020-NB-lenti293T-evoCas9	Human	evoCas9	CT_18:20	logodds/welchs	0.175709728	0.167213998	7,	E. coli	None	None	None	None	1
Kim2020-NB-lenti293T-HypaCas9	Human	HypaCas9	CT_18:20	logodds/welchs	0.279666565	0.001027138	7,	E. coli	None	None	None	None	1
Kim2020-NB-lenti293T-Sniper-Cas9	Human	Sniper-Cas9	CT_18:20	logodds/welchs	0.292466062	0.000720846	7,	E. coli	None	None	None	None	1
Kim2020-NB-lenti293T-VRQR	Human	VRQR	CT_18:20	logodds/welchs	-0.15621941	0.126299801	7,	E. coli	None	None	None	None	-1
Kim2020-NB-lenti293T-xCas9	Human	xCas9	CT_18:20	logodds/welchs	0.004501103	0.875476557	7,	E. coli	None	None	None	None	1
Meyers2017-A549-Cas9	Human	Cas9	CT_18:20	logodds/welchs	-0.279685125	0.550541259	7,	E. coli	None	None	None	None	-1
Park2021-lenti293T-Cas9	Human	Cas9	CT_18:20	logodds/welchs	-1.03588268	6.67E-31	7,	E. coli	None	None	None	None	-1
Wang2017-P31/FUJ-Cas9	Human	Cas9	CT_18:20	logodds/welchs	-0.58942637	0.00700632	7,	E. coli	None	None	None	None	-1
Wang2019-293T-Cas9	Human	Cas9	CT_18:20	logodds/welchs	-2.246150704	3.94E-301	7,	E. coli	None	None	None	None	-1
Wang2019-293T-Cas9-HF1	Human	Cas9-HF1	CT_18:20	logodds/welchs	-1.64265902	1.70E-200	7,	E. coli	None	None	None	None	-1
Wang2019-293T-eCas9	Human	eCas9	CT_18:20	logodds/welchs	-2.308249983	0	7,	E. coli	None	None	None	None	-1
Xiang2021-Dox-293T-Cas9	Human	Cas9	CT_18:20	logodds/welchs	-1.152653629	8.21E-13	7,	E. coli	None	None	None	None	-1
Xiang2021-NoDox-293T-Cas9	Human	Cas9	CT_18:20	logodds/welchs	-1.594143062	1.64E-72	7,	E. coli	None	None	None	None	-1
Xu2015-HL60-Cas9	Human	Cas9	CT_18:20	logodds/welchs	-1.695375291	1.13E-13	7,	E. coli	None	None	None	None	-1
Xu2015-KBM7-Cas9	Human	Cas9	CT_18:20	logodds/welchs	-1.83158827	1.33E-20	7,	E. coli	None	None	None	None	-1
Doench2014-EL4-Cas9	Mouse	Cas9	CT_18:20	logodds/welchs	-0.956246109	0.000143171	7,	E. coli	None	None	None	None	-1
Liu2016-Neuro2A-Cas9	Mouse	Cas9	CT_18:20	logodds/welchs	-0.466834054	0.623021223	7,	E. coli	None	None	None	None	-1
Schwartz2019-PO1f-Cas9	Y. lipolytica	Cas9	CT_18:20	logodds/welchs	-0.096850176	0.076168615	7,	E. coli	None	None	None	None	-1
Gagnon2014-embryo-Cas9	Zebrafish	Cas9	CT_18:20	logodds/welchs	0.639079959	0.56183283	7,	E. coli	None	None	None	None	1
Moreno-Mateos2015-TU-Cas9	Zebrafish	Cas9	CT_18:20	logodds/welchs	-0.64880331	0.13303527	7,	E. coli	None	None	None	None	-1
Varshney2015-embryo-Cas9	Zebrafish	Cas9	CT_18:20	logodds/welchs	-0.722134717	0.723552504	7,	E. coli	None	None	None	None	-1
Guo2018-MG1655-Cas9	E. coli	Cas9	CT_8:20	logodds/welchs	0.122243411	2.67E-23	7,	E. coli	None	None	None	None	1
Guo2018-MG1655-eCas9	E. coli	eCas9	CT_8:20	logodds/welchs	0.276947101	8.82E-97	7,	E. coli	None	None	None	None	1
Moreb2017-BW25113-Cas9-HF1	E. coli	Cas9-HF1	CT_8:20	logodds/welchs	0.124354887	3.14E-06	7,	E. coli	None	None	None	None	1
Moreb2017-MG1655-Cas9-HF1	E. coli	Cas9-HF1	CT_8:20	logodds/welchs	0.093263627	0.001564876	7,	E. coli	None	None	None	None	1
Moreb2020-W-Cas9-HF1	E. coli	Cas9-HF1	CT_8:20	logodds/welchs	0.16457688	1.03E-06	7,	E. coli	None	None	None	None	1
Moreb2020-W-Cas9-HF1-D1135E	E. coli	Cas9-HF1-D1135E	CT_8:20	logodds/welchs	0.107570075	0.001618026	7,	E. coli	None	None	None	None	1
Tálas2021-NEB5-alpha-Cas9	E. coli	Cas9	CT_8:20	logodds/welchs	-0.188035526	3.97E-10	7,	E. coli	None	None	None	None	-1
Tálas2021-NEB5-alpha-Cas9-HF1	E. coli	Cas9-HF1	CT_8:20	logodds/welchs	0.027704254	0.158502904	7,	E. coli	None	None	None	None	1
Aguirre2016-A673-Cas9	Human	Cas9	CT_8:20	logodds/welchs	-0.245334525	3.18E-05	7,	E. coli	None	None	None	None	-1
Chari2015-293T-Cas9	Human	Cas9	CT_8:20	logodds/welchs	-0.059593365	0.804990922	7,	E. coli	None	None	None	None	-1
Chari2015-lenti293T-Cas9	Human	Cas9	CT_8:20	logodds/welchs	-0.057789942	0.95105103	7,	E. coli	None	None	None	None	-1
Doench2014-A375-Cas9	Human	Cas9	CT_8:20	logodds/welchs	-0.092061079	0.027839047	7,	E. coli	None	None	None	None	-1
Doench2014-MOLM13/NB4/TF1-Cas9	Human	Cas9	CT_8:20	logodds/welchs	-0.030459207	0.468387497	7,	E. coli	None	None	None	None	-1
Doench2016-A375-Cas9	Human	Cas9	CT_8:20	logodds/welchs	-0.085188506	0.006380911	7,	E. coli	None	None	None	None	-1
Hart2015-Hct116-Cas9	Human	Cas9	CT_8:20	logodds/welchs	-0.07180638	0.15024623	7,	E. coli	None	None	None	None	-1
Kim2019-SA-lenti293T-Cas9	Human	Cas9	CT_8:20	logodds/welchs	-0.047043788	0.00884134	7,	E. coli	None	None	None	None	-1
Kim2020-NBE-lenti293T-Cas9	Human	Cas9	CT_8:20	logodds/welchs	-0.129377331	6.34E-10	7,	E. coli	None	None	None	None	-1
Kim2020-NBE-lenti293T-Cas9-NG	Human	Cas9-NG	CT_8:20	logodds/welchs	-0.160076148	3.63E-13	7,	E. coli	None	None	None	None	-1
Kim2020-NBE-lenti293T-xCas9	Human	xCas9	CT_8:20	logodds/welchs	-0.107466654	5.23E-06	7,	E. coli	None	None	None	None	-1
Kim2020-NB-lenti293T-Cas9	Human	Cas9	CT_8:20	logodds/welchs	0.029590391	0.052997005	7,	E. coli	None	None	None	None	1
Kim2020-NB-lenti293T-Cas9-HF1	Human	Cas9-HF1	CT_8:20	logodds/welchs	0.092331866	7.83E-05	7,	E. coli	None	None	None	None	1
Kim2020-NB-lenti293T-Cas9-NG	Human	Cas9-NG	CT_8:20	logodds/welchs	-0.033136323	0.548524409	7,	E. coli	None	None	None	None	-1
Kim2020-NB-lenti293T-eCas9	Human	eCas9	CT_8:20	logodds/welchs	0.045460348	0.064557492	7,	E. coli	None	None	None	None	1
Kim2020-NB-lenti293T-evoCas9	Human	evoCas9	CT_8:20	logodds/welchs	-0.017521993	0.374072322	7,	E. coli	None	None	None	None	-1
Kim2020-NB-lenti293T-HypaCas9	Human	HypaCas9	CT_8:20	logodds/welchs	0.036950283	0.032468693	7,	E. coli	None	None	None	None	1
Kim2020-NB-lenti293T-Sniper-Cas9	Human	Sniper-Cas9	CT_8:20	logodds/welchs	0.034091786	0.033593074	7,	E. coli	None	None	None	None	1
Kim2020-NB-lenti293T-VRQR	Human	VRQR	CT_8:20	logodds/welchs	-0.031829843	0.368799253	7,	E. coli	None	None	None	None	-1
Kim2020-NB-lenti293T-xCas9	Human	xCas9	CT_8:20	logodds/welchs	0.01547958	0.210140997	7,	E. coli	None	None	None	None	1
Meyers2017-A549-Cas9	Human	Cas9	CT_8:20	logodds/welchs	0.069609711	0.397946283	7,	E. coli	None	None	None	None	1
Park2021-lenti293T-Cas9	Human	Cas9	CT_8:20	logodds/welchs	-0.021130174	0.66424974	7,	E. coli	None	None	None	None	-1
Wang2017-P31/FUJ-Cas9	Human	Cas9	CT_8:20	logodds/welchs	-0.015039265	0.475574076	7,	E. coli	None	None	None	None	-1
Wang2019-293T-Cas9	Human	Cas9	CT_8:20	logodds/welchs	-0.156098578	1.82E-91	7,	E. coli	None	None	None	None	-1
Wang2019-293T-Cas9-HF1	Human	Cas9-HF1	CT_8:20	logodds/welchs	-0.090134937	1.19E-20	7,	E. coli	None	None	None	None	-1
Wang2019-293T-eCas9	Human	eCas9	CT_8:20	logodds/welchs	-0.190389014	2.55E-93	7,	E. coli	None	None	None	None	-1
Xiang2021-Dox-293T-Cas9	Human	Cas9	CT_8:20	logodds/welchs	-0.249992467	4.29E-17	7,	E. coli	None	None	None	None	-1
Xiang2021-NoDox-293T-Cas9	Human	Cas9	CT_8:20	logodds/welchs	-0.236958105	1.96E-30	7,	E. coli	None	None	None	None	-1
Xu2015-HL60-Cas9	Human	Cas9	CT_8:20	logodds/welchs	-0.147143565	0.001064246	7,	E. coli	None	None	None	None	-1
Xu2015-KBM7-Cas9	Human	Cas9	CT_8:20	logodds/welchs	-0.178684992	1.05E-06	7,	E. coli	None	None	None	None	-1
Doench2014-EL4-Cas9	Mouse	Cas9	CT_8:20	logodds/welchs	-0.2668518	1.39E-05	7,	E. coli	None	None	None	None	-1
Liu2016-Neuro2A-Cas9	Mouse	Cas9	CT_8:20	logodds/welchs	-0.004210533	0.979822756	7,	E. coli	None	None	None	None	-1
Schwartz2019-PO1f-Cas9	Y. lipolytica	Cas9	CT_8:20	logodds/welchs	0.005924244	0.73515728	7,	E. coli	None	None	None	None	1
Gagnon2014-embryo-Cas9	Zebrafish	Cas9	CT_8:20	logodds/welchs	0.051293294	0.558789881	7,	E. coli	None	None	None	None	1
Moreno-Mateos2015-TU-Cas9	Zebrafish	Cas9	CT_8:20	logodds/welchs	-0.256722025	0.004151347	7,	E. coli	None	None	None	None	-1
Varshney2015-embryo-Cas9	Zebrafish	Cas9	CT_8:20	logodds/welchs	-0.077777701	0.916054015	7,	E. coli	None	None	None	None	-1
Guo2018-MG1655-Cas9	E. coli	Cas9	ExtremeGC_0:20	logodds/welchs	-0.475321443	9.12E-18	None	None	1,7,20	Human,E. coli,Mouse	19,	Human	-1
Guo2018-MG1655-eCas9	E. coli	eCas9	ExtremeGC_0:20	logodds/welchs	-0.539110109	2.00E-20	None	None	1,7,20	Human,E. coli,Mouse	19,	Human	-1
Moreb2017-BW25113-Cas9-HF1	E. coli	Cas9-HF1	ExtremeGC_0:20	logodds/welchs	-0.987065342	2.94E-33	None	None	1,7,20	Human,E. coli,Mouse	19,	Human	-1
Moreb2017-MG1655-Cas9-HF1	E. coli	Cas9-HF1	ExtremeGC_0:20	logodds/welchs	-0.903179456	2.13E-24	None	None	1,7,20	Human,E. coli,Mouse	19,	Human	-1
Moreb2020-W-Cas9-HF1	E. coli	Cas9-HF1	ExtremeGC_0:20	logodds/welchs	-0.943056764	3.41E-17	None	None	1,7,20	Human,E. coli,Mouse	19,	Human	-1
Moreb2020-W-Cas9-HF1-D1135E	E. coli	Cas9-HF1-D1135E	ExtremeGC_0:20	logodds/welchs	-0.602293016	1.73E-07	None	None	1,7,20	Human,E. coli,Mouse	19,	Human	-1
Tálas2021-NEB5-alpha-Cas9	E. coli	Cas9	ExtremeGC_0:20	logodds/welchs	-1.674882513	5.38E-149	None	None	1,7,20	Human,E. coli,Mouse	19,	Human	-1
Tálas2021-NEB5-alpha-Cas9-HF1	E. coli	Cas9-HF1	ExtremeGC_0:20	logodds/welchs	-0.820812358	5.00E-50	None	None	1,7,20	Human,E. coli,Mouse	19,	Human	-1
Aguirre2016-A673-Cas9	Human	Cas9	ExtremeGC_0:20	logodds/welchs	-0.841940453	0.025878481	None	None	1,7,20	Human,E. coli,Mouse	19,	Human	-1
Chari2015-293T-Cas9	Human	Cas9	ExtremeGC_0:20	logodds/welchs	0.162671421	0.012093007	None	None	1,7,20	Human,E. coli,Mouse	19,	Human	1
Chari2015-lenti293T-Cas9	Human	Cas9	ExtremeGC_0:20	logodds/welchs	0.375978942	0.398402444	None	None	1,7,20	Human,E. coli,Mouse	19,	Human	1
Doench2014-A375-Cas9	Human	Cas9	ExtremeGC_0:20	logodds/welchs	-0.222195235	0.437802218	None	None	1,7,20	Human,E. coli,Mouse	19,	Human	-1
Doench2014-MOLM13/NB4/TF1-Cas9	Human	Cas9	ExtremeGC_0:20	logodds/welchs	-0.952140788	6.99E-10	None	None	1,7,20	Human,E. coli,Mouse	19,	Human	-1
Doench2016-A375-Cas9	Human	Cas9	ExtremeGC_0:20	logodds/welchs	-0.736764522	3.31E-07	None	None	1,7,20	Human,E. coli,Mouse	19,	Human	-1
Hart2015-Hct116-Cas9	Human	Cas9	ExtremeGC_0:20	logodds/welchs	0		None	None	1,7,20	Human,E. coli,Mouse	19,	Human	1
Kim2019-SA-lenti293T-Cas9	Human	Cas9	ExtremeGC_0:20	logodds/welchs	-1.046777519	3.08E-93	None	None	1,7,20	Human,E. coli,Mouse	19,	Human	-1
Kim2020-NBE-lenti293T-Cas9	Human	Cas9	ExtremeGC_0:20	logodds/welchs	-0.395174635	1.37E-09	None	None	1,7,20	Human,E. coli,Mouse	19,	Human	-1
Kim2020-NBE-lenti293T-Cas9-NG	Human	Cas9-NG	ExtremeGC_0:20	logodds/welchs	-0.648200338	3.02E-20	None	None	1,7,20	Human,E. coli,Mouse	19,	Human	-1
Kim2020-NBE-lenti293T-xCas9	Human	xCas9	ExtremeGC_0:20	logodds/welchs	-0.495555702	2.60E-14	None	None	1,7,20	Human,E. coli,Mouse	19,	Human	-1
Kim2020-NB-lenti293T-Cas9	Human	Cas9	ExtremeGC_0:20	logodds/welchs	-1.381349373	1.08E-71	None	None	1,7,20	Human,E. coli,Mouse	19,	Human	-1
Kim2020-NB-lenti293T-Cas9-HF1	Human	Cas9-HF1	ExtremeGC_0:20	logodds/welchs	-0.582413874	1.66E-17	None	None	1,7,20	Human,E. coli,Mouse	19,	Human	-1
Kim2020-NB-lenti293T-Cas9-NG	Human	Cas9-NG	ExtremeGC_0:20	logodds/welchs	-1.411793142	5.13E-93	None	None	1,7,20	Human,E. coli,Mouse	19,	Human	-1
Kim2020-NB-lenti293T-eCas9	Human	eCas9	ExtremeGC_0:20	logodds/welchs	-0.612564515	3.46E-16	None	None	1,7,20	Human,E. coli,Mouse	19,	Human	-1
Kim2020-NB-lenti293T-evoCas9	Human	evoCas9	ExtremeGC_0:20	logodds/welchs	-0.142600438	0.003802528	None	None	1,7,20	Human,E. coli,Mouse	19,	Human	-1
Kim2020-NB-lenti293T-HypaCas9	Human	HypaCas9	ExtremeGC_0:20	logodds/welchs	-0.979141062	1.28E-46	None	None	1,7,20	Human,E. coli,Mouse	19,	Human	-1
Kim2020-NB-lenti293T-Sniper-Cas9	Human	Sniper-Cas9	ExtremeGC_0:20	logodds/welchs	-1.328569622	1.77E-72	None	None	1,7,20	Human,E. coli,Mouse	19,	Human	-1
Kim2020-NB-lenti293T-VRQR	Human	VRQR	ExtremeGC_0:20	logodds/welchs	-1.336883304	4.78E-93	None	None	1,7,20	Human,E. coli,Mouse	19,	Human	-1
Kim2020-NB-lenti293T-xCas9	Human	xCas9	ExtremeGC_0:20	logodds/welchs	-1.323784432	2.46E-88	None	None	1,7,20	Human,E. coli,Mouse	19,	Human	-1
Meyers2017-A549-Cas9	Human	Cas9	ExtremeGC_0:20	logodds/welchs	-0.875668558	0.00327943	None	None	1,7,20	Human,E. coli,Mouse	19,	Human	-1
Park2021-lenti293T-Cas9	Human	Cas9	ExtremeGC_0:20	logodds/welchs	-0.308944653	0.081443921	None	None	1,7,20	Human,E. coli,Mouse	19,	Human	-1
Wang2017-P31/FUJ-Cas9	Human	Cas9	ExtremeGC_0:20	logodds/welchs	-0.43527569	0.048481819	None	None	1,7,20	Human,E. coli,Mouse	19,	Human	-1
Wang2019-293T-Cas9	Human	Cas9	ExtremeGC_0:20	logodds/welchs	-0.055810635	3.06E-10	None	None	1,7,20	Human,E. coli,Mouse	19,	Human	-1
Wang2019-293T-Cas9-HF1	Human	Cas9-HF1	ExtremeGC_0:20	logodds/welchs	-0.000474686	0.144309704	None	None	1,7,20	Human,E. coli,Mouse	19,	Human	-1
Wang2019-293T-eCas9	Human	eCas9	ExtremeGC_0:20	logodds/welchs	-0.22746324	1.10E-05	None	None	1,7,20	Human,E. coli,Mouse	19,	Human	-1
Xiang2021-Dox-293T-Cas9	Human	Cas9	ExtremeGC_0:20	logodds/welchs	-0.081718444	7.71E-06	None	None	1,7,20	Human,E. coli,Mouse	19,	Human	-1
Xiang2021-NoDox-293T-Cas9	Human	Cas9	ExtremeGC_0:20	logodds/welchs	-0.118693013	0.107430745	None	None	1,7,20	Human,E. coli,Mouse	19,	Human	-1
Xu2015-HL60-Cas9	Human	Cas9	ExtremeGC_0:20	logodds/welchs	-0.067999678	0.574945539	None	None	1,7,20	Human,E. coli,Mouse	19,	Human	-1
Xu2015-KBM7-Cas9	Human	Cas9	ExtremeGC_0:20	logodds/welchs	-0.41555194	0.055549223	None	None	1,7,20	Human,E. coli,Mouse	19,	Human	-1
Doench2014-EL4-Cas9	Mouse	Cas9	ExtremeGC_0:20	logodds/welchs	-0.433724445	0.122121009	None	None	1,7,20	Human,E. coli,Mouse	19,	Human	-1
Liu2016-Neuro2A-Cas9	Mouse	Cas9	ExtremeGC_0:20	logodds/welchs	-0.061368946	0.908759622	None	None	1,7,20	Human,E. coli,Mouse	19,	Human	-1
Schwartz2019-PO1f-Cas9	Y. lipolytica	Cas9	ExtremeGC_0:20	logodds/welchs	-0.665828232	3.13E-14	None	None	1,7,20	Human,E. coli,Mouse	19,	Human	-1
Gagnon2014-embryo-Cas9	Zebrafish	Cas9	ExtremeGC_0:20	logodds/welchs	0.639079959	0.256529728	None	None	1,7,20	Human,E. coli,Mouse	19,	Human	1
Moreno-Mateos2015-TU-Cas9	Zebrafish	Cas9	ExtremeGC_0:20	logodds/welchs	0.538219936	0.104197411	None	None	1,7,20	Human,E. coli,Mouse	19,	Human	1
Varshney2015-embryo-Cas9	Zebrafish	Cas9	ExtremeGC_0:20	logodds/welchs	3.352407217	0.572668861	None	None	1,7,20	Human,E. coli,Mouse	19,	Human	1
Guo2018-MG1655-Cas9	E. coli	Cas9	G_0:20	pearson	-0.066024984	1.30E-40	13,17,	Zebrafish,Human	None	None	21,	Human	-1
Guo2018-MG1655-eCas9	E. coli	eCas9	G_0:20	pearson	-0.071515035	2.32E-47	13,17,	Zebrafish,Human	None	None	21,	Human	-1
Moreb2017-BW25113-Cas9-HF1	E. coli	Cas9-HF1	G_0:20	pearson	-0.011845513	0.223015708	13,17,	Zebrafish,Human	None	None	21,	Human	-1
Moreb2017-MG1655-Cas9-HF1	E. coli	Cas9-HF1	G_0:20	pearson	0.00041216	0.969898403	13,17,	Zebrafish,Human	None	None	21,	Human	1
Moreb2020-W-Cas9-HF1	E. coli	Cas9-HF1	G_0:20	pearson	-0.100034742	9.50E-15	13,17,	Zebrafish,Human	None	None	21,	Human	-1
Moreb2020-W-Cas9-HF1-D1135E	E. coli	Cas9-HF1-D1135E	G_0:20	pearson	-0.027096499	0.036328888	13,17,	Zebrafish,Human	None	None	21,	Human	-1
Tálas2021-NEB5-alpha-Cas9	E. coli	Cas9	G_0:20	pearson	-0.428523052	3.67E-186	13,17,	Zebrafish,Human	None	None	21,	Human	-1
Tálas2021-NEB5-alpha-Cas9-HF1	E. coli	Cas9-HF1	G_0:20	pearson	-0.157768323	1.36E-79	13,17,	Zebrafish,Human	None	None	21,	Human	-1
Aguirre2016-A673-Cas9	Human	Cas9	G_0:20	pearson	0.139626036	1.92E-06	13,17,	Zebrafish,Human	None	None	21,	Human	1
Chari2015-293T-Cas9	Human	Cas9	G_0:20	pearson	0.002010441	0.944189204	13,17,	Zebrafish,Human	None	None	21,	Human	1
Chari2015-lenti293T-Cas9	Human	Cas9	G_0:20	pearson	0.106870353	0.000189949	13,17,	Zebrafish,Human	None	None	21,	Human	1
Doench2014-A375-Cas9	Human	Cas9	G_0:20	pearson	0.080880746	0.003825624	13,17,	Zebrafish,Human	None	None	21,	Human	1
Doench2014-MOLM13/NB4/TF1-Cas9	Human	Cas9	G_0:20	pearson	-0.122270158	0.000275101	13,17,	Zebrafish,Human	None	None	21,	Human	-1
Doench2016-A375-Cas9	Human	Cas9	G_0:20	pearson	0.087147708	2.50E-05	13,17,	Zebrafish,Human	None	None	21,	Human	1
Hart2015-Hct116-Cas9	Human	Cas9	G_0:20	pearson	-0.014307564	0.351753112	13,17,	Zebrafish,Human	None	None	21,	Human	-1
Kim2019-SA-lenti293T-Cas9	Human	Cas9	G_0:20	pearson	0.159924026	2.90E-74	13,17,	Zebrafish,Human	None	None	21,	Human	1
Kim2020-NBE-lenti293T-Cas9	Human	Cas9	G_0:20	pearson	0.188553745	2.17E-58	13,17,	Zebrafish,Human	None	None	21,	Human	1
Kim2020-NBE-lenti293T-Cas9-NG	Human	Cas9-NG	G_0:20	pearson	0.152397171	8.59E-41	13,17,	Zebrafish,Human	None	None	21,	Human	1
Kim2020-NBE-lenti293T-xCas9	Human	xCas9	G_0:20	pearson	0.104888501	4.49E-20	13,17,	Zebrafish,Human	None	None	21,	Human	1
Kim2020-NB-lenti293T-Cas9	Human	Cas9	G_0:20	pearson	0.12950531	5.28E-31	13,17,	Zebrafish,Human	None	None	21,	Human	1
Kim2020-NB-lenti293T-Cas9-HF1	Human	Cas9-HF1	G_0:20	pearson	0.122366321	6.19E-30	13,17,	Zebrafish,Human	None	None	21,	Human	1
Kim2020-NB-lenti293T-Cas9-NG	Human	Cas9-NG	G_0:20	pearson	0.097538026	1.42E-19	13,17,	Zebrafish,Human	None	None	21,	Human	1
Kim2020-NB-lenti293T-eCas9	Human	eCas9	G_0:20	pearson	0.181221718	2.79E-64	13,17,	Zebrafish,Human	None	None	21,	Human	1
Kim2020-NB-lenti293T-evoCas9	Human	evoCas9	G_0:20	pearson	0.193120118	1.08E-72	13,17,	Zebrafish,Human	None	None	21,	Human	1
Kim2020-NB-lenti293T-HypaCas9	Human	HypaCas9	G_0:20	pearson	0.199543042	1.01E-77	13,17,	Zebrafish,Human	None	None	21,	Human	1
Kim2020-NB-lenti293T-Sniper-Cas9	Human	Sniper-Cas9	G_0:20	pearson	0.153195649	7.58E-46	13,17,	Zebrafish,Human	None	None	21,	Human	1
Kim2020-NB-lenti293T-VRQR	Human	VRQR	G_0:20	pearson	0.162066077	1.42E-51	13,17,	Zebrafish,Human	None	None	21,	Human	1
Kim2020-NB-lenti293T-xCas9	Human	xCas9	G_0:20	pearson	0.093198527	5.27E-18	13,17,	Zebrafish,Human	None	None	21,	Human	1
Meyers2017-A549-Cas9	Human	Cas9	G_0:20	pearson	0.034614152	0.31575688	13,17,	Zebrafish,Human	None	None	21,	Human	1
Park2021-lenti293T-Cas9	Human	Cas9	G_0:20	pearson	-0.133972699	3.34E-59	13,17,	Zebrafish,Human	None	None	21,	Human	-1
Wang2017-P31/FUJ-Cas9	Human	Cas9	G_0:20	pearson	0.050605022	0.020328762	13,17,	Zebrafish,Human	None	None	21,	Human	1
Wang2019-293T-Cas9	Human	Cas9	G_0:20	pearson	0.312290953	0	13,17,	Zebrafish,Human	None	None	21,	Human	1
Wang2019-293T-Cas9-HF1	Human	Cas9-HF1	G_0:20	pearson	0.230158258	0	13,17,	Zebrafish,Human	None	None	21,	Human	1
Wang2019-293T-eCas9	Human	eCas9	G_0:20	pearson	0.198850717	0	13,17,	Zebrafish,Human	None	None	21,	Human	1
Xiang2021-Dox-293T-Cas9	Human	Cas9	G_0:20	pearson	0.19605485	2.62E-86	13,17,	Zebrafish,Human	None	None	21,	Human	1
Xiang2021-NoDox-293T-Cas9	Human	Cas9	G_0:20	pearson	0.249139074	1.50E-149	13,17,	Zebrafish,Human	None	None	21,	Human	1
Xu2015-HL60-Cas9	Human	Cas9	G_0:20	pearson	0.21587854	2.71E-23	13,17,	Zebrafish,Human	None	None	21,	Human	1
Xu2015-KBM7-Cas9	Human	Cas9	G_0:20	pearson	0.247078131	3.21E-30	13,17,	Zebrafish,Human	None	None	21,	Human	1
Doench2014-EL4-Cas9	Mouse	Cas9	G_0:20	pearson	-0.015211252	0.639427685	13,17,	Zebrafish,Human	None	None	21,	Human	-1
Liu2016-Neuro2A-Cas9	Mouse	Cas9	G_0:20	pearson	0.028874577	0.681088093	13,17,	Zebrafish,Human	None	None	21,	Human	1
Schwartz2019-PO1f-Cas9	Y. lipolytica	Cas9	G_0:20	pearson	-0.030016463	1.09E-10	13,17,	Zebrafish,Human	None	None	21,	Human	-1
Gagnon2014-embryo-Cas9	Zebrafish	Cas9	G_0:20	pearson	0.352814953	0.000156574	13,17,	Zebrafish,Human	None	None	21,	Human	1
Moreno-Mateos2015-TU-Cas9	Zebrafish	Cas9	G_0:20	pearson	0.36230807	1.92E-32	13,17,	Zebrafish,Human	None	None	21,	Human	1
Varshney2015-embryo-Cas9	Zebrafish	Cas9	G_0:20	pearson	0.205875598	0.037902347	13,17,	Zebrafish,Human	None	None	21,	Human	1
Guo2018-MG1655-Cas9	E. coli	Cas9	G_16	logodds/welchs	0.013743096	0.173901287	1,	Human,Mouse	None	None	None	None	1
Guo2018-MG1655-eCas9	E. coli	eCas9	G_16	logodds/welchs	-0.203559517	1.50E-26	1,	Human,Mouse	None	None	None	None	-1
Moreb2017-BW25113-Cas9-HF1	E. coli	Cas9-HF1	G_16	logodds/welchs	-0.380716332	1.09E-20	1,	Human,Mouse	None	None	None	None	-1
Moreb2017-MG1655-Cas9-HF1	E. coli	Cas9-HF1	G_16	logodds/welchs	-0.30504652	8.42E-13	1,	Human,Mouse	None	None	None	None	-1
Moreb2020-W-Cas9-HF1	E. coli	Cas9-HF1	G_16	logodds/welchs	-0.535744468	1.06E-25	1,	Human,Mouse	None	None	None	None	-1
Moreb2020-W-Cas9-HF1-D1135E	E. coli	Cas9-HF1-D1135E	G_16	logodds/welchs	-0.412602328	5.58E-21	1,	Human,Mouse	None	None	None	None	-1
Tálas2021-NEB5-alpha-Cas9	E. coli	Cas9	G_16	logodds/welchs	-0.698819185	1.36E-54	1,	Human,Mouse	None	None	None	None	-1
Tálas2021-NEB5-alpha-Cas9-HF1	E. coli	Cas9-HF1	G_16	logodds/welchs	-0.538117827	3.12E-97	1,	Human,Mouse	None	None	None	None	-1
Aguirre2016-A673-Cas9	Human	Cas9	G_16	logodds/welchs	-0.304303572	0.005081356	1,	Human,Mouse	None	None	None	None	-1
Chari2015-293T-Cas9	Human	Cas9	G_16	logodds/welchs	-0.069919779	0.628477344	1,	Human,Mouse	None	None	None	None	-1
Chari2015-lenti293T-Cas9	Human	Cas9	G_16	logodds/welchs	-0.176539584	0.005071374	1,	Human,Mouse	None	None	None	None	-1
Doench2014-A375-Cas9	Human	Cas9	G_16	logodds/welchs	-0.017343931	0.934060307	1,	Human,Mouse	None	None	None	None	-1
Doench2014-MOLM13/NB4/TF1-Cas9	Human	Cas9	G_16	logodds/welchs	-0.365394165	8.89E-05	1,	Human,Mouse	None	None	None	None	-1
Doench2016-A375-Cas9	Human	Cas9	G_16	logodds/welchs	-0.05818212	0.29769627	1,	Human,Mouse	None	None	None	None	-1
Hart2015-Hct116-Cas9	Human	Cas9	G_16	logodds/welchs	-0.357314162	4.72E-09	1,	Human,Mouse	None	None	None	None	-1
Kim2019-SA-lenti293T-Cas9	Human	Cas9	G_16	logodds/welchs	0.027780731	0.230073959	1,	Human,Mouse	None	None	None	None	1
Kim2020-NBE-lenti293T-Cas9	Human	Cas9	G_16	logodds/welchs	0.287870322	2.37E-13	1,	Human,Mouse	None	None	None	None	1
Kim2020-NBE-lenti293T-Cas9-NG	Human	Cas9-NG	G_16	logodds/welchs	0.15817338	0.050373167	1,	Human,Mouse	None	None	None	None	1
Kim2020-NBE-lenti293T-xCas9	Human	xCas9	G_16	logodds/welchs	0.02206324	0.0001525	1,	Human,Mouse	None	None	None	None	1
Kim2020-NB-lenti293T-Cas9	Human	Cas9	G_16	logodds/welchs	-0.106067806	0.362930345	1,	Human,Mouse	None	None	None	None	-1
Kim2020-NB-lenti293T-Cas9-HF1	Human	Cas9-HF1	G_16	logodds/welchs	-0.186443316	1.05E-05	1,	Human,Mouse	None	None	None	None	-1
Kim2020-NB-lenti293T-Cas9-NG	Human	Cas9-NG	G_16	logodds/welchs	-0.297299518	4.58E-06	1,	Human,Mouse	None	None	None	None	-1
Kim2020-NB-lenti293T-eCas9	Human	eCas9	G_16	logodds/welchs	-0.171747061	0.000143669	1,	Human,Mouse	None	None	None	None	-1
Kim2020-NB-lenti293T-evoCas9	Human	evoCas9	G_16	logodds/welchs	-0.148715068	0.000124963	1,	Human,Mouse	None	None	None	None	-1
Kim2020-NB-lenti293T-HypaCas9	Human	HypaCas9	G_16	logodds/welchs	-0.338556851	1.55E-15	1,	Human,Mouse	None	None	None	None	-1
Kim2020-NB-lenti293T-Sniper-Cas9	Human	Sniper-Cas9	G_16	logodds/welchs	-0.163172801	0.048239644	1,	Human,Mouse	None	None	None	None	-1
Kim2020-NB-lenti293T-VRQR	Human	VRQR	G_16	logodds/welchs	-0.217889729	4.40E-08	1,	Human,Mouse	None	None	None	None	-1
Kim2020-NB-lenti293T-xCas9	Human	xCas9	G_16	logodds/welchs	-0.444306837	3.67E-19	1,	Human,Mouse	None	None	None	None	-1
Meyers2017-A549-Cas9	Human	Cas9	G_16	logodds/welchs	-0.263210288	0.073862092	1,	Human,Mouse	None	None	None	None	-1
Park2021-lenti293T-Cas9	Human	Cas9	G_16	logodds/welchs	-1.314598171	7.59E-74	1,	Human,Mouse	None	None	None	None	-1
Wang2017-P31/FUJ-Cas9	Human	Cas9	G_16	logodds/welchs	-0.288919282	4.91E-05	1,	Human,Mouse	None	None	None	None	-1
Wang2019-293T-Cas9	Human	Cas9	G_16	logodds/welchs	-0.07827455	0.694942987	1,	Human,Mouse	None	None	None	None	-1
Wang2019-293T-Cas9-HF1	Human	Cas9-HF1	G_16	logodds/welchs	-0.365287127	3.49E-82	1,	Human,Mouse	None	None	None	None	-1
Wang2019-293T-eCas9	Human	eCas9	G_16	logodds/welchs	-0.765736204	0.00E+00	1,	Human,Mouse	None	None	None	None	-1
Xiang2021-Dox-293T-Cas9	Human	Cas9	G_16	logodds/welchs	0.168166651	1.36E-05	1,	Human,Mouse	None	None	None	None	1
Xiang2021-NoDox-293T-Cas9	Human	Cas9	G_16	logodds/welchs	0.023331594	0.300768989	1,	Human,Mouse	None	None	None	None	1
Xu2015-HL60-Cas9	Human	Cas9	G_16	logodds/welchs	-0.052876516	0.220781888	1,	Human,Mouse	None	None	None	None	-1
Xu2015-KBM7-Cas9	Human	Cas9	G_16	logodds/welchs	-0.023959678	0.983169921	1,	Human,Mouse	None	None	None	None	-1
Doench2014-EL4-Cas9	Mouse	Cas9	G_16	logodds/welchs	-0.512767653	9.96E-07	1,	Human,Mouse	None	None	None	None	-1
Liu2016-Neuro2A-Cas9	Mouse	Cas9	G_16	logodds/welchs	-0.095270498	0.712246242	1,	Human,Mouse	None	None	None	None	-1
Schwartz2019-PO1f-Cas9	Y. lipolytica	Cas9	G_16	logodds/welchs	-0.373043168	6.18E-50	1,	Human,Mouse	None	None	None	None	-1
Gagnon2014-embryo-Cas9	Zebrafish	Cas9	G_16	logodds/welchs	-0.054067221	0.906577994	1,	Human,Mouse	None	None	None	None	-1
Moreno-Mateos2015-TU-Cas9	Zebrafish	Cas9	G_16	logodds/welchs	0.351351977	0.002604999	1,	Human,Mouse	None	None	None	None	1
Varshney2015-embryo-Cas9	Zebrafish	Cas9	G_16	logodds/welchs	0.422997587	0.386329104	1,	Human,Mouse	None	None	None	None	1
Guo2018-MG1655-Cas9	E. coli	Cas9	G_17	logodds/welchs	-0.126704925	2.02E-12	18,	Human	None	None	None	None	-1
Guo2018-MG1655-eCas9	E. coli	eCas9	G_17	logodds/welchs	0.115390148	6.25E-07	18,	Human	None	None	None	None	1
Moreb2017-BW25113-Cas9-HF1	E. coli	Cas9-HF1	G_17	logodds/welchs	-0.031073614	0.377790633	18,	Human	None	None	None	None	-1
Moreb2017-MG1655-Cas9-HF1	E. coli	Cas9-HF1	G_17	logodds/welchs	-0.001085671	0.963903099	18,	Human	None	None	None	None	-1
Moreb2020-W-Cas9-HF1	E. coli	Cas9-HF1	G_17	logodds/welchs	-0.202152901	0.005223626	18,	Human	None	None	None	None	-1
Moreb2020-W-Cas9-HF1-D1135E	E. coli	Cas9-HF1-D1135E	G_17	logodds/welchs	-0.020698888	0.756388278	18,	Human	None	None	None	None	-1
Tálas2021-NEB5-alpha-Cas9	E. coli	Cas9	G_17	logodds/welchs	-0.312155656	1.19E-10	18,	Human	None	None	None	None	-1
Tálas2021-NEB5-alpha-Cas9-HF1	E. coli	Cas9-HF1	G_17	logodds/welchs	-0.254736599	3.35E-20	18,	Human	None	None	None	None	-1
Aguirre2016-A673-Cas9	Human	Cas9	G_17	logodds/welchs	0.314940744	0.01034694	18,	Human	None	None	None	None	1
Chari2015-293T-Cas9	Human	Cas9	G_17	logodds/welchs	0.073492542	0.217482585	18,	Human	None	None	None	None	1
Chari2015-lenti293T-Cas9	Human	Cas9	G_17	logodds/welchs	-0.475225173	3.94E-08	18,	Human	None	None	None	None	-1
Doench2014-A375-Cas9	Human	Cas9	G_17	logodds/welchs	0.197511071	0.347778374	18,	Human	None	None	None	None	1
Doench2014-MOLM13/NB4/TF1-Cas9	Human	Cas9	G_17	logodds/welchs	-0.141684843	0.096966694	18,	Human	None	None	None	None	-1
Doench2016-A375-Cas9	Human	Cas9	G_17	logodds/welchs	0.052686845	0.524527213	18,	Human	None	None	None	None	1
Hart2015-Hct116-Cas9	Human	Cas9	G_17	logodds/welchs	-0.082377807	0.044843281	18,	Human	None	None	None	None	-1
Kim2019-SA-lenti293T-Cas9	Human	Cas9	G_17	logodds/welchs	0.214716976	2.14E-07	18,	Human	None	None	None	None	1
Kim2020-NBE-lenti293T-Cas9	Human	Cas9	G_17	logodds/welchs	0.249282602	2.61E-11	18,	Human	None	None	None	None	1
Kim2020-NBE-lenti293T-Cas9-NG	Human	Cas9-NG	G_17	logodds/welchs	-0.134495762	7.48E-07	18,	Human	None	None	None	None	-1
Kim2020-NBE-lenti293T-xCas9	Human	xCas9	G_17	logodds/welchs	-0.040953509	2.55E-05	18,	Human	None	None	None	None	-1
Kim2020-NB-lenti293T-Cas9	Human	Cas9	G_17	logodds/welchs	-0.56331795	4.07E-15	18,	Human	None	None	None	None	-1
Kim2020-NB-lenti293T-Cas9-HF1	Human	Cas9-HF1	G_17	logodds/welchs	-0.124934231	8.91E-05	18,	Human	None	None	None	None	-1
Kim2020-NB-lenti293T-Cas9-NG	Human	Cas9-NG	G_17	logodds/welchs	-0.998799589	9.00E-61	18,	Human	None	None	None	None	-1
Kim2020-NB-lenti293T-eCas9	Human	eCas9	G_17	logodds/welchs	-0.23173667	1.69E-06	18,	Human	None	None	None	None	-1
Kim2020-NB-lenti293T-evoCas9	Human	evoCas9	G_17	logodds/welchs	-0.037862498	0.069098361	18,	Human	None	None	None	None	-1
Kim2020-NB-lenti293T-HypaCas9	Human	HypaCas9	G_17	logodds/welchs	-0.202864829	6.12E-07	18,	Human	None	None	None	None	-1
Kim2020-NB-lenti293T-Sniper-Cas9	Human	Sniper-Cas9	G_17	logodds/welchs	-0.591423426	6.12E-17	18,	Human	None	None	None	None	-1
Kim2020-NB-lenti293T-VRQR	Human	VRQR	G_17	logodds/welchs	-0.613710932	3.24E-41	18,	Human	None	None	None	None	-1
Kim2020-NB-lenti293T-xCas9	Human	xCas9	G_17	logodds/welchs	-0.688328291	9.40E-40	18,	Human	None	None	None	None	-1
Meyers2017-A549-Cas9	Human	Cas9	G_17	logodds/welchs	0.150970232	0.212445625	18,	Human	None	None	None	None	1
Park2021-lenti293T-Cas9	Human	Cas9	G_17	logodds/welchs	-0.142675	0.000342781	18,	Human	None	None	None	None	-1
Wang2017-P31/FUJ-Cas9	Human	Cas9	G_17	logodds/welchs	-0.144028552	0.033597306	18,	Human	None	None	None	None	-1
Wang2019-293T-Cas9	Human	Cas9	G_17	logodds/welchs	0.200515752	1.84E-45	18,	Human	None	None	None	None	1
Wang2019-293T-Cas9-HF1	Human	Cas9-HF1	G_17	logodds/welchs	0.057362613	0.149098459	18,	Human	None	None	None	None	1
Wang2019-293T-eCas9	Human	eCas9	G_17	logodds/welchs	0.083843212	0.067048881	18,	Human	None	None	None	None	1
Xiang2021-Dox-293T-Cas9	Human	Cas9	G_17	logodds/welchs	0.513833574	5.69E-29	18,	Human	None	None	None	None	1
Xiang2021-NoDox-293T-Cas9	Human	Cas9	G_17	logodds/welchs	0.419946619	3.92E-27	18,	Human	None	None	None	None	1
Xu2015-HL60-Cas9	Human	Cas9	G_17	logodds/welchs	0.474014488	1.67E-08	18,	Human	None	None	None	None	1
Xu2015-KBM7-Cas9	Human	Cas9	G_17	logodds/welchs	0.544928179	5.69E-12	18,	Human	None	None	None	None	1
Doench2014-EL4-Cas9	Mouse	Cas9	G_17	logodds/welchs	-0.555892079	0.000124005	18,	Human	None	None	None	None	-1
Liu2016-Neuro2A-Cas9	Mouse	Cas9	G_17	logodds/welchs	-0.092140605	0.703008043	18,	Human	None	None	None	None	-1
Schwartz2019-PO1f-Cas9	Y. lipolytica	Cas9	G_17	logodds/welchs	-0.094564536	0.002625837	18,	Human	None	None	None	None	-1
Gagnon2014-embryo-Cas9	Zebrafish	Cas9	G_17	logodds/welchs	0.431440595	0.85490201	18,	Human	None	None	None	None	1
Moreno-Mateos2015-TU-Cas9	Zebrafish	Cas9	G_17	logodds/welchs	0.145800672	0.201740309	18,	Human	None	None	None	None	1
Varshney2015-embryo-Cas9	Zebrafish	Cas9	G_17	logodds/welchs	-0.134348053	0.767680254	18,	Human	None	None	None	None	-1
Guo2018-MG1655-Cas9	E. coli	Cas9	G_19	logodds/welchs	0.322198504	1.28E-48	18,	Human	None	None	None	None	1
Guo2018-MG1655-eCas9	E. coli	eCas9	G_19	logodds/welchs	0.555914801	6.03E-173	18,	Human	None	None	None	None	1
Moreb2017-BW25113-Cas9-HF1	E. coli	Cas9-HF1	G_19	logodds/welchs	0.359612259	1.18E-20	18,	Human	None	None	None	None	1
Moreb2017-MG1655-Cas9-HF1	E. coli	Cas9-HF1	G_19	logodds/welchs	0.30175264	1.80E-10	18,	Human	None	None	None	None	1
Moreb2020-W-Cas9-HF1	E. coli	Cas9-HF1	G_19	logodds/welchs	0.421124558	1.30E-14	18,	Human	None	None	None	None	1
Moreb2020-W-Cas9-HF1-D1135E	E. coli	Cas9-HF1-D1135E	G_19	logodds/welchs	0.330270647	3.06E-12	18,	Human	None	None	None	None	1
Tálas2021-NEB5-alpha-Cas9	E. coli	Cas9	G_19	logodds/welchs	0.49453023	6.58E-15	18,	Human	None	None	None	None	1
Tálas2021-NEB5-alpha-Cas9-HF1	E. coli	Cas9-HF1	G_19	logodds/welchs	0.506358838	2.10E-51	18,	Human	None	None	None	None	1
Aguirre2016-A673-Cas9	Human	Cas9	G_19	logodds/welchs	0.47673372	0.000204215	18,	Human	None	None	None	None	1
Chari2015-293T-Cas9	Human	Cas9	G_19	logodds/welchs	0.292840364	0.051905457	18,	Human	None	None	None	None	1
Chari2015-lenti293T-Cas9	Human	Cas9	G_19	logodds/welchs	0.206236168	0.81251157	18,	Human	None	None	None	None	1
Doench2014-A375-Cas9	Human	Cas9	G_19	logodds/welchs	0.129863809	0.153870937	18,	Human	None	None	None	None	1
Doench2014-MOLM13/NB4/TF1-Cas9	Human	Cas9	G_19	logodds/welchs	0.391955459	0.000816104	18,	Human	None	None	None	None	1
Doench2016-A375-Cas9	Human	Cas9	G_19	logodds/welchs	0.294115279	0.000108215	18,	Human	None	None	None	None	1
Hart2015-Hct116-Cas9	Human	Cas9	G_19	logodds/welchs	0.045258438	0.870285677	18,	Human	None	None	None	None	1
Kim2019-SA-lenti293T-Cas9	Human	Cas9	G_19	logodds/welchs	0.347914913	2.25E-19	18,	Human	None	None	None	None	1
Kim2020-NBE-lenti293T-Cas9	Human	Cas9	G_19	logodds/welchs	0.164089626	1.93E-10	18,	Human	None	None	None	None	1
Kim2020-NBE-lenti293T-Cas9-NG	Human	Cas9-NG	G_19	logodds/welchs	0.20642536	4.65E-08	18,	Human	None	None	None	None	1
Kim2020-NBE-lenti293T-xCas9	Human	xCas9	G_19	logodds/welchs	0.219164506	7.11E-06	18,	Human	None	None	None	None	1
Kim2020-NB-lenti293T-Cas9	Human	Cas9	G_19	logodds/welchs	-0.41430756	1.18E-06	18,	Human	None	None	None	None	-1
Kim2020-NB-lenti293T-Cas9-HF1	Human	Cas9-HF1	G_19	logodds/welchs	0.256417331	5.14E-08	18,	Human	None	None	None	None	1
Kim2020-NB-lenti293T-Cas9-NG	Human	Cas9-NG	G_19	logodds/welchs	-0.246973852	0.014151947	18,	Human	None	None	None	None	-1
Kim2020-NB-lenti293T-eCas9	Human	eCas9	G_19	logodds/welchs	0.121298295	0.000101094	18,	Human	None	None	None	None	1
Kim2020-NB-lenti293T-evoCas9	Human	evoCas9	G_19	logodds/welchs	0.300541448	1.02E-09	18,	Human	None	None	None	None	1
Kim2020-NB-lenti293T-HypaCas9	Human	HypaCas9	G_19	logodds/welchs	0.219671948	1.77E-08	18,	Human	None	None	None	None	1
Kim2020-NB-lenti293T-Sniper-Cas9	Human	Sniper-Cas9	G_19	logodds/welchs	-0.292431535	0.092348424	18,	Human	None	None	None	None	-1
Kim2020-NB-lenti293T-VRQR	Human	VRQR	G_19	logodds/welchs	-0.123504032	0.001408895	18,	Human	None	None	None	None	-1
Kim2020-NB-lenti293T-xCas9	Human	xCas9	G_19	logodds/welchs	-0.121351788	0.060159838	18,	Human	None	None	None	None	-1
Meyers2017-A549-Cas9	Human	Cas9	G_19	logodds/welchs	0.429462396	0.000537473	18,	Human	None	None	None	None	1
Park2021-lenti293T-Cas9	Human	Cas9	G_19	logodds/welchs	0.172015681	0.000195614	18,	Human	None	None	None	None	1
Wang2017-P31/FUJ-Cas9	Human	Cas9	G_19	logodds/welchs	-0.154153549	0.005180826	18,	Human	None	None	None	None	-1
Wang2019-293T-Cas9	Human	Cas9	G_19	logodds/welchs	0.11233934	2.66E-26	18,	Human	None	None	None	None	1
Wang2019-293T-Cas9-HF1	Human	Cas9-HF1	G_19	logodds/welchs	0.374005531	2.20E-124	18,	Human	None	None	None	None	1
Wang2019-293T-eCas9	Human	eCas9	G_19	logodds/welchs	0.314655312	9.12E-79	18,	Human	None	None	None	None	1
Xiang2021-Dox-293T-Cas9	Human	Cas9	G_19	logodds/welchs	0.697840123	2.02E-84	18,	Human	None	None	None	None	1
Xiang2021-NoDox-293T-Cas9	Human	Cas9	G_19	logodds/welchs	0.821045234	8.12E-104	18,	Human	None	None	None	None	1
Xu2015-HL60-Cas9	Human	Cas9	G_19	logodds/welchs	0.728906737	2.03E-12	18,	Human	None	None	None	None	1
Xu2015-KBM7-Cas9	Human	Cas9	G_19	logodds/welchs	0.660227423	1.20E-13	18,	Human	None	None	None	None	1
Doench2014-EL4-Cas9	Mouse	Cas9	G_19	logodds/welchs	0.356152362	0.003336643	18,	Human	None	None	None	None	1
Liu2016-Neuro2A-Cas9	Mouse	Cas9	G_19	logodds/welchs	0.003169575	0.98809582	18,	Human	None	None	None	None	1
Schwartz2019-PO1f-Cas9	Y. lipolytica	Cas9	G_19	logodds/welchs	-0.030044699	0.248063305	18,	Human	None	None	None	None	-1
Gagnon2014-embryo-Cas9	Zebrafish	Cas9	G_19	logodds/welchs	0.16907633	0.6380923	18,	Human	None	None	None	None	1
Moreno-Mateos2015-TU-Cas9	Zebrafish	Cas9	G_19	logodds/welchs	0.158827068	0.296110853	18,	Human	None	None	None	None	1
Varshney2015-embryo-Cas9	Zebrafish	Cas9	G_19	logodds/welchs	0.114113307	0.36705592	18,	Human	None	None	None	None	1
Guo2018-MG1655-Cas9	E. coli	Cas9	G_20	logodds/welchs	-0.7668426	2.77E-258	1,2,3,10,17,18,19	Human,Zebrafish,Mouse	None	None	None	None	-1
Guo2018-MG1655-eCas9	E. coli	eCas9	G_20	logodds/welchs	-0.741323715	4.49E-236	1,2,3,10,17,18,19	Human,Zebrafish,Mouse	None	None	None	None	-1
Moreb2017-BW25113-Cas9-HF1	E. coli	Cas9-HF1	G_20	logodds/welchs	-0.236877182	3.90E-10	1,2,3,10,17,18,19	Human,Zebrafish,Mouse	None	None	None	None	-1
Moreb2017-MG1655-Cas9-HF1	E. coli	Cas9-HF1	G_20	logodds/welchs	-0.151571334	2.68E-05	1,2,3,10,17,18,19	Human,Zebrafish,Mouse	None	None	None	None	-1
Moreb2020-W-Cas9-HF1	E. coli	Cas9-HF1	G_20	logodds/welchs	-0.330946966	3.99E-12	1,2,3,10,17,18,19	Human,Zebrafish,Mouse	None	None	None	None	-1
Moreb2020-W-Cas9-HF1-D1135E	E. coli	Cas9-HF1-D1135E	G_20	logodds/welchs	0.113133555	0.111002854	1,2,3,10,17,18,19	Human,Zebrafish,Mouse	None	None	None	None	1
Tálas2021-NEB5-alpha-Cas9	E. coli	Cas9	G_20	logodds/welchs	0.315809832	3.21E-07	1,2,3,10,17,18,19	Human,Zebrafish,Mouse	None	None	None	None	1
Tálas2021-NEB5-alpha-Cas9-HF1	E. coli	Cas9-HF1	G_20	logodds/welchs	0.389067034	4.12E-32	1,2,3,10,17,18,19	Human,Zebrafish,Mouse	None	None	None	None	1
Aguirre2016-A673-Cas9	Human	Cas9	G_20	logodds/welchs	0.717196721	5.42E-09	1,2,3,10,17,18,19	Human,Zebrafish,Mouse	None	None	None	None	1
Chari2015-293T-Cas9	Human	Cas9	G_20	logodds/welchs	-0.271502628	0.015366785	1,2,3,10,17,18,19	Human,Zebrafish,Mouse	None	None	None	None	-1
Chari2015-lenti293T-Cas9	Human	Cas9	G_20	logodds/welchs	1.079652536	3.79E-18	1,2,3,10,17,18,19	Human,Zebrafish,Mouse	None	None	None	None	1
Doench2014-A375-Cas9	Human	Cas9	G_20	logodds/welchs	0.911968038	3.87E-09	1,2,3,10,17,18,19	Human,Zebrafish,Mouse	None	None	None	None	1
Doench2014-MOLM13/NB4/TF1-Cas9	Human	Cas9	G_20	logodds/welchs	0.703509968	1.32E-09	1,2,3,10,17,18,19	Human,Zebrafish,Mouse	None	None	None	None	1
Doench2016-A375-Cas9	Human	Cas9	G_20	logodds/welchs	0.700229687	2.48E-16	1,2,3,10,17,18,19	Human,Zebrafish,Mouse	None	None	None	None	1
Hart2015-Hct116-Cas9	Human	Cas9	G_20	logodds/welchs	0.563656648	1.22E-18	1,2,3,10,17,18,19	Human,Zebrafish,Mouse	None	None	None	None	1
Kim2019-SA-lenti293T-Cas9	Human	Cas9	G_20	logodds/welchs	1.168856564	2.71E-220	1,2,3,10,17,18,19	Human,Zebrafish,Mouse	None	None	None	None	1
Kim2020-NBE-lenti293T-Cas9	Human	Cas9	G_20	logodds/welchs	1.366523341	2.70E-178	1,2,3,10,17,18,19	Human,Zebrafish,Mouse	None	None	None	None	1
Kim2020-NBE-lenti293T-Cas9-NG	Human	Cas9-NG	G_20	logodds/welchs	1.320388554	3.26E-164	1,2,3,10,17,18,19	Human,Zebrafish,Mouse	None	None	None	None	1
Kim2020-NBE-lenti293T-xCas9	Human	xCas9	G_20	logodds/welchs	1.356978717	5.95E-134	1,2,3,10,17,18,19	Human,Zebrafish,Mouse	None	None	None	None	1
Kim2020-NB-lenti293T-Cas9	Human	Cas9	G_20	logodds/welchs	0.228008511	2.82E-06	1,2,3,10,17,18,19	Human,Zebrafish,Mouse	None	None	None	None	1
Kim2020-NB-lenti293T-Cas9-HF1	Human	Cas9-HF1	G_20	logodds/welchs	0.253374172	1.46E-09	1,2,3,10,17,18,19	Human,Zebrafish,Mouse	None	None	None	None	1
Kim2020-NB-lenti293T-Cas9-NG	Human	Cas9-NG	G_20	logodds/welchs	0.136422547	1.56E-05	1,2,3,10,17,18,19	Human,Zebrafish,Mouse	None	None	None	None	1
Kim2020-NB-lenti293T-eCas9	Human	eCas9	G_20	logodds/welchs	0.249368743	6.14E-10	1,2,3,10,17,18,19	Human,Zebrafish,Mouse	None	None	None	None	1
Kim2020-NB-lenti293T-evoCas9	Human	evoCas9	G_20	logodds/welchs	0.286873942	1.02E-14	1,2,3,10,17,18,19	Human,Zebrafish,Mouse	None	None	None	None	1
Kim2020-NB-lenti293T-HypaCas9	Human	HypaCas9	G_20	logodds/welchs	0.335967858	7.14E-15	1,2,3,10,17,18,19	Human,Zebrafish,Mouse	None	None	None	None	1
Kim2020-NB-lenti293T-Sniper-Cas9	Human	Sniper-Cas9	G_20	logodds/welchs	0.266023843	3.97E-10	1,2,3,10,17,18,19	Human,Zebrafish,Mouse	None	None	None	None	1
Kim2020-NB-lenti293T-VRQR	Human	VRQR	G_20	logodds/welchs	0.488439016	2.36E-29	1,2,3,10,17,18,19	Human,Zebrafish,Mouse	None	None	None	None	1
Kim2020-NB-lenti293T-xCas9	Human	xCas9	G_20	logodds/welchs	0.506151357	2.07E-29	1,2,3,10,17,18,19	Human,Zebrafish,Mouse	None	None	None	None	1
Meyers2017-A549-Cas9	Human	Cas9	G_20	logodds/welchs	0.025696524	0.271460769	1,2,3,10,17,18,19	Human,Zebrafish,Mouse	None	None	None	None	1
Park2021-lenti293T-Cas9	Human	Cas9	G_20	logodds/welchs	0.058672557	0.061890837	1,2,3,10,17,18,19	Human,Zebrafish,Mouse	None	None	None	None	1
Wang2017-P31/FUJ-Cas9	Human	Cas9	G_20	logodds/welchs	0.05250537	0.164573537	1,2,3,10,17,18,19	Human,Zebrafish,Mouse	None	None	None	None	1
Wang2019-293T-Cas9	Human	Cas9	G_20	logodds/welchs	1.187888441	0	1,2,3,10,17,18,19	Human,Zebrafish,Mouse	None	None	None	None	1
Wang2019-293T-Cas9-HF1	Human	Cas9-HF1	G_20	logodds/welchs	0.739740552	0	1,2,3,10,17,18,19	Human,Zebrafish,Mouse	None	None	None	None	1
Wang2019-293T-eCas9	Human	eCas9	G_20	logodds/welchs	0.754666699	0	1,2,3,10,17,18,19	Human,Zebrafish,Mouse	None	None	None	None	1
Xiang2021-Dox-293T-Cas9	Human	Cas9	G_20	logodds/welchs	1.139888868	2.70E-140	1,2,3,10,17,18,19	Human,Zebrafish,Mouse	None	None	None	None	1
Xiang2021-NoDox-293T-Cas9	Human	Cas9	G_20	logodds/welchs	1.484427258	0	1,2,3,10,17,18,19	Human,Zebrafish,Mouse	None	None	None	None	1
Xu2015-HL60-Cas9	Human	Cas9	G_20	logodds/welchs	1.170117687	1.49E-32	1,2,3,10,17,18,19	Human,Zebrafish,Mouse	None	None	None	None	1
Xu2015-KBM7-Cas9	Human	Cas9	G_20	logodds/welchs	1.223984004	4.54E-40	1,2,3,10,17,18,19	Human,Zebrafish,Mouse	None	None	None	None	1
Doench2014-EL4-Cas9	Mouse	Cas9	G_20	logodds/welchs	1.111174946	5.36E-17	1,2,3,10,17,18,19	Human,Zebrafish,Mouse	None	None	None	None	1
Liu2016-Neuro2A-Cas9	Mouse	Cas9	G_20	logodds/welchs	-0.099109274	0.720942694	1,2,3,10,17,18,19	Human,Zebrafish,Mouse	None	None	None	None	-1
Schwartz2019-PO1f-Cas9	Y. lipolytica	Cas9	G_20	logodds/welchs	0.02558961	0.001747111	1,2,3,10,17,18,19	Human,Zebrafish,Mouse	None	None	None	None	1
Gagnon2014-embryo-Cas9	Zebrafish	Cas9	G_20	logodds/welchs	0.772611352	0.009847832	1,2,3,10,17,18,19	Human,Zebrafish,Mouse	None	None	None	None	1
Moreno-Mateos2015-TU-Cas9	Zebrafish	Cas9	G_20	logodds/welchs	0.519834908	3.27E-07	1,2,3,10,17,18,19	Human,Zebrafish,Mouse	None	None	None	None	1
Varshney2015-embryo-Cas9	Zebrafish	Cas9	G_20	logodds/welchs	0.3074847	0.11694576	1,2,3,10,17,18,19	Human,Zebrafish,Mouse	None	None	None	None	1
Guo2018-MG1655-Cas9	E. coli	Cas9	GA_18:20	logodds/welchs	0.924332018	2.19E-97	None	None	7,	E. coli	None	None	1
Guo2018-MG1655-eCas9	E. coli	eCas9	GA_18:20	logodds/welchs	0.92065999	1.79E-89	None	None	7,	E. coli	None	None	1
Moreb2017-BW25113-Cas9-HF1	E. coli	Cas9-HF1	GA_18:20	logodds/welchs	0.394011473	5.46E-07	None	None	7,	E. coli	None	None	1
Moreb2017-MG1655-Cas9-HF1	E. coli	Cas9-HF1	GA_18:20	logodds/welchs	0.213040069	0.037510885	None	None	7,	E. coli	None	None	1
Moreb2020-W-Cas9-HF1	E. coli	Cas9-HF1	GA_18:20	logodds/welchs	0.318797176	0.026137498	None	None	7,	E. coli	None	None	1
Moreb2020-W-Cas9-HF1-D1135E	E. coli	Cas9-HF1-D1135E	GA_18:20	logodds/welchs	0.106446118	0.176084994	None	None	7,	E. coli	None	None	1
Tálas2021-NEB5-alpha-Cas9	E. coli	Cas9	GA_18:20	logodds/welchs	1.026447878	3.07E-13	None	None	7,	E. coli	None	None	1
Tálas2021-NEB5-alpha-Cas9-HF1	E. coli	Cas9-HF1	GA_18:20	logodds/welchs	0.412180583	2.52E-10	None	None	7,	E. coli	None	None	1
Aguirre2016-A673-Cas9	Human	Cas9	GA_18:20	logodds/welchs	0.728094912	0.001007544	None	None	7,	E. coli	None	None	1
Chari2015-293T-Cas9	Human	Cas9	GA_18:20	logodds/welchs	0.534910882	0.632949011	None	None	7,	E. coli	None	None	1
Chari2015-lenti293T-Cas9	Human	Cas9	GA_18:20	logodds/welchs	0.193657386	0.578987527	None	None	7,	E. coli	None	None	1
Doench2014-A375-Cas9	Human	Cas9	GA_18:20	logodds/welchs	0.308433017	0.154215706	None	None	7,	E. coli	None	None	1
Doench2014-MOLM13/NB4/TF1-Cas9	Human	Cas9	GA_18:20	logodds/welchs	0.907810431	0.013875043	None	None	7,	E. coli	None	None	1
Doench2016-A375-Cas9	Human	Cas9	GA_18:20	logodds/welchs	0.579157086	0.00035039	None	None	7,	E. coli	None	None	1
Hart2015-Hct116-Cas9	Human	Cas9	GA_18:20	logodds/welchs	0.197693323	0.043871664	None	None	7,	E. coli	None	None	1
Kim2019-SA-lenti293T-Cas9	Human	Cas9	GA_18:20	logodds/welchs	0.654611434	6.24E-17	None	None	7,	E. coli	None	None	1
Kim2020-NBE-lenti293T-Cas9	Human	Cas9	GA_18:20	logodds/welchs	0.450324111	3.14E-11	None	None	7,	E. coli	None	None	1
Kim2020-NBE-lenti293T-Cas9-NG	Human	Cas9-NG	GA_18:20	logodds/welchs	0.804666271	1.43E-16	None	None	7,	E. coli	None	None	1
Kim2020-NBE-lenti293T-xCas9	Human	xCas9	GA_18:20	logodds/welchs	0.775258298	2.50E-13	None	None	7,	E. coli	None	None	1
Kim2020-NB-lenti293T-Cas9	Human	Cas9	GA_18:20	logodds/welchs	0.220201175	0.038086696	None	None	7,	E. coli	None	None	1
Kim2020-NB-lenti293T-Cas9-HF1	Human	Cas9-HF1	GA_18:20	logodds/welchs	-0.055735196	0.99971329	None	None	7,	E. coli	None	None	-1
Kim2020-NB-lenti293T-Cas9-NG	Human	Cas9-NG	GA_18:20	logodds/welchs	0.58803111	1.31E-09	None	None	7,	E. coli	None	None	1
Kim2020-NB-lenti293T-eCas9	Human	eCas9	GA_18:20	logodds/welchs	-0.034794856	0.628733272	None	None	7,	E. coli	None	None	-1
Kim2020-NB-lenti293T-evoCas9	Human	evoCas9	GA_18:20	logodds/welchs	-0.008945352	0.781069269	None	None	7,	E. coli	None	None	-1
Kim2020-NB-lenti293T-HypaCas9	Human	HypaCas9	GA_18:20	logodds/welchs	0.145415802	0.158488919	None	None	7,	E. coli	None	None	1
Kim2020-NB-lenti293T-Sniper-Cas9	Human	Sniper-Cas9	GA_18:20	logodds/welchs	0.201200499	0.014480656	None	None	7,	E. coli	None	None	1
Kim2020-NB-lenti293T-VRQR	Human	VRQR	GA_18:20	logodds/welchs	0.328622504	0.005002616	None	None	7,	E. coli	None	None	1
Kim2020-NB-lenti293T-xCas9	Human	xCas9	GA_18:20	logodds/welchs	0.501435223	4.26E-07	None	None	7,	E. coli	None	None	1
Meyers2017-A549-Cas9	Human	Cas9	GA_18:20	logodds/welchs	0.482454927	0.192027549	None	None	7,	E. coli	None	None	1
Park2021-lenti293T-Cas9	Human	Cas9	GA_18:20	logodds/welchs	1.15799756	4.91E-48	None	None	7,	E. coli	None	None	1
Wang2017-P31/FUJ-Cas9	Human	Cas9	GA_18:20	logodds/welchs	0.005280738	0.649752438	None	None	7,	E. coli	None	None	1
Wang2019-293T-Cas9	Human	Cas9	GA_18:20	logodds/welchs	-0.053167985	0.104108938	None	None	7,	E. coli	None	None	-1
Wang2019-293T-Cas9-HF1	Human	Cas9-HF1	GA_18:20	logodds/welchs	-0.062648815	0.030921109	None	None	7,	E. coli	None	None	-1
Wang2019-293T-eCas9	Human	eCas9	GA_18:20	logodds/welchs	0.085652149	0.662775542	None	None	7,	E. coli	None	None	1
Xiang2021-Dox-293T-Cas9	Human	Cas9	GA_18:20	logodds/welchs	0.726588481	8.99E-27	None	None	7,	E. coli	None	None	1
Xiang2021-NoDox-293T-Cas9	Human	Cas9	GA_18:20	logodds/welchs	0.961002295	5.74E-23	None	None	7,	E. coli	None	None	1
Xu2015-HL60-Cas9	Human	Cas9	GA_18:20	logodds/welchs	0.839309666	6.20E-05	None	None	7,	E. coli	None	None	1
Xu2015-KBM7-Cas9	Human	Cas9	GA_18:20	logodds/welchs	0.678967015	0.000566915	None	None	7,	E. coli	None	None	1
Doench2014-EL4-Cas9	Mouse	Cas9	GA_18:20	logodds/welchs	0.607729429	0.00911132	None	None	7,	E. coli	None	None	1
Liu2016-Neuro2A-Cas9	Mouse	Cas9	GA_18:20	logodds/welchs	-1.565446343	0.013572461	None	None	7,	E. coli	None	None	-1
Schwartz2019-PO1f-Cas9	Y. lipolytica	Cas9	GA_18:20	logodds/welchs	-0.136268928	4.77E-05	None	None	7,	E. coli	None	None	-1
Gagnon2014-embryo-Cas9	Zebrafish	Cas9	GA_18:20	logodds/welchs	-4.017383521	7.41E-05	None	None	7,	E. coli	None	None	-1
Moreno-Mateos2015-TU-Cas9	Zebrafish	Cas9	GA_18:20	logodds/welchs	-0.223920116	0.2590782	None	None	7,	E. coli	None	None	-1
Varshney2015-embryo-Cas9	Zebrafish	Cas9	GA_18:20	logodds/welchs	0.481838087	0.602394492	None	None	7,	E. coli	None	None	1
Guo2018-MG1655-Cas9	E. coli	Cas9	GC_0:10	pearson	-0.057917428	1.25E-31	19,	Human	None	None	None	None	-1
Guo2018-MG1655-eCas9	E. coli	eCas9	GC_0:10	pearson	-0.054441151	3.90E-28	19,	Human	None	None	None	None	-1
Moreb2017-BW25113-Cas9-HF1	E. coli	Cas9-HF1	GC_0:10	pearson	0.06567152	1.35E-11	19,	Human	None	None	None	None	1
Moreb2017-MG1655-Cas9-HF1	E. coli	Cas9-HF1	GC_0:10	pearson	0.074645761	7.71E-12	19,	Human	None	None	None	None	1
Moreb2020-W-Cas9-HF1	E. coli	Cas9-HF1	GC_0:10	pearson	0.024504391	0.058368342	19,	Human	None	None	None	None	1
Moreb2020-W-Cas9-HF1-D1135E	E. coli	Cas9-HF1-D1135E	GC_0:10	pearson	0.039572188	0.002231017	19,	Human	None	None	None	None	1
Tálas2021-NEB5-alpha-Cas9	E. coli	Cas9	GC_0:10	pearson	-0.293415089	1.06E-83	19,	Human	None	None	None	None	-1
Tálas2021-NEB5-alpha-Cas9-HF1	E. coli	Cas9-HF1	GC_0:10	pearson	0.066063456	3.57E-15	19,	Human	None	None	None	None	1
Aguirre2016-A673-Cas9	Human	Cas9	GC_0:10	pearson	-0.04410132	0.134327667	19,	Human	None	None	None	None	-1
Chari2015-293T-Cas9	Human	Cas9	GC_0:10	pearson	0.044722777	0.119216612	19,	Human	None	None	None	None	1
Chari2015-lenti293T-Cas9	Human	Cas9	GC_0:10	pearson	0.03420482	0.23349906	19,	Human	None	None	None	None	1
Doench2014-A375-Cas9	Human	Cas9	GC_0:10	pearson	0.027622792	0.32397328	19,	Human	None	None	None	None	1
Doench2014-MOLM13/NB4/TF1-Cas9	Human	Cas9	GC_0:10	pearson	-0.163887878	1.00E-06	19,	Human	None	None	None	None	-1
Doench2016-A375-Cas9	Human	Cas9	GC_0:10	pearson	0.070580825	0.000645917	19,	Human	None	None	None	None	1
Hart2015-Hct116-Cas9	Human	Cas9	GC_0:10	pearson	0.021325371	0.165128428	19,	Human	None	None	None	None	1
Kim2019-SA-lenti293T-Cas9	Human	Cas9	GC_0:10	pearson	0.136073662	4.40E-54	19,	Human	None	None	None	None	1
Kim2020-NBE-lenti293T-Cas9	Human	Cas9	GC_0:10	pearson	0.072591753	7.52E-10	19,	Human	None	None	None	None	1
Kim2020-NBE-lenti293T-Cas9-NG	Human	Cas9-NG	GC_0:10	pearson	0.022521602	0.049400138	19,	Human	None	None	None	None	1
Kim2020-NBE-lenti293T-xCas9	Human	xCas9	GC_0:10	pearson	0.053459235	3.06E-06	19,	Human	None	None	None	None	1
Kim2020-NB-lenti293T-Cas9	Human	Cas9	GC_0:10	pearson	0.219010306	1.00E-86	19,	Human	None	None	None	None	1
Kim2020-NB-lenti293T-Cas9-HF1	Human	Cas9-HF1	GC_0:10	pearson	0.233280556	3.31E-106	19,	Human	None	None	None	None	1
Kim2020-NB-lenti293T-Cas9-NG	Human	Cas9-NG	GC_0:10	pearson	0.154544463	5.73E-47	19,	Human	None	None	None	None	1
Kim2020-NB-lenti293T-eCas9	Human	eCas9	GC_0:10	pearson	0.277775927	7.07E-152	19,	Human	None	None	None	None	1
Kim2020-NB-lenti293T-evoCas9	Human	evoCas9	GC_0:10	pearson	0.228186236	1.69E-101	19,	Human	None	None	None	None	1
Kim2020-NB-lenti293T-HypaCas9	Human	HypaCas9	GC_0:10	pearson	0.325087647	3.29E-210	19,	Human	None	None	None	None	1
Kim2020-NB-lenti293T-Sniper-Cas9	Human	Sniper-Cas9	GC_0:10	pearson	0.262357234	6.02E-134	19,	Human	None	None	None	None	1
Kim2020-NB-lenti293T-VRQR	Human	VRQR	GC_0:10	pearson	0.21103818	5.71E-87	19,	Human	None	None	None	None	1
Kim2020-NB-lenti293T-xCas9	Human	xCas9	GC_0:10	pearson	0.166186075	3.82E-54	19,	Human	None	None	None	None	1
Meyers2017-A549-Cas9	Human	Cas9	GC_0:10	pearson	-0.099904329	0.003709025	19,	Human	None	None	None	None	-1
Park2021-lenti293T-Cas9	Human	Cas9	GC_0:10	pearson	-0.007081225	0.393245556	19,	Human	None	None	None	None	-1
Wang2017-P31/FUJ-Cas9	Human	Cas9	GC_0:10	pearson	0.10647791	9.94E-07	19,	Human	None	None	None	None	1
Wang2019-293T-Cas9	Human	Cas9	GC_0:10	pearson	0.198515701	0	19,	Human	None	None	None	None	1
Wang2019-293T-Cas9-HF1	Human	Cas9-HF1	GC_0:10	pearson	0.254797591	0	19,	Human	None	None	None	None	1
Wang2019-293T-eCas9	Human	eCas9	GC_0:10	pearson	0.225041196	0	19,	Human	None	None	None	None	1
Xiang2021-Dox-293T-Cas9	Human	Cas9	GC_0:10	pearson	0.091949569	4.98E-20	19,	Human	None	None	None	None	1
Xiang2021-NoDox-293T-Cas9	Human	Cas9	GC_0:10	pearson	0.12540006	2.24E-38	19,	Human	None	None	None	None	1
Xu2015-HL60-Cas9	Human	Cas9	GC_0:10	pearson	0.102087138	3.18E-06	19,	Human	None	None	None	None	1
Xu2015-KBM7-Cas9	Human	Cas9	GC_0:10	pearson	0.07752697	0.000409536	19,	Human	None	None	None	None	1
Doench2014-EL4-Cas9	Mouse	Cas9	GC_0:10	pearson	-0.045184612	0.163833208	19,	Human	None	None	None	None	-1
Liu2016-Neuro2A-Cas9	Mouse	Cas9	GC_0:10	pearson	0.05414855	0.440639066	19,	Human	None	None	None	None	1
Schwartz2019-PO1f-Cas9	Y. lipolytica	Cas9	GC_0:10	pearson	0.025401217	4.72E-08	19,	Human	None	None	None	None	1
Gagnon2014-embryo-Cas9	Zebrafish	Cas9	GC_0:10	pearson	0.273435306	0.003848144	19,	Human	None	None	None	None	1
Moreno-Mateos2015-TU-Cas9	Zebrafish	Cas9	GC_0:10	pearson	0.175530862	2.23E-08	19,	Human	None	None	None	None	1
Varshney2015-embryo-Cas9	Zebrafish	Cas9	GC_0:10	pearson	0.028626038	0.775181279	19,	Human	None	None	None	None	1
Guo2018-MG1655-Cas9	E. coli	Cas9	GC_0:20	pearson	-0.194539348	0	3,	Zebrafish	15,21,	E. coli,Human	None	None	-1
Guo2018-MG1655-eCas9	E. coli	eCas9	GC_0:20	pearson	-0.16597411	1.53E-249	3,	Zebrafish	15,21,	E. coli,Human	None	None	-1
Moreb2017-BW25113-Cas9-HF1	E. coli	Cas9-HF1	GC_0:20	pearson	0.035257826	0.000285654	3,	Zebrafish	15,21,	E. coli,Human	None	None	1
Moreb2017-MG1655-Cas9-HF1	E. coli	Cas9-HF1	GC_0:20	pearson	0.043047813	8.04E-05	3,	Zebrafish	15,21,	E. coli,Human	None	None	1
Moreb2020-W-Cas9-HF1	E. coli	Cas9-HF1	GC_0:20	pearson	-0.049313657	0.000138327	3,	Zebrafish	15,21,	E. coli,Human	None	None	-1
Moreb2020-W-Cas9-HF1-D1135E	E. coli	Cas9-HF1-D1135E	GC_0:20	pearson	0.04951936	0.000129684	3,	Zebrafish	15,21,	E. coli,Human	None	None	1
Tálas2021-NEB5-alpha-Cas9	E. coli	Cas9	GC_0:20	pearson	-0.541213775	1.61694366e-316	3,	Zebrafish	15,21,	E. coli,Human	None	None	-1
Tálas2021-NEB5-alpha-Cas9-HF1	E. coli	Cas9-HF1	GC_0:20	pearson	-0.041308679	8.78E-07	3,	Zebrafish	15,21,	E. coli,Human	None	None	-1
Aguirre2016-A673-Cas9	Human	Cas9	GC_0:20	pearson	-0.043337077	0.141215078	3,	Zebrafish	15,21,	E. coli,Human	None	None	-1
Chari2015-293T-Cas9	Human	Cas9	GC_0:20	pearson	0.058359522	0.041964817	3,	Zebrafish	15,21,	E. coli,Human	None	None	1
Chari2015-lenti293T-Cas9	Human	Cas9	GC_0:20	pearson	0.1031406	0.000316918	3,	Zebrafish	15,21,	E. coli,Human	None	None	1
Doench2014-A375-Cas9	Human	Cas9	GC_0:20	pearson	0.082339376	0.003234473	3,	Zebrafish	15,21,	E. coli,Human	None	None	1
Doench2014-MOLM13/NB4/TF1-Cas9	Human	Cas9	GC_0:20	pearson	-0.169811218	3.98E-07	3,	Zebrafish	15,21,	E. coli,Human	None	None	-1
Doench2016-A375-Cas9	Human	Cas9	GC_0:20	pearson	0.122927458	2.57E-09	3,	Zebrafish	15,21,	E. coli,Human	None	None	1
Hart2015-Hct116-Cas9	Human	Cas9	GC_0:20	pearson	-0.02172544	0.157340134	3,	Zebrafish	15,21,	E. coli,Human	None	None	-1
Kim2019-SA-lenti293T-Cas9	Human	Cas9	GC_0:20	pearson	0.203225487	1.08E-119	3,	Zebrafish	15,21,	E. coli,Human	None	None	1
Kim2020-NBE-lenti293T-Cas9	Human	Cas9	GC_0:20	pearson	0.158068186	2.39E-41	3,	Zebrafish	15,21,	E. coli,Human	None	None	1
Kim2020-NBE-lenti293T-Cas9-NG	Human	Cas9-NG	GC_0:20	pearson	0.065345205	1.15E-08	3,	Zebrafish	15,21,	E. coli,Human	None	None	1
Kim2020-NBE-lenti293T-xCas9	Human	xCas9	GC_0:20	pearson	0.077251841	1.48E-11	3,	Zebrafish	15,21,	E. coli,Human	None	None	1
Kim2020-NB-lenti293T-Cas9	Human	Cas9	GC_0:20	pearson	0.210860018	2.19E-80	3,	Zebrafish	15,21,	E. coli,Human	None	None	1
Kim2020-NB-lenti293T-Cas9-HF1	Human	Cas9-HF1	GC_0:20	pearson	0.228935271	2.97E-102	3,	Zebrafish	15,21,	E. coli,Human	None	None	1
Kim2020-NB-lenti293T-Cas9-NG	Human	Cas9-NG	GC_0:20	pearson	0.11909505	1.87E-28	3,	Zebrafish	15,21,	E. coli,Human	None	None	1
Kim2020-NB-lenti293T-eCas9	Human	eCas9	GC_0:20	pearson	0.260220187	7.14E-133	3,	Zebrafish	15,21,	E. coli,Human	None	None	1
Kim2020-NB-lenti293T-evoCas9	Human	evoCas9	GC_0:20	pearson	0.226207954	9.82E-100	3,	Zebrafish	15,21,	E. coli,Human	None	None	1
Kim2020-NB-lenti293T-HypaCas9	Human	HypaCas9	GC_0:20	pearson	0.290964465	6.50E-167	3,	Zebrafish	15,21,	E. coli,Human	None	None	1
Kim2020-NB-lenti293T-Sniper-Cas9	Human	Sniper-Cas9	GC_0:20	pearson	0.247017007	1.75E-118	3,	Zebrafish	15,21,	E. coli,Human	None	None	1
Kim2020-NB-lenti293T-VRQR	Human	VRQR	GC_0:20	pearson	0.198844991	3.16E-77	3,	Zebrafish	15,21,	E. coli,Human	None	None	1
Kim2020-NB-lenti293T-xCas9	Human	xCas9	GC_0:20	pearson	0.130937968	4.22E-34	3,	Zebrafish	15,21,	E. coli,Human	None	None	1
Meyers2017-A549-Cas9	Human	Cas9	GC_0:20	pearson	-0.052410897	0.128610389	3,	Zebrafish	15,21,	E. coli,Human	None	None	-1
Park2021-lenti293T-Cas9	Human	Cas9	GC_0:20	pearson	-0.113465189	7.29E-43	3,	Zebrafish	15,21,	E. coli,Human	None	None	-1
Wang2017-P31/FUJ-Cas9	Human	Cas9	GC_0:20	pearson	0.047588562	0.029127371	3,	Zebrafish	15,21,	E. coli,Human	None	None	1
Wang2019-293T-Cas9	Human	Cas9	GC_0:20	pearson	0.298635311	0	3,	Zebrafish	15,21,	E. coli,Human	None	None	1
Wang2019-293T-Cas9-HF1	Human	Cas9-HF1	GC_0:20	pearson	0.301491983	0	3,	Zebrafish	15,21,	E. coli,Human	None	None	1
Wang2019-293T-eCas9	Human	eCas9	GC_0:20	pearson	0.214520983	0	3,	Zebrafish	15,21,	E. coli,Human	None	None	1
Xiang2021-Dox-293T-Cas9	Human	Cas9	GC_0:20	pearson	0.177630588	6.10E-71	3,	Zebrafish	15,21,	E. coli,Human	None	None	1
Xiang2021-NoDox-293T-Cas9	Human	Cas9	GC_0:20	pearson	0.199579551	1.39E-95	3,	Zebrafish	15,21,	E. coli,Human	None	None	1
Xu2015-HL60-Cas9	Human	Cas9	GC_0:20	pearson	0.132021475	1.59E-09	3,	Zebrafish	15,21,	E. coli,Human	None	None	1
Xu2015-KBM7-Cas9	Human	Cas9	GC_0:20	pearson	0.119376699	4.96E-08	3,	Zebrafish	15,21,	E. coli,Human	None	None	1
Doench2014-EL4-Cas9	Mouse	Cas9	GC_0:20	pearson	-0.078625685	0.015297937	3,	Zebrafish	15,21,	E. coli,Human	None	None	-1
Liu2016-Neuro2A-Cas9	Mouse	Cas9	GC_0:20	pearson	0.039937002	0.569667497	3,	Zebrafish	15,21,	E. coli,Human	None	None	1
Schwartz2019-PO1f-Cas9	Y. lipolytica	Cas9	GC_0:20	pearson	-0.007156412	0.123920694	3,	Zebrafish	15,21,	E. coli,Human	None	None	-1
Gagnon2014-embryo-Cas9	Zebrafish	Cas9	GC_0:20	pearson	0.329009596	0.000448954	3,	Zebrafish	15,21,	E. coli,Human	None	None	1
Moreno-Mateos2015-TU-Cas9	Zebrafish	Cas9	GC_0:20	pearson	0.268131543	5.84E-18	3,	Zebrafish	15,21,	E. coli,Human	None	None	1
Varshney2015-embryo-Cas9	Zebrafish	Cas9	GC_0:20	pearson	0.232546178	0.018672938	3,	Zebrafish	15,21,	E. coli,Human	None	None	1
Guo2018-MG1655-Cas9	E. coli	Cas9	GC_11:20	pearson	-0.211058386	0	None	None	None	None	19,	Human	-1
Guo2018-MG1655-eCas9	E. coli	eCas9	GC_11:20	pearson	-0.17498926	1.40E-277	None	None	None	None	19,	Human	-1
Moreb2017-BW25113-Cas9-HF1	E. coli	Cas9-HF1	GC_11:20	pearson	-0.013723681	0.158016985	None	None	None	None	19,	Human	-1
Moreb2017-MG1655-Cas9-HF1	E. coli	Cas9-HF1	GC_11:20	pearson	-0.011548812	0.290329876	None	None	None	None	19,	Human	-1
Moreb2020-W-Cas9-HF1	E. coli	Cas9-HF1	GC_11:20	pearson	-0.096763022	6.82E-14	None	None	None	None	19,	Human	-1
Moreb2020-W-Cas9-HF1-D1135E	E. coli	Cas9-HF1-D1135E	GC_11:20	pearson	0.031851859	0.013864493	None	None	None	None	19,	Human	1
Tálas2021-NEB5-alpha-Cas9	E. coli	Cas9	GC_11:20	pearson	-0.51259528	1.23E-278	None	None	None	None	19,	Human	-1
Tálas2021-NEB5-alpha-Cas9-HF1	E. coli	Cas9-HF1	GC_11:20	pearson	-0.121723107	7.03E-48	None	None	None	None	19,	Human	-1
Aguirre2016-A673-Cas9	Human	Cas9	GC_11:20	pearson	-0.020304792	0.490767268	None	None	None	None	19,	Human	-1
Chari2015-293T-Cas9	Human	Cas9	GC_11:20	pearson	0.039773002	0.165904886	None	None	None	None	19,	Human	1
Chari2015-lenti293T-Cas9	Human	Cas9	GC_11:20	pearson	0.114627715	6.21E-05	None	None	None	None	19,	Human	1
Doench2014-A375-Cas9	Human	Cas9	GC_11:20	pearson	0.097304745	0.000497574	None	None	None	None	19,	Human	1
Doench2014-MOLM13/NB4/TF1-Cas9	Human	Cas9	GC_11:20	pearson	-0.106037676	0.001622708	None	None	None	None	19,	Human	-1
Doench2016-A375-Cas9	Human	Cas9	GC_11:20	pearson	0.121943555	3.44E-09	None	None	None	None	19,	Human	1
Hart2015-Hct116-Cas9	Human	Cas9	GC_11:20	pearson	-0.050126654	0.00109723	None	None	None	None	19,	Human	-1
Kim2019-SA-lenti293T-Cas9	Human	Cas9	GC_11:20	pearson	0.204391828	4.44E-121	None	None	None	None	19,	Human	1
Kim2020-NBE-lenti293T-Cas9	Human	Cas9	GC_11:20	pearson	0.179363987	6.40E-53	None	None	None	None	19,	Human	1
Kim2020-NBE-lenti293T-Cas9-NG	Human	Cas9-NG	GC_11:20	pearson	0.081850993	8.49E-13	None	None	None	None	19,	Human	1
Kim2020-NBE-lenti293T-xCas9	Human	xCas9	GC_11:20	pearson	0.071130677	5.19E-10	None	None	None	None	19,	Human	1
Kim2020-NB-lenti293T-Cas9	Human	Cas9	GC_11:20	pearson	0.140618676	2.65E-36	None	None	None	None	19,	Human	1
Kim2020-NB-lenti293T-Cas9-HF1	Human	Cas9-HF1	GC_11:20	pearson	0.157162862	1.71E-48	None	None	None	None	19,	Human	1
Kim2020-NB-lenti293T-Cas9-NG	Human	Cas9-NG	GC_11:20	pearson	0.051274204	2.04E-06	None	None	None	None	19,	Human	1
Kim2020-NB-lenti293T-eCas9	Human	eCas9	GC_11:20	pearson	0.166948229	1.08E-54	None	None	None	None	19,	Human	1
Kim2020-NB-lenti293T-evoCas9	Human	evoCas9	GC_11:20	pearson	0.157413236	1.32E-48	None	None	None	None	19,	Human	1
Kim2020-NB-lenti293T-HypaCas9	Human	HypaCas9	GC_11:20	pearson	0.173411152	7.27E-59	None	None	None	None	19,	Human	1
Kim2020-NB-lenti293T-Sniper-Cas9	Human	Sniper-Cas9	GC_11:20	pearson	0.159762279	9.33E-50	None	None	None	None	19,	Human	1
Kim2020-NB-lenti293T-VRQR	Human	VRQR	GC_11:20	pearson	0.128755894	4.87E-33	None	None	None	None	19,	Human	1
Kim2020-NB-lenti293T-xCas9	Human	xCas9	GC_11:20	pearson	0.059796415	3.01E-08	None	None	None	None	19,	Human	1
Meyers2017-A549-Cas9	Human	Cas9	GC_11:20	pearson	0.020564754	0.551236118	None	None	None	None	19,	Human	1
Park2021-lenti293T-Cas9	Human	Cas9	GC_11:20	pearson	-0.142551956	7.28E-67	None	None	None	None	19,	Human	-1
Wang2017-P31/FUJ-Cas9	Human	Cas9	GC_11:20	pearson	-0.043756909	0.044865263	None	None	None	None	19,	Human	-1
Wang2019-293T-Cas9	Human	Cas9	GC_11:20	pearson	0.249703132	0	None	None	None	None	19,	Human	1
Wang2019-293T-Cas9-HF1	Human	Cas9-HF1	GC_11:20	pearson	0.191688619	0	None	None	None	None	19,	Human	1
Wang2019-293T-eCas9	Human	eCas9	GC_11:20	pearson	0.087552941	4.33E-99	None	None	None	None	19,	Human	1
Xiang2021-Dox-293T-Cas9	Human	Cas9	GC_11:20	pearson	0.188090889	1.81E-79	None	None	None	None	19,	Human	1
Xiang2021-NoDox-293T-Cas9	Human	Cas9	GC_11:20	pearson	0.192190544	1.20E-88	None	None	None	None	19,	Human	1
Xu2015-HL60-Cas9	Human	Cas9	GC_11:20	pearson	0.096869191	9.90E-06	None	None	None	None	19,	Human	1
Xu2015-KBM7-Cas9	Human	Cas9	GC_11:20	pearson	0.103325933	2.41E-06	None	None	None	None	19,	Human	1
Doench2014-EL4-Cas9	Mouse	Cas9	GC_11:20	pearson	-0.074430951	0.021705118	None	None	None	None	19,	Human	-1
Liu2016-Neuro2A-Cas9	Mouse	Cas9	GC_11:20	pearson	0.000685164	0.992220697	None	None	None	None	19,	Human	1
Schwartz2019-PO1f-Cas9	Y. lipolytica	Cas9	GC_11:20	pearson	-0.034130796	2.14E-13	None	None	None	None	19,	Human	-1
Gagnon2014-embryo-Cas9	Zebrafish	Cas9	GC_11:20	pearson	0.245162707	0.009838987	None	None	None	None	19,	Human	1
Moreno-Mateos2015-TU-Cas9	Zebrafish	Cas9	GC_11:20	pearson	0.220166515	1.83E-12	None	None	None	None	19,	Human	1
Varshney2015-embryo-Cas9	Zebrafish	Cas9	GC_11:20	pearson	0.25262316	0.010418635	None	None	None	None	19,	Human	1
Guo2018-MG1655-Cas9	E. coli	Cas9	GC_8:20	logodds/welchs	-0.066756852	6.98E-11	7,	E. coli	None	None	None	None	-1
Guo2018-MG1655-eCas9	E. coli	eCas9	GC_8:20	logodds/welchs	-0.049004523	4.38E-10	7,	E. coli	None	None	None	None	-1
Moreb2017-BW25113-Cas9-HF1	E. coli	Cas9-HF1	GC_8:20	logodds/welchs	0.032196991	0.015464745	7,	E. coli	None	None	None	None	1
Moreb2017-MG1655-Cas9-HF1	E. coli	Cas9-HF1	GC_8:20	logodds/welchs	0.028172873	0.219782346	7,	E. coli	None	None	None	None	1
Moreb2020-W-Cas9-HF1	E. coli	Cas9-HF1	GC_8:20	logodds/welchs	-0.000712794	0.945823526	7,	E. coli	None	None	None	None	-1
Moreb2020-W-Cas9-HF1-D1135E	E. coli	Cas9-HF1-D1135E	GC_8:20	logodds/welchs	0.039929185	0.25828338	7,	E. coli	None	None	None	None	1
Tálas2021-NEB5-alpha-Cas9	E. coli	Cas9	GC_8:20	logodds/welchs	-0.447043045	4.63E-132	7,	E. coli	None	None	None	None	-1
Tálas2021-NEB5-alpha-Cas9-HF1	E. coli	Cas9-HF1	GC_8:20	logodds/welchs	-0.059701789	5.98E-06	7,	E. coli	None	None	None	None	-1
Aguirre2016-A673-Cas9	Human	Cas9	GC_8:20	logodds/welchs	-0.102789919	0.105882492	7,	E. coli	None	None	None	None	-1
Chari2015-293T-Cas9	Human	Cas9	GC_8:20	logodds/welchs	-0.012539943	0.699289719	7,	E. coli	None	None	None	None	-1
Chari2015-lenti293T-Cas9	Human	Cas9	GC_8:20	logodds/welchs	0.082431751	0.802220223	7,	E. coli	None	None	None	None	1
Doench2014-A375-Cas9	Human	Cas9	GC_8:20	logodds/welchs	-0.138790584	0.176450595	7,	E. coli	None	None	None	None	-1
Doench2014-MOLM13/NB4/TF1-Cas9	Human	Cas9	GC_8:20	logodds/welchs	-0.166083381	0.021246502	7,	E. coli	None	None	None	None	-1
Doench2016-A375-Cas9	Human	Cas9	GC_8:20	logodds/welchs	-0.013719701	0.580136692	7,	E. coli	None	None	None	None	-1
Hart2015-Hct116-Cas9	Human	Cas9	GC_8:20	logodds/welchs	-0.179677446	8.54E-12	7,	E. coli	None	None	None	None	-1
Kim2019-SA-lenti293T-Cas9	Human	Cas9	GC_8:20	logodds/welchs	0.085376839	2.69E-08	7,	E. coli	None	None	None	None	1
Kim2020-NBE-lenti293T-Cas9	Human	Cas9	GC_8:20	logodds/welchs	0.049149388	0.017580331	7,	E. coli	None	None	None	None	1
Kim2020-NBE-lenti293T-Cas9-NG	Human	Cas9-NG	GC_8:20	logodds/welchs	-0.044421094	0.02378808	7,	E. coli	None	None	None	None	-1
Kim2020-NBE-lenti293T-xCas9	Human	xCas9	GC_8:20	logodds/welchs	-0.022664186	0.255779536	7,	E. coli	None	None	None	None	-1
Kim2020-NB-lenti293T-Cas9	Human	Cas9	GC_8:20	logodds/welchs	-0.001089752	8.75E-05	7,	E. coli	None	None	None	None	-1
Kim2020-NB-lenti293T-Cas9-HF1	Human	Cas9-HF1	GC_8:20	logodds/welchs	0.131870602	1.09E-06	7,	E. coli	None	None	None	None	1
Kim2020-NB-lenti293T-Cas9-NG	Human	Cas9-NG	GC_8:20	logodds/welchs	-0.076432211	0.493907655	7,	E. coli	None	None	None	None	-1
Kim2020-NB-lenti293T-eCas9	Human	eCas9	GC_8:20	logodds/welchs	0.166383393	2.49E-12	7,	E. coli	None	None	None	None	1
Kim2020-NB-lenti293T-evoCas9	Human	evoCas9	GC_8:20	logodds/welchs	0.176777812	0.005616952	7,	E. coli	None	None	None	None	1
Kim2020-NB-lenti293T-HypaCas9	Human	HypaCas9	GC_8:20	logodds/welchs	0.137015131	2.02E-09	7,	E. coli	None	None	None	None	1
Kim2020-NB-lenti293T-Sniper-Cas9	Human	Sniper-Cas9	GC_8:20	logodds/welchs	-3.53E-05	3.96E-08	7,	E. coli	None	None	None	None	-1
Kim2020-NB-lenti293T-VRQR	Human	VRQR	GC_8:20	logodds/welchs	-0.024730868	0.790923852	7,	E. coli	None	None	None	None	-1
Kim2020-NB-lenti293T-xCas9	Human	xCas9	GC_8:20	logodds/welchs	-0.112852851	0.195776886	7,	E. coli	None	None	None	None	-1
Meyers2017-A549-Cas9	Human	Cas9	GC_8:20	logodds/welchs	-0.021150449	0.353800269	7,	E. coli	None	None	None	None	-1
Park2021-lenti293T-Cas9	Human	Cas9	GC_8:20	logodds/welchs	-0.079253327	2.77E-06	7,	E. coli	None	None	None	None	-1
Wang2017-P31/FUJ-Cas9	Human	Cas9	GC_8:20	logodds/welchs	-0.120670585	0.002803013	7,	E. coli	None	None	None	None	-1
Wang2019-293T-Cas9	Human	Cas9	GC_8:20	logodds/welchs	-0.017506979	0.040913077	7,	E. coli	None	None	None	None	-1
Wang2019-293T-Cas9-HF1	Human	Cas9-HF1	GC_8:20	logodds/welchs	-0.073581591	1.24E-11	7,	E. coli	None	None	None	None	-1
Wang2019-293T-eCas9	Human	eCas9	GC_8:20	logodds/welchs	-0.15801394	1.12E-60	7,	E. coli	None	None	None	None	-1
Xiang2021-Dox-293T-Cas9	Human	Cas9	GC_8:20	logodds/welchs	0.032192731	0.000210429	7,	E. coli	None	None	None	None	1
Xiang2021-NoDox-293T-Cas9	Human	Cas9	GC_8:20	logodds/welchs	0.063469696	0.001000807	7,	E. coli	None	None	None	None	1
Xu2015-HL60-Cas9	Human	Cas9	GC_8:20	logodds/welchs	-0.017000265	0.824741993	7,	E. coli	None	None	None	None	-1
Xu2015-KBM7-Cas9	Human	Cas9	GC_8:20	logodds/welchs	-0.007823599	0.94446438	7,	E. coli	None	None	None	None	-1
Doench2014-EL4-Cas9	Mouse	Cas9	GC_8:20	logodds/welchs	-0.144734328	0.008243205	7,	E. coli	None	None	None	None	-1
Liu2016-Neuro2A-Cas9	Mouse	Cas9	GC_8:20	logodds/welchs	0.048064895	0.661304554	7,	E. coli	None	None	None	None	1
Schwartz2019-PO1f-Cas9	Y. lipolytica	Cas9	GC_8:20	logodds/welchs	-0.217828428	9.89E-95	7,	E. coli	None	None	None	None	-1
Gagnon2014-embryo-Cas9	Zebrafish	Cas9	GC_8:20	logodds/welchs	0.108451708	0.366715533	7,	E. coli	None	None	None	None	1
Moreno-Mateos2015-TU-Cas9	Zebrafish	Cas9	GC_8:20	logodds/welchs	-0.02445905	0.81535397	7,	E. coli	None	None	None	None	-1
Varshney2015-embryo-Cas9	Zebrafish	Cas9	GC_8:20	logodds/welchs	0.182321557	0.39568565	7,	E. coli	None	None	None	None	1
Guo2018-MG1655-Cas9	E. coli	Cas9	GCC_15:20	logodds/welchs	-0.978273848	2.88E-82	None	None	15,	E. coli	None	None	-1
Guo2018-MG1655-eCas9	E. coli	eCas9	GCC_15:20	logodds/welchs	-0.668438494	1.93E-42	None	None	15,	E. coli	None	None	-1
Moreb2017-BW25113-Cas9-HF1	E. coli	Cas9-HF1	GCC_15:20	logodds/welchs	-0.126355329	0.128674465	None	None	15,	E. coli	None	None	-1
Moreb2017-MG1655-Cas9-HF1	E. coli	Cas9-HF1	GCC_15:20	logodds/welchs	-0.014157752	0.671914417	None	None	15,	E. coli	None	None	-1
Moreb2020-W-Cas9-HF1	E. coli	Cas9-HF1	GCC_15:20	logodds/welchs	-0.417275049	0.000856003	None	None	15,	E. coli	None	None	-1
Moreb2020-W-Cas9-HF1-D1135E	E. coli	Cas9-HF1-D1135E	GCC_15:20	logodds/welchs	-0.008890231	0.863864114	None	None	15,	E. coli	None	None	-1
Tálas2021-NEB5-alpha-Cas9	E. coli	Cas9	GCC_15:20	logodds/welchs	-2.231402081	1.67E-267	None	None	15,	E. coli	None	None	-1
Tálas2021-NEB5-alpha-Cas9-HF1	E. coli	Cas9-HF1	GCC_15:20	logodds/welchs	-1.180798491	9.36E-102	None	None	15,	E. coli	None	None	-1
Aguirre2016-A673-Cas9	Human	Cas9	GCC_15:20	logodds/welchs	-0.75694724	0.008107288	None	None	15,	E. coli	None	None	-1
Chari2015-293T-Cas9	Human	Cas9	GCC_15:20	logodds/welchs	-0.337796694	0.321456708	None	None	15,	E. coli	None	None	-1
Chari2015-lenti293T-Cas9	Human	Cas9	GCC_15:20	logodds/welchs	-0.112867775	0.42730075	None	None	15,	E. coli	None	None	-1
Doench2014-A375-Cas9	Human	Cas9	GCC_15:20	logodds/welchs	-0.166189559	0.779091993	None	None	15,	E. coli	None	None	-1
Doench2014-MOLM13/NB4/TF1-Cas9	Human	Cas9	GCC_15:20	logodds/welchs	-0.78423101	8.33E-05	None	None	15,	E. coli	None	None	-1
Doench2016-A375-Cas9	Human	Cas9	GCC_15:20	logodds/welchs	-0.26784373	0.077550059	None	None	15,	E. coli	None	None	-1
Hart2015-Hct116-Cas9	Human	Cas9	GCC_15:20	logodds/welchs	-0.357828879	0.018728176	None	None	15,	E. coli	None	None	-1
Kim2019-SA-lenti293T-Cas9	Human	Cas9	GCC_15:20	logodds/welchs	0.041580373	0.843002124	None	None	15,	E. coli	None	None	1
Kim2020-NBE-lenti293T-Cas9	Human	Cas9	GCC_15:20	logodds/welchs	0.148823196	0.800088584	None	None	15,	E. coli	None	None	1
Kim2020-NBE-lenti293T-Cas9-NG	Human	Cas9-NG	GCC_15:20	logodds/welchs	-0.239085881	1.23E-05	None	None	15,	E. coli	None	None	-1
Kim2020-NBE-lenti293T-xCas9	Human	xCas9	GCC_15:20	logodds/welchs	-0.40847142	1.23E-08	None	None	15,	E. coli	None	None	-1
Kim2020-NB-lenti293T-Cas9	Human	Cas9	GCC_15:20	logodds/welchs	-0.925599263	3.87E-12	None	None	15,	E. coli	None	None	-1
Kim2020-NB-lenti293T-Cas9-HF1	Human	Cas9-HF1	GCC_15:20	logodds/welchs	0.005467268	0.393892787	None	None	15,	E. coli	None	None	1
Kim2020-NB-lenti293T-Cas9-NG	Human	Cas9-NG	GCC_15:20	logodds/welchs	-1.211446476	3.81E-26	None	None	15,	E. coli	None	None	-1
Kim2020-NB-lenti293T-eCas9	Human	eCas9	GCC_15:20	logodds/welchs	-0.059536669	0.87303761	None	None	15,	E. coli	None	None	-1
Kim2020-NB-lenti293T-evoCas9	Human	evoCas9	GCC_15:20	logodds/welchs	0.078541407	0.394608572	None	None	15,	E. coli	None	None	1
Kim2020-NB-lenti293T-HypaCas9	Human	HypaCas9	GCC_15:20	logodds/welchs	-0.384527408	0.003342918	None	None	15,	E. coli	None	None	-1
Kim2020-NB-lenti293T-Sniper-Cas9	Human	Sniper-Cas9	GCC_15:20	logodds/welchs	-0.983602881	5.61E-12	None	None	15,	E. coli	None	None	-1
Kim2020-NB-lenti293T-VRQR	Human	VRQR	GCC_15:20	logodds/welchs	-1.176899045	3.89E-29	None	None	15,	E. coli	None	None	-1
Kim2020-NB-lenti293T-xCas9	Human	xCas9	GCC_15:20	logodds/welchs	-1.718168341	1.96E-39	None	None	15,	E. coli	None	None	-1
Meyers2017-A549-Cas9	Human	Cas9	GCC_15:20	logodds/welchs	-0.587986485	0.05658072	None	None	15,	E. coli	None	None	-1
Park2021-lenti293T-Cas9	Human	Cas9	GCC_15:20	logodds/welchs	-1.613893374	9.43E-06	None	None	15,	E. coli	None	None	-1
Wang2017-P31/FUJ-Cas9	Human	Cas9	GCC_15:20	logodds/welchs	-0.710981572	0.000838234	None	None	15,	E. coli	None	None	-1
Wang2019-293T-Cas9	Human	Cas9	GCC_15:20	logodds/welchs	-0.060568975	0.000502234	None	None	15,	E. coli	None	None	-1
Wang2019-293T-Cas9-HF1	Human	Cas9-HF1	GCC_15:20	logodds/welchs	-0.180550094	2.71E-06	None	None	15,	E. coli	None	None	-1
Wang2019-293T-eCas9	Human	eCas9	GCC_15:20	logodds/welchs	-0.846693641	2.24E-86	None	None	15,	E. coli	None	None	-1
Xiang2021-Dox-293T-Cas9	Human	Cas9	GCC_15:20	logodds/welchs	-0.295080196	3.20E-07	None	None	15,	E. coli	None	None	-1
Xiang2021-NoDox-293T-Cas9	Human	Cas9	GCC_15:20	logodds/welchs	-0.35354872	6.21E-06	None	None	15,	E. coli	None	None	-1
Xu2015-HL60-Cas9	Human	Cas9	GCC_15:20	logodds/welchs	-0.735719467	0.000691307	None	None	15,	E. coli	None	None	-1
Xu2015-KBM7-Cas9	Human	Cas9	GCC_15:20	logodds/welchs	-0.616565629	0.00057567	None	None	15,	E. coli	None	None	-1
Doench2014-EL4-Cas9	Mouse	Cas9	GCC_15:20	logodds/welchs	-1.414553698	5.20E-10	None	None	15,	E. coli	None	None	-1
Liu2016-Neuro2A-Cas9	Mouse	Cas9	GCC_15:20	logodds/welchs	1.931061218	0.002871893	None	None	15,	E. coli	None	None	1
Schwartz2019-PO1f-Cas9	Y. lipolytica	Cas9	GCC_15:20	logodds/welchs	-0.533124997	1.44E-30	None	None	15,	E. coli	None	None	-1
Gagnon2014-embryo-Cas9	Zebrafish	Cas9	GCC_15:20	logodds/welchs	4.368781408	0.431575996	None	None	15,	E. coli	None	None	1
Moreno-Mateos2015-TU-Cas9	Zebrafish	Cas9	GCC_15:20	logodds/welchs	0.137289983	0.602545271	None	None	15,	E. coli	None	None	1
Varshney2015-embryo-Cas9	Zebrafish	Cas9	GCC_15:20	logodds/welchs	3.352407217	0.034251354	None	None	15,	E. coli	None	None	1
Guo2018-MG1655-Cas9	E. coli	Cas9	GG_0:20	pearson	-0.099884918	7.32E-91	None	None	21,	Human	None	None	-1
Guo2018-MG1655-eCas9	E. coli	eCas9	GG_0:20	pearson	-0.113248726	2.06E-116	None	None	21,	Human	None	None	-1
Moreb2017-BW25113-Cas9-HF1	E. coli	Cas9-HF1	GG_0:20	pearson	-0.055746834	9.53E-09	None	None	21,	Human	None	None	-1
Moreb2017-MG1655-Cas9-HF1	E. coli	Cas9-HF1	GG_0:20	pearson	-0.038462277	0.000427085	None	None	21,	Human	None	None	-1
Moreb2020-W-Cas9-HF1	E. coli	Cas9-HF1	GG_0:20	pearson	-0.119401002	2.14E-20	None	None	21,	Human	None	None	-1
Moreb2020-W-Cas9-HF1-D1135E	E. coli	Cas9-HF1-D1135E	GG_0:20	pearson	-0.023000109	0.075619852	None	None	21,	Human	None	None	-1
Tálas2021-NEB5-alpha-Cas9	E. coli	Cas9	GG_0:20	pearson	-0.39420819	2.61E-155	None	None	21,	Human	None	None	-1
Tálas2021-NEB5-alpha-Cas9-HF1	E. coli	Cas9-HF1	GG_0:20	pearson	-0.153803306	1.09E-75	None	None	21,	Human	None	None	-1
Aguirre2016-A673-Cas9	Human	Cas9	GG_0:20	pearson	-0.01702173	0.563498316	None	None	21,	Human	None	None	-1
Chari2015-293T-Cas9	Human	Cas9	GG_0:20	pearson	0.059993964	0.036534184	None	None	21,	Human	None	None	1
Chari2015-lenti293T-Cas9	Human	Cas9	GG_0:20	pearson	0.030572586	0.286959175	None	None	21,	Human	None	None	1
Doench2014-A375-Cas9	Human	Cas9	GG_0:20	pearson	0.011427665	0.683286476	None	None	21,	Human	None	None	1
Doench2014-MOLM13/NB4/TF1-Cas9	Human	Cas9	GG_0:20	pearson	-0.188566873	1.70E-08	None	None	21,	Human	None	None	-1
Doench2016-A375-Cas9	Human	Cas9	GG_0:20	pearson	0.050380818	0.014945697	None	None	21,	Human	None	None	1
Hart2015-Hct116-Cas9	Human	Cas9	GG_0:20	pearson	-0.009758506	0.525359457	None	None	21,	Human	None	None	-1
Kim2019-SA-lenti293T-Cas9	Human	Cas9	GG_0:20	pearson	0.034787218	8.10E-05	None	None	21,	Human	None	None	1
Kim2020-NBE-lenti293T-Cas9	Human	Cas9	GG_0:20	pearson	0.085643805	3.73E-13	None	None	21,	Human	None	None	1
Kim2020-NBE-lenti293T-Cas9-NG	Human	Cas9-NG	GG_0:20	pearson	0.062628517	4.52E-08	None	None	21,	Human	None	None	1
Kim2020-NBE-lenti293T-xCas9	Human	xCas9	GG_0:20	pearson	0.031854355	0.005442233	None	None	21,	Human	None	None	1
Kim2020-NB-lenti293T-Cas9	Human	Cas9	GG_0:20	pearson	0.060324261	7.63E-08	None	None	21,	Human	None	None	1
Kim2020-NB-lenti293T-Cas9-HF1	Human	Cas9-HF1	GG_0:20	pearson	0.110986526	6.91E-25	None	None	21,	Human	None	None	1
Kim2020-NB-lenti293T-Cas9-NG	Human	Cas9-NG	GG_0:20	pearson	0.028221502	0.008974346	None	None	21,	Human	None	None	1
Kim2020-NB-lenti293T-eCas9	Human	eCas9	GG_0:20	pearson	0.171775809	7.64E-58	None	None	21,	Human	None	None	1
Kim2020-NB-lenti293T-evoCas9	Human	evoCas9	GG_0:20	pearson	0.187418826	1.69E-68	None	None	21,	Human	None	None	1
Kim2020-NB-lenti293T-HypaCas9	Human	HypaCas9	GG_0:20	pearson	0.17238761	3.49E-58	None	None	21,	Human	None	None	1
Kim2020-NB-lenti293T-Sniper-Cas9	Human	Sniper-Cas9	GG_0:20	pearson	0.091328436	3.15E-17	None	None	21,	Human	None	None	1
Kim2020-NB-lenti293T-VRQR	Human	VRQR	GG_0:20	pearson	0.10294993	1.18E-21	None	None	21,	Human	None	None	1
Kim2020-NB-lenti293T-xCas9	Human	xCas9	GG_0:20	pearson	0.040052514	0.000207549	None	None	21,	Human	None	None	1
Meyers2017-A549-Cas9	Human	Cas9	GG_0:20	pearson	0.046757823	0.175255564	None	None	21,	Human	None	None	1
Park2021-lenti293T-Cas9	Human	Cas9	GG_0:20	pearson	-0.09856681	1.02E-32	None	None	21,	Human	None	None	-1
Wang2017-P31/FUJ-Cas9	Human	Cas9	GG_0:20	pearson	0.009095687	0.676842458	None	None	21,	Human	None	None	1
Wang2019-293T-Cas9	Human	Cas9	GG_0:20	pearson	0.190655485	0	None	None	21,	Human	None	None	1
Wang2019-293T-Cas9-HF1	Human	Cas9-HF1	GG_0:20	pearson	0.17905242	0	None	None	21,	Human	None	None	1
Wang2019-293T-eCas9	Human	eCas9	GG_0:20	pearson	0.131267431	2.72E-221	None	None	21,	Human	None	None	1
Xiang2021-Dox-293T-Cas9	Human	Cas9	GG_0:20	pearson	0.096464961	6.81E-22	None	None	21,	Human	None	None	1
Xiang2021-NoDox-293T-Cas9	Human	Cas9	GG_0:20	pearson	0.121308242	5.26E-36	None	None	21,	Human	None	None	1
Xu2015-HL60-Cas9	Human	Cas9	GG_0:20	pearson	0.107854711	8.51E-07	None	None	21,	Human	None	None	1
Xu2015-KBM7-Cas9	Human	Cas9	GG_0:20	pearson	0.12908446	3.64E-09	None	None	21,	Human	None	None	1
Doench2014-EL4-Cas9	Mouse	Cas9	GG_0:20	pearson	-0.114476522	0.000404315	None	None	21,	Human	None	None	-1
Liu2016-Neuro2A-Cas9	Mouse	Cas9	GG_0:20	pearson	-0.057860607	0.40990388	None	None	21,	Human	None	None	-1
Schwartz2019-PO1f-Cas9	Y. lipolytica	Cas9	GG_0:20	pearson	0.004417624	0.342256246	None	None	21,	Human	None	None	1
Gagnon2014-embryo-Cas9	Zebrafish	Cas9	GG_0:20	pearson	0.429550127	2.83E-06	None	None	21,	Human	None	None	1
Moreno-Mateos2015-TU-Cas9	Zebrafish	Cas9	GG_0:20	pearson	0.333488989	1.88E-27	None	None	21,	Human	None	None	1
Varshney2015-embryo-Cas9	Zebrafish	Cas9	GG_0:20	pearson	0.229237727	0.020470677	None	None	21,	Human	None	None	1
Guo2018-MG1655-Cas9	E. coli	Cas9	GG_18:20	logodds/welchs	-1.795513095	2.60E-156	None	None	7,	E. coli	None	None	-1
Guo2018-MG1655-eCas9	E. coli	eCas9	GG_18:20	logodds/welchs	-1.542762717	1.95E-127	None	None	7,	E. coli	None	None	-1
Moreb2017-BW25113-Cas9-HF1	E. coli	Cas9-HF1	GG_18:20	logodds/welchs	-0.595812069	4.08E-13	None	None	7,	E. coli	None	None	-1
Moreb2017-MG1655-Cas9-HF1	E. coli	Cas9-HF1	GG_18:20	logodds/welchs	-0.388303706	1.98E-05	None	None	7,	E. coli	None	None	-1
Moreb2020-W-Cas9-HF1	E. coli	Cas9-HF1	GG_18:20	logodds/welchs	-0.780925607	4.22E-10	None	None	7,	E. coli	None	None	-1
Moreb2020-W-Cas9-HF1-D1135E	E. coli	Cas9-HF1-D1135E	GG_18:20	logodds/welchs	0.371727254	0.001015006	None	None	7,	E. coli	None	None	1
Tálas2021-NEB5-alpha-Cas9	E. coli	Cas9	GG_18:20	logodds/welchs	0.780282731	5.68E-07	None	None	7,	E. coli	None	None	1
Tálas2021-NEB5-alpha-Cas9-HF1	E. coli	Cas9-HF1	GG_18:20	logodds/welchs	0.973139214	8.04E-30	None	None	7,	E. coli	None	None	1
Aguirre2016-A673-Cas9	Human	Cas9	GG_18:20	logodds/welchs	1.760749232	0.008313457	None	None	7,	E. coli	None	None	1
Chari2015-293T-Cas9	Human	Cas9	GG_18:20	logodds/welchs	0.021148399	0.966555984	None	None	7,	E. coli	None	None	1
Chari2015-lenti293T-Cas9	Human	Cas9	GG_18:20	logodds/welchs	0.973815943	0.013496335	None	None	7,	E. coli	None	None	1
Doench2014-A375-Cas9	Human	Cas9	GG_18:20	logodds/welchs	1.438297849	0.011923266	None	None	7,	E. coli	None	None	1
Doench2014-MOLM13/NB4/TF1-Cas9	Human	Cas9	GG_18:20	logodds/welchs	0.514267968	0.006344216	None	None	7,	E. coli	None	None	1
Doench2016-A375-Cas9	Human	Cas9	GG_18:20	logodds/welchs	0.750725851	7.33E-06	None	None	7,	E. coli	None	None	1
Hart2015-Hct116-Cas9	Human	Cas9	GG_18:20	logodds/welchs	0.658748273	3.98E-08	None	None	7,	E. coli	None	None	1
Kim2019-SA-lenti293T-Cas9	Human	Cas9	GG_18:20	logodds/welchs	1.151467987	7.22E-30	None	None	7,	E. coli	None	None	1
Kim2020-NBE-lenti293T-Cas9	Human	Cas9	GG_18:20	logodds/welchs	1.240497757	4.37E-34	None	None	7,	E. coli	None	None	1
Kim2020-NBE-lenti293T-Cas9-NG	Human	Cas9-NG	GG_18:20	logodds/welchs	1.345570848	3.58E-32	None	None	7,	E. coli	None	None	1
Kim2020-NBE-lenti293T-xCas9	Human	xCas9	GG_18:20	logodds/welchs	1.450033729	1.55E-26	None	None	7,	E. coli	None	None	1
Kim2020-NB-lenti293T-Cas9	Human	Cas9	GG_18:20	logodds/welchs	-0.241834285	0.401528263	None	None	7,	E. coli	None	None	-1
Kim2020-NB-lenti293T-Cas9-HF1	Human	Cas9-HF1	GG_18:20	logodds/welchs	0.724931757	5.79E-16	None	None	7,	E. coli	None	None	1
Kim2020-NB-lenti293T-Cas9-NG	Human	Cas9-NG	GG_18:20	logodds/welchs	-0.321467376	0.26706196	None	None	7,	E. coli	None	None	-1
Kim2020-NB-lenti293T-eCas9	Human	eCas9	GG_18:20	logodds/welchs	0.578011877	7.32E-14	None	None	7,	E. coli	None	None	1
Kim2020-NB-lenti293T-evoCas9	Human	evoCas9	GG_18:20	logodds/welchs	0.810654556	5.09E-19	None	None	7,	E. coli	None	None	1
Kim2020-NB-lenti293T-HypaCas9	Human	HypaCas9	GG_18:20	logodds/welchs	0.744134559	3.10E-19	None	None	7,	E. coli	None	None	1
Kim2020-NB-lenti293T-Sniper-Cas9	Human	Sniper-Cas9	GG_18:20	logodds/welchs	0.011947873	0.006521496	None	None	7,	E. coli	None	None	1
Kim2020-NB-lenti293T-VRQR	Human	VRQR	GG_18:20	logodds/welchs	0.47373145	4.10E-08	None	None	7,	E. coli	None	None	1
Kim2020-NB-lenti293T-xCas9	Human	xCas9	GG_18:20	logodds/welchs	0.480075777	4.91E-09	None	None	7,	E. coli	None	None	1
Meyers2017-A549-Cas9	Human	Cas9	GG_18:20	logodds/welchs	0.627036155	0.000567449	None	None	7,	E. coli	None	None	1
Park2021-lenti293T-Cas9	Human	Cas9	GG_18:20	logodds/welchs	-0.053120634	0.427973202	None	None	7,	E. coli	None	None	-1
Wang2017-P31/FUJ-Cas9	Human	Cas9	GG_18:20	logodds/welchs	-0.163341975	0.086015383	None	None	7,	E. coli	None	None	-1
Wang2019-293T-Cas9	Human	Cas9	GG_18:20	logodds/welchs	1.630978427	0	None	None	7,	E. coli	None	None	1
Wang2019-293T-Cas9-HF1	Human	Cas9-HF1	GG_18:20	logodds/welchs	1.476445707	0	None	None	7,	E. coli	None	None	1
Wang2019-293T-eCas9	Human	eCas9	GG_18:20	logodds/welchs	1.436113852	0	None	None	7,	E. coli	None	None	1
Xiang2021-Dox-293T-Cas9	Human	Cas9	GG_18:20	logodds/welchs	1.808408505	2.28E-127	None	None	7,	E. coli	None	None	1
Xiang2021-NoDox-293T-Cas9	Human	Cas9	GG_18:20	logodds/welchs	2.067540649	1.40E-148	None	None	7,	E. coli	None	None	1
Xu2015-HL60-Cas9	Human	Cas9	GG_18:20	logodds/welchs	1.606976256	5.68E-12	None	None	7,	E. coli	None	None	1
Xu2015-KBM7-Cas9	Human	Cas9	GG_18:20	logodds/welchs	1.511666076	2.29E-13	None	None	7,	E. coli	None	None	1
Doench2014-EL4-Cas9	Mouse	Cas9	GG_18:20	logodds/welchs	0.774087135	0.001102216	None	None	7,	E. coli	None	None	1
Liu2016-Neuro2A-Cas9	Mouse	Cas9	GG_18:20	logodds/welchs	0.344096162	0.55717715	None	None	7,	E. coli	None	None	1
Schwartz2019-PO1f-Cas9	Y. lipolytica	Cas9	GG_18:20	logodds/welchs	0.177154971	8.18E-15	None	None	7,	E. coli	None	None	1
Gagnon2014-embryo-Cas9	Zebrafish	Cas9	GG_18:20	logodds/welchs	1.737692248	0.044386355	None	None	7,	E. coli	None	None	1
Moreno-Mateos2015-TU-Cas9	Zebrafish	Cas9	GG_18:20	logodds/welchs	1.42106878	2.55E-08	None	None	7,	E. coli	None	None	1
Varshney2015-embryo-Cas9	Zebrafish	Cas9	GG_18:20	logodds/welchs	0.530628251	0.111997935	None	None	7,	E. coli	None	None	1
Guo2018-MG1655-Cas9	E. coli	Cas9	GG_8:20	logodds/welchs	-0.269165038	1.16E-73	None	None	7,	E. coli	None	None	-1
Guo2018-MG1655-eCas9	E. coli	eCas9	GG_8:20	logodds/welchs	-0.424750223	2.10E-158	None	None	7,	E. coli	None	None	-1
Moreb2017-BW25113-Cas9-HF1	E. coli	Cas9-HF1	GG_8:20	logodds/welchs	-0.274762377	5.90E-21	None	None	7,	E. coli	None	None	-1
Moreb2017-MG1655-Cas9-HF1	E. coli	Cas9-HF1	GG_8:20	logodds/welchs	-0.182684858	4.54E-09	None	None	7,	E. coli	None	None	-1
Moreb2020-W-Cas9-HF1	E. coli	Cas9-HF1	GG_8:20	logodds/welchs	-0.425672234	4.10E-29	None	None	7,	E. coli	None	None	-1
Moreb2020-W-Cas9-HF1-D1135E	E. coli	Cas9-HF1-D1135E	GG_8:20	logodds/welchs	-0.082459265	0.001850272	None	None	7,	E. coli	None	None	-1
Tálas2021-NEB5-alpha-Cas9	E. coli	Cas9	GG_8:20	logodds/welchs	-0.591866604	4.73E-87	None	None	7,	E. coli	None	None	-1
Tálas2021-NEB5-alpha-Cas9-HF1	E. coli	Cas9-HF1	GG_8:20	logodds/welchs	-0.307085101	2.69E-61	None	None	7,	E. coli	None	None	-1
Aguirre2016-A673-Cas9	Human	Cas9	GG_8:20	logodds/welchs	0.052871247	0.88243817	None	None	7,	E. coli	None	None	1
Chari2015-293T-Cas9	Human	Cas9	GG_8:20	logodds/welchs	0.049083176	0.782031967	None	None	7,	E. coli	None	None	1
Chari2015-lenti293T-Cas9	Human	Cas9	GG_8:20	logodds/welchs	0.072513002	0.3419562	None	None	7,	E. coli	None	None	1
Doench2014-A375-Cas9	Human	Cas9	GG_8:20	logodds/welchs	0.150839993	0.550944996	None	None	7,	E. coli	None	None	1
Doench2014-MOLM13/NB4/TF1-Cas9	Human	Cas9	GG_8:20	logodds/welchs	-0.148242243	0.015894261	None	None	7,	E. coli	None	None	-1
Doench2016-A375-Cas9	Human	Cas9	GG_8:20	logodds/welchs	0.105410161	0.039214455	None	None	7,	E. coli	None	None	1
Hart2015-Hct116-Cas9	Human	Cas9	GG_8:20	logodds/welchs	-0.060155252	0.008376237	None	None	7,	E. coli	None	None	-1
Kim2019-SA-lenti293T-Cas9	Human	Cas9	GG_8:20	logodds/welchs	0.162293849	7.56E-09	None	None	7,	E. coli	None	None	1
Kim2020-NBE-lenti293T-Cas9	Human	Cas9	GG_8:20	logodds/welchs	0.229915002	5.87E-14	None	None	7,	E. coli	None	None	1
Kim2020-NBE-lenti293T-Cas9-NG	Human	Cas9-NG	GG_8:20	logodds/welchs	0.118468095	3.62E-05	None	None	7,	E. coli	None	None	1
Kim2020-NBE-lenti293T-xCas9	Human	xCas9	GG_8:20	logodds/welchs	0.075521983	0.042708608	None	None	7,	E. coli	None	None	1
Kim2020-NB-lenti293T-Cas9	Human	Cas9	GG_8:20	logodds/welchs	0.09896731	5.64E-13	None	None	7,	E. coli	None	None	1
Kim2020-NB-lenti293T-Cas9-HF1	Human	Cas9-HF1	GG_8:20	logodds/welchs	0.097613064	0.002316888	None	None	7,	E. coli	None	None	1
Kim2020-NB-lenti293T-Cas9-NG	Human	Cas9-NG	GG_8:20	logodds/welchs	-0.012155102	0.001510191	None	None	7,	E. coli	None	None	-1
Kim2020-NB-lenti293T-eCas9	Human	eCas9	GG_8:20	logodds/welchs	0.144707173	1.56E-09	None	None	7,	E. coli	None	None	1
Kim2020-NB-lenti293T-evoCas9	Human	evoCas9	GG_8:20	logodds/welchs	0.188317749	1.85E-10	None	None	7,	E. coli	None	None	1
Kim2020-NB-lenti293T-HypaCas9	Human	HypaCas9	GG_8:20	logodds/welchs	0.167890696	3.05E-09	None	None	7,	E. coli	None	None	1
Kim2020-NB-lenti293T-Sniper-Cas9	Human	Sniper-Cas9	GG_8:20	logodds/welchs	0.101502125	2.21E-16	None	None	7,	E. coli	None	None	1
Kim2020-NB-lenti293T-VRQR	Human	VRQR	GG_8:20	logodds/welchs	0.203227281	2.08E-17	None	None	7,	E. coli	None	None	1
Kim2020-NB-lenti293T-xCas9	Human	xCas9	GG_8:20	logodds/welchs	0.047396162	0.00092578	None	None	7,	E. coli	None	None	1
Meyers2017-A549-Cas9	Human	Cas9	GG_8:20	logodds/welchs	0.183387532	0.035343933	None	None	7,	E. coli	None	None	1
Park2021-lenti293T-Cas9	Human	Cas9	GG_8:20	logodds/welchs	-0.486413671	1.14E-23	None	None	7,	E. coli	None	None	-1
Wang2017-P31/FUJ-Cas9	Human	Cas9	GG_8:20	logodds/welchs	-0.087117927	0.185636725	None	None	7,	E. coli	None	None	-1
Wang2019-293T-Cas9	Human	Cas9	GG_8:20	logodds/welchs	0.419442819	7.88E-248	None	None	7,	E. coli	None	None	1
Wang2019-293T-Cas9-HF1	Human	Cas9-HF1	GG_8:20	logodds/welchs	0.258606585	2.50E-100	None	None	7,	E. coli	None	None	1
Wang2019-293T-eCas9	Human	eCas9	GG_8:20	logodds/welchs	0.093741737	1.27E-18	None	None	7,	E. coli	None	None	1
Xiang2021-Dox-293T-Cas9	Human	Cas9	GG_8:20	logodds/welchs	0.218868119	8.96E-16	None	None	7,	E. coli	None	None	1
Xiang2021-NoDox-293T-Cas9	Human	Cas9	GG_8:20	logodds/welchs	0.17208789	1.61E-16	None	None	7,	E. coli	None	None	1
Xu2015-HL60-Cas9	Human	Cas9	GG_8:20	logodds/welchs	0.127567106	0.122338435	None	None	7,	E. coli	None	None	1
Xu2015-KBM7-Cas9	Human	Cas9	GG_8:20	logodds/welchs	0.145820546	0.002401431	None	None	7,	E. coli	None	None	1
Doench2014-EL4-Cas9	Mouse	Cas9	GG_8:20	logodds/welchs	-0.112342455	0.02402724	None	None	7,	E. coli	None	None	-1
Liu2016-Neuro2A-Cas9	Mouse	Cas9	GG_8:20	logodds/welchs	-0.061368946	0.62789586	None	None	7,	E. coli	None	None	-1
Schwartz2019-PO1f-Cas9	Y. lipolytica	Cas9	GG_8:20	logodds/welchs	0.009192809	0.000334489	None	None	7,	E. coli	None	None	1
Gagnon2014-embryo-Cas9	Zebrafish	Cas9	GG_8:20	logodds/welchs	0.862223511	0.006974786	None	None	7,	E. coli	None	None	1
Moreno-Mateos2015-TU-Cas9	Zebrafish	Cas9	GG_8:20	logodds/welchs	0.489191648	1.77E-12	None	None	7,	E. coli	None	None	1
Varshney2015-embryo-Cas9	Zebrafish	Cas9	GG_8:20	logodds/welchs	0.568849464	0.00718889	None	None	7,	E. coli	None	None	1
Guo2018-MG1655-Cas9	E. coli	Cas9	GGG_0:20	logodds/welchs	-0.388006473	2.46E-36	None	None	21,	Human	None	None	-1
Guo2018-MG1655-eCas9	E. coli	eCas9	GGG_0:20	logodds/welchs	-0.513189293	4.60E-52	None	None	21,	Human	None	None	-1
Moreb2017-BW25113-Cas9-HF1	E. coli	Cas9-HF1	GGG_0:20	logodds/welchs	-0.416207739	6.65E-15	None	None	21,	Human	None	None	-1
Moreb2017-MG1655-Cas9-HF1	E. coli	Cas9-HF1	GGG_0:20	logodds/welchs	-0.284951252	1.98E-05	None	None	21,	Human	None	None	-1
Moreb2020-W-Cas9-HF1	E. coli	Cas9-HF1	GGG_0:20	logodds/welchs	-0.482557341	3.57E-09	None	None	21,	Human	None	None	-1
Moreb2020-W-Cas9-HF1-D1135E	E. coli	Cas9-HF1-D1135E	GGG_0:20	logodds/welchs	-0.021141268	0.415714745	None	None	21,	Human	None	None	-1
Tálas2021-NEB5-alpha-Cas9	E. coli	Cas9	GGG_0:20	logodds/welchs	-0.923588858	5.15E-92	None	None	21,	Human	None	None	-1
Tálas2021-NEB5-alpha-Cas9-HF1	E. coli	Cas9-HF1	GGG_0:20	logodds/welchs	-0.555325671	9.02E-80	None	None	21,	Human	None	None	-1
Aguirre2016-A673-Cas9	Human	Cas9	GGG_0:20	logodds/welchs	-0.139223821	0.403317705	None	None	21,	Human	None	None	-1
Chari2015-293T-Cas9	Human	Cas9	GGG_0:20	logodds/welchs	0.1705258	0.348526058	None	None	21,	Human	None	None	1
Chari2015-lenti293T-Cas9	Human	Cas9	GGG_0:20	logodds/welchs	-0.211807722	0.180132093	None	None	21,	Human	None	None	-1
Doench2014-A375-Cas9	Human	Cas9	GGG_0:20	logodds/welchs	0.052003488	0.613352708	None	None	21,	Human	None	None	1
Doench2014-MOLM13/NB4/TF1-Cas9	Human	Cas9	GGG_0:20	logodds/welchs	-0.561087459	1.22E-08	None	None	21,	Human	None	None	-1
Doench2016-A375-Cas9	Human	Cas9	GGG_0:20	logodds/welchs	0.212707345	0.09993029	None	None	21,	Human	None	None	1
Hart2015-Hct116-Cas9	Human	Cas9	GGG_0:20	logodds/welchs	-0.193209045	0.010998243	None	None	21,	Human	None	None	-1
Kim2019-SA-lenti293T-Cas9	Human	Cas9	GGG_0:20	logodds/welchs	-0.04906091	0.193048248	None	None	21,	Human	None	None	-1
Kim2020-NBE-lenti293T-Cas9	Human	Cas9	GGG_0:20	logodds/welchs	0.00214373	0.83638072	None	None	21,	Human	None	None	1
Kim2020-NBE-lenti293T-Cas9-NG	Human	Cas9-NG	GGG_0:20	logodds/welchs	-0.055284352	0.669362414	None	None	21,	Human	None	None	-1
Kim2020-NBE-lenti293T-xCas9	Human	xCas9	GGG_0:20	logodds/welchs	-0.209727198	6.91E-05	None	None	21,	Human	None	None	-1
Kim2020-NB-lenti293T-Cas9	Human	Cas9	GGG_0:20	logodds/welchs	0.119248809	1.66E-07	None	None	21,	Human	None	None	1
Kim2020-NB-lenti293T-Cas9-HF1	Human	Cas9-HF1	GGG_0:20	logodds/welchs	0.241453866	4.33E-07	None	None	21,	Human	None	None	1
Kim2020-NB-lenti293T-Cas9-NG	Human	Cas9-NG	GGG_0:20	logodds/welchs	-0.047512851	0.098926031	None	None	21,	Human	None	None	-1
Kim2020-NB-lenti293T-eCas9	Human	eCas9	GGG_0:20	logodds/welchs	0.3499248	6.10E-20	None	None	21,	Human	None	None	1
Kim2020-NB-lenti293T-evoCas9	Human	evoCas9	GGG_0:20	logodds/welchs	0.464102419	1.26E-23	None	None	21,	Human	None	None	1
Kim2020-NB-lenti293T-HypaCas9	Human	HypaCas9	GGG_0:20	logodds/welchs	0.430115231	3.85E-25	None	None	21,	Human	None	None	1
Kim2020-NB-lenti293T-Sniper-Cas9	Human	Sniper-Cas9	GGG_0:20	logodds/welchs	0.094047942	1.46E-10	None	None	21,	Human	None	None	1
Kim2020-NB-lenti293T-VRQR	Human	VRQR	GGG_0:20	logodds/welchs	0.283379493	2.82E-15	None	None	21,	Human	None	None	1
Kim2020-NB-lenti293T-xCas9	Human	xCas9	GGG_0:20	logodds/welchs	0.013973209	0.092258153	None	None	21,	Human	None	None	1
Meyers2017-A549-Cas9	Human	Cas9	GGG_0:20	logodds/welchs	-0.296634684	0.118005032	None	None	21,	Human	None	None	-1
Park2021-lenti293T-Cas9	Human	Cas9	GGG_0:20	logodds/welchs	-0.535457494	7.36E-10	None	None	21,	Human	None	None	-1
Wang2017-P31/FUJ-Cas9	Human	Cas9	GGG_0:20	logodds/welchs	-0.029810582	0.636986285	None	None	21,	Human	None	None	-1
Wang2019-293T-Cas9	Human	Cas9	GGG_0:20	logodds/welchs	0.293281775	2.52E-38	None	None	21,	Human	None	None	1
Wang2019-293T-Cas9-HF1	Human	Cas9-HF1	GGG_0:20	logodds/welchs	0.292839519	1.05E-43	None	None	21,	Human	None	None	1
Wang2019-293T-eCas9	Human	eCas9	GGG_0:20	logodds/welchs	0.101558965	9.58E-07	None	None	21,	Human	None	None	1
Xiang2021-Dox-293T-Cas9	Human	Cas9	GGG_0:20	logodds/welchs	0.113590647	0.203171136	None	None	21,	Human	None	None	1
Xiang2021-NoDox-293T-Cas9	Human	Cas9	GGG_0:20	logodds/welchs	-0.102223109	0.000359071	None	None	21,	Human	None	None	-1
Xu2015-HL60-Cas9	Human	Cas9	GGG_0:20	logodds/welchs	0.090885539	0.52487076	None	None	21,	Human	None	None	1
Xu2015-KBM7-Cas9	Human	Cas9	GGG_0:20	logodds/welchs	0.16076284	0.178502408	None	None	21,	Human	None	None	1
Doench2014-EL4-Cas9	Mouse	Cas9	GGG_0:20	logodds/welchs	-0.482995494	6.00E-05	None	None	21,	Human	None	None	-1
Liu2016-Neuro2A-Cas9	Mouse	Cas9	GGG_0:20	logodds/welchs	0.431107539	0.165170639	None	None	21,	Human	None	None	1
Schwartz2019-PO1f-Cas9	Y. lipolytica	Cas9	GGG_0:20	logodds/welchs	0.039456544	4.25E-05	None	None	21,	Human	None	None	1
Gagnon2014-embryo-Cas9	Zebrafish	Cas9	GGG_0:20	logodds/welchs	0.699704581	0.132915665	None	None	21,	Human	None	None	1
Moreno-Mateos2015-TU-Cas9	Zebrafish	Cas9	GGG_0:20	logodds/welchs	0.634891123	6.31E-11	None	None	21,	Human	None	None	1
Varshney2015-embryo-Cas9	Zebrafish	Cas9	GGG_0:20	logodds/welchs	-0.183138217	0.741298218	None	None	21,	Human	None	None	-1
Guo2018-MG1655-Cas9	E. coli	Cas9	GGGG_0:20	logodds/welchs	-0.591511605	5.07E-11	None	None	21,	Human	None	None	-1
Guo2018-MG1655-eCas9	E. coli	eCas9	GGGG_0:20	logodds/welchs	-0.730938126	1.05E-15	None	None	21,	Human	None	None	-1
Moreb2017-BW25113-Cas9-HF1	E. coli	Cas9-HF1	GGGG_0:20	logodds/welchs	-0.643705502	5.21E-05	None	None	21,	Human	None	None	-1
Moreb2017-MG1655-Cas9-HF1	E. coli	Cas9-HF1	GGGG_0:20	logodds/welchs	-0.486664512	0.002613779	None	None	21,	Human	None	None	-1
Moreb2020-W-Cas9-HF1	E. coli	Cas9-HF1	GGGG_0:20	logodds/welchs	-0.607587369	0.008352573	None	None	21,	Human	None	None	-1
Moreb2020-W-Cas9-HF1-D1135E	E. coli	Cas9-HF1-D1135E	GGGG_0:20	logodds/welchs	0.042811143	0.761989513	None	None	21,	Human	None	None	1
Tálas2021-NEB5-alpha-Cas9	E. coli	Cas9	GGGG_0:20	logodds/welchs	-1.290338778	1.18E-36	None	None	21,	Human	None	None	-1
Tálas2021-NEB5-alpha-Cas9-HF1	E. coli	Cas9-HF1	GGGG_0:20	logodds/welchs	-0.656362406	7.55E-24	None	None	21,	Human	None	None	-1
Aguirre2016-A673-Cas9	Human	Cas9	GGGG_0:20	logodds/welchs	-1.70498667	0.001564623	None	None	21,	Human	None	None	-1
Chari2015-293T-Cas9	Human	Cas9	GGGG_0:20	logodds/welchs	0.681351423	0.134294384	None	None	21,	Human	None	None	1
Chari2015-lenti293T-Cas9	Human	Cas9	GGGG_0:20	logodds/welchs	-0.434951274	0.036759199	None	None	21,	Human	None	None	-1
Doench2014-A375-Cas9	Human	Cas9	GGGG_0:20	logodds/welchs	-0.02803922	0.823610215	None	None	21,	Human	None	None	-1
Doench2014-MOLM13/NB4/TF1-Cas9	Human	Cas9	GGGG_0:20	logodds/welchs	-0.985970653	1.39E-07	None	None	21,	Human	None	None	-1
Doench2016-A375-Cas9	Human	Cas9	GGGG_0:20	logodds/welchs	0.022753046	0.503535762	None	None	21,	Human	None	None	1
Hart2015-Hct116-Cas9	Human	Cas9	GGGG_0:20	logodds/welchs	0		None	None	21,	Human	None	None	1
Kim2019-SA-lenti293T-Cas9	Human	Cas9	GGGG_0:20	logodds/welchs	-0.660580616	5.62E-17	None	None	21,	Human	None	None	-1
Kim2020-NBE-lenti293T-Cas9	Human	Cas9	GGGG_0:20	logodds/welchs	-0.262988449	0.004626334	None	None	21,	Human	None	None	-1
Kim2020-NBE-lenti293T-Cas9-NG	Human	Cas9-NG	GGGG_0:20	logodds/welchs	-0.33652471	9.40E-05	None	None	21,	Human	None	None	-1
Kim2020-NBE-lenti293T-xCas9	Human	xCas9	GGGG_0:20	logodds/welchs	-0.582261034	7.27E-08	None	None	21,	Human	None	None	-1
Kim2020-NB-lenti293T-Cas9	Human	Cas9	GGGG_0:20	logodds/welchs	-0.240191294	0.026493	None	None	21,	Human	None	None	-1
Kim2020-NB-lenti293T-Cas9-HF1	Human	Cas9-HF1	GGGG_0:20	logodds/welchs	0.131825931	0.134309437	None	None	21,	Human	None	None	1
Kim2020-NB-lenti293T-Cas9-NG	Human	Cas9-NG	GGGG_0:20	logodds/welchs	-0.41141613	3.79E-06	None	None	21,	Human	None	None	-1
Kim2020-NB-lenti293T-eCas9	Human	eCas9	GGGG_0:20	logodds/welchs	0.278979409	3.50E-05	None	None	21,	Human	None	None	1
Kim2020-NB-lenti293T-evoCas9	Human	evoCas9	GGGG_0:20	logodds/welchs	0.612376094	1.96E-10	None	None	21,	Human	None	None	1
Kim2020-NB-lenti293T-HypaCas9	Human	HypaCas9	GGGG_0:20	logodds/welchs	0.224187413	0.000931936	None	None	21,	Human	None	None	1
Kim2020-NB-lenti293T-Sniper-Cas9	Human	Sniper-Cas9	GGGG_0:20	logodds/welchs	-0.23720367	0.222469449	None	None	21,	Human	None	None	-1
Kim2020-NB-lenti293T-VRQR	Human	VRQR	GGGG_0:20	logodds/welchs	-0.055997925	0.75545461	None	None	21,	Human	None	None	-1
Kim2020-NB-lenti293T-xCas9	Human	xCas9	GGGG_0:20	logodds/welchs	-0.493024972	1.51E-07	None	None	21,	Human	None	None	-1
Meyers2017-A549-Cas9	Human	Cas9	GGGG_0:20	logodds/welchs	-0.721517878	0.659563249	None	None	21,	Human	None	None	-1
Park2021-lenti293T-Cas9	Human	Cas9	GGGG_0:20	logodds/welchs	-0.243921258	0.290570423	None	None	21,	Human	None	None	-1
Wang2017-P31/FUJ-Cas9	Human	Cas9	GGGG_0:20	logodds/welchs	-0.512662354	0.025717355	None	None	21,	Human	None	None	-1
Wang2019-293T-Cas9	Human	Cas9	GGGG_0:20	logodds/welchs	-0.100371688	0.052543164	None	None	21,	Human	None	None	-1
Wang2019-293T-Cas9-HF1	Human	Cas9-HF1	GGGG_0:20	logodds/welchs	0.110749843	0.002671639	None	None	21,	Human	None	None	1
Wang2019-293T-eCas9	Human	eCas9	GGGG_0:20	logodds/welchs	-0.199149935	0.003657995	None	None	21,	Human	None	None	-1
Xiang2021-Dox-293T-Cas9	Human	Cas9	GGGG_0:20	logodds/welchs	0.129670549	0.161762483	None	None	21,	Human	None	None	1
Xiang2021-NoDox-293T-Cas9	Human	Cas9	GGGG_0:20	logodds/welchs	-0.497866479	3.47E-08	None	None	21,	Human	None	None	-1
Xu2015-HL60-Cas9	Human	Cas9	GGGG_0:20	logodds/welchs	0		None	None	21,	Human	None	None	1
Xu2015-KBM7-Cas9	Human	Cas9	GGGG_0:20	logodds/welchs	0		None	None	21,	Human	None	None	1
Doench2014-EL4-Cas9	Mouse	Cas9	GGGG_0:20	logodds/welchs	-1.267950224	2.16E-05	None	None	21,	Human	None	None	-1
Liu2016-Neuro2A-Cas9	Mouse	Cas9	GGGG_0:20	logodds/welchs	-0.466834054	0.403567202	None	None	21,	Human	None	None	-1
Schwartz2019-PO1f-Cas9	Y. lipolytica	Cas9	GGGG_0:20	logodds/welchs	0.000846345	0.201659683	None	None	21,	Human	None	None	1
Gagnon2014-embryo-Cas9	Zebrafish	Cas9	GGGG_0:20	logodds/welchs	4.368781408	0.170069686	None	None	21,	Human	None	None	1
Moreno-Mateos2015-TU-Cas9	Zebrafish	Cas9	GGGG_0:20	logodds/welchs	0.951065151	0.00016582	None	None	21,	Human	None	None	1
Varshney2015-embryo-Cas9	Zebrafish	Cas9	GGGG_0:20	logodds/welchs	-0.028987537	0.614116868	None	None	21,	Human	None	None	-1
Guo2018-MG1655-Cas9	E. coli	Cas9	GGGG_0:7	logodds/welchs	-0.178305771	0.100183779	17,	Human	None	None	None	None	-1
Guo2018-MG1655-eCas9	E. coli	eCas9	GGGG_0:7	logodds/welchs	-0.17298661	0.108489787	17,	Human	None	None	None	None	-1
Moreb2017-BW25113-Cas9-HF1	E. coli	Cas9-HF1	GGGG_0:7	logodds/welchs	-0.109937771	0.689753945	17,	Human	None	None	None	None	-1
Moreb2017-MG1655-Cas9-HF1	E. coli	Cas9-HF1	GGGG_0:7	logodds/welchs	-0.317588182	0.539789288	17,	Human	None	None	None	None	-1
Moreb2020-W-Cas9-HF1	E. coli	Cas9-HF1	GGGG_0:7	logodds/welchs	0.509486983	0.218199094	17,	Human	None	None	None	None	1
Moreb2020-W-Cas9-HF1-D1135E	E. coli	Cas9-HF1-D1135E	GGGG_0:7	logodds/welchs	0.53010627	0.158003831	17,	Human	None	None	None	None	1
Tálas2021-NEB5-alpha-Cas9	E. coli	Cas9	GGGG_0:7	logodds/welchs	-1.564677435	3.27E-22	17,	Human	None	None	None	None	-1
Tálas2021-NEB5-alpha-Cas9-HF1	E. coli	Cas9-HF1	GGGG_0:7	logodds/welchs	-0.854685543	2.92E-16	17,	Human	None	None	None	None	-1
Aguirre2016-A673-Cas9	Human	Cas9	GGGG_0:7	logodds/welchs	-1.129622525	0.306863349	17,	Human	None	None	None	None	-1
Chari2015-293T-Cas9	Human	Cas9	GGGG_0:7	logodds/welchs	0.745067238	0.324438725	17,	Human	None	None	None	None	1
Chari2015-lenti293T-Cas9	Human	Cas9	GGGG_0:7	logodds/welchs	0.124664514	0.925282545	17,	Human	None	None	None	None	1
Doench2014-A375-Cas9	Human	Cas9	GGGG_0:7	logodds/welchs	-1.819798689	0.150834142	17,	Human	None	None	None	None	-1
Doench2014-MOLM13/NB4/TF1-Cas9	Human	Cas9	GGGG_0:7	logodds/welchs	-0.515967023	0.117534256	17,	Human	None	None	None	None	-1
Doench2016-A375-Cas9	Human	Cas9	GGGG_0:7	logodds/welchs	-0.103540679	0.711568001	17,	Human	None	None	None	None	-1
Hart2015-Hct116-Cas9	Human	Cas9	GGGG_0:7	logodds/welchs	0		17,	Human	None	None	None	None	1
Kim2019-SA-lenti293T-Cas9	Human	Cas9	GGGG_0:7	logodds/welchs	-0.39523634	0.001732577	17,	Human	None	None	None	None	-1
Kim2020-NBE-lenti293T-Cas9	Human	Cas9	GGGG_0:7	logodds/welchs	0.133664635	0.486936934	17,	Human	None	None	None	None	1
Kim2020-NBE-lenti293T-Cas9-NG	Human	Cas9-NG	GGGG_0:7	logodds/welchs	0.004691734	0.89841493	17,	Human	None	None	None	None	1
Kim2020-NBE-lenti293T-xCas9	Human	xCas9	GGGG_0:7	logodds/welchs	-0.170774403	0.632826557	17,	Human	None	None	None	None	-1
Kim2020-NB-lenti293T-Cas9	Human	Cas9	GGGG_0:7	logodds/welchs	0.361125739	0.092467689	17,	Human	None	None	None	None	1
Kim2020-NB-lenti293T-Cas9-HF1	Human	Cas9-HF1	GGGG_0:7	logodds/welchs	0.53947048	0.001117805	17,	Human	None	None	None	None	1
Kim2020-NB-lenti293T-Cas9-NG	Human	Cas9-NG	GGGG_0:7	logodds/welchs	0.222549236	0.480316543	17,	Human	None	None	None	None	1
Kim2020-NB-lenti293T-eCas9	Human	eCas9	GGGG_0:7	logodds/welchs	0.822872455	1.06E-09	17,	Human	None	None	None	None	1
Kim2020-NB-lenti293T-evoCas9	Human	evoCas9	GGGG_0:7	logodds/welchs	0.670265887	3.41E-05	17,	Human	None	None	None	None	1
Kim2020-NB-lenti293T-HypaCas9	Human	HypaCas9	GGGG_0:7	logodds/welchs	0.798144226	1.09E-10	17,	Human	None	None	None	None	1
Kim2020-NB-lenti293T-Sniper-Cas9	Human	Sniper-Cas9	GGGG_0:7	logodds/welchs	0.322999835	0.018816524	17,	Human	None	None	None	None	1
Kim2020-NB-lenti293T-VRQR	Human	VRQR	GGGG_0:7	logodds/welchs	0.266645335	0.012796324	17,	Human	None	None	None	None	1
Kim2020-NB-lenti293T-xCas9	Human	xCas9	GGGG_0:7	logodds/welchs	-0.029593108	0.971563458	17,	Human	None	None	None	None	-1
Meyers2017-A549-Cas9	Human	Cas9	GGGG_0:7	logodds/welchs	-1.280134165	0.646086254	17,	Human	None	None	None	None	-1
Park2021-lenti293T-Cas9	Human	Cas9	GGGG_0:7	logodds/welchs	0.016746746	0.382719557	17,	Human	None	None	None	None	1
Wang2017-P31/FUJ-Cas9	Human	Cas9	GGGG_0:7	logodds/welchs	-0.43527569	0.235305131	17,	Human	None	None	None	None	-1
Wang2019-293T-Cas9	Human	Cas9	GGGG_0:7	logodds/welchs	0.342937598	0.003108692	17,	Human	None	None	None	None	1
Wang2019-293T-Cas9-HF1	Human	Cas9-HF1	GGGG_0:7	logodds/welchs	0.481970741	6.12E-11	17,	Human	None	None	None	None	1
Wang2019-293T-eCas9	Human	eCas9	GGGG_0:7	logodds/welchs	0.253924427	0.000120876	17,	Human	None	None	None	None	1
Xiang2021-Dox-293T-Cas9	Human	Cas9	GGGG_0:7	logodds/welchs	0.129193715	0.035353088	17,	Human	None	None	None	None	1
Xiang2021-NoDox-293T-Cas9	Human	Cas9	GGGG_0:7	logodds/welchs	0.558186195	0.023648057	17,	Human	None	None	None	None	1
Xu2015-HL60-Cas9	Human	Cas9	GGGG_0:7	logodds/welchs	0		17,	Human	None	None	None	None	1
Xu2015-KBM7-Cas9	Human	Cas9	GGGG_0:7	logodds/welchs	0		17,	Human	None	None	None	None	1
Doench2014-EL4-Cas9	Mouse	Cas9	GGGG_0:7	logodds/welchs	0.194884214	0.978762731	17,	Human	None	None	None	None	1
Liu2016-Neuro2A-Cas9	Mouse	Cas9	GGGG_0:7	logodds/welchs	0.631778234	0.621098328	17,	Human	None	None	None	None	1
Schwartz2019-PO1f-Cas9	Y. lipolytica	Cas9	GGGG_0:7	logodds/welchs	-0.231392384	0.112462538	17,	Human	None	None	None	None	-1
Gagnon2014-embryo-Cas9	Zebrafish	Cas9	GGGG_0:7	logodds/welchs	3.9633163	0.003823268	17,	Human	None	None	None	None	1
Moreno-Mateos2015-TU-Cas9	Zebrafish	Cas9	GGGG_0:7	logodds/welchs	1.251169744	4.57E-05	17,	Human	None	None	None	None	1
Varshney2015-embryo-Cas9	Zebrafish	Cas9	GGGG_0:7	logodds/welchs	-0.028987537	0.788000091	17,	Human	None	None	None	None	-1
Guo2018-MG1655-Cas9	E. coli	Cas9	GGGG_14:20	logodds/welchs	-2.486621539	2.71E-09	17,	Human	None	None	None	None	-1
Guo2018-MG1655-eCas9	E. coli	eCas9	GGGG_14:20	logodds/welchs	-2.892086647	9.37E-12	17,	Human	None	None	None	None	-1
Moreb2017-BW25113-Cas9-HF1	E. coli	Cas9-HF1	GGGG_14:20	logodds/welchs	-1.821654533	1.31E-07	17,	Human	None	None	None	None	-1
Moreb2017-MG1655-Cas9-HF1	E. coli	Cas9-HF1	GGGG_14:20	logodds/welchs	-1.734654201	8.48E-05	17,	Human	None	None	None	None	-1
Moreb2020-W-Cas9-HF1	E. coli	Cas9-HF1	GGGG_14:20	logodds/welchs	-1.806873107	4.87E-05	17,	Human	None	None	None	None	-1
Moreb2020-W-Cas9-HF1-D1135E	E. coli	Cas9-HF1-D1135E	GGGG_14:20	logodds/welchs	-0.481494642	0.180148577	17,	Human	None	None	None	None	-1
Tálas2021-NEB5-alpha-Cas9	E. coli	Cas9	GGGG_14:20	logodds/welchs	-1.546604654	3.50E-08	17,	Human	None	None	None	None	-1
Tálas2021-NEB5-alpha-Cas9-HF1	E. coli	Cas9-HF1	GGGG_14:20	logodds/welchs	-1.052734411	5.92E-11	17,	Human	None	None	None	None	-1
Aguirre2016-A673-Cas9	Human	Cas9	GGGG_14:20	logodds/welchs	-2.063568193	0.00743536	17,	Human	None	None	None	None	-1
Chari2015-293T-Cas9	Human	Cas9	GGGG_14:20	logodds/welchs	0.33960213	0.69553065	17,	Human	None	None	None	None	1
Chari2015-lenti293T-Cas9	Human	Cas9	GGGG_14:20	logodds/welchs	-1.606941032	0.028268576	17,	Human	None	None	None	None	-1
Doench2014-A375-Cas9	Human	Cas9	GGGG_14:20	logodds/welchs	0.66510796	0.393394929	17,	Human	None	None	None	None	1
Doench2014-MOLM13/NB4/TF1-Cas9	Human	Cas9	GGGG_14:20	logodds/welchs	-0.818916568	0.035843436	17,	Human	None	None	None	None	-1
Doench2016-A375-Cas9	Human	Cas9	GGGG_14:20	logodds/welchs	0.275948943	0.787702222	17,	Human	None	None	None	None	1
Hart2015-Hct116-Cas9	Human	Cas9	GGGG_14:20	logodds/welchs	0		17,	Human	None	None	None	None	1
Kim2019-SA-lenti293T-Cas9	Human	Cas9	GGGG_14:20	logodds/welchs	-1.288731505	3.08E-11	17,	Human	None	None	None	None	-1
Kim2020-NBE-lenti293T-Cas9	Human	Cas9	GGGG_14:20	logodds/welchs	-0.317646861	0.237116951	17,	Human	None	None	None	None	-1
Kim2020-NBE-lenti293T-Cas9-NG	Human	Cas9-NG	GGGG_14:20	logodds/welchs	-0.252937994	0.26905911	17,	Human	None	None	None	None	-1
Kim2020-NBE-lenti293T-xCas9	Human	xCas9	GGGG_14:20	logodds/welchs	-0.934648726	1.54E-06	17,	Human	None	None	None	None	-1
Kim2020-NB-lenti293T-Cas9	Human	Cas9	GGGG_14:20	logodds/welchs	-1.693245703	5.57E-10	17,	Human	None	None	None	None	-1
Kim2020-NB-lenti293T-Cas9-HF1	Human	Cas9-HF1	GGGG_14:20	logodds/welchs	-0.683550519	3.92E-05	17,	Human	None	None	None	None	-1
Kim2020-NB-lenti293T-Cas9-NG	Human	Cas9-NG	GGGG_14:20	logodds/welchs	-1.598562445	1.42E-15	17,	Human	None	None	None	None	-1
Kim2020-NB-lenti293T-eCas9	Human	eCas9	GGGG_14:20	logodds/welchs	-0.946195603	3.87E-06	17,	Human	None	None	None	None	-1
Kim2020-NB-lenti293T-evoCas9	Human	evoCas9	GGGG_14:20	logodds/welchs	-0.078788926	0.221008822	17,	Human	None	None	None	None	-1
Kim2020-NB-lenti293T-HypaCas9	Human	HypaCas9	GGGG_14:20	logodds/welchs	-1.056746433	1.28E-08	17,	Human	None	None	None	None	-1
Kim2020-NB-lenti293T-Sniper-Cas9	Human	Sniper-Cas9	GGGG_14:20	logodds/welchs	-1.529056312	9.80E-11	17,	Human	None	None	None	None	-1
Kim2020-NB-lenti293T-VRQR	Human	VRQR	GGGG_14:20	logodds/welchs	-0.860273987	2.20E-07	17,	Human	None	None	None	None	-1
Kim2020-NB-lenti293T-xCas9	Human	xCas9	GGGG_14:20	logodds/welchs	-1.778792963	7.54E-20	17,	Human	None	None	None	None	-1
Meyers2017-A549-Cas9	Human	Cas9	GGGG_14:20	logodds/welchs	-1.973281346	0.303346464	17,	Human	None	None	None	None	-1
Park2021-lenti293T-Cas9	Human	Cas9	GGGG_14:20	logodds/welchs	-0.72292045	0.1134666	17,	Human	None	None	None	None	-1
Wang2017-P31/FUJ-Cas9	Human	Cas9	GGGG_14:20	logodds/welchs	-1.570255623	0.000674566	17,	Human	None	None	None	None	-1
Wang2019-293T-Cas9	Human	Cas9	GGGG_14:20	logodds/welchs	0.20068851	0.019585465	17,	Human	None	None	None	None	1
Wang2019-293T-Cas9-HF1	Human	Cas9-HF1	GGGG_14:20	logodds/welchs	-0.222174194	0.279812794	17,	Human	None	None	None	None	-1
Wang2019-293T-eCas9	Human	eCas9	GGGG_14:20	logodds/welchs	-0.684524646	2.17E-06	17,	Human	None	None	None	None	-1
Xiang2021-Dox-293T-Cas9	Human	Cas9	GGGG_14:20	logodds/welchs	0.127314604	0.135690728	17,	Human	None	None	None	None	1
Xiang2021-NoDox-293T-Cas9	Human	Cas9	GGGG_14:20	logodds/welchs	-0.499604099	0.011018416	17,	Human	None	None	None	None	-1
Xu2015-HL60-Cas9	Human	Cas9	GGGG_14:20	logodds/welchs	0		17,	Human	None	None	None	None	1
Xu2015-KBM7-Cas9	Human	Cas9	GGGG_14:20	logodds/welchs	0		17,	Human	None	None	None	None	1
Doench2014-EL4-Cas9	Mouse	Cas9	GGGG_14:20	logodds/welchs	-1.820018807	0.056103461	17,	Human	None	None	None	None	-1
Liu2016-Neuro2A-Cas9	Mouse	Cas9	GGGG_14:20	logodds/welchs	-0.466834054	0.855212346	17,	Human	None	None	None	None	-1
Schwartz2019-PO1f-Cas9	Y. lipolytica	Cas9	GGGG_14:20	logodds/welchs	0.07552105	0.189059253	17,	Human	None	None	None	None	1
Gagnon2014-embryo-Cas9	Zebrafish	Cas9	GGGG_14:20	logodds/welchs	0		17,	Human	None	None	None	None	1
Moreno-Mateos2015-TU-Cas9	Zebrafish	Cas9	GGGG_14:20	logodds/welchs	2.167460475	0.017452213	17,	Human	None	None	None	None	1
Varshney2015-embryo-Cas9	Zebrafish	Cas9	GGGG_14:20	logodds/welchs	3.352407217		17,	Human	None	None	None	None	1
Guo2018-MG1655-Cas9	E. coli	Cas9	MFE_gRNA	pearson	0.103078191	1.14E-96	13,	Zebrafish	14,15,17,21,	E. coli,Human	22,	Y. lipolytica	1
Guo2018-MG1655-eCas9	E. coli	eCas9	MFE_gRNA	pearson	0.098512727	2.01E-88	13,	Zebrafish	14,15,17,21,	E. coli,Human	22,	Y. lipolytica	1
Moreb2017-BW25113-Cas9-HF1	E. coli	Cas9-HF1	MFE_gRNA	pearson	0.059183682	1.11E-09	13,	Zebrafish	14,15,17,21,	E. coli,Human	22,	Y. lipolytica	1
Moreb2017-MG1655-Cas9-HF1	E. coli	Cas9-HF1	MFE_gRNA	pearson	0.055434035	3.79E-07	13,	Zebrafish	14,15,17,21,	E. coli,Human	22,	Y. lipolytica	1
Moreb2020-W-Cas9-HF1	E. coli	Cas9-HF1	MFE_gRNA	pearson	0.105303842	3.46E-16	13,	Zebrafish	14,15,17,21,	E. coli,Human	22,	Y. lipolytica	1
Moreb2020-W-Cas9-HF1-D1135E	E. coli	Cas9-HF1-D1135E	MFE_gRNA	pearson	0.050732	8.82E-05	13,	Zebrafish	14,15,17,21,	E. coli,Human	22,	Y. lipolytica	1
Tálas2021-NEB5-alpha-Cas9	E. coli	Cas9	MFE_gRNA	pearson	0.540598854	1.15213593e-315	13,	Zebrafish	14,15,17,21,	E. coli,Human	22,	Y. lipolytica	1
Tálas2021-NEB5-alpha-Cas9-HF1	E. coli	Cas9-HF1	MFE_gRNA	pearson	0.164298999	3.01E-86	13,	Zebrafish	14,15,17,21,	E. coli,Human	22,	Y. lipolytica	1
Aguirre2016-A673-Cas9	Human	Cas9	MFE_gRNA	pearson	0.069530299	0.018162729	13,	Zebrafish	14,15,17,21,	E. coli,Human	22,	Y. lipolytica	1
Chari2015-293T-Cas9	Human	Cas9	MFE_gRNA	pearson	-0.042549652	0.138262735	13,	Zebrafish	14,15,17,21,	E. coli,Human	22,	Y. lipolytica	-1
Chari2015-lenti293T-Cas9	Human	Cas9	MFE_gRNA	pearson	0.002493717	0.930803622	13,	Zebrafish	14,15,17,21,	E. coli,Human	22,	Y. lipolytica	1
Doench2014-A375-Cas9	Human	Cas9	MFE_gRNA	pearson	0.014935416	0.593877014	13,	Zebrafish	14,15,17,21,	E. coli,Human	22,	Y. lipolytica	1
Doench2014-MOLM13/NB4/TF1-Cas9	Human	Cas9	MFE_gRNA	pearson	0.232595996	2.75E-12	13,	Zebrafish	14,15,17,21,	E. coli,Human	22,	Y. lipolytica	1
Doench2016-A375-Cas9	Human	Cas9	MFE_gRNA	pearson	0.053267772	0.010072157	13,	Zebrafish	14,15,17,21,	E. coli,Human	22,	Y. lipolytica	1
Hart2015-Hct116-Cas9	Human	Cas9	MFE_gRNA	pearson	0.080276501	1.67E-07	13,	Zebrafish	14,15,17,21,	E. coli,Human	22,	Y. lipolytica	1
Kim2019-SA-lenti293T-Cas9	Human	Cas9	MFE_gRNA	pearson	0.045995742	1.86E-07	13,	Zebrafish	14,15,17,21,	E. coli,Human	22,	Y. lipolytica	1
Kim2020-NBE-lenti293T-Cas9	Human	Cas9	MFE_gRNA	pearson	0.05385393	5.04E-06	13,	Zebrafish	14,15,17,21,	E. coli,Human	22,	Y. lipolytica	1
Kim2020-NBE-lenti293T-Cas9-NG	Human	Cas9-NG	MFE_gRNA	pearson	0.098562467	6.70E-18	13,	Zebrafish	14,15,17,21,	E. coli,Human	22,	Y. lipolytica	1
Kim2020-NBE-lenti293T-xCas9	Human	xCas9	MFE_gRNA	pearson	0.076420581	2.45E-11	13,	Zebrafish	14,15,17,21,	E. coli,Human	22,	Y. lipolytica	1
Kim2020-NB-lenti293T-Cas9	Human	Cas9	MFE_gRNA	pearson	-0.024167411	0.031400465	13,	Zebrafish	14,15,17,21,	E. coli,Human	22,	Y. lipolytica	-1
Kim2020-NB-lenti293T-Cas9-HF1	Human	Cas9-HF1	MFE_gRNA	pearson	-0.067355993	4.38E-10	13,	Zebrafish	14,15,17,21,	E. coli,Human	22,	Y. lipolytica	-1
Kim2020-NB-lenti293T-Cas9-NG	Human	Cas9-NG	MFE_gRNA	pearson	0.051177045	2.13E-06	13,	Zebrafish	14,15,17,21,	E. coli,Human	22,	Y. lipolytica	1
Kim2020-NB-lenti293T-eCas9	Human	eCas9	MFE_gRNA	pearson	-0.100453816	1.07E-20	13,	Zebrafish	14,15,17,21,	E. coli,Human	22,	Y. lipolytica	-1
Kim2020-NB-lenti293T-evoCas9	Human	evoCas9	MFE_gRNA	pearson	-0.073779841	8.28E-12	13,	Zebrafish	14,15,17,21,	E. coli,Human	22,	Y. lipolytica	-1
Kim2020-NB-lenti293T-HypaCas9	Human	HypaCas9	MFE_gRNA	pearson	-0.078457191	3.46E-13	13,	Zebrafish	14,15,17,21,	E. coli,Human	22,	Y. lipolytica	-1
Kim2020-NB-lenti293T-Sniper-Cas9	Human	Sniper-Cas9	MFE_gRNA	pearson	-0.044790867	3.58E-05	13,	Zebrafish	14,15,17,21,	E. coli,Human	22,	Y. lipolytica	-1
Kim2020-NB-lenti293T-VRQR	Human	VRQR	MFE_gRNA	pearson	-0.014455968	0.180626533	13,	Zebrafish	14,15,17,21,	E. coli,Human	22,	Y. lipolytica	-1
Kim2020-NB-lenti293T-xCas9	Human	xCas9	MFE_gRNA	pearson	0.061473661	1.22E-08	13,	Zebrafish	14,15,17,21,	E. coli,Human	22,	Y. lipolytica	1
Meyers2017-A549-Cas9	Human	Cas9	MFE_gRNA	pearson	0.118342024	0.000579664	13,	Zebrafish	14,15,17,21,	E. coli,Human	22,	Y. lipolytica	1
Park2021-lenti293T-Cas9	Human	Cas9	MFE_gRNA	pearson	0.10312781	1.13E-35	13,	Zebrafish	14,15,17,21,	E. coli,Human	22,	Y. lipolytica	1
Wang2017-P31/FUJ-Cas9	Human	Cas9	MFE_gRNA	pearson	0.035765575	0.101147905	13,	Zebrafish	14,15,17,21,	E. coli,Human	22,	Y. lipolytica	1
Wang2019-293T-Cas9	Human	Cas9	MFE_gRNA	pearson	-0.024543741	8.49E-09	13,	Zebrafish	14,15,17,21,	E. coli,Human	22,	Y. lipolytica	-1
Wang2019-293T-Cas9-HF1	Human	Cas9-HF1	MFE_gRNA	pearson	-0.033182387	3.41E-15	13,	Zebrafish	14,15,17,21,	E. coli,Human	22,	Y. lipolytica	-1
Wang2019-293T-eCas9	Human	eCas9	MFE_gRNA	pearson	0.047127	6.81E-30	13,	Zebrafish	14,15,17,21,	E. coli,Human	22,	Y. lipolytica	1
Xiang2021-Dox-293T-Cas9	Human	Cas9	MFE_gRNA	pearson	0.094016059	7.17E-21	13,	Zebrafish	14,15,17,21,	E. coli,Human	22,	Y. lipolytica	1
Xiang2021-NoDox-293T-Cas9	Human	Cas9	MFE_gRNA	pearson	0.054373494	2.16E-08	13,	Zebrafish	14,15,17,21,	E. coli,Human	22,	Y. lipolytica	1
Xu2015-HL60-Cas9	Human	Cas9	MFE_gRNA	pearson	0.057961642	0.008283985	13,	Zebrafish	14,15,17,21,	E. coli,Human	22,	Y. lipolytica	1
Xu2015-KBM7-Cas9	Human	Cas9	MFE_gRNA	pearson	0.076843642	0.000460704	13,	Zebrafish	14,15,17,21,	E. coli,Human	22,	Y. lipolytica	1
Doench2014-EL4-Cas9	Mouse	Cas9	MFE_gRNA	pearson	0.16729501	2.12E-07	13,	Zebrafish	14,15,17,21,	E. coli,Human	22,	Y. lipolytica	1
Liu2016-Neuro2A-Cas9	Mouse	Cas9	MFE_gRNA	pearson	0.02582275	0.713226671	13,	Zebrafish	14,15,17,21,	E. coli,Human	22,	Y. lipolytica	1
Schwartz2019-PO1f-Cas9	Y. lipolytica	Cas9	MFE_gRNA	pearson	0.063601001	1.21E-42	13,	Zebrafish	14,15,17,21,	E. coli,Human	22,	Y. lipolytica	1
Gagnon2014-embryo-Cas9	Zebrafish	Cas9	MFE_gRNA	pearson	-0.115280399	0.230426026	13,	Zebrafish	14,15,17,21,	E. coli,Human	22,	Y. lipolytica	-1
Moreno-Mateos2015-TU-Cas9	Zebrafish	Cas9	MFE_gRNA	pearson	-0.11625042	0.000226244	13,	Zebrafish	14,15,17,21,	E. coli,Human	22,	Y. lipolytica	-1
Varshney2015-embryo-Cas9	Zebrafish	Cas9	MFE_gRNA	pearson	-0.026452983	0.791844984	13,	Zebrafish	14,15,17,21,	E. coli,Human	22,	Y. lipolytica	-1
Guo2018-MG1655-Cas9	E. coli	Cas9	MFE_gRNAwScaff	pearson	0.014071766	0.004499936	13,	Zebrafish	14,15,17,21,	E. coli,Human	22,	Y. lipolytica	1
Guo2018-MG1655-eCas9	E. coli	eCas9	MFE_gRNAwScaff	pearson	-0.002932354	0.553880384	13,	Zebrafish	14,15,17,21,	E. coli,Human	22,	Y. lipolytica	-1
Moreb2017-BW25113-Cas9-HF1	E. coli	Cas9-HF1	MFE_gRNAwScaff	pearson	0.033440587	0.000579835	13,	Zebrafish	14,15,17,21,	E. coli,Human	22,	Y. lipolytica	1
Moreb2017-MG1655-Cas9-HF1	E. coli	Cas9-HF1	MFE_gRNAwScaff	pearson	0.030357389	0.005435194	13,	Zebrafish	14,15,17,21,	E. coli,Human	22,	Y. lipolytica	1
Moreb2020-W-Cas9-HF1	E. coli	Cas9-HF1	MFE_gRNAwScaff	pearson	0.089247314	4.95E-12	13,	Zebrafish	14,15,17,21,	E. coli,Human	22,	Y. lipolytica	1
Moreb2020-W-Cas9-HF1-D1135E	E. coli	Cas9-HF1-D1135E	MFE_gRNAwScaff	pearson	0.028683992	0.026697574	13,	Zebrafish	14,15,17,21,	E. coli,Human	22,	Y. lipolytica	1
Tálas2021-NEB5-alpha-Cas9	E. coli	Cas9	MFE_gRNAwScaff	pearson	0.693792687	0	13,	Zebrafish	14,15,17,21,	E. coli,Human	22,	Y. lipolytica	1
Tálas2021-NEB5-alpha-Cas9-HF1	E. coli	Cas9-HF1	MFE_gRNAwScaff	pearson	0.19419644	2.26E-120	13,	Zebrafish	14,15,17,21,	E. coli,Human	22,	Y. lipolytica	1
Aguirre2016-A673-Cas9	Human	Cas9	MFE_gRNAwScaff	pearson	0.048943504	0.096546237	13,	Zebrafish	14,15,17,21,	E. coli,Human	22,	Y. lipolytica	1
Chari2015-293T-Cas9	Human	Cas9	MFE_gRNAwScaff	pearson	-0.018269331	0.524640229	13,	Zebrafish	14,15,17,21,	E. coli,Human	22,	Y. lipolytica	-1
Chari2015-lenti293T-Cas9	Human	Cas9	MFE_gRNAwScaff	pearson	-0.007236664	0.801048036	13,	Zebrafish	14,15,17,21,	E. coli,Human	22,	Y. lipolytica	-1
Doench2014-A375-Cas9	Human	Cas9	MFE_gRNAwScaff	pearson	0.019554302	0.485078331	13,	Zebrafish	14,15,17,21,	E. coli,Human	22,	Y. lipolytica	1
Doench2014-MOLM13/NB4/TF1-Cas9	Human	Cas9	MFE_gRNAwScaff	pearson	0.225454024	1.29E-11	13,	Zebrafish	14,15,17,21,	E. coli,Human	22,	Y. lipolytica	1
Doench2016-A375-Cas9	Human	Cas9	MFE_gRNAwScaff	pearson	0.013261115	0.522034903	13,	Zebrafish	14,15,17,21,	E. coli,Human	22,	Y. lipolytica	1
Hart2015-Hct116-Cas9	Human	Cas9	MFE_gRNAwScaff	pearson	0.026032303	0.090172568	13,	Zebrafish	14,15,17,21,	E. coli,Human	22,	Y. lipolytica	1
Kim2019-SA-lenti293T-Cas9	Human	Cas9	MFE_gRNAwScaff	pearson	-0.039319535	8.38E-06	13,	Zebrafish	14,15,17,21,	E. coli,Human	22,	Y. lipolytica	-1
Kim2020-NBE-lenti293T-Cas9	Human	Cas9	MFE_gRNAwScaff	pearson	-0.008185541	0.488243599	13,	Zebrafish	14,15,17,21,	E. coli,Human	22,	Y. lipolytica	-1
Kim2020-NBE-lenti293T-Cas9-NG	Human	Cas9-NG	MFE_gRNAwScaff	pearson	0.022082965	0.053999673	13,	Zebrafish	14,15,17,21,	E. coli,Human	22,	Y. lipolytica	1
Kim2020-NBE-lenti293T-xCas9	Human	xCas9	MFE_gRNAwScaff	pearson	0.023586125	0.039600038	13,	Zebrafish	14,15,17,21,	E. coli,Human	22,	Y. lipolytica	1
Kim2020-NB-lenti293T-Cas9	Human	Cas9	MFE_gRNAwScaff	pearson	-0.075033434	2.24E-11	13,	Zebrafish	14,15,17,21,	E. coli,Human	22,	Y. lipolytica	-1
Kim2020-NB-lenti293T-Cas9-HF1	Human	Cas9-HF1	MFE_gRNAwScaff	pearson	-0.123925637	1.15E-30	13,	Zebrafish	14,15,17,21,	E. coli,Human	22,	Y. lipolytica	-1
Kim2020-NB-lenti293T-Cas9-NG	Human	Cas9-NG	MFE_gRNAwScaff	pearson	-0.006238317	0.563604045	13,	Zebrafish	14,15,17,21,	E. coli,Human	22,	Y. lipolytica	-1
Kim2020-NB-lenti293T-eCas9	Human	eCas9	MFE_gRNAwScaff	pearson	-0.163259184	2.38E-52	13,	Zebrafish	14,15,17,21,	E. coli,Human	22,	Y. lipolytica	-1
Kim2020-NB-lenti293T-evoCas9	Human	evoCas9	MFE_gRNAwScaff	pearson	-0.141157737	2.45E-39	13,	Zebrafish	14,15,17,21,	E. coli,Human	22,	Y. lipolytica	-1
Kim2020-NB-lenti293T-HypaCas9	Human	HypaCas9	MFE_gRNAwScaff	pearson	-0.1610721	6.26E-51	13,	Zebrafish	14,15,17,21,	E. coli,Human	22,	Y. lipolytica	-1
Kim2020-NB-lenti293T-Sniper-Cas9	Human	Sniper-Cas9	MFE_gRNAwScaff	pearson	-0.100266389	1.84E-20	13,	Zebrafish	14,15,17,21,	E. coli,Human	22,	Y. lipolytica	-1
Kim2020-NB-lenti293T-VRQR	Human	VRQR	MFE_gRNAwScaff	pearson	-0.066192395	8.42E-10	13,	Zebrafish	14,15,17,21,	E. coli,Human	22,	Y. lipolytica	-1
Kim2020-NB-lenti293T-xCas9	Human	xCas9	MFE_gRNAwScaff	pearson	-0.008310361	0.441652059	13,	Zebrafish	14,15,17,21,	E. coli,Human	22,	Y. lipolytica	-1
Meyers2017-A549-Cas9	Human	Cas9	MFE_gRNAwScaff	pearson	-0.003596156	0.917013954	13,	Zebrafish	14,15,17,21,	E. coli,Human	22,	Y. lipolytica	-1
Park2021-lenti293T-Cas9	Human	Cas9	MFE_gRNAwScaff	pearson	0.150129024	4.86E-74	13,	Zebrafish	14,15,17,21,	E. coli,Human	22,	Y. lipolytica	1
Wang2017-P31/FUJ-Cas9	Human	Cas9	MFE_gRNAwScaff	pearson	-0.016794637	0.441543363	13,	Zebrafish	14,15,17,21,	E. coli,Human	22,	Y. lipolytica	-1
Wang2019-293T-Cas9	Human	Cas9	MFE_gRNAwScaff	pearson	-0.108634905	4.26E-144	13,	Zebrafish	14,15,17,21,	E. coli,Human	22,	Y. lipolytica	-1
Wang2019-293T-Cas9-HF1	Human	Cas9-HF1	MFE_gRNAwScaff	pearson	-0.097850896	8.52E-120	13,	Zebrafish	14,15,17,21,	E. coli,Human	22,	Y. lipolytica	-1
Wang2019-293T-eCas9	Human	eCas9	MFE_gRNAwScaff	pearson	0.011368776	0.006173995	13,	Zebrafish	14,15,17,21,	E. coli,Human	22,	Y. lipolytica	1
Xiang2021-Dox-293T-Cas9	Human	Cas9	MFE_gRNAwScaff	pearson	0.071057156	1.48E-12	13,	Zebrafish	14,15,17,21,	E. coli,Human	22,	Y. lipolytica	1
Xiang2021-NoDox-293T-Cas9	Human	Cas9	MFE_gRNAwScaff	pearson	0.014123204	0.146162926	13,	Zebrafish	14,15,17,21,	E. coli,Human	22,	Y. lipolytica	1
Xu2015-HL60-Cas9	Human	Cas9	MFE_gRNAwScaff	pearson	0.029375469	0.181132596	13,	Zebrafish	14,15,17,21,	E. coli,Human	22,	Y. lipolytica	1
Xu2015-KBM7-Cas9	Human	Cas9	MFE_gRNAwScaff	pearson	0.021444755	0.328993526	13,	Zebrafish	14,15,17,21,	E. coli,Human	22,	Y. lipolytica	1
Doench2014-EL4-Cas9	Mouse	Cas9	MFE_gRNAwScaff	pearson	0.160661241	6.35E-07	13,	Zebrafish	14,15,17,21,	E. coli,Human	22,	Y. lipolytica	1
Liu2016-Neuro2A-Cas9	Mouse	Cas9	MFE_gRNAwScaff	pearson	-0.103599125	0.139347797	13,	Zebrafish	14,15,17,21,	E. coli,Human	22,	Y. lipolytica	-1
Schwartz2019-PO1f-Cas9	Y. lipolytica	Cas9	MFE_gRNAwScaff	pearson	0.058071429	7.96E-36	13,	Zebrafish	14,15,17,21,	E. coli,Human	22,	Y. lipolytica	1
Gagnon2014-embryo-Cas9	Zebrafish	Cas9	MFE_gRNAwScaff	pearson	-0.193411136	0.042918849	13,	Zebrafish	14,15,17,21,	E. coli,Human	22,	Y. lipolytica	-1
Moreno-Mateos2015-TU-Cas9	Zebrafish	Cas9	MFE_gRNAwScaff	pearson	-0.284401573	4.25E-20	13,	Zebrafish	14,15,17,21,	E. coli,Human	22,	Y. lipolytica	-1
Varshney2015-embryo-Cas9	Zebrafish	Cas9	MFE_gRNAwScaff	pearson	-0.25674174	0.009192136	13,	Zebrafish	14,15,17,21,	E. coli,Human	22,	Y. lipolytica	-1
Guo2018-MG1655-Cas9	E. coli	Cas9	T_0:20	pearson	0.149407777	4.43E-202	None	None	17,	Human	21,	Human	1
Guo2018-MG1655-eCas9	E. coli	eCas9	T_0:20	pearson	0.182487984	4.19E-302	None	None	17,	Human	21,	Human	1
Moreb2017-BW25113-Cas9-HF1	E. coli	Cas9-HF1	T_0:20	pearson	0.030511433	0.001693331	None	None	17,	Human	21,	Human	1
Moreb2017-MG1655-Cas9-HF1	E. coli	Cas9-HF1	T_0:20	pearson	0.020437845	0.061289288	None	None	17,	Human	21,	Human	1
Moreb2020-W-Cas9-HF1	E. coli	Cas9-HF1	T_0:20	pearson	0.091020661	1.86E-12	None	None	17,	Human	21,	Human	1
Moreb2020-W-Cas9-HF1-D1135E	E. coli	Cas9-HF1-D1135E	T_0:20	pearson	0.025859798	0.04575373	None	None	17,	Human	21,	Human	1
Tálas2021-NEB5-alpha-Cas9	E. coli	Cas9	T_0:20	pearson	0.202885928	4.83E-40	None	None	17,	Human	21,	Human	1
Tálas2021-NEB5-alpha-Cas9-HF1	E. coli	Cas9-HF1	T_0:20	pearson	0.040517653	1.41E-06	None	None	17,	Human	21,	Human	1
Aguirre2016-A673-Cas9	Human	Cas9	T_0:20	pearson	-0.186531062	1.70E-10	None	None	17,	Human	21,	Human	-1
Chari2015-293T-Cas9	Human	Cas9	T_0:20	pearson	-0.025169879	0.380715614	None	None	17,	Human	21,	Human	-1
Chari2015-lenti293T-Cas9	Human	Cas9	T_0:20	pearson	-0.170236729	2.35E-09	None	None	17,	Human	21,	Human	-1
Doench2014-A375-Cas9	Human	Cas9	T_0:20	pearson	-0.157734747	1.46E-08	None	None	17,	Human	21,	Human	-1
Doench2014-MOLM13/NB4/TF1-Cas9	Human	Cas9	T_0:20	pearson	-0.006960302	0.836554713	None	None	17,	Human	21,	Human	-1
Doench2016-A375-Cas9	Human	Cas9	T_0:20	pearson	-0.186091636	1.27E-19	None	None	17,	Human	21,	Human	-1
Hart2015-Hct116-Cas9	Human	Cas9	T_0:20	pearson	-0.043826723	0.004322069	None	None	17,	Human	21,	Human	-1
Kim2019-SA-lenti293T-Cas9	Human	Cas9	T_0:20	pearson	-0.313640669	7.19E-291	None	None	17,	Human	21,	Human	-1
Kim2020-NBE-lenti293T-Cas9	Human	Cas9	T_0:20	pearson	-0.285385802	1.78E-134	None	None	17,	Human	21,	Human	-1
Kim2020-NBE-lenti293T-Cas9-NG	Human	Cas9-NG	T_0:20	pearson	-0.227076793	1.25E-89	None	None	17,	Human	21,	Human	-1
Kim2020-NBE-lenti293T-xCas9	Human	xCas9	T_0:20	pearson	-0.206829185	2.44E-74	None	None	17,	Human	21,	Human	-1
Kim2020-NB-lenti293T-Cas9	Human	Cas9	T_0:20	pearson	-0.327361357	2.08E-197	None	None	17,	Human	21,	Human	-1
Kim2020-NB-lenti293T-Cas9-HF1	Human	Cas9-HF1	T_0:20	pearson	-0.20271042	4.04E-80	None	None	17,	Human	21,	Human	-1
Kim2020-NB-lenti293T-Cas9-NG	Human	Cas9-NG	T_0:20	pearson	-0.292581276	8.50E-169	None	None	17,	Human	21,	Human	-1
Kim2020-NB-lenti293T-eCas9	Human	eCas9	T_0:20	pearson	-0.27794141	4.61E-152	None	None	17,	Human	21,	Human	-1
Kim2020-NB-lenti293T-evoCas9	Human	evoCas9	T_0:20	pearson	-0.241391764	1.02E-113	None	None	17,	Human	21,	Human	-1
Kim2020-NB-lenti293T-HypaCas9	Human	HypaCas9	T_0:20	pearson	-0.329157863	9.15E-216	None	None	17,	Human	21,	Human	-1
Kim2020-NB-lenti293T-Sniper-Cas9	Human	Sniper-Cas9	T_0:20	pearson	-0.34552016	3.53E-237	None	None	17,	Human	21,	Human	-1
Kim2020-NB-lenti293T-VRQR	Human	VRQR	T_0:20	pearson	-0.33584613	3.27E-225	None	None	17,	Human	21,	Human	-1
Kim2020-NB-lenti293T-xCas9	Human	xCas9	T_0:20	pearson	-0.27800444	5.85E-152	None	None	17,	Human	21,	Human	-1
Meyers2017-A549-Cas9	Human	Cas9	T_0:20	pearson	0.054050769	0.117063347	None	None	17,	Human	21,	Human	1
Park2021-lenti293T-Cas9	Human	Cas9	T_0:20	pearson	-0.079242005	1.08E-21	None	None	17,	Human	21,	Human	-1
Wang2017-P31/FUJ-Cas9	Human	Cas9	T_0:20	pearson	-0.082401303	0.00015552	None	None	17,	Human	21,	Human	-1
Wang2019-293T-Cas9	Human	Cas9	T_0:20	pearson	-0.281900057	0	None	None	17,	Human	21,	Human	-1
Wang2019-293T-Cas9-HF1	Human	Cas9-HF1	T_0:20	pearson	-0.222947162	0	None	None	17,	Human	21,	Human	-1
Wang2019-293T-eCas9	Human	eCas9	T_0:20	pearson	-0.276517654	0	None	None	17,	Human	21,	Human	-1
Xiang2021-Dox-293T-Cas9	Human	Cas9	T_0:20	pearson	-0.311773709	5.74E-222	None	None	17,	Human	21,	Human	-1
Xiang2021-NoDox-293T-Cas9	Human	Cas9	T_0:20	pearson	-0.33361169	1.29E-273	None	None	17,	Human	21,	Human	-1
Xu2015-HL60-Cas9	Human	Cas9	T_0:20	pearson	-0.245544675	7.43E-30	None	None	17,	Human	21,	Human	-1
Xu2015-KBM7-Cas9	Human	Cas9	T_0:20	pearson	-0.269170374	9.36E-36	None	None	17,	Human	21,	Human	-1
Doench2014-EL4-Cas9	Mouse	Cas9	T_0:20	pearson	-0.160139718	6.91E-07	None	None	17,	Human	21,	Human	-1
Liu2016-Neuro2A-Cas9	Mouse	Cas9	T_0:20	pearson	-0.055777133	0.42699615	None	None	17,	Human	21,	Human	-1
Schwartz2019-PO1f-Cas9	Y. lipolytica	Cas9	T_0:20	pearson	-0.057612871	2.74E-35	None	None	17,	Human	21,	Human	-1
Gagnon2014-embryo-Cas9	Zebrafish	Cas9	T_0:20	pearson	-0.218133046	0.02206161	None	None	17,	Human	21,	Human	-1
Moreno-Mateos2015-TU-Cas9	Zebrafish	Cas9	T_0:20	pearson	-0.116438473	0.000220964	None	None	17,	Human	21,	Human	-1
Varshney2015-embryo-Cas9	Zebrafish	Cas9	T_0:20	pearson	-0.130651908	0.190576602	None	None	17,	Human	21,	Human	-1
Guo2018-MG1655-Cas9	E. coli	Cas9	T_17	logodds/welchs	-0.048469344	0.100602137	None	None	18,	Human	None	None	-1
Guo2018-MG1655-eCas9	E. coli	eCas9	T_17	logodds/welchs	-0.140900528	1.01E-10	None	None	18,	Human	None	None	-1
Moreb2017-BW25113-Cas9-HF1	E. coli	Cas9-HF1	T_17	logodds/welchs	-0.163005964	1.20E-05	None	None	18,	Human	None	None	-1
Moreb2017-MG1655-Cas9-HF1	E. coli	Cas9-HF1	T_17	logodds/welchs	-0.132928729	7.48E-05	None	None	18,	Human	None	None	-1
Moreb2020-W-Cas9-HF1	E. coli	Cas9-HF1	T_17	logodds/welchs	-0.166807394	0.000233034	None	None	18,	Human	None	None	-1
Moreb2020-W-Cas9-HF1-D1135E	E. coli	Cas9-HF1-D1135E	T_17	logodds/welchs	-0.2466229	2.61E-07	None	None	18,	Human	None	None	-1
Tálas2021-NEB5-alpha-Cas9	E. coli	Cas9	T_17	logodds/welchs	0.12750007	0.049920593	None	None	18,	Human	None	None	1
Tálas2021-NEB5-alpha-Cas9-HF1	E. coli	Cas9-HF1	T_17	logodds/welchs	-0.230826843	1.06E-11	None	None	18,	Human	None	None	-1
Aguirre2016-A673-Cas9	Human	Cas9	T_17	logodds/welchs	-0.25645	0.006270781	None	None	18,	Human	None	None	-1
Chari2015-293T-Cas9	Human	Cas9	T_17	logodds/welchs	0.040904997	0.747435842	None	None	18,	Human	None	None	1
Chari2015-lenti293T-Cas9	Human	Cas9	T_17	logodds/welchs	0.027672248	0.018021641	None	None	18,	Human	None	None	1
Doench2014-A375-Cas9	Human	Cas9	T_17	logodds/welchs	-0.309678978	0.000349821	None	None	18,	Human	None	None	-1
Doench2014-MOLM13/NB4/TF1-Cas9	Human	Cas9	T_17	logodds/welchs	-0.274656168	0.05074956	None	None	18,	Human	None	None	-1
Doench2016-A375-Cas9	Human	Cas9	T_17	logodds/welchs	-0.268242375	0.001551161	None	None	18,	Human	None	None	-1
Hart2015-Hct116-Cas9	Human	Cas9	T_17	logodds/welchs	0		None	None	18,	Human	None	None	1
Kim2019-SA-lenti293T-Cas9	Human	Cas9	T_17	logodds/welchs	-0.478226035	4.36E-39	None	None	18,	Human	None	None	-1
Kim2020-NBE-lenti293T-Cas9	Human	Cas9	T_17	logodds/welchs	-0.303469161	1.19E-15	None	None	18,	Human	None	None	-1
Kim2020-NBE-lenti293T-Cas9-NG	Human	Cas9-NG	T_17	logodds/welchs	-0.147577478	0.039899332	None	None	18,	Human	None	None	-1
Kim2020-NBE-lenti293T-xCas9	Human	xCas9	T_17	logodds/welchs	-0.212514009	0.000878178	None	None	18,	Human	None	None	-1
Kim2020-NB-lenti293T-Cas9	Human	Cas9	T_17	logodds/welchs	0.297877029	0.336832327	None	None	18,	Human	None	None	1
Kim2020-NB-lenti293T-Cas9-HF1	Human	Cas9-HF1	T_17	logodds/welchs	-0.228852786	0.000124488	None	None	18,	Human	None	None	-1
Kim2020-NB-lenti293T-Cas9-NG	Human	Cas9-NG	T_17	logodds/welchs	0.536726109	1.06E-11	None	None	18,	Human	None	None	1
Kim2020-NB-lenti293T-eCas9	Human	eCas9	T_17	logodds/welchs	-0.15342617	0.000339335	None	None	18,	Human	None	None	-1
Kim2020-NB-lenti293T-evoCas9	Human	evoCas9	T_17	logodds/welchs	-0.26638754	6.18E-05	None	None	18,	Human	None	None	-1
Kim2020-NB-lenti293T-HypaCas9	Human	HypaCas9	T_17	logodds/welchs	-0.190189752	2.15E-06	None	None	18,	Human	None	None	-1
Kim2020-NB-lenti293T-Sniper-Cas9	Human	Sniper-Cas9	T_17	logodds/welchs	0.283270248	0.726302072	None	None	18,	Human	None	None	1
Kim2020-NB-lenti293T-VRQR	Human	VRQR	T_17	logodds/welchs	0.218158245	1.53E-06	None	None	18,	Human	None	None	1
Kim2020-NB-lenti293T-xCas9	Human	xCas9	T_17	logodds/welchs	0.251160951	0.000454408	None	None	18,	Human	None	None	1
Meyers2017-A549-Cas9	Human	Cas9	T_17	logodds/welchs	0.16268454	0.752784438	None	None	18,	Human	None	None	1
Park2021-lenti293T-Cas9	Human	Cas9	T_17	logodds/welchs	0.146779832	2.33E-06	None	None	18,	Human	None	None	1
Wang2017-P31/FUJ-Cas9	Human	Cas9	T_17	logodds/welchs	-0.140158639	0.739914404	None	None	18,	Human	None	None	-1
Wang2019-293T-Cas9	Human	Cas9	T_17	logodds/welchs	-0.347576882	1.84E-77	None	None	18,	Human	None	None	-1
Wang2019-293T-Cas9-HF1	Human	Cas9-HF1	T_17	logodds/welchs	-0.477581172	5.65E-108	None	None	18,	Human	None	None	-1
Wang2019-293T-eCas9	Human	eCas9	T_17	logodds/welchs	-0.603959108	4.28E-174	None	None	18,	Human	None	None	-1
Xiang2021-Dox-293T-Cas9	Human	Cas9	T_17	logodds/welchs	-0.885703742	2.13E-53	None	None	18,	Human	None	None	-1
Xiang2021-NoDox-293T-Cas9	Human	Cas9	T_17	logodds/welchs	-0.924198377	6.46E-98	None	None	18,	Human	None	None	-1
Xu2015-HL60-Cas9	Human	Cas9	T_17	logodds/welchs	-0.836194239	9.57E-16	None	None	18,	Human	None	None	-1
Xu2015-KBM7-Cas9	Human	Cas9	T_17	logodds/welchs	-0.85612221	4.57E-19	None	None	18,	Human	None	None	-1
Doench2014-EL4-Cas9	Mouse	Cas9	T_17	logodds/welchs	-0.344112287	0.01618192	None	None	18,	Human	None	None	-1
Liu2016-Neuro2A-Cas9	Mouse	Cas9	T_17	logodds/welchs	-0.383452446	0.141113728	None	None	18,	Human	None	None	-1
Schwartz2019-PO1f-Cas9	Y. lipolytica	Cas9	T_17	logodds/welchs	0.074873481	0.000817808	None	None	18,	Human	None	None	1
Gagnon2014-embryo-Cas9	Zebrafish	Cas9	T_17	logodds/welchs	-0.641853886	0.142181235	None	None	18,	Human	None	None	-1
Moreno-Mateos2015-TU-Cas9	Zebrafish	Cas9	T_17	logodds/welchs	-0.003446794	0.477468262	None	None	18,	Human	None	None	-1
Varshney2015-embryo-Cas9	Zebrafish	Cas9	T_17	logodds/welchs	-0.252131088	0.643951797	None	None	18,	Human	None	None	-1
Guo2018-MG1655-Cas9	E. coli	Cas9	T_18	logodds/welchs	0.499320009	6.04E-160	None	None	18,	Human	None	None	1
Guo2018-MG1655-eCas9	E. coli	eCas9	T_18	logodds/welchs	0.480871943	1.08E-150	None	None	18,	Human	None	None	1
Moreb2017-BW25113-Cas9-HF1	E. coli	Cas9-HF1	T_18	logodds/welchs	-0.000185164	0.494776537	None	None	18,	Human	None	None	-1
Moreb2017-MG1655-Cas9-HF1	E. coli	Cas9-HF1	T_18	logodds/welchs	-0.025109937	0.782026807	None	None	18,	Human	None	None	-1
Moreb2020-W-Cas9-HF1	E. coli	Cas9-HF1	T_18	logodds/welchs	0.006559966	0.515287647	None	None	18,	Human	None	None	1
Moreb2020-W-Cas9-HF1-D1135E	E. coli	Cas9-HF1-D1135E	T_18	logodds/welchs	-0.198666948	5.42E-06	None	None	18,	Human	None	None	-1
Tálas2021-NEB5-alpha-Cas9	E. coli	Cas9	T_18	logodds/welchs	0.563634557	7.15E-15	None	None	18,	Human	None	None	1
Tálas2021-NEB5-alpha-Cas9-HF1	E. coli	Cas9-HF1	T_18	logodds/welchs	0.130605167	8.22E-05	None	None	18,	Human	None	None	1
Aguirre2016-A673-Cas9	Human	Cas9	T_18	logodds/welchs	-0.264625088	0.00320251	None	None	18,	Human	None	None	-1
Chari2015-293T-Cas9	Human	Cas9	T_18	logodds/welchs	-0.044809569	0.760358998	None	None	18,	Human	None	None	-1
Chari2015-lenti293T-Cas9	Human	Cas9	T_18	logodds/welchs	-0.60234718	6.76E-08	None	None	18,	Human	None	None	-1
Doench2014-A375-Cas9	Human	Cas9	T_18	logodds/welchs	-0.261654071	0.005133204	None	None	18,	Human	None	None	-1
Doench2014-MOLM13/NB4/TF1-Cas9	Human	Cas9	T_18	logodds/welchs	-0.212780764	0.121519418	None	None	18,	Human	None	None	-1
Doench2016-A375-Cas9	Human	Cas9	T_18	logodds/welchs	-0.415095188	9.24E-07	None	None	18,	Human	None	None	-1
Hart2015-Hct116-Cas9	Human	Cas9	T_18	logodds/welchs	0		None	None	18,	Human	None	None	1
Kim2019-SA-lenti293T-Cas9	Human	Cas9	T_18	logodds/welchs	-0.656299719	2.03E-85	None	None	18,	Human	None	None	-1
Kim2020-NBE-lenti293T-Cas9	Human	Cas9	T_18	logodds/welchs	-0.684533252	1.07E-46	None	None	18,	Human	None	None	-1
Kim2020-NBE-lenti293T-Cas9-NG	Human	Cas9-NG	T_18	logodds/welchs	-0.779768505	3.20E-67	None	None	18,	Human	None	None	-1
Kim2020-NBE-lenti293T-xCas9	Human	xCas9	T_18	logodds/welchs	-0.698263692	9.71E-59	None	None	18,	Human	None	None	-1
[truncated: 377 more rows]
