# Supplementary material for: Genome dependent Cas9/gRNA search time underlies sequence dependent gRNA activity
Source: Nat Commun. 2021 Aug 19;12:5034. doi: 10.1038/s41467-021-25339-3 (PMC8377084; doi:10.1038/s41467-021-25339-3)
Supplement: Supplementary file 13 — Supplementary Software [file 41467_2021_25339_MOESM13_ESM.zip]

Archive with 1 entries (1 files):
- Supplementary Software.ipynb
