# Supplementary material for: Genome dependent Cas9/gRNA search time underlies sequence dependent gRNA activity
Source: Nat Commun. 2021 Aug 19;12:5034. doi: 10.1038/s41467-021-25339-3 (PMC8377084; doi:10.1038/s41467-021-25339-3)
Supplement: Supplementary file 13 — Supplementary Software [file 41467_2021_25339_MOESM13_ESM.zip › Supplementary Software.ipynb]

# %% [markdown]
**Genome Dependent Cas9/gRNA Search Time Underlies Sequence Dependent  gRNA Activity.** <br>
Moreb, E.A.*1*, and Lynch, M.D.*1,2,3* <br>
*1* Department of Biomedical Engineering, Duke University <br>
*2* To whom all correspondence should be addressed. <br>
*3* michael.lynch@duke.edu <br>


# %% [markdown]
**Supplemental Code**

# %% [code]
# Code by E.A. Moreb
# eirik.moreb@duke.edu
# Python version 3.8

# %% [code]
import numpy as np
import pandas as pd
import matplotlib.pyplot as plt
import seaborn as sns

from matplotlib.collections import LineCollection
from scipy.stats import pearsonr, spearmanr, describe, mannwhitneyu, ttest_ind
from sklearn import preprocessing, svm, model_selection

from sklearn.model_selection import train_test_split
from sklearn.linear_model import LinearRegression
from sklearn.metrics import mean_squared_error, roc_auc_score, roc_curve, auc

from collections import Counter
from itertools import product, repeat
import itertools
from Bio.SeqUtils import MeltingTemp as mt
from Bio.SeqUtils import GC
import re
import math
import upsetplot

Filepath = r"C:\your\filepath\here"

sns.set_style('white')
plt.rcParams["font.family"] = "Arial"

# %% [markdown]
# Imports/functions

# %% [markdown]
When loading datasets, you will need to rename them.

# %% [code]
tab = str.maketrans("ACTGN","TGACN")

def rev_comp(seq):
    """ Returns the reverse complement of any seuqence. Returns N for N. """
    return seq.translate(tab)[::-1]

dinucleotideOrder = ['TT','AT','CT','GT',
                    'TA','AA','CA','GA',
                    'TC','AC','CC','GC',
                    'TG','AG','CG','GG']

# %% [code]
def getNGGN(seq):
    """ 16 possible outcomes for all dinucleotide combinations NN from NGGN. Takes a 23 bp sequence where the last 3 bp
    are the PAM sequence """
    dinuc = seq[20]+seq[23]
    dinuc_d = {
        'AA': [1,0,0,0,0,0,0,0,0,0,0,0,0,0,0,0],
        'TT': [0,1,0,0,0,0,0,0,0,0,0,0,0,0,0,0],
        'CC': [0,0,1,0,0,0,0,0,0,0,0,0,0,0,0,0],
        'GG': [0,0,0,1,0,0,0,0,0,0,0,0,0,0,0,0],
        'AT': [0,0,0,0,1,0,0,0,0,0,0,0,0,0,0,0],
        'AC': [0,0,0,0,0,1,0,0,0,0,0,0,0,0,0,0],
        'AG': [0,0,0,0,0,0,1,0,0,0,0,0,0,0,0,0],
        'TA': [0,0,0,0,0,0,0,1,0,0,0,0,0,0,0,0],
        'TC': [0,0,0,0,0,0,0,0,1,0,0,0,0,0,0,0],
        'TG': [0,0,0,0,0,0,0,0,0,1,0,0,0,0,0,0],
        'CA': [0,0,0,0,0,0,0,0,0,0,1,0,0,0,0,0],
        'CT': [0,0,0,0,0,0,0,0,0,0,0,1,0,0,0,0],
        'CG': [0,0,0,0,0,0,0,0,0,0,0,0,1,0,0,0],
        'GA': [0,0,0,0,0,0,0,0,0,0,0,0,0,1,0,0],
        'GT': [0,0,0,0,0,0,0,0,0,0,0,0,0,0,1,0],
        'GC': [0,0,0,0,0,0,0,0,0,0,0,0,0,0,0,1]
    }
    return dinuc_d[dinuc]

dns = ['AA','TT','CC','GG','AT','AC','AG','TA','TC','TG','CA','CT','CG','GA','GT','GC']
NGGN_columns = ['NGGN_%s' %dn for dn in dns]


# One hot = position dependent nucleotide count
def one_hot(seq):
    """ Converts seq to nucleotide one hot matrix to provide position-specifc single nucleotides """
    binary_d = {'A': [1,0,0,0],
               'T': [0,1,0,0],
               'C': [0,0,1,0],
               'G': [0,0,0,1]}
    one_hot = []
    for s in seq:
        one_hot = one_hot + binary_d[s]
    return one_hot

def dinuc_encode(seq):
    """ Converts seq to dinucleotide one hot matrix to provide position-specifc single nucleotides """
    CAT = "".join
    trinucs = {CAT(bases) for bases in product(*repeat("ACGT", 2))}
    mapping = dict(zip(trinucs, range(16)))  
    seq2 = []
    for i in range(len(seq)-2 + 1):
        seq2.append(mapping[seq[i:i+2]])
    return np.eye(16)[seq2].flatten()

def trinuc_encode(seq):
    """ Converts seq to trinucleotide one hot matrix to provide position-specifc single nucleotides """
    CAT = "".join
    trinucs = {CAT(bases) for bases in product(*repeat("ACGT", 3))}
    mapping = dict(zip(trinucs, range(64)))  
    seq2 = []
    for i in range(len(seq)-3 + 1):
        seq2.append(mapping[seq[i:i+3]])
    return np.eye(64)[seq2].flatten()


def Nuc_count_PI(seq):
    """ Returns Count_A, Count_T, Count_C, Count_G for first 20 bp seq region """
    seq = seq[0:20]
    c = Counter(seq)
    Nuc_count = [c['A'], c['T'], c['C'], c['G']]
    return Nuc_count

# Dinucleotide count = position independent dinucleotide count
Dinucleotides = ['AA','TT','CC','GG']
Dinucleotides_1 = [a+i for a, i in list(itertools.permutations(['A','T','C','G'], 2))]
Dinucleotides = Dinucleotides_1 + Dinucleotides

def dinucleotides_PI(seq):
    """ Returns counts for all dinucleotides in first 20 bp of seq """
    seq = seq[0:20]
    dinucs= []
    for i in range(16):
        dinucs.append(seq.count(Dinucleotides[i]))
    return(dinucs)

# Tm of sequence (T20, T5, T8, T7)
def get_T20(seq):
    """ returns melting temperature for all 20 bp """
    seq = seq[0:20]
    return(mt.Tm_NN(seq)) # Should give same results as TM_staluc, which is deprecated now

def get_T5(seq):
    """ returns melting temperature for PAM proximal 5 bp """
    seq = seq[0:20]
    return(mt.Tm_NN(seq[::-1][0:5]))

def get_T8(seq):
    """ returns melting temperature for middle 8 bp """
    seq = seq[0:20]
    return(mt.Tm_NN(seq[::-1][5:13]))
           
def get_T7(seq):
    """ returns melting temperature for PAM distal 7 bp """
    seq = seq[0:20]
    return(mt.Tm_NN(seq[::-1][13::]))

def get_GC(seq):
    """ returns GC of first 20 bp """
    seq = seq[0:20]
    return GC(seq)

def get_GCover10(seq):
    """ returns GC if GC > 50% otherwise returns 0 (as described in Doench) """
    seq = seq[0:20]
    GC_ = GC(seq)
    if GC_ < 50:
        return 0
    else:
        return GC_

def get_thermodynamicProps(seq):
    seq=seq[0:20]
    list_ = [get_T20(seq), get_T5(seq), get_T8(seq), get_T7(seq), get_GC(seq), get_GCover10(seq)]
    return list_


# %% [code]
scaler = preprocessing.StandardScaler()

def scaled_linearRegression(x_scaled, y, split=0.8):
    """ 10-fold cross validated. default train/test split is 80% training, 20% testing. 
    Returns last LR object, all 10 Spearman, all 10 Pearson, all 10 MSE """
    Pearson_array = np.zeros(10)
    Spearman_array = np.zeros(10)
    MSE_array = np.zeros(10)
    for i in range(10):
        X_train, X_test, y_train, y_test = train_test_split(x_scaled, y, train_size=split)
        
        LR = LinearRegression()
        LR.fit(X_train, y_train)
        y_pred = LR.predict(X_test)
        
        Pearson_array[i] = pearsonr(y_pred, y_test)[0]
        Spearman_array[i] = spearmanr(y_pred, y_test)[0]
        MSE_array[i] = mean_squared_error(y_test, y_pred)
    return LR, Spearman_array, Pearson_array, MSE_array

# %% [markdown]
# Datasets overview


# %% [code]
# !pip install openpyxl

# %% [code]
Overview = pd.read_excel(f"{Filepath}/SupplementalFile_DatasetOverview.xlsx", 
                        engine='openpyxl')

Overview['Dataset_Cas9'] = [f"{x}-{y}" for x,y in Overview[['DatasetName','Cas9 Variant']].values.tolist()]
Overview.head()

# %% [code]
sns.relplot(x='Experiment Length (days)', y='DatasetName', hue='Selection Type', size='Library size',
            sizes=(40,500), height=7, aspect = 0.8,
            data=Overview[Overview['First Author']!='Varshney'].sort_values(['Species','Year Published'], ascending=[True, True]));
            # Added Varshney manually. Park et al and Hart et al are both averaged over a range of days.
    


# %% [markdown]
# Loading datasets

# %% [markdown]
These are large files and take a while to load. First box takes 2min

# %% [code]
HumanLibs = pd.read_excel(f"{Filepath}/SupplementalFile_HumanDatasets.xlsx", 
                        engine='openpyxl')

# %% [code]
MouseLibs = pd.read_excel(f"{Filepath}/SupplementalFile_MouseDatasets.xlsx", 
                        engine='openpyxl')

ColiLibs = pd.read_excel(f"{Filepath}/SupplementalFile_EcoliDatasets.xlsx", 
                        engine='openpyxl')

ZebraLibs = pd.read_excel(f"{Filepath}/SupplementalFile_ZebrafishDatasets.xlsx", 
                        engine='openpyxl')

LipolyticaLibs = pd.read_excel(f"{Filepath}/SupplementalFile_YlipolyticaDatasets.xlsx", 
                              engine='openpyxl')

# %% [code]
mergedLibs = pd.concat([HumanLibs, MouseLibs, ColiLibs, ZebraLibs, LipolyticaLibs])

# %% [code]
mergedLibs['Dataset_Cas9'] = [f"{x}-{y}" for x,y in mergedLibs[['Dataset','Cas9 Variant']].values.tolist()]
mergedLibs['Year'] = [re.search(r"[0-9]{4,7}", x).group(0) for x in mergedLibs['Dataset'].tolist()]
mergedLibs['30bpSeq'] = [x.upper() for x in mergedLibs['30bpSeq'].tolist()]

# %% [code]
print(mergedLibs.shape)
mergedLibs = mergedLibs[mergedLibs['30bpSeq']!='NF'].copy(deep=True) # gRNA Not Found in host genome. Exclude it.
print(mergedLibs.shape)

# %% [code]
mergedLibs['NormalizedActivity'] = np.empty(mergedLibs.shape[0])

for ds in mergedLibs.Dataset.unique():
    x = mergedLibs.loc[mergedLibs['Dataset']==ds, 'Activity'].values
    scaler = preprocessing.MinMaxScaler()
    x_scaled = scaler.fit_transform(x.reshape(-1,1))
    mergedLibs.loc[mergedLibs['Dataset']==ds, 'NormalizedActivity'] = x_scaled

# %% [code]
mergedLibs['binnedThirds'] = np.empty(mergedLibs.shape[0])
labels=['0-33%','33-66%','66-100%']

for ds in mergedLibs['Dataset_Cas9'].unique().tolist():
    if ds in ['Liu2016-Neuro2A-Cas9','Tálas2021-NEB5-alpha-Cas9', 'Tálas2021-NEB5-alpha-Cas9-HF1']:
        mergedLibs.loc[mergedLibs['Dataset_Cas9']==ds, 'binnedThirds'] = pd.cut(mergedLibs.loc[mergedLibs['Dataset_Cas9']==ds, 'NormalizedActivity'],
                                                                 bins=[0, 0.5, 1],#duplicates='drop', 
                                                                 include_lowest =True,
                                                                 labels=["Non-Functional","Functional"])
    elif ds == 'Chari2015-293T-Cas9':
        mergedLibs.loc[mergedLibs['Dataset_Cas9']==ds, 'binnedThirds'] = pd.cut(mergedLibs.loc[mergedLibs['Dataset_Cas9']==ds, 'NormalizedActivity'],
                                                                 bins=[0, 0.01, 1],#duplicates='drop', 
                                                                 include_lowest =True,
                                                                 labels=["Non-Functional","Functional"])
    else:
        mergedLibs.loc[mergedLibs['Dataset_Cas9']==ds, 'binnedThirds'] = pd.qcut(mergedLibs.loc[mergedLibs['Dataset_Cas9']==ds, 'NormalizedActivity'].rank(method='first'),
                                                                 q=[0, 0.33, 0.66, 1], #duplicates='drop',
                                                                 labels=labels)
        

# %% [code]
# Useful for color coding on some figures

colors = ['tab:blue', 'tab:orange', 'tab:green', 'tab:red', 'tab:purple', 'tab:brown', 'tab:pink', 'tab:gray', 'tab:olive', 'tab:cyan']
Cas9s = mergedLibs['Cas9 Variant'].unique().tolist()
species = ['E. coli','Human','Mouse','Y. lipolytica','Zebrafish']


Cas9_color_dict = {}
for i in range(len(Cas9s)):
    Cas9_color_dict[Cas9s[i]] = colors[i]
    
species_color_dict = {}
for i in range(len(species)):
    species_color_dict[species[i]] = colors[i]

# %% [code]
# Kim2020-NB uses (G/g)N19 gRNA. Need to add the G

mergedLibs['gRNA_20bp'] = mergedLibs['gRNA'].tolist()
mergedLibs.loc[mergedLibs['Dataset']=='Kim2020-NB-lenti293T', 'gRNA_20bp'] = ['G'+x for x in mergedLibs.loc[mergedLibs['Dataset']=='Kim2020-NB-lenti293T', 'gRNA_20bp'].tolist()]

# Kim2020-NB uses (G/g)N19 gRNA. In this case add the mismatched (or not mismatched) nt

mergedLibs['gRNA_mm20bp'] = mergedLibs['gRNA'].tolist()
mergedLibs.loc[mergedLibs['Dataset']=='Kim2020-NB-lenti293T', 'gRNA_mm20bp'] = [y[4]+x for x,y,z in mergedLibs[['gRNA','30bpSeq', 'Dataset']].loc[mergedLibs['Dataset']=='Kim2020-NB-lenti293T'].values.tolist()]

mergedLibs['G/g'] = ['G' if x in y else y[4] for x,y in mergedLibs[['gRNA_20bp','30bpSeq']].values.tolist()]


# %% [markdown]
# Histograms (Figure 2)

# %% [code]
f, axes = plt.subplots(6,4, figsize=(16, 24))
axes = axes.ravel()

i = 0
for ds in mergedLibs[~mergedLibs['Dataset'].isin(['Kim2020-NB-lenti293T'])].sort_values(['Genome','Year'])['Dataset'].unique().tolist():
    # Excluded Kim2020-NB in order to plot it separately
    if 'Moreb2017-BW25113' == ds:
        tempDF = mergedLibs[(mergedLibs['Dataset']==ds) | (mergedLibs['Dataset']=='Moreb2017-MG1655')].copy(deep=True)
        sns.histplot(x='Activity', hue='GenomeName', data=tempDF, kde=True, ax=axes[i])
        axes[i].set_title('Moreb2017')
        i+=1
    elif 'Moreb2017-MG1655' == ds: 
        pass # data plotted with BW25113 on single histogram
    elif 'Chari2015-293T' == ds:
        tempDF = mergedLibs[(mergedLibs['Dataset']==ds) | (mergedLibs['Dataset']=='Chari2015-lenti293T')].copy(deep=True)
        sns.histplot(x='Activity', hue='Dataset', data=tempDF, kde=True, ax=axes[i])
        axes[i].set_title('Chari2015')
        i+=1
    elif 'Chari2015-lenti293T' == ds:
        pass # data plotted with endogenous target sites on single histogram
    elif 'Xu2015-HL60' == ds:
        tempDF = mergedLibs[(mergedLibs['Dataset']==ds) | (mergedLibs['Dataset']=='Xu2015-KBM7')].copy(deep=True)
        sns.histplot(x='Activity', hue='Dataset', data=tempDF, kde=True, ax=axes[i])
        axes[i].set_title('Xu2015')
        i+=1
    elif 'Xu2015-KBM7' == ds:
        pass # data plotted with HL60 on single histogram
    elif 'Xiang2021-Dox-293T' == ds:
        tempDF = mergedLibs[(mergedLibs['Dataset']==ds) | (mergedLibs['Dataset']=='Xiang2021-NoDox-293T')].copy(deep=True)
        sns.histplot(x='Activity', hue='Dataset', data=tempDF, kde=True, ax=axes[i])
        axes[i].set_title('Xiang2021')
        i+=1
    elif 'Xiang2021-NoDox-293T' == ds:
        pass
    else:
        tempDF = mergedLibs[mergedLibs['Dataset']==ds].copy(deep=True)
        sns.histplot(x='Activity', hue='Cas9 Variant', data=tempDF, kde=True, ax=axes[i])
        axes[i].set_title(ds)
        i+=1

sns.despine()
plt.tight_layout()


# %% [code]
Kim2020NB = mergedLibs[mergedLibs['Dataset']=='Kim2020-NB-lenti293T'].copy(deep=True)

f, axes = plt.subplots(9,1, figsize=(4, 20))

Cas9_col_order = ['Cas9','Sniper-Cas9', 'eCas9', 'Cas9-HF1','HypaCas9','xCas9','evoCas9','Cas9-NG','VRQR']

for i,Cas in enumerate(Cas9_col_order):
    sns.histplot(x='Activity', data=Kim2020NB[Kim2020NB['Cas9 Variant']==Cas], kde=True, ax=axes[i], label=Cas)
    axes[i].legend(title='Cas9 Variant')

plt.tight_layout()
sns.despine()


# %% [markdown]
# Confirming features (Figure 1)

# %% [code]
PositionIndependentFeats_Pos = ['A','G']
PositionIndependentFeats_Neg = ['T','A','TT','GG','GGG','TTTT','GGGG','AAAAA','CCCCC']
PositionIndependentFeats_Neutral = ['T','C','G','TT']

mergedLibs['GC_0:10'] = [get_GC(x[0:10]) for x in mergedLibs['gRNA_20bp'].tolist()]
mergedLibs['GC_11:20'] = [get_GC(x[10:20]) for x in mergedLibs['gRNA_20bp'].tolist()]
mergedLibs['GC_0:20'] = [get_GC(x) for x in mergedLibs['gRNA_20bp'].tolist()]
mergedLibs['ExtremeGC_0:20'] = [x > 70 or x < 30 for x in mergedLibs['GC_0:20'].tolist()]
mergedLibs['Tm_0:20'] = [get_T20(x) for x in mergedLibs['gRNA_20bp'].tolist()]

df = pd.DataFrame(columns=['Dataset_Cas9','Genome','Cas9 Variant','Feature','method','magnitude', 'pval'])

features = ['G_20','C_20','T_20','A_20','G_19','T_19','C_18','T_18','G_17','T_17',
           'G_16','C_16','A_16']

for feats in features:
    
    nt, nt_pos = feats.split('_')
    nt_pos = int(nt_pos) - 1
    mergedLibs['temp'] = [nt in x[nt_pos] for x in mergedLibs['gRNA_20bp'].tolist()]
    
    for ds in mergedLibs.sort_values(['Genome','Year'])['Dataset_Cas9'].unique():
        tempDF = mergedLibs[mergedLibs['Dataset_Cas9']==ds].copy(deep=True)
        genome = tempDF['Genome'].unique()[0]
        CasVar = tempDF['Cas9 Variant'].unique()[0]
        feature = feats
        if 'Functional' in tempDF['binnedThirds'].unique():
            freq_topThird = tempDF[(tempDF['binnedThirds']=='Functional')  & (tempDF['temp']==True)].shape[0]/tempDF[tempDF['binnedThirds']=='Functional'].shape[0]
            freq_bottomThird = tempDF[(tempDF['binnedThirds']=='Non-Functional')  & (tempDF['temp']==True)].shape[0]/tempDF[tempDF['binnedThirds']=='Non-Functional'].shape[0]

        else:
            freq_topThird = tempDF[(tempDF['binnedThirds']=='66-100%')  & (tempDF['temp']==True)].shape[0]/tempDF[tempDF['binnedThirds']=='66-100%'].shape[0]
            freq_bottomThird = tempDF[(tempDF['binnedThirds']=='0-33%')  & (tempDF['temp']==True)].shape[0]/tempDF[tempDF['binnedThirds']=='0-33%'].shape[0]
        
        # avoid dividing by 0
        freq_topThird = 0.001 if freq_topThird == 0 else freq_topThird 
        freq_bottomThird = 0.001 if freq_bottomThird == 0 else freq_bottomThird
        
        # log odds for magnitude/direction and pvalue
        logodds = np.log(freq_topThird/freq_bottomThird)
        w_ttest = ttest_ind(tempDF[tempDF['temp']==True]['NormalizedActivity'],tempDF[tempDF['temp']!=True]['NormalizedActivity'], equal_var=False)[1]

        df.loc[df.shape[0]] = [ds, genome, CasVar, feature, 'logodds/welchs', logodds, w_ttest]

        
        
        
motifs = ['CA_18:20','GA_18:20','AC_18:20','CC_18:20','GG_18:20',
          'AT_18:20','CT_18:20','CG_18:20','AA_0:2','TT_0:2','CC_0:2',
          'TA_8:20','CT_8:20','GC_8:20','CG_8:20','CC_8:20','GG_8:20',
          'TTT_8:20', 'GGGG_14:20','GCC_15:20','CCCC_0:8','GGGG_0:7','GGG_0:20','TTTT_0:20',
          'GGGG_0:20','AAAAA_0:20','CCCCC_0:20', 'ExtremeGC_0:20']

for m in motifs:
    if m == 'ExtremeGC_0:20':
        for ds in mergedLibs.sort_values(['Genome','Year'])['Dataset_Cas9'].unique():
            tempDF = mergedLibs[mergedLibs['Dataset_Cas9']==ds].copy(deep=True)
            genome = tempDF['Genome'].unique()[0]
            CasVar = tempDF['Cas9 Variant'].unique()[0]
            
            feature = m
            if 'Functional' in tempDF['binnedThirds'].unique():
                freq_topThird = tempDF[(tempDF['binnedThirds']=='Functional')  & (tempDF[m]==True)].shape[0]/tempDF[tempDF['binnedThirds']=='Functional'].shape[0]
                freq_bottomThird = tempDF[(tempDF['binnedThirds']=='Non-Functional')  & (tempDF[m]==True)].shape[0]/tempDF[tempDF['binnedThirds']=='Non-Functional'].shape[0]

            else:
                freq_topThird = tempDF[(tempDF['binnedThirds']=='66-100%')  & (tempDF[m]==True)].shape[0]/tempDF[tempDF['binnedThirds']=='66-100%'].shape[0]
                freq_bottomThird = tempDF[(tempDF['binnedThirds']=='0-33%')  & (tempDF[m]==True)].shape[0]/tempDF[tempDF['binnedThirds']=='0-33%'].shape[0]
            # avoid dividing by 0
            freq_topThird = 0.001 if freq_topThird == 0 else freq_topThird 
            freq_bottomThird = 0.001 if freq_bottomThird == 0 else freq_bottomThird

            # log odds for magnitude/direction and pvalue
            logodds = np.log(freq_topThird/freq_bottomThird)
            w_ttest = ttest_ind(tempDF[tempDF[m]==True]['NormalizedActivity'],tempDF[tempDF[m]!=True]['NormalizedActivity'], equal_var=False)[1]

            df.loc[df.shape[0]] = [ds, genome, CasVar, feature, 'logodds/welchs', logodds, w_ttest]
        
    else:
        nt, nt_pos = m.split('_')
        nt_start, nt_stop = int(nt_pos.split(':')[0]), int(nt_pos.split(':')[1])
        mergedLibs['temp'] = [nt in x[nt_start:nt_stop] for x in mergedLibs['gRNA_20bp'].tolist()]
        for ds in mergedLibs.sort_values(['Genome','Year'])['Dataset_Cas9'].unique():
            tempDF = mergedLibs[mergedLibs['Dataset_Cas9']==ds].copy(deep=True)
            genome = tempDF['Genome'].unique()[0]
            CasVar = tempDF['Cas9 Variant'].unique()[0]
            feature = m
            if 'Functional' in tempDF['binnedThirds'].unique():
                freq_topThird = tempDF[(tempDF['binnedThirds']=='Functional')  & (tempDF['temp']==True)].shape[0]/tempDF[tempDF['binnedThirds']=='Functional'].shape[0]
                freq_bottomThird = tempDF[(tempDF['binnedThirds']=='Non-Functional')  & (tempDF['temp']==True)].shape[0]/tempDF[tempDF['binnedThirds']=='Non-Functional'].shape[0]

            else:
                freq_topThird = tempDF[(tempDF['binnedThirds']=='66-100%')  & (tempDF['temp']==True)].shape[0]/tempDF[tempDF['binnedThirds']=='66-100%'].shape[0]
                freq_bottomThird = tempDF[(tempDF['binnedThirds']=='0-33%')  & (tempDF['temp']==True)].shape[0]/tempDF[tempDF['binnedThirds']=='0-33%'].shape[0]
            # avoid dividing by 0
            freq_topThird = 0.001 if freq_topThird == 0 else freq_topThird 
            freq_bottomThird = 0.001 if freq_bottomThird == 0 else freq_bottomThird

            # log odds for magnitude/direction and pvalue
            logodds = np.log(freq_topThird/freq_bottomThird)
            w_ttest = ttest_ind(tempDF[tempDF['temp']==True]['NormalizedActivity'],tempDF[tempDF['temp']!=True]['NormalizedActivity'], equal_var=False)[1]

            df.loc[df.shape[0]] = [ds, genome, CasVar, feature, 'logodds/welchs', logodds, w_ttest]

     
        
motif_counts  = ['A_0:20','G_0:20','T_0:20','C_0:20','TT_0:20','GG_0:20', 'A_5:15']


for m in motif_counts:
    nt, nt_pos = m.split('_')
    nt_start, nt_stop = int(nt_pos.split(':')[0]), int(nt_pos.split(':')[1])
    mergedLibs['temp'] = [x[nt_start:nt_stop].count(nt) for x in mergedLibs['gRNA_20bp'].tolist()]
    for ds in mergedLibs.sort_values(['Genome','Year'])['Dataset_Cas9'].unique():
        tempDF = mergedLibs[mergedLibs['Dataset_Cas9']==ds].copy(deep=True)
        genome = tempDF['Genome'].unique()[0]
        CasVar = tempDF['Cas9 Variant'].unique()[0]
        
        pearson, pval = pearsonr(tempDF['temp'], tempDF['NormalizedActivity'])
        df.loc[df.shape[0]] = [ds, genome, CasVar, m, 'pearson', pearson, pval]

    

thermo_feats = ['GC_0:10','GC_11:20','GC_0:20','Tm_0:20','MFE_gRNA','MFE_gRNAwScaff']


for t in thermo_feats:
    for ds in mergedLibs.sort_values(['Genome','Year'])['Dataset_Cas9'].unique():
        tempDF = mergedLibs[mergedLibs['Dataset_Cas9']==ds].copy(deep=True)
        genome = tempDF['Genome'].unique()[0]
        CasVar = tempDF['Cas9 Variant'].unique()[0]

        pearson, pval = pearsonr(tempDF[t], tempDF['NormalizedActivity'])
        df.loc[df.shape[0]] = [ds, genome, CasVar, t, 'pearson', pearson, pval]

print(df.shape)
print(len(df['Feature'].unique()))

# %% [code]
# The code above was used to create the original csv file, which was then edited to include which species 
# features were predicted to impact in which way.
df = pd.read_csv(f'{Filepath}/SupplementalFileS9.csv')

df['Human'] = ['Positive' if "Human" in x else "Negative" if 'Human' in y else 'None' for x,y in df[['Species specific positive impact','Species specific negative impact']].values.tolist()]
df['E. coli'] = ['Positive' if "E. coli" in x else "Negative" if 'E. coli' in y else 'None' for x,y in df[['Species specific positive impact','Species specific negative impact']].values.tolist()]
df['Mouse'] = ['Positive' if "Mouse" in x else "Negative" if 'Mouse' in y else 'None' for x,y in df[['Species specific positive impact','Species specific negative impact']].values.tolist()]
df['Zebrafish'] = ['Positive' if "Zebrafish" in x else "Negative" if 'Zebrafish' in y else 'None' for x,y in df[['Species specific positive impact','Species specific negative impact']].values.tolist()]


# %% [code]
f, axes = plt.subplots(3,2, figsize=(10,15))
axes = axes.ravel()

# Direction_binary is 1 or -1
temp = df.groupby(["Feature (Feature/Nt _ position within gRNA)"])['Direction_binary'].sum() 
print(len(temp))
count = len(df['Dataset_Cas9'].unique()) # number of datasets
count_75 = count*0.75 # what would be 75% of datasets
all_ = len(temp[abs(temp)==count])/len(temp) # Fraction of features that are consistent across all datasets 
seventyfive = len(temp[abs(temp)>=count_75])/len(temp) - len(temp[abs(temp)>=count])/len(temp)# Fraction of features that are consistent across 75% datasets 
therest = 1 - (all_+seventyfive) # All other features
axes[0].pie([all_, seventyfive, therest],
           labels=['All datasets','75% or more', ''],
           colors=['orange','grey','blue'], 
           startangle=90);
axes[0].set_title('All '+str(count)+' datasets')
print(f"All:", [len(temp)*x for x in [all_, seventyfive, therest]])

for n, genome in enumerate(['Human','E. coli','Mouse','Zebrafish']):
    i = n+2
    temp = df[(df['Genome']==genome) & (df[genome]!='None')].groupby(["Feature (Feature/Nt _ position within gRNA)"])['Direction_binary'].sum()
    count = len(df[(df['Genome']==genome) & (df[genome]!='None')]['Dataset_Cas9'].unique())
    count_75 = count*0.75
    all_ = len(temp[abs(temp)>=count])/len(temp)
    seventyfive = len(temp[abs(temp)>=count_75])/len(temp) - len(temp[abs(temp)>=count])/len(temp)
    therest = 1 - (all_+seventyfive)
    print(f"{genome}+{count}", [len(temp)*x for x in [all_, seventyfive, therest]])
    axes[i].pie([all_, seventyfive, therest],
               labels=['All datasets','75% or more', ''],
               colors=['orange','grey','blue'],
               startangle=90)
    axes[i].set_title(genome+': '+str(count)+' datasets')


# %% [markdown]
# PAM context validation (Figure 3)

# %% [code]
mergedLibs['PostPAM3bp'] = [x[-3::] for x in mergedLibs['30bpSeq'].tolist()]
mergedLibs['PostPAM2bp'] = [x[-3:-1] for x in mergedLibs['30bpSeq'].tolist()]
mergedLibs['PostPAM1bp'] = [x[-3:-2] for x in mergedLibs['30bpSeq'].tolist()]
mergedLibs['PAMcontextFULL'] = [x[-6::] for x in mergedLibs['30bpSeq'].tolist()]
mergedLibs['PAM3bp'] = [x[-6:-3] for x in mergedLibs['30bpSeq'].tolist()]
mergedLibs['PAM4bp'] = [x[-6:-2] for x in mergedLibs['30bpSeq'].tolist()]

# %% [markdown]
## Correlation matrix (Fig 3b)

# %% [code]
plt.figure(figsize=(10,10))
plt.title("NGGH Validation")

# Exclude 3 datasets because no 4th nucleotide diversity (ie, Tálas et al use self-targeting gRNA. 4th nt is always T)
excluded_datasets= ['Wang2019-293T','Tálas2021-NEB5-alpha','Park2021-lenti293T']


col_group = ['Genome','Year','Dataset','Cas9 Variant','PostPAM1bp']
corr='pearson'
g = sns.heatmap(mergedLibs[~mergedLibs['Dataset'].isin(excluded_datasets)].groupby(col_group)['Activity'].mean().unstack().T.corr(method=corr).sort_index(level=0),
           linewidths=0.5, vmin=-1, vmax=1,  #mask=matrix,
            cbar_kws={'label': f"{corr}"},
            square=False, 
            cmap= sns.diverging_palette(20, 250, as_cmap=True));
g.xaxis.tick_top() # x axis on top
g.xaxis.set_label_position('top')
g.set_xticklabels(g.get_xticklabels(), rotation=45, ha='left');


# %% [code]
# Averaged activity of 4th nucleotide within each dataset (individual data for above plot)

f, axes = plt.subplots(5,8, figsize=(40,25), sharex=True, sharey=True)
axes = axes.ravel()


for i, ds in enumerate(mergedLibs[~mergedLibs['Dataset'].isin(excluded_datasets)].sort_values(['Genome','Year']).Dataset_Cas9.unique()):
    C = mergedLibs[mergedLibs['Dataset_Cas9']==ds]["Genome"].unique()[0]
    
    sns.barplot(x='PostPAM1bp', y='NormalizedActivity', ci='sd', order=['C','T','A','G'],
               capsize=.15, errwidth=0.9, ax=axes[i], color=species_color_dict[C],
               data=mergedLibs[mergedLibs['Dataset_Cas9']==ds])
    axes[i].set_title(ds)
    
    
sns.despine()

# %% [code]
# Frequency of 4th nucleotide within each dataset

f, axes = plt.subplots(5,8, figsize=(40,25), sharex=True)
axes = axes.ravel()

for i, ds in enumerate(mergedLibs.sort_values(['Genome','Year']).Dataset_Cas9.unique()):
    tempDF = mergedLibs[mergedLibs['Dataset_Cas9']==ds].copy(deep=True)
    
    
    axes[i].pie(tempDF['PostPAM1bp'].value_counts().sort_index(),
           labels=tempDF['PostPAM1bp'].value_counts().sort_index().index,
#             colors=['Red','Grey'],
           startangle=90)
    axes[i].set_title(ds)


# %% [markdown]
## Chari et al venn diagrams (Fig 3c)

# %% [code]
# Showing that most of the gRNA targeting the endogenous loci (left plot) showed no activity at all (red).

fig1, axes = plt.subplots(1, 2, figsize=(10,10))

tempDF = mergedLibs[mergedLibs['Dataset'].isin(["Chari2015-293T","Chari2015-lenti293T"])].copy(deep=True)
tempDF["Inactive_gRNA"] = tempDF["Activity"] == 0

axes[0].pie(tempDF[tempDF['Dataset']=='Chari2015-293T']['Inactive_gRNA'].value_counts().sort_index(ascending=False), 
           labels=["No activity detected","Active"],
            colors=['Red','Grey'],
           startangle=90)
axes[1].pie(tempDF[tempDF['Dataset']=='Chari2015-lenti293T']['Inactive_gRNA'].value_counts().sort_index(ascending=False),
           labels=["No activity detected","Active"],
            colors=['Red','Grey'],
           startangle=90)


# %% [markdown]
# PAM proximal seq (Figure 4-7)

# %% [markdown]
## Preditive power of partial sequences (Figure 4)

# %% [code]
# some dictionaries to label stuff later
targetTypeDict = mergedLibs.groupby(['Dataset_Cas9'])['Target Type'].unique().to_dict()
genomeDict = mergedLibs.groupby(['Dataset_Cas9'])['Genome'].unique().to_dict()
Cas9Dict = mergedLibs.groupby(['Dataset_Cas9'])['Cas9 Variant'].unique().to_dict()
dsDict = mergedLibs.groupby(['Dataset_Cas9'])['Dataset'].unique().to_dict()
yearDict = mergedLibs.groupby(['Dataset_Cas9'])['Year'].unique().to_dict()

# %% [code]

pearson_list = []
spearman_list = []
data_list = []
nucleotide_list = []
scaler = preprocessing.StandardScaler()

for ds in mergedLibs.sort_values(['Genome','Year'])['Dataset_Cas9'].unique().tolist():
    
    tempDF = mergedLibs[mergedLibs['Dataset_Cas9']==ds].copy(deep=True)

    x_whole = np.array([dinuc_encode(x) for x in tempDF['gRNA_mm20bp'].tolist()])
    
    # Leave 5 bp out
    for nt in np.arange(80,321, 16):
        if nt == 80: # leave first five nt out
            x_partial = x_whole[:,0:-nt]
        elif nt == 320: # don't leave anything out for this
            x_partial = x_whole # full sequence
        else: # leave 5 out
            x_partial = np.concatenate([x_whole[:,0:-nt], x_whole[:,(-nt+80)::]], axis=1)
        
        x_scaled = scaler.fit_transform(x_partial)
        
        LR, s, p, MFE = scaled_linearRegression(x_scaled, tempDF['NormalizedActivity'].values)
        
        for i,l in enumerate(p):
            nucleotide_list.append(nt)
            pearson_list.append(l)
            spearman_list.append(s[i])
            data_list.append(ds)
    
    
newDF_20bp = pd.DataFrame({"Dataset_Cas9": data_list, "Pearson": pearson_list, "Spearman": spearman_list, "XleftOut": nucleotide_list})
for ds in newDF_20bp['Dataset_Cas9'].unique().tolist():
    newDF_20bp.loc[newDF_20bp['Dataset_Cas9']==ds, 'Target Type'] = np.tile(targetTypeDict[ds][0], newDF_20bp.loc[newDF_20bp['Dataset_Cas9']==ds].shape[0])
    newDF_20bp.loc[newDF_20bp['Dataset_Cas9']==ds, 'Genome'] = np.tile(genomeDict[ds][0], newDF_20bp.loc[newDF_20bp['Dataset_Cas9']==ds].shape[0])    
    newDF_20bp.loc[newDF_20bp['Dataset_Cas9']==ds, 'Cas9 Variant'] = np.tile(Cas9Dict[ds][0], newDF_20bp.loc[newDF_20bp['Dataset_Cas9']==ds].shape[0])    
    newDF_20bp.loc[newDF_20bp['Dataset_Cas9']==ds, 'Dataset'] = np.tile(dsDict[ds][0], newDF_20bp.loc[newDF_20bp['Dataset_Cas9']==ds].shape[0])    


# %% [markdown]
##### Load csv

# %% [code]
newDF_20bp = pd.read_csv(f"{Filepath}/LinearRegressionResults_Leave5dinucsOut_20bpWmm.csv", index_col=0)

newDF_20bp['LibrarySize'] = [Overview.loc[Overview['Dataset_Cas9']==ds, 'Library size'].unique()[0] for ds in newDF_20bp['Dataset_Cas9'].tolist()]
newDF_20bp['gRNA Type'] = [Overview.loc[Overview['Dataset_Cas9']==ds, 'gRNA Type'].unique()[0] for ds in newDF_20bp['Dataset_Cas9'].tolist()]
newDF_20bp['ExptLength'] = [Overview.loc[Overview['Dataset_Cas9']==ds, 'Experiment Length (days)'].unique()[0] for ds in newDF_20bp['Dataset_Cas9'].tolist()]
newDF_20bp['Year'] = [yearDict[ds][0] for ds in newDF_20bp['Dataset_Cas9'].tolist()]


# %% [code]
tempDF = newDF_20bp[newDF_20bp['XleftOut'].isin([80,160,240,304,320])]\
            .sort_values(['Genome'])\
            .groupby(['Genome','Year','Dataset_Cas9','Cas9 Variant','XleftOut'])['Pearson'].mean().reset_index()\
            .pivot(index='Dataset_Cas9',columns='XleftOut')\
            .sort_values([('Genome',80),('Year',80)])['Pearson']

new_col = ['80_asPerc', '160_asPerc','240_asPerc','304_asPerc']

for col in new_col:
    tempDF[col] = tempDF[int(col.split('_')[0])]/tempDF[320]
    
f,axes = plt.subplots(1,2, figsize=(10,10), sharey=False, gridspec_kw={'width_ratios': [1, 3]})

sns.barplot(x='Pearson', y='Dataset_Cas9', ci='sd', color='darkgrey',order = tempDF.index.tolist(),
            data=newDF_20bp[newDF_20bp['XleftOut']==320], orient='h',
            ax=axes[0])
sns.stripplot(x='Pearson', y='Dataset_Cas9', color='black',order = tempDF.index.tolist(),
            data=newDF_20bp[newDF_20bp['XleftOut']==320], orient='h', marker='.',
            ax=axes[0])
axes[0].set_xlim(0,1)
sns.heatmap(tempDF[new_col], cmap=sns.light_palette(color='steelblue', reverse=True, as_cmap=True),
            linewidths=1, # annot=True,
           vmin=0, vmax=1, ax=axes[1])
axes[1].invert_xaxis()
axes[1].get_yaxis().set_visible(False)
axes[0].yaxis.grid(False) # Hide the horizontal gridlines
axes[0].xaxis.grid(True)
axes[1].set_xticklabels(['PAMprox','mid5bp','mid5bp','PAMdist']);


# %% [code]
sns.barplot(x='Target Type', y='Pearson', ci='sd', #order=list(np.arange(1,20)),
            data= newDF_20bp[newDF_20bp['XleftOut']==320].sort_values(by='LibrarySize'))

# %% [markdown]
## PAM prox correlations heatmap (Figure 5)

# %% [code]
mergedLibs['PAMprox10bp'] = [x[-10::] for x in mergedLibs['gRNA_20bp'].tolist()]
mergedLibs['PAMprox9bp'] = [x[-9::] for x in mergedLibs['gRNA_20bp'].tolist()]
mergedLibs['PAMprox8bp'] = [x[-8::] for x in mergedLibs['gRNA_20bp'].tolist()]
mergedLibs['PAMprox7bp'] = [x[-7::] for x in mergedLibs['gRNA_20bp'].tolist()]
mergedLibs['PAMprox6bp'] = [x[-6::] for x in mergedLibs['gRNA_20bp'].tolist()]
mergedLibs['PAMprox5bp'] = [x[-5::] for x in mergedLibs['gRNA_20bp'].tolist()]
mergedLibs['PAMprox4bp'] = [x[-4::] for x in mergedLibs['gRNA_20bp'].tolist()]
mergedLibs['PAMprox3bp'] = [x[-3::] for x in mergedLibs['gRNA_20bp'].tolist()]
mergedLibs['PAMprox2bp'] = [x[-2::] for x in mergedLibs['gRNA_20bp'].tolist()]
mergedLibs['PAMprox1bp'] = [x[-1::] for x in mergedLibs['gRNA_20bp'].tolist()]


# %% [code]
datasets = []
dataset_size = []
num_unique = []
i_list = []
genome= []
for i in np.arange(1,11):
    for ds in mergedLibs['Dataset_Cas9'].unique().tolist():
        uniqueSeqs = mergedLibs[mergedLibs['Dataset_Cas9']==ds][f'PAMprox{i}bp'].unique()
        num_unique.append(len(uniqueSeqs))
        datasets.append(ds)
        i_list.append(i)
        dataset_size.append(mergedLibs[mergedLibs['Dataset_Cas9']==ds].shape[0])
        genome.append(mergedLibs[mergedLibs['Dataset_Cas9']==ds]['Genome'].unique()[0])
df = pd.DataFrame({"Dataset_Cas9": datasets, 
                   "UniqueSeqs": num_unique, 
                   "SeqLength": i_list,
                   "Dataset_Size": dataset_size,
                  "Genome": genome})

dict_ = {}
for i in np.arange(1,11):
    dict_[i] = 4**i # how many unique sequences are possible?
    
df['Percent']= [x / dict_[y] for x, y in df[['UniqueSeqs','SeqLength']].values.tolist()]

# %% [code]
print('Wang2019 has 255/256 of 4 nt seqs. Lib size= 55k. 1015/1024 for 5mers')
print('Kim2019-SA has 256/256 of 4 nt seqs. Lib size= 12.8k. 1019/1024 for 5mers')
print('Kim2020-NBE has 256/256 of 4 nt seqs. Lib size= 7.1k. 1001/1024 for 5mers')

# %% [code]
f, axes = plt.subplots(1,3, figsize=(12,4))

sns.lineplot(x='SeqLength',y='Percent', ci='sd', data=df[df['Dataset_Cas9']!='Hart2016-Hct116-Cas9'], ax=axes[0])
sns.lineplot(x='SeqLength',y='Percent', data=df[df['Dataset_Cas9']=='Hart2016-Hct116-Cas9'],color='r', ax=axes[0])

sns.lineplot(x='SeqLength',y='Percent', hue='Dataset_Cas9', data=df, ax=axes[1], legend=False)
sns.lineplot(x='SeqLength',y='Percent', hue='Genome', data=df[df['Dataset_Cas9']!='Hart2016-Hct116-Cas9'], ax=axes[2], legend='full')
sns.lineplot(x='SeqLength',y='Percent', data=df[df['Dataset_Cas9']=='Hart2015-Hct116-Cas9'], ax=axes[2], linestyle='--', color='k')


for ax in axes:
    plt.sca(ax)
    plt.xticks(np.arange(1,11), np.arange(1,11))


# %% [code]
plt.figure(figsize=(10,10))
plt.title("PAM proximal 2bp average activity")

# Exclude Hart because library designed to exclude T in 4 PAM prox positions.

sns.heatmap(mergedLibs[mergedLibs['Dataset']!='Hart2015-Hct116'].groupby(['Genome','Year','Dataset','Cas9 Variant','PAMprox2bp'])['Activity'].mean().unstack().T.corr(),
           linewidths=0.2, square=False,
            vmin=-1, vmax=1,
            cmap=sns.diverging_palette(20, 250, as_cmap=True ));


# %% [code]
Kim2019gRNA = mergedLibs[mergedLibs['Dataset_Cas9']=='Kim2019-SA-lenti293T-Cas9']['gRNA'].tolist()
Doench2016gRNA = mergedLibs[mergedLibs['Dataset_Cas9']=='Doench2016-A375-Cas9']['gRNA'].tolist()
Doench2014gRNA = mergedLibs[mergedLibs['Dataset_Cas9']=='Doench2014-MOLM13/NB4/TF1-Cas9']['gRNA'].tolist()
Doench2014mousegRNA = mergedLibs[mergedLibs['Dataset_Cas9']=='Doench2014-EL4-Cas9']['gRNA'].tolist()

Moreb2017MG = mergedLibs[mergedLibs['Dataset_Cas9']=='Moreb2017-MG1655-Cas9-HF1']['gRNA'].tolist()
Moreb2017BW = mergedLibs[mergedLibs['Dataset_Cas9']=='Moreb2017-BW25113-Cas9-HF1']['gRNA'].tolist()
Moreb2020 = mergedLibs[mergedLibs['Dataset_Cas9']=='Moreb2020-W-Cas9-HF1']['gRNA'].tolist()


# %% [code]
Overlap_K19D16 = list(set(Kim2019gRNA).intersection(set(Doench2016gRNA)))
Overlap_K19D14 = list(set(Kim2019gRNA).intersection(set(Doench2014gRNA)))
Overlap_K19D14mouse = list(set(Kim2019gRNA).intersection(set(Doench2014mousegRNA)))

Overlap_M17M20_bw= list(set(Moreb2017BW).intersection(set(Moreb2020)))
Overlap_M17M20_bwmg= list(set(Moreb2020).intersection(set(Moreb2017MG).union(set(Moreb2017BW))))
Overlap_M17M20_mg= list(set(Moreb2017MG).intersection(set(Moreb2020)))


# %% [code]
plt.figure(figsize=(10,10))
plt.title("PAM proximal 2bp average activity")

# Exclude Hart because library designed to exclude T in 4 PAM prox positions.
# Exclude certain duplicates of libraries in multiple datasets:
test = mergedLibs[~((mergedLibs['Dataset_Cas9']=='Kim2019-SA-lenti293T-Cas9') & (mergedLibs['gRNA'].isin(Overlap_K19D16+Overlap_K19D14+Overlap_K19D14mouse)))].copy(deep=True)
test = test[~((test['Dataset_Cas9'].isin(['Moreb2017-BW25113-Cas9-HF1','Moreb2017-MG1655-Cas9-HF1'])) & (test['gRNA'].isin(Overlap_M17M20_bwmg)))].copy(deep=True)

sns.heatmap(test[test['Dataset']!='Hart2015-Hct116'].groupby(['Genome','Year','Dataset','Cas9 Variant','PAMprox2bp'])['Activity'].mean().unstack().T.corr(),
           linewidths=0.2, square=False,
            vmin=-1, vmax=1,
            cmap=sns.diverging_palette(20, 250, as_cmap=True ));


# %% [markdown]
Figure S3: Individual dataset averages that were correlated in the heatmap above (Figure 8 plots taken from this):

# %% [code]
f, axes = plt.subplots(8,6, figsize=(24,32), sharex=True, sharey=True)
axes = axes.ravel()

DinucOrder = mergedLibs[mergedLibs['Dataset_Cas9']=='Wang2019-293T-Cas9'].groupby(['PAMprox2bp'])['NormalizedActivity'].mean().sort_values().index.tolist()


for i, ds in enumerate(mergedLibs.sort_values(['Genome','Year']).Dataset_Cas9.unique()):
    C = mergedLibs[mergedLibs['Dataset_Cas9']==ds]["Genome"].unique()[0]
    sns.boxplot(x='PAMprox2bp', y='NormalizedActivity', order=DinucOrder,
               ax=axes[i], color=species_color_dict[C], 
               data=mergedLibs[mergedLibs['Dataset_Cas9']==ds])
    axes[i].set_title(ds)
    axes[i].set_ylim(0,1)
    
    
sns.despine()
plt.tight_layout()


# %% [code]
f, axes = plt.subplots(1,2, figsize=(10,4), sharex=True)
axes = axes.ravel()

DinucOrder = mergedLibs[mergedLibs['Dataset_Cas9']=='Moreb2020-W-Cas9-HF1'].groupby(['PAMprox2bp'])['NormalizedActivity'].mean().sort_values().index.tolist()
# DinucOrder = mergedLibs[mergedLibs['Dataset_Cas9']=='Kim2019-SA-lenti293T-Cas9'].groupby(['PAMprox2bp'])['NormalizedActivity'].mean().sort_values().index.tolist()


for i, ds in enumerate(['Moreb2020-W-Cas9-HF1','Moreb2020-W-Cas9-HF1-D1135E']):
# for i, ds in enumerate(['Kim2019-SA-lenti293T-Cas9','Kim2020-NB-lenti293T-Cas9']):
    C = mergedLibs[mergedLibs['Dataset_Cas9']==ds]["Genome"].unique()[0]
    
    sns.boxplot(x='PAMprox2bp', y='NormalizedActivity', order=DinucOrder,
               ax=axes[i], color='b', 
               data=mergedLibs[mergedLibs['Dataset_Cas9']==ds])

    axes[i].set_title(ds)
    axes[i].set_ylim(0,1)
    
    
sns.despine()
plt.tight_layout()


# %% [markdown]
Differences in high fidelity variants are not PAM proximal 

# %% [code]
f, axes = plt.subplots(1, 3, figsize=(15,4), sharex=True, sharey=True)
axes = axes.ravel()

DinucOrder = mergedLibs[mergedLibs['Dataset_Cas9']=='Wang2019-293T-Cas9'].groupby(['PAMprox2bp'])['NormalizedActivity'].mean().sort_values().index.tolist()


for i, ds in enumerate(['Wang2019-293T', 'Guo2018-MG1655','Kim2020-NB-lenti293T']):
    if i == 0:
        sns.barplot(x='PAMprox2bp', y='NormalizedActivity', ci='sd', order=DinucOrder, hue='Cas9 Variant', hue_order=['Cas9','Cas9-HF1','eCas9'],
                   capsize=.15, errwidth=0.9, ax=axes[i], #color=species_color_dict[C],
                   data=mergedLibs[mergedLibs['Dataset']==ds], dodge=False)
        axes[i].set_title(ds)
    elif i == 1:
        DinucOrder = mergedLibs[mergedLibs['Dataset_Cas9']==f'{ds}-Cas9'].groupby(['PAMprox2bp'])['NormalizedActivity'].mean().sort_values().index.tolist()
        
        sns.barplot(x='PAMprox2bp', y='NormalizedActivity', ci='sd', order=DinucOrder, hue='Cas9 Variant', hue_order=['Cas9','eCas9'],
                   capsize=.15, errwidth=0.9, ax=axes[i], #color=species_color_dict[C],
                   data=mergedLibs[mergedLibs['Dataset']==ds], dodge=False)
        axes[i].set_title(ds)
    elif i == 2:
        sns.barplot(x='PAMprox2bp', y='NormalizedActivity', ci='sd', order=DinucOrder, hue='Cas9 Variant', hue_order=['Cas9','eCas9','Cas9-HF1'],
                   capsize=.15, errwidth=0.9, ax=axes[i], #color=species_color_dict[C],
                   data=mergedLibs[mergedLibs['Dataset']==ds], dodge=False)
        axes[i].set_title(ds)
    
sns.despine()
for ax in f.axes:
    plt.sca(ax)
    plt.xticks(rotation=30)


# %% [markdown]
## PAM prox correlations - nuclease null (Figure 6)

# %% [code]
NucleaseNull = pd.read_excel(f'{Filepath}/SupplementalFile_NucleaseNull.xlsx', engine='openpyxl')

NucleaseNull['Dataset_Cas9'] = [f"{x}-{y}" for x,y in NucleaseNull[['Dataset','Cas9 Variant']].values.tolist()]
NucleaseNull['Year'] = [re.search(r"[0-9]{4,7}", x).group(0) for x in NucleaseNull['Dataset'].tolist()]
NucleaseNull['PAMprox5bp'] = [x.upper()[-5::] for x in NucleaseNull['gRNA'].tolist()]
NucleaseNull['PAMprox2bp'] = [x.upper()[-2::] for x in NucleaseNull['gRNA'].tolist()]
NucleaseNull['Pred_5bp'] = [dict_5bp[x.upper()] for x in NucleaseNull['PAMprox5bp'].tolist()]

# %% [code]

NonNuclease_merge = pd.concat([mergedLibs, NucleaseNull], join='inner')

plt.figure(figsize=(12,12))
sns.heatmap(NonNuclease_merge[(NonNuclease_merge['Dataset_Cas9']!='Hart2015-Hct116-Cas9')].groupby(['Genome','Year','Dataset','Cas9 Variant','PAMprox2bp'])['Activity'].mean().unstack().T.corr(),
           linewidths=0.2, square=False,
            vmin=-1, vmax=1,
            cmap=sns.diverging_palette(20, 250, as_cmap=True ));


# %% [code]
f, axes = plt.subplots(1,2, figsize=(10,4))
sns.histplot(x='Activity', stat='density', kde=True, 
             color='tab:purple', ax=axes[0],
             data=NucleaseNull[NucleaseNull['Dataset_Cas9']=='Horlbeck2016-K562-dCas9'])

sns.histplot(x='Activity', stat='density', kde=True, 
             color='tab:green', ax=axes[1], hue='Dataset_Cas9',
             data=NucleaseNull[~(NucleaseNull['Dataset_Cas9']=='Horlbeck2016-K562-dCas9')])

# %% [code]
NucleaseNull[NucleaseNull['Activity']==0]['Dataset_Cas9'].value_counts()

# %% [code]
NucleaseNull['Dataset_Cas9'].value_counts()

# %% [markdown]
## PAM prox predictions (Figure 7)

# %% [code]
ModScaffold = ['Kim2020-NB-lenti293T-Cas9','Kim2020-NB-lenti293T-xCas9','Kim2020-NB-lenti293T-Cas9-NG',
         'Kim2020-NB-lenti293T-eCas9','Kim2020-NB-lenti293T-Cas9-HF1','Kim2020-NB-lenti293T-HypaCas9',
         'Kim2020-NB-lenti293T-evoCas9','Kim2020-NB-lenti293T-Sniper-Cas9','Kim2020-NB-lenti293T-VRQR',
         'Park2021-lenti293T-Cas9'] # 10 datasets total

# %% [markdown]
Figure 7a

# %% [code]
include = ['Wang2019-293T-Cas9', 'Kim2019-SA-lenti293T-Cas9'] 

df=pd.DataFrame(columns=['Dataset','gRNAend','UniqueSeqs','SeqLength','Dataset_Size','Genome'])

for i in np.arange(1,8):
    
    uniqueSeqs = mergedLibs[mergedLibs['Dataset_Cas9'].isin(include)][f'PAMprox{i}bp'].unique() # how many unique sequences are present?

    df.loc[df.shape[0]] = ['both', 'PAMprox', len(uniqueSeqs), int(i), 
                           mergedLibs[mergedLibs['Dataset_Cas9'].isin(include)]['gRNA'].unique().shape[0],
                          'genome']
    uniqueSeqs = mergedLibs[mergedLibs['Dataset_Cas9']==include[0]][f'PAMprox{i}bp'].unique() # how many unique sequences are present?
    
    df.loc[df.shape[0]] = ['Wang2019', 'PAMprox', len(uniqueSeqs), int(i), 
                           mergedLibs[mergedLibs['Dataset_Cas9']==include[0]]['gRNA'].unique().shape[0],
                          'genome']
    uniqueSeqs = mergedLibs[mergedLibs['Dataset_Cas9']==include[1]][f'PAMprox{i}bp'].unique() # how many unique sequences are present?
    
    df.loc[df.shape[0]] = ['Kim2019-SA', 'PAMprox', len(uniqueSeqs), int(i), 
                           mergedLibs[mergedLibs['Dataset_Cas9']==include[1]]['gRNA'].unique().shape[0],
                          'genome']

dict_ = {}
for i in np.arange(1,8):
    dict_[i] = 4**i # how many unique sequences are possible?
    
df['Percent']= [x / dict_[y] for x, y in df[['UniqueSeqs','SeqLength']].values.tolist()]

sns.lineplot(x='SeqLength',y='Percent', ci='sd', 
             hue='Dataset', palette=['purple', 'k', 'grey'],
                 data=df)
plt.axvline(5, ls='--', color='grey', linewidth=0.5);


# %% [code]

dict_1bp = mergedLibs[(mergedLibs['Dataset_Cas9'].isin(['Wang2019-293T-Cas9','Kim2019-SA-lenti293T-Cas9']))].groupby(['PAMprox1bp'])['NormalizedActivity'].mean().sort_index().to_dict()
dict_2bp = mergedLibs[(mergedLibs['Dataset_Cas9'].isin(['Wang2019-293T-Cas9','Kim2019-SA-lenti293T-Cas9']))].groupby(['PAMprox2bp'])['NormalizedActivity'].mean().sort_index().to_dict()
dict_3bp = mergedLibs[(mergedLibs['Dataset_Cas9'].isin(['Wang2019-293T-Cas9','Kim2019-SA-lenti293T-Cas9']))].groupby(['PAMprox3bp'])['NormalizedActivity'].mean().sort_index().to_dict()
dict_4bp = mergedLibs[(mergedLibs['Dataset_Cas9'].isin(['Wang2019-293T-Cas9','Kim2019-SA-lenti293T-Cas9']))].groupby(['PAMprox4bp'])['NormalizedActivity'].mean().sort_index().to_dict()
dict_5bp = mergedLibs[(mergedLibs['Dataset_Cas9'].isin(['Wang2019-293T-Cas9','Kim2019-SA-lenti293T-Cas9']))].groupby(['PAMprox5bp'])['NormalizedActivity'].mean().sort_index().to_dict()

mergedLibs['Pred_1bp'] = [dict_1bp[x[-1::]] for x in mergedLibs['gRNA'].tolist()]
mergedLibs['Pred_2bp'] = [dict_2bp[x[-2::]] for x in mergedLibs['gRNA'].tolist()]
mergedLibs['Pred_3bp'] = [dict_3bp[x[-3::]] for x in mergedLibs['gRNA'].tolist()]
mergedLibs['Pred_4bp'] = [dict_4bp[x[-4::]] for x in mergedLibs['gRNA'].tolist()]
mergedLibs['Pred_5bp'] = [dict_5bp[x[-5::]] for x in mergedLibs['gRNA'].tolist()]

tempDF2 = pd.DataFrame(columns=["Dataset_Cas9", "SeqLength", "Pearson", "Spearman"])

for i, ds in enumerate(mergedLibs.sort_values(['Genome','Year'])['Dataset_Cas9'].unique()):
    tempDF = mergedLibs[mergedLibs['Dataset_Cas9']==ds].copy(deep=True)

    tempDF2.loc[tempDF2.shape[0]] = [ds,1, pearsonr(tempDF['NormalizedActivity'], tempDF['Pred_1bp'])[0], spearmanr(tempDF['NormalizedActivity'], tempDF['Pred_1bp'])[0]]
    tempDF2.loc[tempDF2.shape[0]] = [ds,2, pearsonr(tempDF['NormalizedActivity'], tempDF['Pred_2bp'])[0], spearmanr(tempDF['NormalizedActivity'], tempDF['Pred_2bp'])[0]]
    tempDF2.loc[tempDF2.shape[0]] = [ds,3, pearsonr(tempDF['NormalizedActivity'], tempDF['Pred_3bp'])[0], spearmanr(tempDF['NormalizedActivity'], tempDF['Pred_3bp'])[0]]
    tempDF2.loc[tempDF2.shape[0]] = [ds,4, pearsonr(tempDF['NormalizedActivity'], tempDF['Pred_4bp'])[0], spearmanr(tempDF['NormalizedActivity'], tempDF['Pred_4bp'])[0]]
    tempDF2.loc[tempDF2.shape[0]] = [ds,5, pearsonr(tempDF['NormalizedActivity'], tempDF['Pred_5bp'])[0], spearmanr(tempDF['NormalizedActivity'], tempDF['Pred_5bp'])[0]]

plt.figure(figsize=(15,4))
sns.barplot(x='Dataset_Cas9', y='Pearson', hue='SeqLength', data=tempDF2)
plt.grid(axis='y')
plt.xticks(rotation=45, ha='right');

# %% [markdown]
Figure 7c:

# %% [code]
plt.figure(figsize=(4,8))

order_ = ['Wang2019-293T-Cas9', 'Wang2019-293T-eCas9', 'Wang2019-293T-Cas9-HF1', 'Kim2019-SA-lenti293T-Cas9',
          'Kim2020-NBE-lenti293T-Cas9', 'Kim2020-NBE-lenti293T-xCas9', 'Kim2020-NBE-lenti293T-Cas9-NG',
          'Aguirre2016-A673-Cas9', 'Meyers2017-A549-Cas9',
          'Wang2017-P31/FUJ-Cas9', 'Chari2015-lenti293T-Cas9', 'Xu2015-HL60-Cas9', 'Xu2015-KBM7-Cas9', 
          'Doench2014-MOLM13/NB4/TF1-Cas9','Doench2014-A375-Cas9', 'Doench2016-A375-Cas9', 'Hart2015-Hct116-Cas9',
          'Xiang2021-NoDox-293T-Cas9', 'Xiang2021-Dox-293T-Cas9',
          'Kim2020-NB-lenti293T-Cas9', 'Kim2020-NB-lenti293T-Sniper-Cas9', 'Kim2020-NB-lenti293T-evoCas9',
          'Kim2020-NB-lenti293T-Cas9-HF1', 'Kim2020-NB-lenti293T-eCas9', 'Kim2020-NB-lenti293T-HypaCas9',
          'Kim2020-NB-lenti293T-xCas9', 'Kim2020-NB-lenti293T-Cas9-NG', 'Kim2020-NB-lenti293T-VRQR',
          'Park2021-lenti293T-Cas9']

sns.barplot(y='Dataset_Cas9', x='Pearson', color='steelblue', order=order_, orient='h',
            data=tempDF2[(tempDF2['Dataset_Cas9'].isin(mergedLibs[mergedLibs['Genome']=='Human']['Dataset_Cas9'].unique())
                         & (tempDF2['SeqLength']==5))])
plt.grid(axis='x')


# %% [markdown]
Table embedded in Figure 7b:

# %% [code]
mergedLibs[mergedLibs['Dataset_Cas9'].isin(['Wang2019-293T-Cas9','Kim2019-SA-lenti293T-Cas9'])].groupby(['PAMprox5bp'])['NormalizedActivity'].mean().sort_values(ascending=False)

# %% [markdown]
Figure 7g:

# %% [code]
all_ordered = ['Wang2019-293T-Cas9','Kim2019-SA-lenti293T-Cas9']

f, axes = plt.subplots(1,2, figsize=((2*3),(1*3)), sharex=True, sharey=True, gridspec_kw = {'wspace':0, 'hspace':0})
for i, ds in enumerate(all_ordered):
#     axes = plt.subplot(gs1[i])
    sns.histplot(x='Pred_5bp', y='NormalizedActivity', 
               ax=axes[i], #color='dodgerblue',
               data=mergedLibs[mergedLibs['Dataset_Cas9']==ds])
#     axes[i].set_title(ds)
    axes[i].set_ylim(-0.05,1.05)
    axes[i].set_xlim(-0.05,1.05)


# %% [markdown]
Figure 7h:

# %% [code]
import matplotlib.gridspec as gridspec

f, axes = plt.subplots(9,3, figsize=((3*3),(9*3)), sharex=True, sharey=True, gridspec_kw = {'wspace':0, 'hspace':0})


axes = axes.ravel()
all_ordered = ['Wang2019-293T-Cas9-HF1', 'Wang2019-293T-eCas9',
          'Kim2020-NBE-lenti293T-Cas9', 'Kim2020-NBE-lenti293T-xCas9', 'Kim2020-NBE-lenti293T-Cas9-NG',
          'Aguirre2016-A673-Cas9','Meyers2017-A549-Cas9',
          'Wang2017-P31/FUJ-Cas9', 'Chari2015-lenti293T-Cas9', 'Xu2015-HL60-Cas9', 'Xu2015-KBM7-Cas9', 
          'Doench2014-MOLM13/NB4/TF1-Cas9','Doench2014-A375-Cas9','Doench2016-A375-Cas9','Hart2015-Hct116-Cas9',
          'Xiang2021-NoDox-293T-Cas9','Xiang2021-Dox-293T-Cas9',
          'Kim2020-NB-lenti293T-Cas9','Kim2020-NB-lenti293T-Sniper-Cas9','Kim2020-NB-lenti293T-evoCas9',
          'Kim2020-NB-lenti293T-Cas9-HF1','Kim2020-NB-lenti293T-eCas9','Kim2020-NB-lenti293T-HypaCas9',
          'Kim2020-NB-lenti293T-xCas9','Kim2020-NB-lenti293T-Cas9-NG','Kim2020-NB-lenti293T-VRQR',
          'Park2021-lenti293T-Cas9'] # 6
          
# 'Wang2019-293T-Cas9','Kim2019-SA-lenti293T-Cas9',

for i, ds in enumerate(all_ordered):
#     axes = plt.subplot(gs1[i])
    sns.histplot(x='Pred_5bp', y='NormalizedActivity', 
               ax=axes[i], #color='dodgerblue',
               data=mergedLibs[mergedLibs['Dataset_Cas9']==ds])
#     axes[i].set_title(ds)
    axes[i].set_ylim(-0.05,1.05)
    axes[i].set_xlim(-0.05,1.05)


# %% [markdown]
Following cells are for Figure 5e-g:

# %% [code]
mergedLibs['Residual_Human'] = mergedLibs['NormalizedActivity'] - mergedLibs['Pred_5bp']

# %% [code]
f, axes = plt.subplots(6,4, figsize=((4*3),(6*3)), sharex=True, sharey=False)
axes = axes.ravel()
all_ordered = ['Wang2019-293T-Cas9','Kim2019-SA-lenti293T-Cas9', 'Kim2020-NBE-lenti293T-Cas9',  'Chari2015-lenti293T-Cas9',
          'Wang2019-293T-eCas9',    'Xu2015-HL60-Cas9', 'Kim2020-NBE-lenti293T-xCas9',           'Doench2014-A375-Cas9',
          'Wang2019-293T-Cas9-HF1', 'Xu2015-KBM7-Cas9', 'Kim2020-NBE-lenti293T-Cas9-NG','Doench2014-MOLM13/NB4/TF1-Cas9',
          'Doench2016-A375-Cas9',     'Hart2016-Hct116-Cas9', 'Kim2020-NB-lenti293T-Cas9','Kim2020-NB-lenti293T-Sniper-Cas9',
          'Kim2020-NB-lenti293T-evoCas9','Kim2020-NB-lenti293T-Cas9-HF1','Kim2020-NB-lenti293T-eCas9','Kim2020-NB-lenti293T-HypaCas9',
          'Kim2020-NB-lenti293T-xCas9','Kim2020-NB-lenti293T-Cas9-NG',   'Kim2020-NB-lenti293T-VRQR', 'Park2021-lenti293T-Cas9'] # 6
          


for i, ds in enumerate(all_ordered):
    sns.histplot(x='Residual_Human', stat='density', kde=True,
               ax=axes[i], #color='dodgerblue',
               data=mergedLibs[mergedLibs['Dataset_Cas9']==ds])
    axes[i].set_title(ds)
    axes[i].axvline(0, c = 'dimgrey')


# %% [markdown]
Figure 7d-f

# %% [code]
# modScaffoldDatasets = ['Kim2020-NB-lenti293T','Park2021-lenti293T']
modScaffoldDatasets = ['Kim2020-NB-lenti293T','Park2021-lenti293T','Xiang2021-Dox-293T']

f, axes = plt.subplots(1,3, figsize=(15,4))

sns.histplot(x='Residual_Human', stat='density', kde=True, color='darkblue', ax=axes[0],
             data=mergedLibs[(mergedLibs['Dataset_Cas9'].isin(['Wang2019-293T-Cas9','Kim2019-SA-lenti293T-Cas9']))])
sns.histplot(x='Residual_Human', stat='density', kde=True, color='grey', ax=axes[1],
             data=mergedLibs[(mergedLibs['Genome']=="Human") & (mergedLibs['Cas9 Variant']=="Cas9") &
                             (mergedLibs['Dataset'].isin(modScaffoldDatasets)) &
                            (mergedLibs['Dataset_Cas9']!='Wang2019-293T-Cas9')])
sns.histplot(x='Residual_Human', stat='density', kde=True, color='orange', ax=axes[1],
             data=mergedLibs[(mergedLibs['Genome']=="Human") & (mergedLibs['Cas9 Variant']=="Cas9") &
                             (~mergedLibs['Dataset'].isin(modScaffoldDatasets)) &
                            (~mergedLibs['Dataset_Cas9'].isin(['Wang2019-293T-Cas9','Kim2019-SA-lenti293T-Cas9']))])
sns.histplot(x='Residual_Human', stat='density', kde=True, color='grey', ax=axes[2],
             data=mergedLibs[(mergedLibs['Genome']=="Human") & (mergedLibs['Cas9 Variant']!="Cas9") &
                             (mergedLibs['Dataset'].isin(modScaffoldDatasets)) &
                            (mergedLibs['Dataset_Cas9']!='Wang2019-293T-Cas9')])
sns.histplot(x='Residual_Human', stat='density', kde=True, color='orange', ax=axes[2],
             data=mergedLibs[(mergedLibs['Genome']=="Human") & (mergedLibs['Cas9 Variant']!="Cas9") &
                             (~mergedLibs['Dataset'].isin(modScaffoldDatasets)) &
                            (~mergedLibs['Dataset_Cas9'].isin(['Wang2019-293T-Cas9','Kim2019-SA-lenti293T-Cas9']))])
axes[0].set_title('Cas9')
axes[1].set_title('Cas9')
axes[2].set_title('Cas9 Variants')
axes[0].axvline(0, c='dimgrey')
axes[1].axvline(0, c='dimgrey')
axes[2].axvline(0, c='dimgrey')
axes[1].legend(['Modified Scaffold', 'Conventional scaffold'])
axes[2].legend(['Modified Scaffold', 'Conventional scaffold'])


# %% [markdown]
Supp. Fig S5:

# %% [code]
modified_Scaffolds = ['Kim2020-NB-lenti293T-Cas9','Kim2020-NB-lenti293T-xCas9','Kim2020-NB-lenti293T-Cas9-NG',
         'Kim2020-NB-lenti293T-eCas9','Kim2020-NB-lenti293T-Cas9-HF1','Kim2020-NB-lenti293T-HypaCas9',
         'Kim2020-NB-lenti293T-evoCas9','Kim2020-NB-lenti293T-Sniper-Cas9','Kim2020-NB-lenti293T-VRQR',
         'Park2021-lenti293T-Cas9', 'Chari2015-293T-Cas9'] # 10 datasets with modified scaffold. 
        # also exclude Chari2015 data targeting endogenous sites as most of this dataset didn't have activity
    
plt.figure(figsize=(15,4))
sns.barplot(x='Dataset_Cas9', y='Pearson', hue='SeqLength', data=tempDF2[(tempDF2['Dataset_Cas9'].isin(mergedLibs[mergedLibs['Genome']=='Human']['Dataset_Cas9'].unique())) &
                                                                        (~tempDF2['Dataset_Cas9'].isin(modified_Scaffolds))])
plt.grid(axis='y')
plt.xticks(rotation=45, ha='right');


# %% [markdown]
Supp. Fig S7:

# %% [code]
gRNAneeds = pd.DataFrame(columns=['Kmer','NumberOfKmers','Replicates per Kmer','LibrarySize'])
for i in np.arange(1,11):
    possibleKmers = 4**i
    for replicatesPerKmer in [1, 3, 5, 10]:
        libSize = possibleKmers * replicatesPerKmer
        gRNAneeds.loc[gRNAneeds.shape[0]] = [i, possibleKmers, replicatesPerKmer, libSize]
    
sns.barplot(x='Kmer', y='LibrarySize', hue='Replicates per Kmer', data=gRNAneeds)
plt.axhline(mergedLibs[mergedLibs['Dataset_Cas9']=='Wang2019-293T-Cas9'].shape[0], color='k', ls='--')
plt.axhline(mergedLibs[mergedLibs['Genome']=='Human'].shape[0], color='blue', ls='--')
plt.grid(axis='y')
plt.yscale('log')


# %% [markdown]
Supp. Fig S7:

# %% [code]
# For each K-mer length, 1-5
# Select n number of gRNA, average activity and predict datasets

HumanSubsetDS = mergedLibs[(~mergedLibs['Dataset_Cas9'].isin(modified_Scaffolds)) &
                          (mergedLibs['Genome']=='Human')].copy(deep=True)

tempDF4 = pd.DataFrame(columns=["Dataset_Cas9","NumberOfReplicates", "KmerLength", "Pearson", "Spearman"])

for i in np.arange(1,6):
    CAT = "".join
    Kmers = {CAT(bases) for bases in product(*repeat("ACGT", i))}
    for replicates in [1,3,5,10]:
        for _ in np.arange(10):
            dict_ = {}
            missingKmers = []
            if i < 4:
                for k in Kmers:
                    dict_[k] = HumanSubsetDS[(HumanSubsetDS['Dataset_Cas9']=='Wang2019-293T-Cas9') &
                                         (HumanSubsetDS[f'PAMprox{i}bp']==k)].sample(n=replicates)['NormalizedActivity'].mean()
            else:
                for k in Kmers:
                    try: # some kmers have less than the required number of gRNA
                        dict_[k] = HumanSubsetDS[(HumanSubsetDS['Dataset_Cas9'].isin(['Wang2019-293T-Cas9','Kim2019-SA-lenti293T-Cas9'])) &
                                             (HumanSubsetDS[f'PAMprox{i}bp']==k)].sample(n=replicates)['NormalizedActivity'].mean()
                    except:
    #                     print(f'less than {replicates} reps for kmer {k}')
                        missingKmers.append(k)
                        dict_[k] = HumanSubsetDS[(HumanSubsetDS['Dataset_Cas9'].isin(['Wang2019-293T-Cas9','Kim2019-SA-lenti293T-Cas9'])) &
                                             (HumanSubsetDS[f'PAMprox{i}bp']==k)]['NormalizedActivity'].mean()
            if len(missingKmers) > 0:
                print(f'less than {replicates} for the following kmers:', missingKmers)
            HumanSubsetDS['temp'] = [dict_[k] for k in HumanSubsetDS[f'PAMprox{i}bp'].tolist()]

            for u, ds in enumerate(HumanSubsetDS.sort_values(['Genome','Year'])['Dataset_Cas9'].unique()):
                tempDF = HumanSubsetDS[HumanSubsetDS['Dataset_Cas9']==ds].copy(deep=True)

                tempDF4.loc[tempDF4.shape[0]] = [ds,replicates, i, pearsonr(tempDF['NormalizedActivity'], tempDF['temp'])[0], spearmanr(tempDF['NormalizedActivity'], tempDF['temp'])[0]]


# %% [code]
f, axes = plt.subplots(4,1, figsize=(14,18), sharex=True, sharey=True)

for i, reps in enumerate([1,3,5,10]):
    sns.barplot(x='Dataset_Cas9', y='Pearson', hue='KmerLength', ci='sd',capsize=.15, errwidth=0.9,
                data=tempDF4[tempDF4['NumberOfReplicates']==reps], ax=axes[i])
    sns.stripplot(x='Dataset_Cas9', y='Pearson', hue="KmerLength", marker='.', dodge=True,
                  data=tempDF4[tempDF4['NumberOfReplicates']==reps], ax=axes[i])

    axes[i].set_title(f'Designing {reps} gRNA per Kmer. Average of 10 random samplings')
    axes[i].grid(axis='y')
    axes[i].set_ylim(0,0.68)
plt.sca(axes[i])
plt.xticks(rotation=45, ha='right')


# %% [markdown]
Same analysis but for E. coli datasets (Supp. Fig S6):

# %% [markdown]
Supp. Fig S6a

# %% [code]
include = ['Guo2018-MG1655-Cas9', 'Moreb2017-MG1655-Cas9-HF1'] 

df=pd.DataFrame(columns=['Dataset','gRNAend','UniqueSeqs','SeqLength','Dataset_Size','Genome'])

for i in np.arange(1,8):
    
    uniqueSeqs = mergedLibs[mergedLibs['Dataset_Cas9'].isin(include)][f'PAMprox{i}bp'].unique()

    df.loc[df.shape[0]] = ['both', 'PAMprox', len(uniqueSeqs), int(i), 
                           mergedLibs[mergedLibs['Dataset_Cas9'].isin(include)]['gRNA'].unique().shape[0],
                          'genome']
    uniqueSeqs = mergedLibs[mergedLibs['Dataset_Cas9']==include[0]][f'PAMprox{i}bp'].unique()
    
    df.loc[df.shape[0]] = ['Guo2018', 'PAMprox', len(uniqueSeqs), int(i), 
                           mergedLibs[mergedLibs['Dataset_Cas9']==include[0]]['gRNA'].unique().shape[0],
                          'genome']
    uniqueSeqs = mergedLibs[mergedLibs['Dataset_Cas9']==include[1]][f'PAMprox{i}bp'].unique()
    
    df.loc[df.shape[0]] = ['Moreb2017', 'PAMprox', len(uniqueSeqs), int(i), 
                           mergedLibs[mergedLibs['Dataset_Cas9']==include[1]]['gRNA'].unique().shape[0],
                          'genome']

dict_ = {}
for i in np.arange(1,8):
    dict_[i] = 4**i # how many unique sequences are possible?
    
df['Percent']= [x / dict_[y] for x, y in df[['UniqueSeqs','SeqLength']].values.tolist()]

sns.lineplot(x='SeqLength',y='Percent', ci='sd', 
             hue='Dataset', palette=['purple', 'k', 'grey'],
                 data=df)
plt.axvline(5, ls='--', color='grey', linewidth=0.5)


# %% [code]
dict_2bpColi = mergedLibs[mergedLibs['Dataset_Cas9']=='Guo2018-MG1655-Cas9'].groupby(['PAMprox2bp'])['NormalizedActivity'].mean().sort_index().to_dict()
dict_3bpColi = mergedLibs[mergedLibs['Dataset_Cas9']=='Guo2018-MG1655-Cas9'].groupby(['PAMprox3bp'])['NormalizedActivity'].mean().sort_index().to_dict()
dict_4bpColi = mergedLibs[mergedLibs['Dataset_Cas9']=='Guo2018-MG1655-Cas9'].groupby(['PAMprox4bp'])['NormalizedActivity'].mean().sort_index().to_dict()
dict_5bpColi = mergedLibs[mergedLibs['Dataset_Cas9'].isin(['Guo2018-MG1655-Cas9','Moreb2017-MG1655-Cas9-HF1'])].groupby(['PAMprox5bp'])['NormalizedActivity'].mean().sort_index().to_dict()

mergedLibs['Pred_4bpColi'] = [dict_4bpColi[x[-4::]] for x in mergedLibs['gRNA'].tolist()]
mergedLibs['Pred_3bpColi'] = [dict_3bpColi[x[-3::]] for x in mergedLibs['gRNA'].tolist()]
mergedLibs['Pred_2bpColi'] = [dict_2bpColi[x[-2::]] for x in mergedLibs['gRNA'].tolist()]
mergedLibs['Pred_5bpColi'] = [dict_5bpColi[x[-5::]] for x in mergedLibs['gRNA'].tolist()]

mergedLibs['Pred_DiffColi'] = mergedLibs['NormalizedActivity'] - mergedLibs['Pred_5bpColi']

f, axes = plt.subplots(2,4, figsize=(20,10))
axes = axes.ravel()
for i,ds in enumerate(mergedLibs[(mergedLibs['Genome']=='E. coli')]['Dataset_Cas9'].unique()):
    
    sns.scatterplot(x='Pred_5bpColi', y='NormalizedActivity', marker='.', #hue='temp',
                    data=mergedLibs[(mergedLibs['Dataset_Cas9']==ds)], ax=axes[i])
    axes[i].set_title(ds)

# %% [code]
tempDF3 = pd.DataFrame(columns=["Dataset_Cas9", "SeqLength", "Pearson", "Spearman"])

for i, ds in enumerate(mergedLibs.sort_values(['Genome','Year'])['Dataset_Cas9'].unique()):
    tempDF = mergedLibs[mergedLibs['Dataset_Cas9']==ds].copy(deep=True)
    
    tempDF3.loc[tempDF3.shape[0]] = [ds,2, pearsonr(tempDF['NormalizedActivity'], tempDF['Pred_2bpColi'])[0], spearmanr(tempDF['NormalizedActivity'], tempDF['Pred_2bpColi'])[0]]
    tempDF3.loc[tempDF3.shape[0]] = [ds,3, pearsonr(tempDF['NormalizedActivity'], tempDF['Pred_3bpColi'])[0], spearmanr(tempDF['NormalizedActivity'], tempDF['Pred_3bpColi'])[0]]
    tempDF3.loc[tempDF3.shape[0]] = [ds,4, pearsonr(tempDF['NormalizedActivity'], tempDF['Pred_4bpColi'])[0], spearmanr(tempDF['NormalizedActivity'], tempDF['Pred_4bpColi'])[0]]
    tempDF3.loc[tempDF3.shape[0]] = [ds,5, pearsonr(tempDF['NormalizedActivity'], tempDF['Pred_5bpColi'])[0], spearmanr(tempDF['NormalizedActivity'], tempDF['Pred_5bpColi'])[0]]

plt.figure(figsize=(15,4))
sns.barplot(x='Dataset_Cas9', y='Pearson', hue='SeqLength', data=tempDF3)
plt.grid(axis='y')
plt.xticks(rotation=45, ha='right');

# %% [markdown]
Supp. Fig S6b

# %% [code]
plt.figure(figsize=(8,4))
sns.barplot(x='Dataset_Cas9', y='Pearson', color='r',
            data=tempDF3[(tempDF3['Dataset_Cas9'].isin(mergedLibs[mergedLibs['Genome']=='E. coli']['Dataset_Cas9'].unique())
                         & (tempDF3['SeqLength']==5))])
plt.grid(axis='y')
plt.xticks(rotation=45, ha='right');


# %% [markdown]
Supp. Fig S6c

# %% [code]
f, axes = plt.subplots(2,4, figsize=(12,6), sharey=True, sharex=True)
axes = axes.ravel()
for i,ds in enumerate(mergedLibs[(mergedLibs['Genome']=='E. coli')]['Dataset_Cas9'].unique()):


    sns.histplot(x='Pred_5bpColi', y='NormalizedActivity', 
               ax=axes[i], color='orangered',
               data=mergedLibs[mergedLibs['Dataset_Cas9']==ds])
    axes[i].set_title(ds)
    axes[i].set_ylim(0,1)


# %% [markdown]
Figure 7i

# %% [code]
NucleaseNull['Dataset_Cas9'].unique()

# %% [code]

newDS = ['Horlbeck2016-K562-dCas9','Marquart2020-293T-ABE8e','Marquart2020-293T-ABEmax','Marquart2020-293T-BE4',
        'Marquart2020-293T-TargetAID']


tempDF2 = pd.DataFrame(columns=["Dataset_Cas9", "SeqLength", "Pearson", "Spearman"])


for i, ds in enumerate(newDS):
    tempDF = NucleaseNull[NucleaseNull['Dataset_Cas9']==ds].copy(deep=True)

    tempDF2.loc[tempDF2.shape[0]] = [ds,5, pearsonr(tempDF['Activity'], tempDF['Pred_5bp'])[0], spearmanr(tempDF['Activity'], tempDF['Pred_5bp'])[0]]

plt.figure(figsize=(4,3))
sns.barplot(x='Pearson', y='Dataset_Cas9', ci='sd', orient='horizontal', data=tempDF2)


# %% [code]
NucleaseNull['NormalizedActivity'] = np.zeros(NucleaseNull.shape[0])


for ds in newDS:
    x = NucleaseNull.loc[NucleaseNull['Dataset_Cas9']==ds, 'Activity'].values
    scaler = preprocessing.MinMaxScaler()
    x_scaled = scaler.fit_transform(x.reshape(-1,1))
    NucleaseNull.loc[NucleaseNull['Dataset_Cas9']==ds, 'NormalizedActivity'] = x_scaled

# %% [markdown]
Figure 7k

# %% [code]

newDS = ['Horlbeck2016-K562-dCas9','Marquart2020-293T-ABE8e','Marquart2020-293T-ABEmax','Marquart2020-293T-BE4',
        'Marquart2020-293T-TargetAID']

# test = NonNuclease_merge[NonNuclease_merge['Dataset_Cas9'].isin(newDS)].copy(deep=True)
f,axes = plt.subplots(1,5, figsize=(15,3), sharey=True, gridspec_kw = {'wspace':0, 'hspace':0})

colors = ['tab:purple','tab:green','tab:green','tab:green','tab:green']

for i, ds in enumerate(newDS):
    temp = NucleaseNull[NucleaseNull['Dataset_Cas9']==ds].copy(deep=True)

    sns.histplot(x='Pred_5bp', y='NormalizedActivity', 
               ax=axes[i], #color=colors[i],
               data=temp )
    axes[i].set_xlim(-0.05,1.05)
    

    


# %% [markdown]
Figure 7j

# %% [code]
NucleaseNull['Residual'] = NucleaseNull['NormalizedActivity']-NucleaseNull['Pred_5bp']


sns.histplot(x='Residual', stat='density', kde=True, 
             color='tab:purple', #ax=axes[1],
             data=NucleaseNull[NucleaseNull['Dataset_Cas9']=='Horlbeck2016-K562-dCas9'])

sns.histplot(x='Residual', stat='density', kde=True, 
             color='tab:green', #ax=axes[1],
             data=NucleaseNull[~(NucleaseNull['Dataset_Cas9']=='Horlbeck2016-K562-dCas9')])
plt.axvline(0, c='dimgrey')


# %% [markdown]
# 4 in a row (Supp. Fig S1)

# %% [code]
mergedLibs['4xG'] = ['GGGG' in x for x in mergedLibs['gRNA'].tolist()]
mergedLibs['4xT'] = ['TTTT' in x for x in mergedLibs['gRNA'].tolist()]
mergedLibs['4xC'] = ['CCCC' in x for x in mergedLibs['gRNA'].tolist()]
mergedLibs['4xA'] = ['AAAA' in x for x in mergedLibs['gRNA'].tolist()]

# %% [code]
f, axes = plt.subplots(1,4, figsize=(12,3), sharey=True)
QuadNT = ['4xG','4xT','4xC','4xA']
sns.boxplot(x='Genome',  y='NormalizedActivity', data=mergedLibs,hue='4xG', ax=axes[0], hue_order=[True, False])
sns.boxplot(x='Genome', y='NormalizedActivity', data=mergedLibs,hue='4xT', ax=axes[1], hue_order=[True, False])
sns.boxplot(x='Genome', y='NormalizedActivity', data=mergedLibs,hue='4xC', ax=axes[2], hue_order=[True, False])
sns.boxplot(x='Genome', y='NormalizedActivity', data=mergedLibs,hue='4xA', ax=axes[3], hue_order=[True, False])

for i, ax in enumerate(axes):
    ax.get_legend().remove()
    plt.sca(ax)
    plt.xticks(rotation=90, ha='right')
    plt.title(QuadNT[i])
    plt.ylim(0,)

plt.legend(bbox_to_anchor=(1.01, 1), loc='upper left')

plt.tight_layout()


# %% [code]
mergedLibs.groupby(['Genome','4xT'])['NormalizedActivity'].agg(['mean','count','std'])

# %% [markdown]
# Upset plot (Supp. Fig S2)

# %% [code]
import upsetplot

exclude = ['Chari2015-lenti293T','Xiang2021-NoDox-293T','Xu2015-HL60','Moreb2017-BW25113']

# Make dictionary of gRNA in each dataset
upset_dict = {}
for ds in mergedLibs[~mergedLibs['Dataset'].isin(exclude)]['Dataset'].unique().tolist():
    upset_dict[ds] = mergedLibs[mergedLibs['Dataset']==ds]['gRNA'].unique().tolist()
    
plots = upsetplot.plot(upsetplot.from_contents(upset_dict), 
                       show_counts=True, 
                       sort_by='degree');


# %% [markdown]
# Impact of screening method (Supp. Fig S4)

# %% [code]
tempDF = mergedLibs[(mergedLibs['Dataset']=='Doench2016-A375') | 
                    (mergedLibs['Dataset']=='Kim2019-SA-lenti293T')] 

DoenchRNA = tempDF[tempDF['Dataset']=='Doench2016-A375']['gRNA'].tolist()
Kim2019gRNA = tempDF[tempDF['Dataset']=='Kim2019-SA-lenti293T']['gRNA'].tolist()

tempDFcombo = tempDF[(tempDF['gRNA'].isin(DoenchRNA)) & (tempDF['gRNA'].isin(Kim2019gRNA))].copy(deep=True)


# %% [code]
d162bp = tempDFcombo[tempDFcombo['Dataset']=='Doench2016-A375'].sort_values('PAMprox2bp').groupby('PAMprox2bp')['NormalizedActivity'].mean()
Kim192bp = tempDFcombo[tempDFcombo['Dataset']=='Kim2019-SA-lenti293T'].sort_values('PAMprox2bp').groupby('PAMprox2bp')['NormalizedActivity'].mean()

d165bp = tempDFcombo[tempDFcombo['Dataset']=='Doench2016-A375'].sort_values('PAMprox5bp').groupby('PAMprox5bp')['NormalizedActivity'].mean()
Kim195bp = tempDFcombo[tempDFcombo['Dataset']=='Kim2019-SA-lenti293T'].sort_values('PAMprox5bp').groupby('PAMprox5bp')['NormalizedActivity'].mean()


# %% [code]
f, axes = plt.subplots(1,2, figsize=(10,4))

axes[0].scatter(tempDFcombo[tempDFcombo['Dataset']=='Doench2016-A375'].sort_values('gRNA')['NormalizedActivity'], 
           tempDFcombo[tempDFcombo['Dataset']=='Kim2019-SA-lenti293T'].sort_values('gRNA')['NormalizedActivity'])
p1 = pearsonr(tempDFcombo[tempDFcombo['Dataset']=='Doench2016-A375'].sort_values('gRNA')['NormalizedActivity'], 
           tempDFcombo[tempDFcombo['Dataset']=='Kim2019-SA-lenti293T'].sort_values('gRNA')['NormalizedActivity'])[0]
axes[0].set_title(f"r={p1: .3f}")
axes[0].set_xlabel("Doench et al 2016")
axes[0].set_ylabel("Kim et al 2019")

axes[1].scatter(d162bp, Kim192bp)
p1 = pearsonr(d162bp, Kim192bp)[0]
axes[1].set_title(f"r={p1: .3f}")
axes[1].set_xlabel("Doench et al 2016")
axes[1].set_ylabel("Kim et al 2019")


# %% [code]
# Followed instructions for inDelphi from here: https://github.com/maxwshen/inDelphi-model
# It may require different versions of python and libraries
# May take a few minutes to run

import sys
sys.path.append('/directory/to/local/indelphi/repo/clone/')
import inDelphi

Hart2015 = mergedLibs[mergedLibs['Dataset_Cas9']=='Hart2015-Hct116-Cas9'].copy(deep=True)

inDelphi.init_model(celltype='HCT116') # Hart et al 2015 is in HCT116 cells

Hart2015['60bpSeq'] = [get60bpSeq(x, y) for x,y in Hart2015[['gRNA','1000bpSeq']].values.tolist()]

Hart2015['Frameshift frequency'] = [inDelphi.predict(seq, 36)[1]['Frameshift frequency'] for seq in Hart2015['60bpSeq'].tolist()]

# %% [code]
Hart2015['inDelphi adj. activity'] = Hart2015['NormalizedActivity']/(Hart2015['Frameshift frequency']/100)

f, axes = plt.subplots(1,2, figsize=(10,4))

axes[0].scatter(Hart2015['inDelphi adj. activity'], Hart2015['NormalizedActivity'])

p1 = pearsonr(Hart2015['inDelphi adj. activity'], Hart2015['NormalizedActivity'])[0]
axes[0].set_title(f"r={p1: .3f}")
axes[0].set_ylabel("Activity")
axes[0].set_xlabel("inDelphi adj. activity")

axes[1].scatter(Hart2015.groupby('PAMprox2bp')['inDelphi adj. activity'].mean(), 
                Hart2015.groupby('PAMprox2bp')['NormalizedActivity'].mean())
p1 = pearsonr(Hart2015.groupby('PAMprox2bp')['inDelphi adj. activity'].mean(), 
                Hart2015.groupby('PAMprox2bp')['NormalizedActivity'].mean())[0]
axes[1].set_title(f"r={p1: .3f}")
axes[1].set_ylabel("Activity")
axes[1].set_xlabel("inDelphi adj. activity")
